# Supplementary material for: Multiple loci with cumulative effects on late maturity α-amylase (LMA) in wheat
Source: Planta. 2023 Apr 11;257(5):96. doi: 10.1007/s00425-023-04131-1 (PMC10089986; doi:10.1007/s00425-023-04131-1)
Supplement: Supplementary file 2 — Supplementary file2 (XLSX 12 KB) [file 425_2023_4131_MOESM2_ESM.xlsx]

## Sheet: Table S1
Article:		Multiple loci with cumulative effects on late maturity α-amylase (LMA) in wheat
Journal:		Planta
Authors:		Daryl Mares, Adinda Derkx, Diane E. Mather, Judy Cheong, Kolumbina Mrva
Corresponding author:		Daryl Mares, The University of Adelaide, daryl.mares@adelaide.edu.au
Table S1 Primer sequences for markers assayed on Halberd/Hartog and Maringa/Hartog populations
Marker assay	Population assayed	Assay type	Primer type	Primer sequence
AWW525*	Halberd/Hartog	Presence-absence PCR marker	Forward (555p)	GTTTTGGGGAGTGGTCCAGGTTGC
			Reverse (525p)	TATCTTACAAAGGACCAAGGATCGC
wri847	Maringa/Hartog	KASP	Allele-specific X	GAAGGTGACCAAGTTCATGCTCCTGCTTCCCATTCCATGGCT
			Allele-specific Y	GAAGGTCGGAGTCAACGGATTCCTGCTTCCCATTCCATGGCC
			Common	GAACAAGAAGCAATTGACTGGCTCTTATA
wri848	Maringa/Hartog	KASP	Allele-specific X	GAAGGTGACCAAGTTCATGCTTTCTCCCACCCTTTTCTTCTTCC
			Allele-specific Y	GAAGGTCGGAGTCAACGGATTCTTTCTCCCACCCTTTTCTTCTTCT
			Common	TGTGCGGTGCAGTGCAATGCATATA
*PCR Marker AWW525 refers to the primer pair, 555p + 525p. 555p matches the forward strand of the DNA and 525p matches the reverse strand of the DNA someway downstream of 555p.
Examples of gel images for Halberd/Hartog lines are in Supplementary Table S3
