# Supplementary material for: Multiple loci with cumulative effects on late maturity α-amylase (LMA) in wheat
Source: Planta. 2023 Apr 11;257(5):96. doi: 10.1007/s00425-023-04131-1 (PMC10089986; doi:10.1007/s00425-023-04131-1)
Supplement: Supplementary file 3 — Supplementary file3 (XLSX 16 KB) [file 425_2023_4131_MOESM3_ESM.xlsx]

## Sheet: Table S2
Article:	Multiple loci with cumulative effects on late maturity α-amylase (LMA) in wheat
Journal:	Planta
Authors:	Daryl Mares, Adinda Derkx, Diane E. Mather, Judy Cheong, Kolumbina Mrva
Corresponding author:	Daryl Mares, The University of Adelaide, daryl.mares@adelaide.edu.au
Table S2 LMA phenotype (high-pI α-amylase protein content (ELISA OD)) of parental lines for different glasshouse environments and treatments
α-Amylase protein content determined using a high-pI α-amylase-specific ELISA. All assays used exactly the same protocol and protein content was recorded as ELISA OD
ELISA data presented is the mean of a minimum of 4 technical replicates
Cool temperature shock treatment
			ELISA OD			ELISA OD			ELISA OD
Year	Rep		Mean			Mean			Mean
2013 winter	1	Hartog	0.140625		Janz	0.117		RAC655	0.66825
2013 winter	2	Hartog	0.11375		Janz	0.16		RAC655	0.2305
2013/14 summer	1	Hartog	0.166125		Janz	0.10025		RAC655	0.45325
2013/14 summer	2	Hartog	0.11375		Janz	0.23		RAC655	0.854
2013/14 summer	3	Hartog	0.12425		Janz	0.194		RAC655	0.66975
2014 winter	1	Hartog	0.2205		Janz	0.38125		RAC655	0.890625
2014 winter	2	Hartog	0.11175		Janz	0.11325		RAC655	0.5305
2014 winter	3	Hartog	0.09775					RAC655	0.47425
2014/15 summer	1	Hartog	0.22225		Janz	0.15425		RAC655	0.43675
2014/15 summer	2	Hartog	0.165375		Janz	0.127125		RAC655	0.525
2015 winter	1	Hartog	0.2925		Janz	0.123375		RAC655	0.772875
2015 winter	2	Hartog	0.111625		Janz	0.109125		RAC655	0.48775
2015/16 summer	1	Hartog	0.126375		Janz	0.075125		RAC655	0.595375
2015/16 summer	2	Hartog	0.082375		Janz	0.166625		RAC655	0.613375
2016 winter	1	Hartog	0.07775		Janz	0.087375		RAC655	0.11675
2016 winter	2	Hartog	0.117125		Janz	0.160125		RAC655	0.449125
2016/17 summer	1	Hartog	0.187		Janz	0.12775		RAC655	0.615
2016/17 summer	2	Hartog	0.221875		Janz	0.0965		RAC655	0.57675
2017 winter	1	Hartog	0.0855		Janz	0.107625		RAC655	0.553625
2017 winter	2	Hartog	0.096		Janz	0.094125		RAC655	0.409875
2017/18 summer	1	Hartog	0.09225		Janz	0.106125		RAC655	0.587125
2017/18 summer	2	Hartog	0.09125		Janz	0.0835		RAC655	0.63975
2018 winter	1	Hartog	0.117		Janz	0.0885		RAC655	0.171125
2018 winter	2	Hartog	0.074		Janz	0.089625		RAC655	0.364
2018/19 summer	1	Hartog	0.15825		Janz	0.137375		RAC655	0.585625
2018/19 summer	2	Hartog	0.155375		Janz	0.0755		RAC655	0.593875
Mean			0.137			0.128			0.533
SE			0.023			0.026			0.058
														ELISA OD						ELISA OD
Untreated											Line ID	Year	Rep	Mean		Line ID			Rep	Mean
2013/14 summer		Hartog	0.1215		Janz	0.1475					Maringa	2015 winter	1	0.061		Halberd	2017 winter		1	0.091
2014 winter		Hartog	0.05825		Janz	0.0705		RAC655	0.082375		Maringa	2015 winter	2	0.061		Halberd	2017 winter		2	0.086
2014/15 summer		Hartog	0.06225		Janz	0.06575		RAC655	0.07075		Maringa	2015 winter	3	0.061		Halberd	2017 winter		3	0.09
2015 winter		Hartog	0.061		Janz	0.0665		RAC655	0.08275		Maringa	2015/16 summer	1	0.079		Halberd	2017 winter		4	0.016
2015/16 summer		Hartog	0.05925		Janz	0.063625		RAC655	0.067		Maringa	2015/16 summer	2	0.075		Halberd	2018 winter		1	0.082
2016 winter		Hartog	0.079875		Janz	0.077625		RAC655	0.0815		Maringa	2015/16 summer	3	0.098		Halberd	2018 winter		2	0.077
2016/17 summer		Hartog	0.08925		Janz	0.090625		RAC655	0.162		Maringa	2016 winter	1	0.084		Halberd	2019 winter		1	0.066
2017 winter		Hartog	0.0745		Janz	0.077875		RAC655	0.17975		Maringa	2018 winter	2	0.103		Halberd	2019 winter		2	0.06
2017/18 summer		Hartog	0.08275		Janz	0.095875		RAC655	0.168		Maringa	2018 winter	3	0.092		Halberd	2019 winter		3	0.06
2018 winter		Hartog	0.0795		Janz	0.086125		RAC655	0.1855		Maringa	2019 winter	1	0.064		Halberd	2019 cool glasshouse		1	0.097
Mean			0.079			0.085			0.123		Maringa	2019 winter	2	0.063		Halberd	2019 cool glasshouse		2	0.087
SE			0.012			0.014			0.026		Maringa	2019 winter	3	0.06		Halberd	2019 cool glasshouse		3	0.069
											Maringa	2019 cool glasshouse	1	0.159
Cool temperature glasshouse											Maringa	2020 cool glasshouse	2	0.0138
2019 winter	Hartog	0.058	0.0779375		Janz	0.0741563		RAC655	0.3775			Mean		0.077						0.073
2020 winter	Hartog	0.079	0.0832187		Janz	0.0825625		RAC655	0.2825			SE		0.012						0.011
2018/19 summer	Hartog	0.15	0.117		Janz	0.074		RAC655	0.5535
2018/19 summer	Hartog	0.077	0.141333		Janz	0.07725		RAC655	0.63925
2018/19 summer	Hartog	0.158	0.066		Janz	0.06375		RAC655	0.52225
2018 winter	Hartog	0.061	0.077		Janz	0.0695		RAC655	0.4215
2019 winter	Hartog	0.067	0.068		Janz	0.08125		RAC655	0.1
2020 winter	Hartog	0.082	0.086		Janz	0.07475		RAC655	0.098
2017/18 summer	Hartog	0.084	0.0703333		Janz	0.07925		RAC655	0.38125
2017/18 summer	Hartog	0.083	0.0906667		Janz	0.116		RAC655	0.33275
2017/18 summer	Hartog	0.064	0.062		Janz	0.06975		RAC655	0.5375
2017/18 summer	Hartog	0.071	0.069		Janz	0.0815		RAC655	0.19575
Mean			0.084			0.078			0.364
SE			0.013			0.008			0.089
