# Supplementary material for: Multiple loci with cumulative effects on late maturity α-amylase (LMA) in wheat
Source: Planta. 2023 Apr 11;257(5):96. doi: 10.1007/s00425-023-04131-1 (PMC10089986; doi:10.1007/s00425-023-04131-1)
Supplement: Supplementary file 4 — Supplementary file4 (XLSX 21 KB) [file 425_2023_4131_MOESM4_ESM.xlsx]

## Sheet: Tabel S3
Article:	Multiple loci with cumulative effects on late maturity α-amylase (LMA) in wheat
Journal:	Planta
Authors:	Daryl Mares, Adinda Derkx, Diane E. Mather, Judy Cheong, Kolumbina Mrva
Corresponding author:	Daryl Mares, The University of Adelaide, daryl.mares@adelaide.edu.au
Table S3 AWW525 genotype and LMA phenotype of Halberd/Hartog lines
	AWW525 748 bp amplicon	LMA phenotype: High-pI α-amylase protein content (Mean ELISA OD)
		Field	Glasshouse	Glasshouse	Glasshouse	Glasshouse
Line No.		2013	2014	2015	2017 Expt 1	2017 Expt 2	Mean
1	Present	0.06975	0.06575	0.071	0.0985	0.565	0.174175
2	Present	0.16925	0.158	0.0825	0.350875	0.262375	0.2046
3	Absent	0.06975	0.0735	0.1225	0.313875	0.27925	0.171775
4	Absent	0.11975	0.13425	0.055	0.10275	-	0.102938	̶
5	Present	0.0995	0.07375	0.059	0.2075	0.24925	0.1378
6	Absent	0.4335	0.59225	0.721	0.361	0.31525	0.4846
7	Present	0.15	0.0625	0.09	0.089	0.0755	0.0934
8	Absent	0.31475	0.542	0.607	0.298125	0.2625	0.404875
9	Absent	0.2715	0.68175	0.6735	0.38125	0.434	0.4884
10	Absent	0.33325	0.5105	0.395	0.24	0.28	0.35175
11	Present	0.325	0.122	0.3485	0.1375	0.47325	0.28125
12	Present	0.097	0.0875	0.0685	0.0815	0.07875	0.08265
13	Absent	0.0915	0.22	0.105	0.08	0.101	0.1195
14	Absent	0.24825	0.25025	0.3105	0.1675	0.21175	0.23765
15	Present	0.0475	0.0775	0.0575	0.07875	0.072	0.06665
16	Absent	0.42775	0.19225	0.4445	0.47575	0.52375	0.4128
17	Absent	0.09925	0.1405	0.6515	0.226	0.11225	0.2459
18	Present	0.29625	0.1835	0.1735	0.07675	0.28175	0.20235
19	Absent	0.2625	0.1635	0.341	0.06875	0.17225	0.2016
20	Absent	0.27375	0.1125	0.3615	0.0595	0.15475	0.1924
21	Present	0.06375	0.051	0.069	0.432625	0.1645	0.156175
22	Absent	0.17725	0.06775	0.1195	0.07	0.1945	0.1258
23	Absent	0.55575	0.3	0.656	0.3775	0.407	0.45925
24	Present	0.12525	0.05375	0.069	0.16175	0.1815	0.11825
25	Present	0.08775	0.317	0.0915	0.157	0.29275	0.1892
26	Absent	0.2085	0.241	0.2635	0.16575	-	0.219688
27	Present	0.0555	0.057	0.0795	0.4485	0.18325	0.16475
28	Present	0.07575	0.08325	0.1055	0.08775	0.4915	0.16875
29	Absent	0.05925	0.41775	0.1575	0.5055	-	0.285
30	Present	0.0525	0.0615	0.068	0.531	0.07975	0.15855
31	Absent	0.4735	0.24175	0.465	0.2505	0.415875	0.369325
32	Absent	0.5275	0.14575	0.2375	0.145	0.14925	0.241
33	Present	0.1605	0.08225	0.063	0.1	0.0655	0.09425
34	Present	0.07	0.11725	0.0805	0.52275	-	0.197625
35	Absent	0.22875	0.124	0.234	0.27275	0.1	0.1919
36	Absent	0.19725	0.18375	0.6245	0.1255	0.1135	0.2489
37	Absent	0.07425	-	-	0.0725	0.0605	0.0690833
38	Absent	0.0765	0.123	0.484	0.4865	0.2755	0.2891
39	Absent	0.38175	0.352	0.348	0.39825	0.16425	0.32885
40	Present	0.35875	0.224	0.1295	0.159	0.1425	0.20275
41	Absent	0.224	0.1435	0.4855	0.07675	0.38875	0.2637
42	Present	0.09575	0.05025	0.0615	0.43125	0.34575	0.1969
43	Present	0.0885	0.16475	0.064	0.06475	0.191	0.1146
44	Present	0.2075	0.25	0.0775	0.078	0.1535	0.1533
45	Absent	0.0975	0.073	0.115	0.13025	0.087	0.10055
46	Absent	0.08625	0.07925	0.0665	-	-	0.0773333
47	Absent	0.381	0.072	0.092	0.10375	0.06475	0.1427
48	Absent	0.45625	0.48375	0.2555	0.39475	0.3645	0.39095
49	Absent	0.64975	0.11725	0.4015	0.12	0.441	0.3459
50	Absent	0.18975	0.0805	0.068	0.079	0.17475	0.1184
51	Absent	0.07925	0.08775	0.088	-	-	0.085
52	Absent	0.09175	0.16075	0.539	0.35575	0.49825	0.3291
53	Present	0.06525	0.0215	0.0785	0.07975	0.07825	0.06465
54	Present	0.049	0.05425	0.0755	0.07575	0.068	0.0645
55	Absent	0.67375	-	0.507	0.1785	0.17275	0.383
56	Absent	0.46625	0.20775	0.1245	0.159	0.199	0.2313
57	Present	0.07675	0.1225	0.093	0.51575	0.07775	0.17715
58	Absent	0.0795	0.1055	0.218	0.20575	0.247	0.17115
59	Absent	0.05875	0.082	0.061	-	-	0.06725
60	Present	0.22175	0.101	0.113	0.0785	0.0785	0.11855
61	Present	0.16475	0.14725	0.0775	0.105	0.4675	0.1924
62	Absent	0.558	0.33875	0.5315	0.40075	0.5215	0.4701
63	Present	0.12075	0.14475	-	0.2735	0.1625	0.175375
64	Present	0.089	0.07875	0.0775	0.15075	0.1825	0.1157
65	Present	0.10275	0.07425	0.0675	0.06425	0.05325	0.0724
66	Absent	0.4235	0.79175	0.7525	0.38625	0.4125	0.5533
67	Absent	0.4225	0.31575	0.495	0.183	0.23875	0.331
68	Absent	0.2605	0.12725	0.5695	0.362	0.552	0.37425
69	Absent	0.60125	0.32925	0.297	0.06525	-	0.323188
70	Present	0.11175	0.10225	0.0575	0.1095	0.222	0.1206
71	Absent	0.248	0.40175	0.172	0.56725	0.47075	0.37195
72	Absent	0.1905	0.26175	0.5695	0.1915	0.331	0.30885
73	Present	0.13425	0.054	0.0845	0.1525	0.091	0.10325
74	Present	0.06325	0.09225	0.098	0.099	0.5115	0.1728
75	Present	0.357	0.05275	0.096	0.09875	0.36975	0.19485
76	Present	0.0405	0.18525	0.07	0.08875	0.1055	0.098
77	Absent	0.1225	0.08025	0.203	0.32325	0.08975	0.16375
78	Absent	0.544	0.49125	0.4335	0.1965	0.38375	0.4098
79	Present	0.0665	0.082	0.066	0.1335	0.17375	0.10435
80	Absent	0.13175	0.08975	0.0755	0.087	0.06425	0.08965
81	Absent	0.50575	0.0765	0.0825	0.37325	0.23	0.2536
82	Absent	0.35325	0.34425	0.5185	0.11375	0.534	0.37275
83	Present	0.12675	0.07025	0.081	0.08125	0.0715	0.08615
84	Present	0.146	0.0595	0.057	0.19125	0.19125	0.129
85	Present	0.09425	0.0815	0.056	0.066	0.405	0.14055
86	Present	0.07875	0.10725	0.0635	0.07475	0.05875	0.0766
87	Present	0.1185	0.161	0.064	0.10475	0.17775	0.1252
88	Present	0.06	0.0675	0.054	0.264375	0.054	0.099975
89	Absent	0.12175	0.07525	0.066	-	-	0.0876667
90	Present	0.33575	0.1135	0.166	0.0675	0.065	0.14955
91	Absent	0.52725	0.1165	0.0705	0.07025	0.14025	0.18495
92	Present	0.07675	0.06875	0.0705	0.06375	0.08525	0.073
93	Present	0.0585	0.10625	0.061	0.1375	0.08475	0.0896
94	Absent	0.615	0.47975	0.4335	0.5745	0.25325	0.4712
95	Absent	0.26925	0.236	0.118	0.13925	0.527	0.2579
96	Absent	0.058	0.06325	0.06	0.08125	0.096	0.0717
97	Absent	0.06075	0.153	-	0.51325	0.2095	0.234125
98	Present	0.244	0.02225	0.115	-	0.344375	0.181406
99	Absent	0.31675	0.17375	0.5655	0.136	0.13125	0.26465
100	Absent	0.155	0.13475	0.1	-	0.113	0.125688
101	Absent	0.2035	0.12675	0.0885	0.1435	0.09875	0.1322
102	Absent	0.082	0.436	0.4725	0.37775	0.43025	0.3597
103	Absent	0.162	0.17625	0.556	0.22125	0.18625	0.26035
104	Absent	0.273	0.08675	0.786	0.33425	0.31925	0.35985
105	Present	0.0605	0.06025	0.065	0.1195	0.1895	0.09895
106	Present	0.127	0.073	0.056	0.06625	0.19025	0.1025
107	Absent	0.3125	0.302	0.123	0.18625	0.28725	0.2422
108	Absent	0.619	0.24125	0.256	0.296875	0.19025	0.320675
109	Present	0.0905	0.1925	0.0915	0.09175	0.07375	0.108
110	Present	0.07025	0.07375	0.0705	0.075	0.05675	0.06925
111	Present	0.076	0.16	0.0705	0.079	0.078	0.0927
112	Absent	0.5375	0.20175	0.2275	0.18425	0.143	0.2588
113	Absent	0.07025	0.10025	0.0585	0.104	0.1455	0.0957
114	Absent	0.16925	0.09625	0.0655	0.0675	0.14525	0.10875
115	Present	0.06125	0.09675	0.064	0.06425	0.11125	0.0795
116	Present	0.0545	0.11975	0.08	0.0915	0.16675	0.1025
117	Present	0.153	0.09375	0.6655	0.47725	0.09325	0.29655
118	Absent	0.14675	0.17625	0.4605	0.263375	0.17775	0.244925
119	Present	0.063	0.056	0.0695	0.46025	0.08225	0.1462
120	Present	0.1445	0.09425	0.0565	0.09525	0.13375	0.10485
121	Absent	0.6315	0.3285	0.3425	0.35675	0.43075	0.418
122	Absent	0.0645	0.0615	0.063	-	-	0.063
123	Absent	0.20625	0.2655	0.234	0.248	0.276875	0.246125
124	Present	0.07425	0.06	0.062	0.07375	0.58375	0.17075
125	Absent	0.147	0.09575	0.068	0.13625	0.0965	0.1087
126	Present	0.23125	0.06475	0.0595	0.07075	0.09225	0.1037
127	Present	0.13275	0.10025	0.074	0.125	0.1465	0.1157
128	Absent	0.14	0.474	0.4725	0.16625	0.188	0.28815
129	Absent	0.37075	0.34375	0.3625	0.44825	-	0.381312
130	Absent	0.4165	0.21025	0.348	0.49825	0.37075	0.36875
131	Present	0.0775	0.08625	-	0.0705	0.08375	0.0795
132	Present	0.0815	0.213	0.087	0.1065	0.13475	0.12455
133	Present	0.28275	0.12375	0.083	0.08975	0.07375	0.1306
134	Present	0.078	0.1115	0.064	0.073	0.06775	0.07885
135	Present	0.06925	0.14575	0.0975	0.068	0.09825	0.09575
136	Present	0.1005	0.25925	0.0745	0.0665	0.15	0.13015
137	Present	0.095	0.13625	0.089	0.055	0.15075	0.1052
138	Absent	0.1625	0.8265	0.559	0.314	0.6095	0.4943
139	Absent	0.82975	0.65325	0.583	0.2845	0.582	0.5865
140	Absent	0.06375	0.07775	0.067	0.463	0.10925	0.15615
141	Absent	0.4805	0.39825	0.4245	0.583	0.747	0.52665
142	Absent	0.076	-	-	0.35675	0.14225	0.191667
143	Absent	0.26675	0.15075	0.194	0.246375	0.421	0.255775
144	Absent	0.1275	0.43775	0.4785	0.4475	0.247375	0.347725
145	Present	0.1015	0.07325	0.078	0.09925	0.473	0.165
Notes
Missing data points are represented by -
The ELISA OD value of 0.565 obtained for Line 1 in 2017 Expt 2 appears to be an anomaly, but was retained because a repetition of the ELISA gave a similar value
