# Supplementary material for: Multiple loci with cumulative effects on late maturity α-amylase (LMA) in wheat
Source: Planta. 2023 Apr 11;257(5):96. doi: 10.1007/s00425-023-04131-1 (PMC10089986; doi:10.1007/s00425-023-04131-1)
Supplement: Supplementary file 5 — Supplementary file5 (XLSX 26 KB) [file 425_2023_4131_MOESM5_ESM.xlsx]

## Sheet: Sheet1
Article:	Multiple loci with cumulative effects on late maturity α-amylase (LMA) in wheat
Journal:	Planta
Authors:	Daryl Mares, Adinda Derkx, Diane E. Mather, Judy Cheong, Kolumbina Mrva
Corresponding author:	Daryl Mares, The University of Adelaide, daryl.mares@adelaide.edu.au
Table S4 LMA phenotype of Maringa/Hartog lines across 5 experiments and genotype at the LMA 7B locus
	7B genotype		LMA phenotype: High-pI α-amylase protein content (ELISA OD)
	Parental allele		Field	Glasshouse
Line No.	wri444	wri445	2013	2013/14 summer	2014/15 summer	2015 winter	2015/16 summer	2016 winter	Mean
1	Hartog	Hartog	0.12675	0.40275	0.1175	0.11125	0.116625	0.315	0.198313
2	Hartog	Hartog	0.067	0.23125	0.668	0.1975	0.142375	0.1545	0.243438
3	Hartog	Hartog	0.248	0.078	0.2355	0.11625	0.137	0.30975	0.187417
4	Hartog	Hartog	0.08925	0.12975	0.215	0.07025	0.06875	0.57075	0.190625
5	Maringa	Maringa	0.06875	0.077	0.1725	0.38325	0.10375	0.1265	0.155292
6	Maringa	Maringa	0.13375	0.30375	0.283	0.1905	0.273375	0.27625	0.243437
7	Hartog	Hartog	0.1105	0.28575	0.0985	0.1375	0.319875	0.1415	0.182271
8	Hartog	Hartog	0.14475	0.2585	0.15	0.14025	0.2035	0.11225	0.168208
9	Maringa	Maringa	0.2035	0.1495	0.0745	0.09225	0.1625	0.1575	0.139958
10	Hartog	Hartog	0.116	0.642	0.2165	0.2815	0.243	0.4105	0.31825
11	Hartog	Hartog	0.3545	0.543	0.843	0.30225	0.21775	0.216	0.41275
12	Hartog	Hartog	0.24225	0.23325	0.34	0.06975	0.100875	0.10775	0.182312
13	Maringa	Maringa	0.16225	0.4615	0.114	0.0775	0.434125	0.13925	0.231438
14	Maringa	Maringa	0.1005	0.21775	0.1175	0.0855	0.1175	0.11625	0.125833
15	Hartog	Hartog	0.45175	0.20075	0.4365	0.115	0.19225	0.21775	0.269
16	Maringa	Maringa	0.09725	0.14375	0.086	0.0595	0.08875	0.08	0.0925417
17	Maringa	Maringa	0.19825	0.0825	0.0895	0.18925	0.1705	0.543	0.212167
18	Maringa	Maringa	0.08275	0.07075	0.0765	0.0605	0.069875	0.112	0.0787292
19	Maringa	Maringa	0.0795	0.45725	0.6245	0.0885	0.203125	0.134	0.264479
20	Maringa	Maringa	0.0685	0.10725	0.079	0.063	0.069625	0.11425	0.0836042
21	Hartog	Hartog	0.10475	0.59675	0.113	0.20725	0.19775	0.114	0.22225
22	Maringa	Maringa	0.134	0.21225	0.074	0.07575	0.114125	0.177	0.131188
23	Hartog	Hartog	0.21825	0.1595	0.135	0.06175	0.126875	0.07425	0.129271
24	Hartog	Hartog	0.49525	0.28825	0.447	0.18675	0.52175	0.5005	0.406583
25	Maringa	Maringa	0.06575	0.092	0.167	0.06325	0.115	0.07975	0.097125
26	Hartog	Hartog	0.0615	0.186	0.3555	0.07425	0.155375	0.15075	0.163896
27	Hartog	Hartog	0.266	0.558	0.6325	0.14125	0.238375	0.2425	0.346438
28	Maringa	Maringa	0.08725	0.18325	0.2235	0.09325	0.161	0.124	0.145375
29	Hartog	Hartog	0.14275	0.26975	0.518	0.2585	0.422	0.39925	0.335042
30	Hartog	Hartog	0.54375	0.7555	0.462	0.2615	0.36575	0.13925	0.421292
31	Hartog	Hartog	0.16575	0.48625	0.7645	0.12275	0.527875	0.59725	0.444062
32	Hartog	Hartog	0.1915	0.649	0.5365	0.26825	0.267875	0.26325	0.362729
33	Maringa	Maringa	0.07925	0.168	0.4775	0.20575	0.10825	0.0775	0.186042
34	Maringa	Maringa	0.0635	0.07725	0.0675	0.06025	0.0885	0.10025	0.0762083
35	Hartog	Hartog	0.16025	0.61525	0.594	0.2745	0.622625	0.60875	0.479229
36	Maringa	Maringa	0.065	0.15425	0.0925	0.0575	0.211125	0.14525	0.120937
37	Hartog	Hartog	0.08725	0.2495	0.5775	0.05275	0.100125	0.2525	0.219937
38	Maringa	Maringa	0.18925	0.2515	0.0925	0.065	0.071875	0.0995	0.128271
39	Hartog	Hartog	0.14775	0.15325	0.5795	0.09825	0.1425	0.2155	0.222792
40	Hartog	Hartog	0.0885	0.436	0.274	0.104	0.08075	0.205	0.198042
41	Maringa	Maringa	0.09425	0.189	0.119	0.07425	0.07925	0.10975	0.110917
42	Maringa	Maringa	0.5	0.24325		0.06125	0.100875	0.0815	0.197375
43	Maringa	Maringa	0.06475	0.0775	0.1135	0.05675	0.092875	0.116	0.0868958
44	Maringa	Maringa	0.09575	0.28475	0.085	0.084	0.192625	0.0905	0.138771
45	Maringa	Maringa	0.23175	0.0775	0.2445	0.069	0.091	0.10275	0.136083
46	Hartog	Hartog	0.359	0.76475	0.7615	0.153	0.158625	0.4645	0.443563
47	Maringa	Maringa	0.05575	0.122	0.062	0.06	0.094625	0.09375	0.0813542
48	Hartog	Hartog	0.11125	0.05925	0.1705	0.0555	0.1425	0.13475	0.112292
49	Maringa	Maringa	0.07575	0.112	0.1175	0.062	0.07775	0.12525	0.0950417
50	Hartog	Hartog	0.07075	0.22725	0.1755	0.09675	0.0775	0.101	0.124792
51	Maringa	Maringa	0.0675	0.0575	0.071	0.06475	0.084375	0.329	0.112354
52	Hartog	Hartog	0.06375	0.21425	0.4925	0.10775	0.143125	0.20225	0.203937
53	Hartog	Hartog	0.0835	0.112	0.5415	0.054	0.063375	0.082	0.156062
54	Maringa	Maringa	0.10325	0.14625	0.1815	0.07	0.087375	0.1625	0.125146
55	Maringa	Maringa	0.0515	0.0655	0.079	0.06025	0.085125	0.10225	0.0739375
56	Maringa	Maringa	0.1035	0.07275	0.0945	0.063	0.088875	0.36925	0.131979
57	Hartog	Hartog	0.0915	0.10925	0.0945	0.065	0.384625	0.10125	0.141021
59	Hartog	Hartog	0.173	0.193	0.178	0.15475	0.154	0.2945	0.191208
60	Maringa	Maringa	0.0825	0.09025	0.061	0.059	0.072	0.09	0.0757917
61	Maringa	Maringa	0.07675	0.17375	0.2495	0.06525	0.108	0.1895	0.143792
62	Maringa	Maringa	0.0585	0.05225	0.0535	0.0595	0.122875	0.08875	0.0725625
63	Maringa	Maringa	0.06925	0.0805	0.0965	0.16075	0.424625	0.0825	0.152354
64	Maringa	Maringa	0.09625	0.08	0.077	0.06275	0.1245	0.1	0.0900833
65	Maringa	Maringa	0.081	0.24575	0.072	0.07125	0.26025	0.10425	0.139083
66	Maringa	Maringa	0.1125	0.127	0.121	0.2215	0.17875	0.2605	0.170208
67	Maringa	Maringa	0.0765	0.0925	0.0645	0.06075	0.0885	0.11825	0.0835
68	Hartog	Hartog	0.12775	0.81675	0.255	0.44825	0.311875	0.40275	0.393729
69	Maringa	Maringa	0.187	0.14925	0.0925	0.12425	0.090875	0.1295	0.128896
70	Hartog	Hartog	0.08225	0.16525	0.476	0.08725	0.176375	0.1805	0.194604
71	Hartog	Hartog	0.26375	0.46275	0.255	0.16825	0.48725	0.48575	0.353792
72	Maringa	Maringa	0.08875	0.0915	0.0915	0.056	0.0695	0.0835	0.080125
73	Maringa	Maringa	0.055	0.0485	0.0535	0.0585	0.06825	0.0755	0.059875
74	Maringa	Maringa	0.0605	0.071	0.0635	0.05175	0.071375	0.0945	0.0687708
75	Maringa	Maringa	0.117	0.068	0.064	0.07	0.06325	0.08025	0.0770833
76	Hartog	Hartog	0.0695	0.08975	0.0995	0.06675	0.12	0.07725	0.087125
77	Hartog	Hartog	0.2385	0.24325	0.32	0.193	0.183375	0.622	0.300021
78	Maringa	Maringa	0.1475	0.141	0.1015	0.09325	0.325	0.1755	0.163958
79	Maringa	Maringa	0.087	0.234	0.314	0.0785	0.30075	0.227	0.206875
80	Hartog	Hartog	0.2405	0.5925	0.28	0.12275	0.48725	0.4655	0.36475
81	Hartog	Hartog	0.2505	0.16075	0.2105	0.21575	0.506	0.54825	0.315292
82	Maringa	Maringa	0.05725	0.05275	0.0625	0.052	0.064125	0.0695	0.0596875
83	Hartog	Hartog	0.187	0.439	0.1345	0.20025	0.091625	0.35725	0.234938
84	Maringa	Maringa	0.06175	0.0965	0.0585	0.1225	0.06625	0.09675	0.0837083
85	Hartog	Hartog	0.1015	0.098	0.314	0.15125	0.079375	0.187	0.155188
87	Maringa	Maringa	0.06275	0.18125	0.0695	0.095	0.088125	0.1345	0.105187
88	Maringa	Maringa	0.052	0.056	0.0675	0.1065	0.07725	0.2025	0.093625
89	Hartog	Hartog	0.19325	0.26075	0.0935	0.1095	0.092625	0.08525	0.139146
90	Hartog	Hartog	0.18325	0.58875		0.297	0.169625	0.5495	0.357625
91	Hartog	Hartog	0.05675	0.0555	0.083	0.0775	0.07425	0.09975	0.0744583
92	Hartog	Hartog	0.36375	0.06225	0.055	0.09275	0.072	0.1235	0.128208
93	Hartog	Hartog	0.05975	0.06025	0.093	0.0675	0.076375	0.0835	0.0733958
94	Hartog	Hartog	0.06475	0.4535	0.165	0.21625	0.100875	0.35	0.225063
95	Maringa	Maringa	0.05775	0.26625	0.336	0.20575	0.098125	0.07625	0.173354
96	Hartog	Hartog	0.17375	0.78225	0.7	0.4775	0.128375	0.59175	0.475604
97	Hartog	Hartog	0.17025	0.1865	0.1545	0.11575	0.083375	0.14475	0.142521
98	Hartog	Hartog	0.57725	0.2405	0.2985	0.533	0.678375	0.58525	0.485479
99	Maringa	Maringa	0.13075	0.07575	0.1655	0.1255	0.127	0.141	0.127583
100	Maringa	Maringa	0.08625	0.111	0.0655	0.05775	0.48125	0.0935	0.149208
102	Maringa	Maringa	0.133	0.09425	0.059	0.05525	0.081625	0.1695	0.0987708
104	Hartog	Hartog	0.29325	0.23375	0.1025	0.51175	0.32125	0.10425	0.261125
105	Hartog	Hartog	0.23075	0.303	0.61	0.30325	0.192625	0.28225	0.320312
106	Maringa	Maringa	0.315	0.19375	0.3045	0.286	0.29625	0.1915	0.2645
108	Hartog	Hartog	0.201	0.38375	0.564	0.6215	0.704125	0.3725	0.474479
109	Maringa	Maringa	0.06525	0.0505	0.062	0.0725	0.155	0.0705	0.0792917
110	Hartog	Hartog	0.446	0.19	0.4025	0.263	0.169125	0.283	0.292271
111	Maringa	Maringa	0.247	0.10225	0.0845	0.226	0.089	0.35375	0.18375
112	Hartog	Hartog	0.406	0.20125	0.6745	0.3625	0.438125	0.54075	0.437188
113	Hartog	Hartog	0.052	0.07675	0.069	0.06525	0.075875	0.3145	0.108896
114	Hartog	Hartog	0.14575	0.09125	0.069	0.08725	0.096	0.084	0.0955417
115	Hartog	Hartog	0.08475	0.05475	0.049	0.05975	0.072875	0.081	0.0670208
116	Maringa	Maringa	0.20075	0.52275	0.094	0.17875	0.107375		0.220725
117	Hartog	Hartog	0.3245	0.12725	0.1115	0.19025	0.085875	0.212	0.175229
118	Maringa	Maringa	0.13475	0.66625	0.319	0.422	0.418375	0.29975	0.376688
119	Hartog	Hartog	0.13375	0.1865	0.0935	0.15975	0.10775	0.299	0.163375
120	Maringa	Maringa	0.06375	0.06525	0.156	0.06525	0.08425	0.08125	0.0859583
121	Maringa	Maringa	0.07125	0.07625	0.0835	0.10225	0.155	0.11	0.0997083
122	Maringa	Maringa	0.088	0.06025	0.072	0.065	0.687625	0.1125	0.180896
123	Hartog	Hartog	0.6625	0.5745	0.383	0.5215	0.606875	0.593	0.556896
124	Hartog	Hartog	0.3145	0.05675	0.112	0.058	0.0915	0.093	0.120958
125	Maringa	Maringa	0.13675	0.33375	0.146		0.112375		0.182219
126	Maringa	Maringa	0.07975	0.0625	0.07	0.0745	0.085125	0.09725	0.0781875
127	Maringa	Maringa	0.08975	0.066		0.18225	0.07125	0.191333	0.120117
128	Maringa	Maringa	0.09525	0.20575	0.5515	0.1625	0.143	0.33175	0.248292
129	Maringa	Maringa	0.07575	0.0565	0.0775	0.1245	0.076625	0.0945	0.0842292
130	Hartog	Hartog	0.1795	0.659	0.8315	0.528	0.793	0.56225	0.592208
131	Maringa	Maringa	0.083	0.1035	0.0695	0.06925	0.0795	0.0705	0.0792083
133	Maringa	Maringa	0.0675	0.0633333	0.083		0.075625	0.0715	0.0721917
134	Hartog	Hartog	0.138	0.145	0.2445	0.12925	0.145625	0.53975	0.223688
135	Hartog	Hartog	0.2345	0.44225	0.552	0.6205	0.36075	0.222	0.405333
136	Maringa	Maringa	0.06975	0.158	0.1175	0.0965	0.1205	0.21475	0.1295
137	Maringa	Maringa	0.0595	0.07	0.05	0.0545	0.0635	0.302	0.0999167
138	Maringa	Maringa	0.129	0.07625	0.059	0.07025	0.0655	0.07125	0.0785417
139	Hartog	Hartog	0.14275	0.425	0.221	0.2705	0.11625	0.5055	0.280167
140	Maringa	Maringa	0.07225	0.44775	0.1815	0.0825	0.0745	0.066	0.154083
141	Maringa	Maringa	0.058	0.11725	0.4375	0.25975	0.582125	0.0895	0.257354
142	Maringa	Maringa	0.20675	0.35075		0.52075	0.271125	0.45125	0.360125
143	Maringa	Maringa	0.12425	0.4925	0.6505	0.2975	0.765375	0.673	0.500521
144	Maringa	Maringa	0.09675	0.0885	0.0835	0.0715	0.11725	0.3955	0.142167
146	Hartog	Hartog	0.07725	0.054	0.062	0.0665	0.0745	0.07775	0.0686667
147	Hartog	Hartog	0.3755	0.63225	0.6275	0.24875	0.300875	0.47175	0.442771
148	Maringa	Maringa	0.1065	0.10825	0.1175	0.09475	0.06775	0.1385	0.105542
149	Hartog	Hartog	0.274	0.181	0.1655	0.07475	0.07625	0.12325	0.149125
150	Maringa	Maringa	0.07525	0.10675	0.07	0.0885	0.09375	0.15975	0.099
151	Hartog	Hartog	0.1195	0.07925	0.06	0.1435	0.270375	0.28475	0.159563
152	Hartog	Hartog	0.1235	0.09375	0.561		0.08825	0.12175	0.19765
153	Hartog	Hartog	0.31125	0.101	0.2385	0.3665	0.08875	0.287	0.232167
154	Hartog	Hartog	0.0945	0.3385	0.569	0.303	0.106875	0.3345	0.291063
155	Maringa	Maringa	0.093	0.07775	0.058	0.2245	0.066625	0.44425	0.160688
156	Hartog	Hartog	0.12625	0.1045	0.16	0.52475	0.584375	0.53575	0.339271
157	Maringa	Maringa	0.06525	0.28375	0.1435	0.0735	0.1225	0.08825	0.129458
158	Hartog	Hartog	0.10525	0.1265	0.1015	0.1015	0.09125	0.12475	0.108458
159	Maringa	Maringa	0.16475	0.5315	0.496	0.45875	0.321	0.6135	0.430917
160	Hartog	Hartog	0.09075	0.244	0.273	0.33375	0.39325	0.5515	0.314375
161	Hartog	Hartog	0.0495	0.13425	0.0705	0.10425	0.13975	0.119	0.102875
162	Hartog	Hartog	0.07875	0.1205	0.1135	0.073	0.089375	0.28225	0.126229
163	Hartog	Hartog	0.67025	0.2755	0.4555	0.24025	0.741125	0.17075	0.425563
164	Hartog	Hartog	0.093	0.1425	0.2575	0.06725	0.088	0.08525	0.12225
165	Maringa	Maringa	0.04475	0.0925	0.078	0.09675	0.09575	0.191	0.0997917
166	Hartog	Hartog	0.294	0.059	0.15	0.4085	0.101125	0.47325	0.247646
167	Hartog	Hartog	0.1125	0.05275	0.0615	0.05875	0.07075	0.07575	0.072
168	Hartog	Hartog	0.10725	0.679	0.5495	0.4195	0.251875	0.4365	0.407271
169	Maringa	Maringa	0.085	0.1025	0.057	0.06575	0.282	0.06525	0.109583
170	Maringa	Maringa	0.07425	0.07925	0.145	0.0615	0.0805	0.1215	0.0936667
171	Maringa	Maringa	0.0915	0.46775	0.612	0.3155	0.102	0.28125	0.311667
172	Hartog	Hartog	0.296	0.211	0.267	0.21075	0.099125	0.1885	0.212062
173	Maringa	Maringa	0.0875	0.11375	0.4795	0.5445	0.187375	0.50425	0.319479
174	Maringa	Maringa	0.089	0.3665	0.499	0.14925	0.09	0.1	0.215625
175	Maringa	Maringa	0.07075	0.06	0.0825	0.0755	0.0685	0.07675	0.0723333
176	Maringa	Maringa	0.11375	0.13075	0.067	0.1385	0.1085	0.11275	0.111875
177	Maringa	Maringa	0.07775	0.15025	0.1275	0.15875	0.091125	0.092	0.116229
178	Hartog	Hartog	0.7315	0.2155	0.1965	0.1385	0.09575	0.22325	0.266833
179	Maringa	Maringa	0.06175	0.103	0.1325	0.13175	0.085625	0.104	0.103104
180	Maringa	Maringa	0.05975	0.09925	0.0805	0.0855	0.081375	0.1195	0.0876458
181	Hartog	Hartog	0.2685	0.28375	0.4755	0.246	0.19475	0.334	0.300417
182	Hartog	Hartog	0.348	0.16175	0.552	0.2635	0.154125	0.51825	0.332938
183	Maringa	Maringa	0.09125	0.1595	0.1	0.2955	0.23125	0.36725	0.207458
184	Hartog	Hartog	0.1815	0.75525	0.35	0.53275	0.7385	0.49825	0.509375
185	Hartog	Hartog	0.311	0.36675	0.651	0.412	0.120625	0.56175	0.403854
186	Maringa	Maringa	0.13725	0.26975	0.126	0.086	0.082875	0.11375	0.135938
187	Hartog	Hartog	0.1575	0.5455	0.619	0.45675	0.31325	0.27425	0.394375
188	Hartog	Hartog	0.71325	0.8245	0.728	0.52375	0.53825	0.53375	0.643583
189	Hartog	Hartog	0.13125	0.2585	0.272	0.1285	0.140875	0.26	0.198521
190	Maringa	Maringa	0.0675	0.0835	0.0795	0.0695	0.1535	0.126	0.0965833
191	Hartog	Hartog	0.13525	0.355	0.2025	0.23625	0.20675	0.16875	0.217417
192	Maringa	Maringa	0.0715	0.161	0.212	0.07375	0.08175	0.0845	0.114083
