# Supplementary material for: Multiple loci with cumulative effects on late maturity α-amylase (LMA) in wheat
Source: Planta. 2023 Apr 11;257(5):96. doi: 10.1007/s00425-023-04131-1 (PMC10089986; doi:10.1007/s00425-023-04131-1)
Supplement: Supplementary file 6 — Supplementary file6 (XLSX 4739 KB) [file 425_2023_4131_MOESM6_ESM.xlsx]

## Sheet: Table S5
Article:	Multiple loci with cumulative effects on late maturity α-amylase (LMA) in wheat
Journal:	Planta
Authors:	Daryl Mares, Adinda Derkx, Diane E. Mather, Judy Cheong, Kolumbina Mrva
Corresponding author:	Daryl Mares, The University of Adelaide, daryl.mares@adelaide.edu.au
Table S5 Genotypic data from DArTseq genotyping-by-sequencing, and phenotypic data for LMA for a RAC655/Hartog wheat mapping population, with marker positions on a genetic linkage map and physical positions on pseudomolecules of the Chinese Spring Wheat genome assembly v4.0
Marker	Sequence	Pseudomolecule	Physical position (bp)	RAC655 allele	Hartog allele	Chromosome	Genetic position (cM)	Line:	RH001	RH002	RH003	RH005	RH006	RH008	RH009	RH010	RH011	RH012	RH013	RH014	RH015	RH016	RH017	RH018	RH019	RH020	RH021	RH023	RH024	RH025	RH026	RH027	RH028	RH029	RH030	RH031	RH032	RH033	RH034	RH035	RH036	RH037	RH038	RH039	RH041	RH042	RH043	RH044	RH045
								Mean LMA phenotype (ELISA OD):	0.492	0.36	0.342	0.366	0.334	0.163	0.333	0.208	0.339	0.255	0.488	0.213	0.391	0.482	0.186	0.425	0.326	0.296	0.136	0.302	0.509	0.491	0.259	0.516	0.291	0.116	0.181	0.2	0.374	0.376	0.375	0.231	0.398	0.16	0.396	0.201	0.25	0.332	0.277	0.189	0.354
									Marker genotpes (RR = Homozygous for the allele from RAC655; HH = homozygous for the allele from Hartog)
3222305|F|0-32:A>G-32:A>G	TGCAGCAGCGAGTTGTGGTACATCCCCAGCTCATTGTAAGCTTTTAGACAACCAGTTTTGGAGTCGTAT	Unknown		G	A	1A	0		RR	-	HH	HH	RR	RR	RR	HH	-	RR	RR	RR	HH	HH	RR	HH	RR	RR	HH	-	HH	RR	-	RR	RR	RR	RR	HH	HH	-	RR	HH	HH	HH	RR	RR	RR	RR	RR	HH	RR
1040965|F|0-27:C>T-27:C>T	TGCAGCTCAGTGGAAGGCAGAACGACACCTTGCTCGTCTTGGCTTTGGTGCTCTCCAGGGACGAATGGA	Unknown		C	T	1A	0		RR	HH	HH	HH	RR	RR	RR	HH	RR	RR	RR	RR	HH	HH	RR	HH	RR	RR	HH	HH	HH	RR	HH	RR	RR	RR	RR	HH	HH	-	RR	HH	HH	HH	RR	RR	RR	RR	RR	HH	RR
4990972|F|0-32:T>C-32:T>C	TGCAGGCTGAGCTGGCCAAACTCCAGGCCAAGTACCGAGATCGGAAGAGCGGTTCAGCAGGAATGCCGA	Unknown		C	T	1A	0		RR	HH	HH	HH	RR	RR	RR	HH	RR	RR	RR	RR	HH	HH	RR	HH	RR	RR	HH	HH	HH	RR	HH	RR	RR	RR	RR	HH	HH	HH	RR	HH	-	HH	RR	RR	RR	RR	RR	HH	RR
3027396|F|0-21:C>A-21:C>A	TGCAGCAATGTCATCTTCTCCCCTCTTGGCAGTCGCTCGCCGAGATCGGAAGAGCGGTTCAGCAGGAAT	Unknown		A	C	1A	4.80709		RR	HH	HH	HH	RR	-	RR	HH	RR	RR	RR	RR	HH	HH	RR	HH	RR	RR	RR	HH	HH	RR	HH	RR	RR	RR	RR	HH	HH	HH	RR	RR	HH	HH	RR	RR	RR	RR	RR	RR	RR
2266418|F|0-27:T>C-27:T>C	TGCAGCTCTGGCGGGCTACAGCCGTCGTACCACGGCTCCAGGGTGCTCCGTTCGCCTGACCTCCTCCTT	1A	3739007	T	C	1A	6.30904		RR	HH	HH	HH	RR	RR	RR	HH	RR	RR	RR	RR	HH	HH	RR	HH	RR	RR	RR	HH	-	RR	HH	-	RR	RR	RR	HH	RR	HH	RR	RR	HH	HH	RR	RR	RR	RR	RR	RR	RR
1093668|F|0-53:C>A-53:C>A	TGCAGGCGAGTCGTGAGACCAGGCAGAGAATTTTCACATTGCCGTTCTGTAAGCAGACGGGACGGAAAT	1A	3778377	A	C	1A	6.30904		RR	HH	HH	HH	RR	RR	RR	HH	-	RR	RR	-	HH	HH	RR	HH	-	RR	RR	HH	HH	-	HH	RR	RR	-	RR	HH	-	HH	RR	RR	HH	HH	RR	RR	RR	RR	RR	RR	RR
7340638|F|0-8:A>G-8:A>G	TGCAGCTGAATGTAGTCGCGCCAGTACCGACCGCCGCCGCTACGGTCGAGGACGTAGGTGGTGCTGGTG	1A	4797208	A	G	1A	7.5033		RR	HH	HH	HH	RR	RR	RR	HH	RR	RR	RR	RR	HH	HH	RR	HH	RR	RR	RR	HH	HH	RR	HH	RR	RR	RR	RR	HH	RR	HH	RR	RR	HH	HH	RR	RR	RR	RR	RR	RR	RR
1097100|F|0-22:A>T-22:A>T	TGCAGTAGCAATCACAGGCCATACCCCATCTTTCAGCGATACGAGAGAGGTTGGGGTGGAAATCAAGGG	1A	4904298	T	A	1A	7.6495		-	HH	HH	-	RR	RR	RR	HH	RR	RR	RR	RR	HH	HH	RR	HH	RR	RR	RR	HH	HH	RR	HH	RR	RR	RR	RR	HH	RR	HH	RR	RR	HH	HH	RR	RR	-	RR	RR	RR	RR
1126005|F|0-54:G>C-54:G>C	TGCAGGTGCTGTTCCTAATCGCTCCATCATGCTACATACATACATTGCGCGCTTGTTTGCCGAGATCGG	1A	6128489	C	G	1A	8.84375		RR	HH	HH	HH	RR	RR	RR	HH	RR	RR	RR	RR	HH	HH	RR	HH	RR	RR	RR	HH	HH	RR	HH	RR	-	RR	RR	HH	RR	HH	RR	RR	HH	HH	RR	RR	RR	RR	RR	RR	RR
993293|F|0-28:T>G-28:T>G	TGCAGTTCACCTGTGTTGGGGGAGTTTCTTCCGAGAGTTCCAATGGCGGAGCTGGTGGCCGCCATGGCC	1A	6136778	G	T	1A	8.84375		RR	HH	HH	HH	RR	RR	RR	HH	RR	RR	RR	RR	HH	HH	RR	HH	RR	RR	RR	HH	-	RR	HH	-	RR	RR	RR	HH	RR	HH	RR	RR	HH	HH	RR	RR	RR	RR	RR	RR	RR
1204785|F|0-68:T>C-68:T>C	TGCAGGAAGGGCGCGGTAAAAAAAACCTACTAGCTCTAGCTGCTAGCGCCATCGGCCACGACTGGGATT	1A	6571770	T	C	1A	8.98995		RR	HH	HH	HH	RR	RR	RR	HH	RR	RR	RR	RR	HH	HH	-	HH	RR	RR	RR	HH	HH	RR	HH	RR	RR	RR	-	HH	RR	HH	RR	RR	HH	HH	RR	RR	RR	RR	RR	RR	RR
1103447|F|0-51:A>G-51:A>G	TGCAGATTTTACAGGTGAACCTGGTCAATAAATAAATAAATAGACTGCATCATTGCTGGGTTTGTACTT	1A	6666383	G	A	1A	8.98995		RR	HH	HH	HH	RR	RR	RR	HH	RR	RR	RR	RR	HH	HH	RR	HH	RR	RR	RR	HH	HH	RR	HH	RR	RR	RR	RR	HH	RR	HH	RR	RR	HH	HH	RR	RR	RR	RR	RR	RR	RR
4991014|F|0-47:A>G-47:A>G	TGCAGGGAGGCCGGGGAGGTCCAGGGCGACCACGTCGGCTCGACGCCAGTGATGGGCTGGGTGGCTGCT	1A	6588777	G	A	1A	8.98995		RR	-	-	HH	RR	RR	RR	-	RR	RR	RR	RR	-	-	RR	HH	RR	RR	RR	HH	-	RR	HH	-	RR	RR	RR	HH	RR	-	RR	RR	HH	HH	RR	RR	RR	RR	RR	RR	RR
1005431|F|0-53:A>G-53:A>G	TGCAGTGGCCAGTGACGCCGCAGATGAAGTAGTGCTTCCCCGCGGTCTTGAGCACGATGGTGGTGGCGC	1A	7126178	A	G	1A	10.8034		HH	HH	HH	HH	RR	RR	-	RR	RR	RR	RR	RR	HH	HH	RR	HH	RR	RR	RR	HH	-	RR	-	RR	RR	-	RR	HH	RR	HH	RR	RR	HH	HH	RR	RR	RR	RR	RR	RR	RR
1096302|F|0-41:C>T-41:C>T	TGCAGGGTGGTGTTGGCGCCGTTGACGAGGCAGCGCTCCTACGGCAACGTGCCACAGCCGCACGCCGCC	1A	8091328	C	T	1A	14.9136		HH	HH	HH	-	RR	RR	RR	RR	RR	RR	RR	RR	HH	HH	-	HH	RR	RR	RR	HH	HH	RR	HH	RR	RR	RR	RR	HH	RR	HH	RR	RR	-	HH	RR	RR	RR	HH	RR	HH	-
1020433|F|0-29:T>A-29:T>A	TGCAGTATGAGGGTCTTAACCAACATAAATCAAAAGAGATGGGTCATTACTGGAGGAAGAAGGATAAGA	1A	8311623	A	T	1A	15.2069		HH	HH	-	HH	RR	RR	RR	RR	RR	RR	RR	RR	HH	HH	RR	-	RR	RR	RR	HH	HH	RR	HH	RR	RR	RR	RR	HH	RR	HH	RR	RR	HH	HH	RR	RR	RR	HH	RR	HH	RR
1020433|F|0-44:C>G-44:C>G	TGCAGTATGAGGGTCTTAACCAACATAAATCAAAAGAGATGGGTCATTACTGGAGGAAGAAGGATAAGA	1A	8311623	G	C	1A	15.2069		HH	HH	-	HH	RR	RR	RR	RR	RR	RR	RR	RR	HH	HH	RR	-	RR	RR	RR	HH	HH	RR	HH	RR	RR	RR	RR	HH	RR	HH	RR	RR	HH	HH	RR	RR	RR	HH	RR	HH	RR
5412113|F|0-13:A>G-13:A>G	TGCAGCACCTGCTACGCGTACTCCGAGATCGGAAGAGCGGTTCAGCAGGAATGCCGAGACCGATCTCGT	Unknown		G	A	1A	16.2487		HH	HH	HH	HH	RR	RR	RR	RR	RR	RR	-	RR	HH	HH	RR	HH	RR	RR	RR	HH	-	RR	HH	-	RR	RR	RR	HH	RR	HH	RR	RR	HH	HH	RR	RR	RR	HH	RR	HH	RR
993127|F|0-19:T>C-19:T>C	TGCAGATACAGAAAGAATTTCAAGGAAGAGCTGAAACTTCTCCTCTTTAGAACCAAGAGAAAGAAATAT	1A	9361365	C	T	1A	16.2487		HH	-	HH	-	RR	RR	RR	RR	RR	RR	RR	RR	-	HH	RR	-	-	RR	RR	-	HH	RR	-	RR	-	RR	RR	HH	RR	HH	RR	RR	HH	HH	RR	RR	RR	HH	RR	-	RR
1007077|F|0-33:T>C-33:T>C	TGCAGCTGTGGCGTGGCAAGGCGCCGCCGCTGCTCCCAGGGCCGTACTCGCCGCCGATTGTCGGCAATA	1A	9764182	T	C	1A	16.6899		HH	HH	HH	HH	RR	RR	RR	RR	RR	RR	-	RR	HH	HH	RR	HH	RR	RR	RR	HH	HH	RR	HH	RR	RR	RR	RR	HH	RR	HH	RR	RR	HH	HH	RR	RR	RR	HH	RR	HH	RR
997691|F|0-7:T>A-7:T>A	TGCAGCATGATCAATGGCGTCCACATATGCTCCATGCTGACCGTATGTATGTTGGTTTCCGAGATCGGA	1A	9032063	A	T	1A	16.8361		HH	HH	HH	-	RR	RR	RR	RR	RR	RR	RR	RR	HH	HH	RR	HH	RR	-	RR	HH	HH	RR	HH	-	RR	RR	RR	HH	RR	HH	RR	RR	HH	HH	-	RR	RR	-	RR	HH	RR
1007201|F|0-29:A>G-29:A>G	TGCAGTGGCGAACCCATGGCCGTCCTGCGACAACTGTGACTCATGCACCAAGTCCAACTCTCCGAGATC	1A	9928366	G	A	1A	18.338		HH	HH	HH	HH	RR	RR	RR	RR	RR	RR	RR	RR	HH	HH	RR	HH	RR	HH	RR	HH	HH	RR	HH	RR	RR	RR	RR	HH	RR	HH	RR	RR	HH	HH	RR	RR	RR	HH	RR	HH	RR
12002494|F|0-64:A>G-64:A>G	TGCAGTGGCGAACCCATGGCCGTCCTGCGGCAACTGTGACTCGTGCACCAAGTCCAACTCTCCGAGATC	1A	9928366	A	G	1A	18.338		HH	HH	HH	HH	RR	RR	RR	RR	RR	RR	RR	RR	HH	HH	RR	HH	RR	HH	RR	HH	HH	RR	HH	RR	RR	RR	RR	HH	RR	HH	RR	RR	HH	HH	RR	RR	RR	HH	RR	HH	RR
3064386|F|0-36:A>G-36:A>G	TGCAGAAATTATTGCGTGAGCAAATTTTCGCACGGAAGAACAGGTCCGAGATCGGAAGAGCGGTTCAGC	1A	10218776	A	G	1A	18.4842		HH	HH	HH	HH	RR	RR	RR	RR	RR	RR	RR	RR	HH	HH	RR	HH	RR	HH	RR	HH	HH	RR	HH	RR	RR	RR	RR	HH	RR	HH	RR	RR	HH	HH	RR	RR	RR	HH	RR	HH	RR
1713643|F|0-36:G>A-36:G>A	TGCAGAAATTATTGCGTGAGCAAATTTTCGCACGGAGGAACAGGTCCGGTCGTTATTAACTTGTCCGAG	1A	10218776	A	G	1A	18.4842		HH	HH	HH	HH	RR	RR	RR	RR	RR	RR	RR	RR	HH	HH	RR	-	-	HH	RR	HH	HH	RR	HH	RR	RR	RR	RR	HH	RR	HH	RR	RR	HH	HH	RR	RR	RR	HH	-	HH	RR
1000928|F|0-22:G>A-22:G>A	TGCAGTTGCTGCTGTTGCAGCGGCGACAGTGGATCCGAGTTGCACATGTTGGTATTGAACAACAAATGA	1A	10538736	G	A	1A	18.4842		HH	HH	HH	HH	RR	RR	RR	RR	RR	RR	RR	RR	HH	HH	RR	HH	RR	HH	RR	HH	HH	RR	HH	RR	RR	RR	RR	HH	RR	HH	RR	RR	HH	HH	RR	RR	RR	HH	RR	HH	RR
3949882|F|0-30:T>C-30:T>C	TGCAGTTCTGCACACAATGATAGCTATACATACCGAGATCGGAAGAGCGGTTCAGCAGGAATGCCGAGA	1A	10037494	T	C	1A	18.4842		HH	HH	HH	HH	RR	RR	RR	RR	RR	RR	RR	RR	HH	HH	RR	HH	RR	HH	RR	HH	HH	RR	HH	RR	RR	RR	RR	HH	RR	HH	RR	RR	HH	HH	RR	RR	RR	HH	RR	HH	RR
3024731|F|0-16:G>A-16:G>A	TGCAGAAGATATATCCGAGCTTTCTAGGATAATTGGATACCGAGATCGGAAGAGCGGTTCAGCAGGAAT	1A	10012316	G	A	1A	18.4842		HH	HH	HH	-	RR	-	RR	RR	RR	RR	RR	RR	-	HH	RR	-	RR	HH	RR	HH	-	RR	HH	RR	RR	RR	RR	HH	RR	-	RR	RR	HH	HH	RR	RR	RR	HH	RR	HH	RR
4991668|F|0-30:C>T-30:C>T	TGCAGGCACAATCGGGGGTGGTACAGAGTCCTCTCTGGGATGATGCCCGAGATCGGAAGAGCGGTTCAG	1A	10400594	T	C	1A	18.6304		HH	HH	HH	HH	RR	RR	RR	RR	RR	RR	RR	RR	HH	HH	-	-	RR	HH	RR	HH	HH	RR	HH	RR	RR	RR	RR	HH	RR	HH	RR	RR	HH	HH	RR	RR	RR	HH	RR	HH	RR
4992861|F|0-5:G>A-5:G>A	TGCAGGTGCGACCCCAAGCGCGTCGCCGTGCTGCAACAACTGCGGCACCTGCACCAAGTCCATCCCGCC	1A	10402766	A	G	1A	18.6304		HH	HH	HH	HH	RR	RR	RR	RR	RR	RR	RR	-	HH	-	RR	HH	RR	HH	RR	HH	HH	RR	-	RR	RR	RR	RR	HH	RR	-	RR	RR	HH	HH	RR	RR	RR	HH	RR	HH	RR
1164757|F|0-23:C>G-23:C>G	TGCAGTTAACTTGAGAAACCTGCCTCTCTGACTTACTATGCATGATGAACTAATGACCAACCAGAATAC	1A	12293565	C	G	1A	22.3993		HH	HH	HH	HH	RR	RR	RR	RR	RR	RR	-	RR	HH	HH	-	-	RR	HH	RR	HH	HH	RR	-	RR	RR	RR	HH	HH	RR	-	RR	HH	HH	HH	RR	RR	-	HH	HH	HH	RR
1204920|F|0-17:G>A-17:G>A	TGCAGATGATGTGTTCTGCCCCGCAGCCAAAGCTAGTGGCCACTTTTTGTTATGTTCTGCATCACGCAT	1A	12324214	G	A	1A	22.5455		HH	-	HH	HH	RR	RR	RR	RR	RR	RR	RR	RR	HH	HH	RR	HH	RR	HH	RR	HH	HH	RR	HH	RR	RR	RR	HH	HH	RR	HH	RR	HH	HH	HH	RR	RR	RR	HH	HH	HH	RR
1053816|F|0-67:T>G-67:T>G	TGCAGTGTATGCTATAAACAGTAGAAAGGGATAAAAGAATTAGCAGAAACAGTGTCACATAACGCGTTC	1A	13984856	T	G	1A	29.9572		HH	HH	HH	HH	RR	RR	RR	RR	RR	RR	RR	RR	HH	HH	RR	HH	-	HH	RR	HH	HH	RR	HH	RR	RR	HH	HH	HH	RR	HH	RR	RR	HH	HH	RR	RR	RR	HH	HH	HH	RR
3939338|F|0-47:G>A-47:G>A	TGCAGGCAGGTTTTCTGAAACGGGCCTGCACAGAGTCGAAAACAACCGAGCGGATGGTGATTAGAATAC	1A	14635967	A	G	1A	30.999		HH	HH	HH	HH	RR	RR	RR	RR	RR	RR	RR	RR	HH	HH	RR	HH	RR	HH	-	HH	HH	RR	HH	RR	RR	HH	HH	HH	RR	HH	RR	RR	HH	HH	RR	RR	RR	HH	HH	HH	RR
1092922|F|0-40:G>T-40:G>T	TGCAGATGGGCGTGCTGTACGTGTGCCTCTACCTCATCGCGCTCGGCACCGAGATCGGAAGAGCGGTTC	1A	14315961	T	G	1A	30.999		HH	HH	HH	HH	-	-	RR	RR	-	RR	RR	-	HH	HH	RR	HH	RR	HH	RR	HH	HH	RR	HH	RR	RR	HH	HH	HH	RR	HH	RR	RR	HH	HH	RR	-	RR	HH	HH	HH	RR
991036|F|0-50:C>G-50:C>G	TGCAGGAGGTCGTCCATGGCGGCGGAGAAGGGGCTGTTGGGGAGGAGCAGCAGCAGGCAGGAGACGAAG	3D	329693192	C	G	1A	31.4402		HH	HH	HH	HH	RR	-	RR	RR	RR	RR	RR	RR	HH	HH	RR	HH	RR	HH	RR	HH	HH	RR	HH	RR	RR	HH	HH	HH	RR	HH	RR	RR	HH	HH	RR	RR	RR	HH	HH	HH	HH
1106808|F|0-15:C>A-15:C>A	TGCAGACTGGCACACCATCGGCAGAAGGAATTGAGAGCGTGATGTTCACGTACCGATTCATGGAGGACC	1A	16678635	A	C	1A	31.4402		HH	HH	HH	HH	RR	RR	RR	RR	RR	RR	RR	RR	HH	HH	RR	HH	RR	HH	RR	HH	HH	RR	HH	RR	RR	HH	HH	HH	RR	HH	RR	RR	HH	HH	RR	RR	RR	HH	HH	HH	HH
1052695|F|0-41:C>G-41:C>G	TGCAGATATAATTTGAGCATGATTACCGTAGTACGCATGGCCTGATGCGTTGCAGATGTCGGCATGGCG	1A	16212878	C	G	1A	31.4402		HH	HH	HH	HH	-	RR	RR	RR	RR	RR	RR	RR	HH	HH	RR	HH	RR	HH	RR	HH	HH	RR	HH	RR	RR	HH	HH	HH	RR	HH	RR	RR	HH	HH	-	RR	RR	HH	HH	HH	HH
3942183|F|0-33:G>A-33:G>A	TGCAGCACCACGACCAACAGAAGCTCGACGAGGGGAAGCAGCAGGCGGACGAGATGAAGGAGCTCCGAG	1A	15312231	G	A	1A	31.4402		HH	HH	HH	HH	RR	RR	RR	RR	RR	RR	RR	RR	HH	HH	RR	HH	RR	HH	RR	HH	HH	RR	HH	RR	RR	HH	HH	HH	RR	HH	RR	RR	HH	HH	RR	RR	RR	HH	HH	HH	HH
4261007|F|0-37:G>C-37:G>C	TGCAGCAGGAGCAGCCGCACGCGGTGCCGCACTTGCAGGTGGTGCAGTCGCAGCCGCCGGTCTCCCCGC	1D	15321948	G	C	1A	31.4402		HH	HH	HH	HH	RR	RR	RR	RR	-	RR	RR	RR	HH	-	RR	HH	RR	HH	RR	HH	-	RR	HH	RR	RR	HH	HH	HH	RR	HH	RR	RR	HH	HH	-	RR	RR	HH	HH	HH	HH
989159|F|0-32:C>G-32:C>G	TGCAGTTCCGTGGGCGACAGCGCGAACATGTCCCCGTGGCACGTGTGTATCGCGCGGCAGTGGTCACGC	1D	14718514	C	G	1A	31.4402		HH	HH	-	HH	RR	RR	RR	RR	RR	RR	RR	RR	-	HH	-	-	RR	HH	RR	HH	HH	RR	HH	RR	RR	-	HH	HH	RR	HH	RR	RR	HH	HH	RR	RR	RR	HH	HH	HH	HH
4991719|F|0-7:A>C-7:A>C	TGCAGGCAGCCATGCAGGCCGACGTGGATGCCGAGATCGGAAGAGCGGTTCAGCAGGAATGCCGAGACC	Unknown		A	C	1A	31.7334		HH	HH	HH	HH	RR	RR	RR	RR	RR	RR	RR	RR	HH	HH	RR	HH	RR	HH	RR	HH	HH	RR	HH	RR	RR	HH	HH	HH	RR	HH	RR	RR	HH	HH	RR	RR	RR	HH	HH	HH	HH
1144942|F|0-8:A>G-8:A>G	TGCAGCCCATCAACGACAGAGTCTACTTCCCGAAGTGGTACCTCAAAGGCACGCGGGCCAGCCCGAGAT	1A	16709558	G	A	1A	31.7334		HH	HH	HH	HH	RR	RR	RR	RR	RR	RR	RR	RR	HH	HH	RR	HH	RR	HH	RR	-	HH	RR	HH	-	RR	HH	HH	HH	RR	HH	RR	RR	HH	HH	RR	RR	RR	HH	HH	HH	HH
1214918|F|0-10:C>T-10:C>T	TGCAGCTTCCCTGGTAGCACGTCGTTGCATCTGGCCGCTCGCAGCGGGGACTTGGATTGCATCCGAGAT	1A	16728755	C	T	1A	32.0267		HH	HH	HH	HH	RR	RR	RR	RR	RR	RR	RR	RR	HH	HH	RR	HH	RR	HH	RR	HH	HH	RR	HH	RR	RR	HH	HH	HH	RR	HH	RR	RR	HH	HH	RR	RR	RR	HH	HH	HH	HH
1033540|F|0-42:C>T-42:C>T	TGCAGGATTGGTGTTGAGCATCGCCAATACATAGCCATCCTACAGGAGCTGCTTCCCAAGCAGCACACC	1D	20747358	T	C	1A	39.8336		HH	-	HH	HH	RR	RR	RR	RR	RR	RR	RR	RR	HH	HH	RR	HH	RR	HH	RR	HH	HH	RR	HH	RR	RR	HH	RR	HH	RR	HH	HH	RR	HH	HH	RR	HH	RR	HH	HH	RR	HH
1126226|F|0-14:C>T-14:C>T	TGCAGGCGGCGCCGCGGGGCGCGCACGCCCTCGTGGTGTCCATGGAGATCACCTCCTTCATATACTACA	1A	22128329	T	C	1A	39.9798		HH	HH	HH	HH	RR	RR	RR	RR	RR	RR	RR	RR	HH	HH	RR	HH	RR	HH	RR	HH	HH	RR	HH	RR	RR	HH	RR	HH	-	HH	HH	RR	HH	HH	RR	HH	RR	HH	HH	RR	HH
1126027|F|0-19:T>G-19:T>G	TGCAGACCACGGGGGCCGCTGTCGCGCGTAGATGGCGCCAGAGCGAGCGGGCAGCGCCGAGATCGGAAG	1A	22181768	G	T	1A	40.421		HH	HH	-	HH	RR	RR	RR	RR	RR	RR	HH	RR	HH	HH	RR	HH	RR	HH	RR	HH	HH	RR	HH	RR	RR	HH	RR	HH	RR	-	HH	RR	HH	HH	RR	HH	RR	HH	HH	RR	HH
2258858|F|0-46:C>T-46:C>T	TGCAGGGGATCGATGCTGTGTGGCATGCGCAAGGAAGAATAACTGGCATGTTAGAGTGAAGCCAACTAC	1A	25082540	T	C	1A	45.584		HH	HH	HH	HH	RR	RR	RR	RR	RR	RR	HH	RR	HH	HH	RR	HH	HH	HH	RR	HH	HH	RR	HH	-	-	HH	RR	RR	RR	HH	HH	RR	RR	HH	RR	HH	RR	HH	HH	HH	HH
2261278|F|0-9:G>C-9:G>C	TGCAGCTCGGCGGAGTATTAGTCGGAATCGAGCTAAATTGGGGATCGCCGAGATCGGAAGAGCGGTTCA	1B	15435331	C	G	1A	45.7302		HH	-	HH	HH	RR	RR	RR	RR	RR	RR	HH	RR	HH	HH	RR	HH	HH	HH	RR	HH	HH	RR	HH	RR	-	HH	RR	RR	RR	HH	HH	RR	RR	HH	RR	HH	RR	HH	HH	HH	HH
1102253|F|0-55:T>C-55:T>C	TGCAGCACGTCCAGAACCAACACCCCATCCAGAGACGGGTCTACAAACACCCCTGTCGCTTGTACCGAG	1A	25531192	T	C	1A	46.1714		HH	HH	HH	HH	RR	RR	RR	RR	RR	RR	HH	-	HH	-	RR	HH	HH	HH	RR	HH	-	RR	HH	-	RR	HH	RR	RR	RR	HH	HH	RR	RR	HH	RR	HH	RR	HH	HH	HH	HH
1128903|F|0-15:G>T-15:G>T	TGCAGCGCCAAATAGGATTTGCTCTTTCACTCGCCAAATCCTATTCCATGCTAGTTAAGGCGTTAACCG	1A	25911613	G	T	1A	46.3176		HH	HH	HH	HH	RR	RR	-	RR	RR	RR	-	RR	HH	HH	RR	-	HH	-	RR	-	HH	RR	HH	RR	RR	HH	RR	RR	RR	-	HH	RR	RR	HH	RR	HH	RR	HH	HH	HH	HH
1092638|F|0-9:A>G-9:A>G	TGCAGAAATAGGGTCTCCAAAACATGGCAGGCAGAGAGCAGCACATGCAAGGCTTCCTCCGACATGCTA	1A	25400378	A	G	1A	46.3176		HH	HH	HH	HH	RR	RR	RR	RR	RR	RR	HH	RR	HH	HH	RR	HH	HH	HH	RR	HH	HH	RR	HH	-	-	HH	RR	RR	RR	HH	HH	RR	RR	HH	RR	HH	RR	HH	HH	HH	HH
1023641|F|0-11:T>C-11:T>C	TGCAGGAGGAGTGAACCGTCCAGGTCAGGCCCGTGCTGGCCACGAACGAGCTCGGCTGCTCACTTCACG	1A	23987653	T	C	1A	46.3176		HH	HH	HH	-	RR	RR	-	RR	RR	RR	HH	-	HH	HH	RR	HH	HH	HH	RR	HH	HH	RR	HH	RR	RR	HH	RR	RR	RR	HH	HH	-	RR	HH	RR	HH	RR	HH	HH	HH	HH
1863459|F|0-17:G>A-17:G>A	TGCAGGTAGGAGGAGCCGATGTTGTCGACGCTCTGGTACAGGCGGCCGATGCTCCCGTGCATGGTGCCG	1A	24882456	A	G	1A	46.3176		HH	HH	HH	HH	RR	RR	RR	RR	RR	RR	HH	RR	HH	-	RR	HH	HH	HH	RR	HH	-	RR	HH	-	-	-	RR	RR	RR	HH	HH	RR	RR	HH	RR	HH	RR	HH	HH	HH	HH
2280877|F|0-17:G>A-17:G>A	TGCAGCGGATGATAGAGGAGCTTCGTTGACCTCTGCTTGATCATCGTCGTCGTGGCCTGAATGGACGGA	1A	28359550	A	G	1A	47.6652		HH	HH	HH	HH	RR	RR	RR	RR	RR	RR	HH	RR	HH	HH	RR	HH	HH	HH	RR	HH	HH	RR	HH	RR	-	HH	RR	RR	-	HH	HH	RR	RR	HH	RR	HH	RR	HH	HH	HH	HH
1099728|F|0-47:T>A-47:T>A	TGCAGATAAACATTTGAGCAAACAAGACACTATTGCAGAAGGAGCAATTTATTACACCCACCGAGATCG	1A	28599086	A	T	1A	48.2552		HH	HH	HH	HH	RR	RR	RR	RR	RR	RR	HH	RR	HH	HH	RR	HH	HH	HH	RR	HH	HH	RR	HH	RR	-	HH	RR	RR	RR	HH	HH	RR	RR	HH	RR	HH	RR	HH	HH	HH	HH
1130132|F|0-5:A>G-5:A>G	TGCAGATGCCGACGTACGCGAACCCGATGGCGGTGGAGGTGTGGGTGCTGATCAAGCGCGCCTTCACCA	1D	32739089	A	G	1A	48.8452		HH	HH	HH	HH	RR	RR	RR	RR	RR	RR	HH	RR	HH	HH	RR	HH	HH	HH	RR	HH	HH	RR	HH	RR	HH	HH	RR	RR	RR	HH	HH	RR	RR	HH	RR	HH	RR	HH	HH	HH	HH
1091902|F|0-53:C>T-53:C>T	TGCAGGCTGAAGTAAGTACCTGAGCCTGACCGTCGTTGTCGTTGGACACCGTACGTGGGCCTGTGCCCT	1A	31510998	C	T	1A	48.8452		HH	HH	HH	HH	RR	RR	RR	RR	RR	RR	HH	RR	HH	HH	RR	HH	HH	HH	RR	HH	HH	RR	HH	RR	HH	HH	RR	RR	RR	HH	HH	RR	RR	HH	RR	HH	RR	HH	HH	HH	HH
1093186|F|0-43:G>T-43:G>T	TGCAGGGCGTACAGCATGGATGTAGCCGCGGCGATGATCTCCTGGACGACGGCGCTGGCTCCGAGATCG	1A	40961020	T	G	1A	53.3014		RR	HH	HH	HH	RR	RR	RR	RR	RR	RR	HH	RR	HH	HH	RR	HH	RR	HH	RR	HH	HH	HH	HH	RR	HH	HH	RR	HH	RR	HH	HH	RR	HH	HH	RR	HH	RR	HH	HH	HH	HH
4260666|F|0-32:C>G-32:C>G	TGCAGCTGGCCCGGCCTGGGCCCAACGCGCGACTCCCGCGGTGGGAGGAAACGCACAGGGCCTGCCATT	1A	40558723	C	G	1A	53.3014		-	HH	HH	HH	RR	RR	RR	RR	RR	RR	HH	RR	HH	HH	RR	HH	RR	HH	RR	HH	HH	HH	-	-	HH	HH	RR	HH	RR	HH	HH	RR	HH	HH	RR	HH	RR	HH	HH	HH	HH
3956968|F|0-62:G>A-62:G>A	TGCAGGGTGGAGGCGGCAGTCCTCGAGCACGGGCGTGCTCGCCGAGGCCGCGAGGTCGAGGCGGCGAGG	1A	41744341	A	G	1A	54.3432		RR	HH	HH	HH	RR	RR	RR	RR	RR	RR	HH	RR	HH	HH	-	HH	RR	HH	RR	HH	HH	HH	HH	RR	HH	HH	RR	HH	RR	HH	HH	RR	HH	HH	RR	HH	RR	HH	HH	HH	HH
2278694|F|0-15:T>C-15:T>C	TGCAGGGAGATAGGCTGAGTTCGAGTGAGAGGCCTTCCGCGATGAACGGCGCCGACGGTGGTTGATCAC	Unknown		T	C	1A	54.6365		RR	-	-	HH	RR	RR	RR	RR	RR	RR	HH	RR	HH	-	RR	HH	RR	RR	RR	HH	-	-	-	RR	-	-	RR	HH	RR	-	HH	RR	HH	HH	RR	HH	RR	-	HH	HH	HH
2278694|F|0-51:C>T-51:C>T	TGCAGGGAGATAGGCTGAGTTCGAGTGAGAGGCCTTCCGCGATGAACGGCGCCGACGGTGGTTGATCAC	Unknown		C	T	1A	54.6365		RR	HH	HH	-	RR	RR	RR	RR	RR	RR	HH	RR	HH	-	RR	HH	RR	RR	RR	-	HH	HH	HH	RR	HH	HH	RR	HH	RR	HH	HH	-	HH	HH	RR	HH	RR	HH	HH	HH	HH
994242|F|0-40:T>G-40:T>G	TGCAGGAGCTCGTATCGGGCATTCACGTTGCAAGCTGCCATGAGAGCTGCTAGCTCGGGGAGAGGAGTC	1A	45524757	T	G	1A	54.7827		RR	HH	HH	HH	RR	RR	RR	RR	RR	RR	HH	RR	HH	HH	RR	HH	RR	RR	RR	HH	HH	HH	HH	RR	HH	HH	RR	HH	RR	HH	HH	RR	HH	HH	RR	HH	RR	HH	HH	HH	HH
4993399|F|0-12:G>C-12:G>C	TGCAGCAAACAAGCAATGCACGCACTAACAGCCCTCTAGCCAACTACATGCACGTACACACTCACGTGC	Unknown		G	C	1A	54.7827		RR	HH	HH	HH	RR	RR	RR	RR	RR	RR	HH	RR	HH	HH	RR	HH	RR	RR	RR	-	HH	HH	HH	RR	HH	HH	RR	HH	RR	HH	HH	RR	HH	HH	RR	HH	RR	HH	HH	HH	HH
1266478|F|0-10:T>C-10:T>C	TGCAGGCAGCTGAGTCTGGCGCACGGGCGAGGGCGGCAAGGAAGCCGCCCAGGGAGCGCTCGTGGACCG	1A	48838327	C	T	1A	55.673		RR	HH	HH	-	RR	RR	RR	-	RR	RR	HH	RR	HH	HH	RR	HH	RR	RR	RR	HH	HH	HH	-	RR	HH	HH	RR	HH	RR	HH	HH	RR	HH	HH	RR	HH	RR	RR	HH	HH	HH
979056|F|0-32:T>C-32:T>C	TGCAGCCTTCGTGCGCTGGGAAGAAATTCTGTTGTGTCTCCCTGCTCCTTCTTCTTCTGTACTCCTCTT	5A	135162954	C	T	1A	57.1749		RR	HH	HH	HH	RR	RR	RR	RR	RR	RR	HH	RR	HH	HH	RR	HH	RR	RR	RR	HH	HH	HH	HH	RR	HH	HH	RR	HH	HH	HH	HH	RR	HH	HH	RR	HH	RR	RR	HH	-	HH
2277328|F|0-58:C>T-58:C>T	TGCAGCTTCATGGCCTCCATGTTTTCCTCGACCCACTGGTTCGAGACCTCGATTGCCTCGGGGTCTCCC	1A	50433838	T	C	1A	57.1749		RR	HH	HH	HH	RR	RR	RR	RR	RR	RR	HH	RR	HH	HH	RR	HH	RR	RR	RR	HH	HH	HH	HH	RR	HH	HH	RR	HH	HH	HH	HH	RR	HH	HH	RR	HH	RR	RR	HH	HH	HH
1090082|F|0-16:T>C-16:T>C	TGCAGGCTTCAGAGGATGCAGCACGGCCGAGGGCGGCAAGGAATCCTTCAAGGGAGCGCTCGGGAACCG	1A	48939911	C	T	1A	57.1749		RR	HH	HH	HH	RR	RR	RR	RR	RR	RR	HH	RR	HH	HH	RR	HH	RR	RR	RR	HH	HH	HH	HH	RR	HH	HH	RR	HH	HH	HH	HH	RR	HH	HH	RR	HH	RR	RR	HH	HH	HH
7491381|F|0-22:G>T-22:G>T	TGCAGCGGCGGCGGCGGCAGCGGCGGCGGCGCACCCCGAGATCGGAAGAGCGGTTCAGCAGGAATGCCG	Unknown		G	T	1A	57.7649		RR	HH	HH	HH	RR	-	RR	RR	RR	RR	HH	RR	HH	HH	RR	HH	RR	RR	RR	HH	HH	HH	HH	RR	HH	HH	RR	HH	HH	HH	HH	RR	HH	HH	RR	HH	RR	RR	HH	HH	HH
1059739|F|0-20:G>A-20:G>A	TGCAGTACTGGTAGTACGTAGTAGAGTACATGTTTGTTCCATGTATATGTACCGTGTCCTACGTGTCCG	1A	53050892	A	G	1A	57.9111		RR	HH	HH	HH	RR	RR	RR	RR	RR	RR	HH	RR	-	HH	RR	HH	RR	RR	RR	HH	HH	HH	HH	RR	HH	HH	RR	HH	HH	HH	HH	RR	HH	HH	RR	HH	RR	RR	HH	HH	HH
1104397|F|0-60:T>G-60:T>G	TGCAGTTGAACAAGTGCAGAGCGTACAGATTGATAGATGCATATGTATAAATTTTTTTTTTGCCCAAAA	1A	94094928	G	T	1A	63.0741		RR	HH	HH	HH	RR	-	RR	RR	RR	RR	HH	RR	HH	HH	RR	HH	RR	RR	RR	HH	-	HH	HH	RR	-	HH	HH	HH	-	HH	HH	RR	HH	HH	HH	HH	HH	RR	HH	HH	HH
1081984|F|0-11:G>A-11:G>A	TGCAGGTCGGCGGCGGCGCGACGGACGGCAGGGGAGCGTGGTCCAGCGCGAGGAAGCACACGGAGGCGA	1A	310084973	A	G	1A	64.7313		RR	HH	HH	HH	RR	RR	RR	RR	RR	RR	HH	RR	HH	HH	RR	HH	RR	RR	RR	HH	HH	HH	HH	RR	HH	HH	RR	HH	HH	HH	HH	RR	HH	HH	HH	HH	HH	RR	HH	HH	HH
4991446|F|0-32:T>G-32:T>G	TGCAGGTGGTCGAAGCAGCAGAAGCAGTAGGCTTCGTCGGCGGGGGCAGCAACAGCAGTAGGCGTCGAC	4D	422932982	T	G	1A	65.1725		RR	HH	HH	-	RR	RR	RR	RR	RR	RR	HH	RR	HH	HH	RR	HH	RR	RR	RR	HH	HH	HH	HH	RR	HH	HH	RR	HH	HH	HH	HH	RR	HH	HH	HH	HH	HH	RR	HH	HH	HH
3064878|F|0-13:G>T-13:G>T	TGCAGTGGAGCTTGTGTCGAAGGCGAGCTCGAGGTCCGTCCACCACGTGGAGTACCTCCCGAGATCGGA	1A	302534490	T	G	1A	65.3187		RR	HH	HH	HH	RR	RR	RR	RR	RR	RR	HH	RR	-	HH	RR	HH	RR	RR	RR	-	HH	HH	HH	RR	HH	HH	RR	HH	HH	HH	HH	RR	HH	HH	HH	HH	HH	RR	HH	HH	HH
4544098|F|0-23:G>A-23:G>A	TGCAGCTAGCGTGAGTGCGAGCAGGACCCGAGATCGGAAGAGCGGTTCAGCAGGAATGCCGAGACCGAT	Unknown		A	G	1A	65.612		RR	HH	HH	HH	RR	RR	RR	RR	RR	RR	HH	RR	HH	HH	RR	HH	-	RR	RR	HH	HH	HH	HH	RR	HH	HH	RR	HH	HH	HH	HH	RR	HH	HH	HH	HH	HH	RR	HH	HH	HH
1109543|F|0-43:C>T-43:C>T	TGCAGGACAGGCAACGACCCCGCTTGTTGTAGCACCTGGGACACAGAGACACGTGGTGATCCGTTAGTG	1A	307003965	T	C	1A	65.612		RR	HH	HH	HH	-	RR	RR	RR	RR	RR	HH	RR	HH	HH	RR	HH	-	RR	RR	HH	HH	HH	HH	RR	HH	HH	RR	HH	HH	HH	HH	RR	HH	HH	HH	HH	HH	RR	HH	HH	HH
1217762|F|0-47:A>G-47:A>G	TGCAGGGCGCAGCCGTGGCGGGCAGACTCGGAAGGAGCAGATGGGGGAGGAGGGGTACAGTGAGATGGG	1D	314196483	G	A	1A	69.0442		RR	HH	HH	HH	RR	RR	RR	RR	RR	RR	HH	RR	HH	HH	RR	HH	RR	RR	RR	HH	HH	HH	HH	RR	HH	HH	HH	HH	HH	-	HH	RR	HH	HH	HH	HH	HH	RR	HH	HH	HH
994398|F|0-62:C>T-62:C>T	TGCAGCCCACCGCCGTCCCCGTCCTTCCTCGTCGGGGCGTCGCGTTCCTGCCCCCTCCGCTCCGTCCGA	1A	401831741	T	C	1A	69.1904		RR	HH	HH	HH	RR	RR	RR	RR	RR	RR	HH	RR	HH	HH	RR	HH	RR	RR	RR	HH	HH	HH	HH	RR	HH	HH	HH	HH	HH	HH	HH	RR	HH	HH	HH	HH	HH	RR	HH	HH	HH
1089513|F|0-38:T>G-38:T>G	TGCAGGGGTGTCCCGTCAGGAAATTTAGGGGTGTCCCATTCTTCGTGGGCTCTCTATGTATAAGGTAAA	1A	435324112	G	T	1A	69.4836		RR	HH	HH	HH	RR	RR	RR	RR	RR	RR	HH	RR	HH	HH	RR	HH	RR	RR	RR	HH	HH	HH	HH	-	HH	HH	HH	HH	HH	HH	HH	RR	HH	HH	HH	HH	HH	RR	HH	HH	HH
4405667|F|0-32:T>C-32:T>C	TGCAGGGAAACGGAACGGGCGGGGGTAATAAATGGAGCACCGAGATCGGAAGAGCGGTTCAGCAGGAAT	1A	432551551	T	C	1A	69.4836		RR	HH	HH	HH	RR	RR	RR	RR	RR	RR	HH	RR	HH	HH	RR	HH	RR	RR	RR	HH	HH	HH	HH	RR	HH	HH	HH	HH	HH	HH	HH	RR	HH	HH	HH	HH	HH	RR	HH	HH	HH
4989030|F|0-6:A>C-6:A>C	TGCAGCAGTTTCGGGTTCTGCGGCAGCGGCTCCGACTGGTGCGGAGCCGAGATCGGAAGAGCGGTTCAG	1A	441436975	C	A	1A	69.9248		RR	HH	HH	HH	RR	RR	RR	RR	RR	RR	HH	HH	HH	HH	RR	HH	RR	RR	RR	HH	HH	HH	HH	RR	HH	HH	HH	HH	RR	HH	HH	RR	HH	HH	HH	HH	HH	RR	HH	HH	HH
2256752|F|0-57:T>C-57:T>C	TGCAGAACCAAGAGGGTCGCTCACATCTCATATTCAAAATCTCTATGTACAAGGACATCATCGATCAGC	1A	462211948	C	T	1A	70.366		RR	HH	HH	HH	RR	RR	-	RR	HH	RR	HH	HH	HH	HH	RR	HH	RR	RR	RR	HH	HH	HH	HH	RR	HH	HH	HH	HH	RR	HH	HH	RR	HH	HH	HH	HH	HH	RR	HH	HH	HH
3064367|F|0-12:G>A-12:G>A	TGCAGGCATAGCGACAAGATTGTCGACATTGTACCGCACACGCCTGCTAGCAACCTCTTGGACTTGCTT	1A	461985743	G	A	1A	70.366		RR	HH	HH	-	RR	RR	RR	RR	HH	RR	HH	-	HH	HH	RR	HH	RR	RR	RR	HH	HH	HH	HH	RR	HH	HH	HH	HH	RR	HH	HH	RR	HH	HH	HH	HH	HH	RR	HH	HH	HH
2258338|F|0-25:C>G-25:C>G	TGCAGCACGCCCTTACGAGGTCCATCCAAGCACGTGCGGCTGCGTGCATGTCGATCGAAGGCAGGGGAG	1A	462293839	G	C	1A	70.366		RR	HH	HH	HH	RR	RR	RR	RR	HH	RR	HH	HH	HH	HH	RR	HH	-	RR	RR	HH	HH	HH	HH	RR	HH	HH	HH	HH	RR	HH	HH	RR	HH	HH	HH	HH	HH	RR	HH	HH	HH
1088969|F|0-27:A>G-27:A>G	TGCAGCCTCCTCGCGTTTTTTGTTGGCAGAATTTGTGCGATGCTTCAGAGGCCGAGATCGGAAGAGCGG	Unknown		G	A	1A	72.6542		RR	HH	HH	HH	-	RR	-	RR	HH	RR	HH	HH	HH	HH	RR	HH	RR	RR	RR	HH	HH	HH	HH	-	HH	HH	-	HH	RR	HH	HH	HH	HH	HH	HH	HH	HH	RR	RR	HH	-
1118486|F|0-18:G>A-18:G>A	TGCAGTTAAACGGGGCGCGGAGGGGACAGATTGTCCCACGAGAACACCGCCCGATTCTTCAACCACGCC	1A	477856602	G	A	1A	73.3939		RR	HH	HH	HH	RR	RR	RR	RR	-	RR	HH	HH	HH	HH	RR	HH	RR	RR	RR	HH	HH	HH	HH	RR	HH	HH	HH	HH	RR	HH	HH	HH	HH	HH	HH	HH	HH	RR	RR	-	HH
1080728|F|0-54:C>T-54:C>T	TGCAGCCGAAAAAACTGATCTCATATTCGGATTCGGCAGATCATGTTGCCTCGGCGACGCATAAAACGC	1A	476363888	T	C	1A	73.5401		RR	HH	HH	-	RR	RR	RR	RR	HH	RR	HH	-	HH	HH	RR	HH	RR	RR	RR	HH	HH	HH	HH	RR	HH	HH	HH	HH	RR	HH	HH	HH	HH	HH	HH	HH	HH	RR	RR	RR	HH
1094941|F|0-58:A>G-58:A>G	TGCAGATAAGAGAGGGAGGGGCGAGCGAGAGAGAAGGGAGAGGCGGCGCGCCGAGCCAACCCACTTCCG	Unknown		G	A	1A	73.5401		RR	HH	HH	HH	RR	RR	RR	RR	HH	RR	HH	HH	HH	HH	RR	HH	RR	RR	RR	HH	HH	HH	HH	RR	HH	HH	HH	HH	RR	HH	HH	HH	HH	HH	HH	HH	HH	RR	RR	-	HH
2260769|F|0-58:T>C-58:T>C	TGCAGACAGAGGGTCCTCGAGTGAAAGGCAGCAGTTCGTCGATCTCTCTCTGCTGGGTTGCGCGGCACA	1A	477532011	C	T	1A	74.1301		RR	HH	HH	HH	RR	RR	RR	RR	-	RR	HH	HH	HH	HH	RR	HH	RR	RR	RR	HH	HH	-	HH	RR	HH	HH	HH	HH	RR	HH	HH	HH	HH	HH	HH	HH	HH	RR	RR	-	-
1019230|F|0-11:G>C-11:G>C	TGCAGGTGGGAGTGGGTTTAAGTGGGATTCACTATCCCATCCCACTTAAACCGCTCCAGCGGGAGCCCA	1A	477294548	G	C	1A	74.1301		RR	HH	HH	HH	RR	RR	RR	RR	HH	RR	HH	HH	HH	HH	RR	HH	RR	RR	RR	HH	HH	HH	HH	RR	HH	HH	HH	HH	RR	HH	HH	HH	HH	HH	HH	HH	HH	RR	RR	-	HH
1123553|F|0-28:C>T-28:C>T	TGCAGCCAGCCAAAATTCGCGCGCCGCACGGTCAGCGAGGCCGCGCCCTGACTCACTCCACCTTACGAA	1A	478162215	T	C	1A	75.0204		RR	HH	HH	HH	RR	RR	RR	RR	HH	RR	HH	HH	HH	HH	RR	HH	RR	RR	RR	HH	HH	HH	HH	RR	-	-	HH	HH	-	HH	HH	HH	HH	HH	HH	HH	HH	RR	RR	-	HH
1096956|F|0-32:C>T-32:C>T	TGCAGCTTGGGAATACATTGTTGGCACAAACCCGGAAACCATACACACAAGATAACCCAACTCAGGCAC	1A	475220085	T	C	1A	75.4616		RR	-	HH	-	RR	RR	RR	RR	HH	RR	-	-	HH	HH	RR	HH	RR	RR	RR	HH	HH	HH	HH	RR	HH	HH	HH	HH	RR	HH	HH	HH	HH	HH	-	HH	HH	RR	RR	-	HH
4398182|F|0-12:G>A-12:G>A	TGCAGGCCAAAAGAAACTGCCGAGATCGGAAGAGCGGTTCAGCAGGAATGCCGAGACCGATCTCGTATG	Unknown		A	G	1A	75.4616		RR	HH	HH	HH	RR	RR	RR	RR	HH	RR	HH	HH	HH	HH	RR	-	RR	RR	RR	HH	HH	HH	HH	RR	HH	HH	HH	HH	RR	HH	HH	HH	HH	HH	HH	HH	HH	RR	RR	-	HH
1079399|F|0-34:C>G-34:C>G	TGCAGCATTGTTCCATCATCGTCGTTAAGATATTCGGAAAGGGGAATATCATATCACTAGCTAGGGAAA	1A	471295525	G	C	1A	75.4616		RR	HH	HH	HH	RR	RR	RR	RR	HH	RR	HH	-	HH	HH	RR	HH	RR	RR	RR	HH	HH	HH	HH	RR	HH	HH	HH	HH	RR	HH	HH	HH	HH	HH	HH	HH	HH	RR	RR	-	HH
4990876|F|0-37:A>G-37:A>G	TGCAGTTGCGTGTCGCCAAGGCCGAGAGAAGTTTTGCAGTAGTTGTGGTACGCCGCGTCATACAAATCC	5B	526838601	A	G	1A	75.7548		RR	HH	HH	HH	RR	RR	RR	RR	HH	RR	HH	-	HH	HH	RR	HH	RR	RR	RR	HH	-	HH	HH	RR	HH	HH	HH	HH	RR	-	HH	HH	HH	HH	HH	HH	-	RR	RR	-	HH
1099971|F|0-31:C>T-31:C>T	TGCAGCAGTCAACACAAAGTCAACCTGAAGCCAGTGCAAGTGGAGGTGGTTAAAATAACCTACCGAGAT	1A	480528981	T	C	1A	75.7548		RR	HH	HH	HH	RR	RR	RR	RR	HH	RR	HH	HH	HH	HH	RR	HH	RR	RR	RR	HH	HH	HH	HH	-	HH	HH	HH	HH	RR	HH	HH	HH	HH	HH	HH	HH	HH	RR	-	-	HH
1077339|F|0-19:A>G-19:A>G	TGCAGTGCACACAAACACAATCAATAATCCGCCACTTTCTGTCTGCGCCACGTTCTTCACGCGCTGGGC	1A	480421792	A	G	1A	75.7548		RR	HH	HH	HH	RR	RR	RR	RR	HH	RR	HH	HH	HH	HH	RR	HH	RR	RR	RR	HH	HH	HH	HH	RR	-	HH	HH	HH	RR	HH	HH	HH	HH	HH	HH	HH	HH	RR	RR	-	HH
1137101|F|0-10:C>T-10:C>T	TGCAGCCGTGCTGTTACTGACTGGCTGTCCCCGTCGCGGCCAAGAACATGTACCAAGGCCATGTGTTGC	1A	474150692	T	C	1A	75.7548		RR	HH	HH	HH	RR	RR	RR	RR	HH	RR	HH	HH	HH	HH	RR	HH	RR	RR	RR	HH	HH	HH	HH	RR	HH	HH	HH	HH	RR	HH	HH	HH	HH	HH	HH	HH	HH	RR	RR	-	HH
3064880|F|0-36:C>T-36:C>T	TGCAGGTACTGCCGCAACTTCTCTCGATTCGCTATCCTCTATCGCGCTCTGATCTGCGAGTGGGAGAAG	1A	474297217	C	T	1A	75.901		RR	HH	HH	HH	RR	RR	RR	RR	HH	RR	HH	HH	HH	HH	RR	HH	RR	RR	RR	HH	HH	-	HH	RR	HH	HH	HH	HH	RR	HH	HH	HH	HH	HH	HH	HH	HH	RR	RR	-	HH
1863647|F|0-51:G>T-51:G>T	TGCAGTGCCGCATGAGTCGGAGCGAGCCATCGACCTTGCACGAGTGTCTAGGAGGCAAGGTCGCGGGGC	1A	484777339	T	G	1A	76.1943		RR	HH	HH	HH	RR	-	RR	RR	HH	RR	HH	-	HH	HH	RR	HH	RR	RR	RR	HH	HH	HH	HH	-	HH	HH	HH	HH	RR	HH	HH	HH	HH	HH	HH	HH	HH	RR	RR	-	HH
2298725|F|0-59:C>T-59:C>T	TGCAGTTCCTGATCGAGGCCGGCGTGCCCGCCGAGGAGCTACCGCGCGTGTTGCGGCCACCGCGCCCCG	1A	484816729	C	T	1A	76.1943		RR	HH	HH	HH	RR	RR	RR	RR	HH	RR	HH	HH	-	-	RR	HH	RR	RR	RR	-	HH	HH	-	RR	HH	HH	HH	HH	RR	HH	HH	HH	HH	HH	HH	HH	HH	RR	RR	-	HH
994411|F|0-50:G>C-50:G>C	TGCAGCCAGATTTGTGGTCTTGGGGGTGACTCATGGCAATGTATGCATGTGTGCGCGGTGGAGTGCACC	1A	487065792	G	C	1A	76.4875		RR	HH	HH	HH	RR	RR	RR	RR	HH	RR	HH	HH	HH	HH	RR	HH	RR	RR	RR	HH	HH	HH	HH	RR	HH	HH	HH	HH	RR	HH	HH	HH	HH	HH	HH	HH	HH	RR	RR	-	HH
1125624|F|0-6:T>C-6:T>C	TGCAGTTGAAAGTCCTCTGAAAAAAAAAAGCAAAAAACATACAACCAGAGACGCATGTGGAAATTGTGT	1A	494878462	T	C	1A	78.7757		RR	HH	HH	HH	RR	RR	RR	RR	HH	RR	HH	HH	HH	HH	RR	HH	RR	RR	RR	HH	HH	HH	HH	RR	-	HH	HH	HH	RR	HH	HH	HH	HH	HH	HH	HH	HH	RR	RR	-	HH
1127884|F|0-33:A>G-33:A>G	TGCAGCGGTGTGGCCCGCCCAAACTTATGGGCCAAACCAACCGCGGTCCTCGCGTATCCTCAAGCCGAC	1A	494787312	A	G	1A	78.7757		RR	HH	HH	HH	RR	RR	RR	RR	HH	RR	HH	HH	HH	HH	RR	HH	RR	RR	RR	HH	HH	HH	HH	RR	HH	HH	HH	HH	RR	HH	HH	HH	HH	HH	-	HH	HH	RR	RR	-	HH
993750|F|0-68:C>G-68:C>G	TGCAGCAGCACAGTCATCACTCATCACTCATCAGCAGTCGCCGCCTGTAGTCTGTAGCCAGTAGATCTC	1A	494776377	G	C	1A	78.7757		RR	HH	HH	HH	RR	RR	RR	RR	-	RR	HH	HH	HH	HH	RR	-	RR	RR	RR	HH	HH	HH	HH	RR	HH	HH	HH	HH	RR	HH	HH	HH	HH	HH	HH	HH	HH	RR	RR	-	HH
1003934|F|0-68:T>C-68:T>C	TGCAGCAAAAATTTGATTCAAATATTTCAATCCTCTGTTGTGCTTGCATGGTGACCAGGTGATCGGCGT	1A	494416641	T	C	1A	79.069		RR	HH	HH	HH	RR	RR	RR	RR	HH	RR	HH	HH	HH	HH	RR	HH	RR	RR	RR	HH	HH	HH	HH	-	HH	HH	HH	HH	-	HH	HH	HH	HH	HH	HH	HH	-	RR	RR	-	HH
1127081|F|0-8:A>G-8:A>G	TGCAGGGGAAGGACGGCCAGGAGGAGGAGGACGACGAGGCAGAGGGAGGCGAGGAGAGGCCTCGGCCTG	Unknown		A	G	1A	82.5011		RR	HH	HH	HH	RR	RR	RR	RR	HH	RR	HH	HH	HH	HH	RR	HH	RR	RR	RR	HH	HH	HH	HH	HH	HH	HH	-	HH	RR	HH	HH	HH	HH	HH	HH	HH	HH	RR	RR	HH	HH
1154273|F|0-8:G>C-8:G>C	TGCAGGTAGTCGAGCAGGTGTGCGCGTGTGTACGAGCGGCCGCGCGCCTATGCGGATGGAAGCGGTGAC	1A	499459201	C	G	1A	82.7944		RR	HH	-	HH	RR	RR	RR	RR	HH	RR	HH	HH	HH	HH	RR	HH	RR	RR	RR	HH	HH	HH	-	HH	HH	HH	-	HH	RR	HH	HH	HH	HH	HH	HH	HH	HH	RR	RR	HH	HH
1128194|F|0-68:C>G-68:C>G	TGCAGGCTGGGCCCCATACATCAAACGAGTGGACTCCAGCGTACGTGTGGGCAGTAAAGAAGCCTAGGC	1A	497513694	C	G	1A	82.7944		RR	HH	HH	HH	RR	RR	RR	RR	HH	RR	HH	HH	HH	HH	RR	HH	RR	RR	RR	HH	HH	HH	HH	-	HH	HH	-	HH	RR	HH	HH	HH	HH	HH	HH	HH	HH	RR	RR	HH	HH
3023381|F|0-36:G>A-36:G>A	TGCAGCTCCTGAGCGCTGCAACTCTCTTCTACAGAAGCCGAGATCGGAAGAGCGGTTCAGCAGGAATGC	Unknown		G	A	1A	82.7944		RR	HH	HH	HH	RR	RR	RR	RR	HH	RR	HH	HH	HH	HH	RR	HH	RR	RR	RR	HH	HH	HH	HH	-	HH	HH	-	HH	RR	HH	HH	HH	HH	HH	HH	HH	HH	RR	RR	HH	HH
1090990|F|0-13:G>A-13:G>A	TGCAGGCTAGCCTGCCCTACCACCACACCAGCAGGAGCGCTGGGCACTTGGCACGAGCATTTCACGCAA	1A	499669337	A	G	1A	82.9406		RR	HH	HH	HH	RR	RR	RR	RR	HH	RR	HH	HH	HH	HH	RR	HH	RR	RR	RR	HH	HH	HH	HH	HH	HH	HH	-	HH	RR	HH	HH	HH	-	HH	HH	HH	HH	RR	RR	HH	HH
1230905|F|0-48:G>A-48:G>A	TGCAGGTGAGGCAGGGCGCGGTAGTGAGGGGGGAGGCAGCAGCAGTGTGTGTACGCAGGAGCTCGGGCT	1A	499458978	A	G	1A	82.9406		RR	HH	HH	HH	RR	RR	RR	RR	HH	RR	HH	HH	HH	HH	RR	HH	RR	RR	RR	HH	HH	HH	HH	HH	HH	HH	-	HH	RR	HH	HH	HH	HH	HH	HH	HH	HH	RR	RR	HH	HH
1053011|F|0-53:C>T-53:C>T	TGCAGCTGACTGACCTGTTGAATTTCGTGCCGACACTCTTGTAATCATGCATGCCTGCACTTCCATGTA	1A	500575630	T	C	1A	83.0868		RR	HH	HH	HH	RR	RR	-	RR	HH	RR	HH	HH	HH	HH	RR	HH	RR	RR	RR	HH	HH	HH	HH	-	HH	HH	-	HH	RR	HH	HH	HH	HH	HH	HH	HH	HH	RR	RR	HH	HH
2254132|F|0-33:A>G-33:A>G	TGCAGATCGATACCGTGTTGCTCCTGCTTGTTAAATGGCGCAGCGAACTTGATTCGGTATCCCATTCCC	1A	504205686	G	A	1A	83.3801		RR	HH	HH	HH	RR	RR	RR	RR	HH	RR	HH	HH	HH	HH	RR	HH	RR	RR	RR	HH	HH	HH	HH	HH	HH	HH	-	HH	RR	-	HH	HH	HH	HH	HH	HH	HH	RR	RR	HH	HH
2260851|F|0-42:A>G-42:A>G	TGCAGTAGGCTGATTATTCTCGCGGGATATTTCAGATCGACGACACGACGCAGACGAGGGCTAGCTAGT	1A	510444137	G	A	1A	84.7277		RR	HH	HH	HH	RR	RR	RR	RR	HH	RR	HH	HH	HH	HH	HH	HH	RR	RR	RR	-	HH	HH	HH	HH	HH	HH	-	HH	RR	-	HH	HH	HH	HH	HH	HH	HH	RR	RR	HH	HH
1864819|F|0-7:C>A-7:C>A	TGCAGAGCATCGACACAGTTCTCCTTGCAGCAGCAGGTGTTCGGTAAGGGGAAGGCGGCGCAGAAGCCC	Unknown		A	C	1A	84.7277		RR	-	HH	HH	-	RR	-	-	HH	RR	HH	HH	HH	HH	HH	HH	RR	RR	RR	HH	HH	HH	HH	-	HH	HH	-	HH	RR	HH	HH	HH	HH	HH	HH	HH	HH	RR	RR	HH	HH
3959168|F|0-15:G>C-15:G>C	TGCAGCGCCGCGGCTGAACCGCGTGGCCGCGGCGTCTCGAGGGTCTCCGAGATCGGAAGAGCGGTTCAG	1A	507699955	C	G	1A	85.4674		RR	HH	HH	HH	RR	RR	RR	RR	HH	RR	HH	HH	HH	HH	HH	HH	RR	RR	RR	HH	HH	HH	HH	HH	HH	HH	-	HH	RR	HH	HH	HH	HH	HH	HH	HH	HH	RR	RR	HH	HH
1253650|F|0-16:A>G-16:A>G	TGCAGTTGTCCTGGTGATGCCGGCGACGGCGGCGGCCGCGGCGGTGGTCGTTGTCGTCAAGGCACTCCT	1A	507700001	A	G	1A	85.4674		RR	HH	-	-	RR	RR	RR	RR	HH	RR	HH	-	HH	-	HH	-	RR	RR	RR	HH	HH	HH	HH	HH	HH	HH	-	HH	RR	-	HH	HH	HH	HH	-	HH	HH	RR	RR	HH	HH
1094315|F|0-45:A>C-45:A>C	TGCAGTGACGGCGCGTCCAGTTCTTCCGCCTCGCAGTGTTCGTGCATGCGGTGGCCGAGATCGGAAGAG	1A	506266427	C	A	1A	85.6136		RR	HH	HH	HH	RR	RR	RR	RR	HH	RR	HH	HH	HH	HH	HH	HH	RR	RR	RR	HH	-	HH	HH	HH	HH	HH	-	HH	RR	HH	HH	HH	HH	HH	HH	HH	HH	RR	RR	HH	HH
1089822|F|0-15:G>A-15:G>A	TGCAGGTGTGCAGAGGGTTTCCAGACCTGGAGATGCGAGCCTCTGCGGTGAAGTTTCTCTTGGTTGTAG	1A	508166484	A	G	1A	85.6136		RR	HH	HH	HH	RR	RR	RR	RR	HH	RR	HH	HH	HH	HH	HH	HH	RR	RR	RR	HH	HH	HH	HH	-	HH	HH	-	HH	RR	HH	HH	HH	HH	HH	HH	HH	HH	RR	RR	HH	HH
1217318|F|0-25:G>A-25:G>A	TGCAGCTAGCTCTACGACGGACCAAGCGTTGCCTCCACCCACCAGCCGTATTACCTGACGGCGTTCTCC	1A	507779434	A	G	1A	85.6136		RR	HH	HH	HH	RR	RR	RR	RR	HH	RR	HH	HH	HH	HH	HH	HH	RR	RR	RR	HH	HH	HH	HH	-	-	HH	-	HH	RR	HH	HH	HH	HH	HH	HH	HH	HH	RR	RR	HH	HH
2362198|F|0-37:C>T-37:C>T	TGCAGCTACTCACCAGGTAGACGGCGTCCCTGGCGGCCATGGCGATGATGTCGGCGCAGGAGACGGTGA	1A	509876206	T	C	1A	85.6136		RR	HH	HH	HH	-	RR	RR	RR	HH	RR	HH	-	HH	HH	HH	HH	RR	RR	RR	HH	HH	HH	HH	HH	HH	HH	-	HH	RR	HH	HH	HH	HH	HH	HH	HH	HH	RR	RR	HH	HH
4911214|F|0-16:A>G-16:A>G	TGCAGTTGTCCTGGTGATGCCGAGATCGGAAGAGCGGTTCAGCAGGAATGCCGAGACCGATCTCGTATG	Unknown		A	G	1A	85.6136		RR	HH	HH	HH	RR	RR	RR	RR	HH	RR	HH	HH	HH	HH	HH	HH	RR	RR	RR	HH	HH	HH	HH	HH	HH	HH	-	HH	RR	HH	HH	HH	HH	HH	HH	HH	HH	RR	RR	HH	HH
5410697|F|0-34:A>G-34:A>G	TGCAGAGGGATGCAGGAGGTGAGGCAAGGCATCGAAGGGAGCTTGCGAGGCGGAGCGGAGCAGAGGCCA	1A	509271050	A	G	1A	86.2036		RR	HH	HH	HH	RR	RR	RR	RR	HH	RR	HH	HH	HH	HH	HH	HH	RR	RR	RR	HH	HH	HH	HH	-	HH	HH	-	HH	RR	HH	HH	HH	HH	HH	HH	HH	HH	RR	RR	HH	HH
1119832|F|0-44:A>C-44:A>C	TGCAGAAGCACTCCACACTTATCTTCATCCAGCGACAGGATCGGACATGTTGCATTTTCGTAACCGAGA	1A	508166418	C	A	1A	86.2036		RR	HH	HH	HH	RR	RR	RR	RR	HH	RR	HH	HH	HH	HH	HH	HH	RR	RR	RR	HH	HH	HH	HH	RR	HH	HH	-	HH	RR	HH	HH	HH	HH	HH	HH	HH	HH	RR	RR	HH	HH
1210578|F|0-9:A>C-9:A>C	TGCAGCGACACTTCACCCTGTGATTCGTTCCAAAGCCCAAAAACTTGCAAAGAATGGCCTCGGCGGAGC	1A	509887744	C	A	1A	86.2036		RR	HH	HH	HH	RR	RR	RR	RR	HH	RR	HH	-	HH	HH	HH	HH	RR	RR	RR	HH	HH	HH	HH	RR	HH	-	RR	HH	RR	HH	HH	HH	HH	HH	HH	HH	HH	RR	RR	HH	HH
1036982|F|0-55:G>C-55:G>C	TGCAGGCAATGTCTGGTTTCCACTTTCCACGCCAGTTAAGTTGGCACCGCAACCAGCTAGTACTGCTTT	1A	508315215	G	C	1A	87.7055		RR	HH	HH	HH	-	RR	RR	RR	HH	RR	HH	HH	-	HH	HH	HH	-	RR	RR	HH	-	HH	HH	RR	-	HH	-	HH	RR	HH	HH	HH	HH	HH	-	HH	HH	RR	RR	HH	HH
1252111|F|0-48:G>A-48:G>A	TGCAGGTAGGTTCGTTCGTCCATTAGATCGGCGTTCAACCATGCCAAAGCGGACACATGTACGTACGTA	1A	510425495	A	G	1A	88.4452		RR	HH	HH	HH	RR	RR	RR	RR	HH	RR	HH	HH	HH	HH	HH	HH	RR	RR	RR	HH	HH	-	HH	HH	-	HH	-	HH	-	HH	HH	HH	HH	HH	HH	HH	-	RR	RR	HH	HH
2263444|F|0-36:A>G-36:A>G	TGCAGTTTGCAGGTGGCGATCTCTCTCGAGGACCACACGTCCATGTCCACGCAGAATTCGAAAATCCTA	1A	512086545	G	A	1A	88.8864		RR	HH	HH	-	RR	RR	RR	-	HH	RR	HH	HH	HH	HH	HH	HH	RR	RR	RR	HH	-	HH	HH	HH	-	HH	-	HH	RR	HH	HH	HH	HH	HH	-	HH	HH	RR	RR	HH	HH
1125428|F|0-16:C>T-16:C>T	TGCAGCACGCCGTGCCCGTCGCAAGGCATGCTTCGGCCGACTTCTTGGAGCAATCGTACGCTGGCAGGG	1A	511215445	C	T	1A	88.8864		RR	HH	HH	HH	RR	RR	RR	RR	HH	RR	HH	HH	HH	HH	-	HH	-	RR	RR	HH	-	HH	HH	HH	HH	HH	-	HH	RR	HH	HH	HH	HH	HH	HH	HH	-	RR	RR	HH	HH
1114536|F|0-51:G>A-51:G>A	TGCAGCCTCAGCAGTCCAACCCTCACATGCACCACCACACGCACGCGCACAGGGAAGACCCGCCCTCGC	1A	513710673	A	G	1A	91.8219		RR	HH	HH	HH	RR	RR	HH	RR	HH	RR	HH	HH	HH	HH	HH	HH	RR	RR	RR	HH	HH	HH	HH	HH	HH	HH	-	HH	RR	HH	HH	HH	HH	HH	HH	HH	HH	RR	RR	HH	HH
1009228|F|0-63:C>T-63:C>T	TGCAGTGGAGGTGGTGGTGGTTTTGGCTGCCACGGTGGCTTCAGGTTCAAAGGCTACAAGTGCCTCCAC	1A	514365804	T	C	1A	91.8219		RR	HH	HH	HH	RR	-	HH	RR	HH	RR	HH	HH	HH	HH	HH	HH	RR	RR	RR	HH	HH	HH	HH	HH	HH	HH	-	HH	RR	HH	HH	HH	HH	HH	HH	HH	HH	RR	RR	HH	HH
1149978|F|0-14:T>C-14:T>C	TGCAGAAGTCGATGTGCTATTTATGGGCTACGAAACGCTTATTTAGTGATTTCATCTACTCCATCTATG	1A	514261966	T	C	1A	91.8219		RR	HH	HH	HH	RR	RR	-	RR	HH	RR	HH	-	HH	HH	HH	HH	RR	RR	RR	HH	HH	HH	HH	HH	HH	HH	HH	HH	RR	-	HH	HH	HH	HH	HH	HH	-	RR	RR	HH	HH
998133|F|0-39:G>T-39:G>T	TGCAGTAGTGGAACCCAAATGCTTTGGTCAGTGAGTATTGGCAAAATGGATAGTGGTGTCCGCAATTTC	1A	515494292	G	T	1A	92.1152		RR	HH	HH	HH	RR	RR	HH	RR	HH	RR	HH	HH	HH	HH	HH	-	RR	-	RR	HH	HH	HH	HH	HH	HH	HH	-	HH	RR	HH	HH	HH	HH	HH	HH	HH	HH	RR	RR	HH	HH
990916|F|0-11:C>G-11:C>G	TGCAGGTTGACCATACCGCAGCAATGCCCAACTGGCTACAAGCTACAACAATGACTACGGTAGATCCTG	1A	515674675	G	C	1A	92.1152		-	HH	HH	HH	RR	RR	HH	RR	HH	RR	HH	HH	HH	HH	HH	HH	-	RR	RR	HH	HH	HH	HH	HH	-	HH	-	HH	RR	-	HH	HH	HH	HH	HH	HH	HH	RR	RR	HH	HH
1078943|F|0-45:A>G-45:A>G	TGCAGGTAGGCTTCCAATCCTGAAGTTACATTTGCTCTGCTCAGTACTCGTGCATTTCTGCTCTGTCAC	1A	516176155	G	A	1A	92.4084		RR	HH	HH	HH	RR	RR	-	RR	HH	RR	HH	HH	HH	HH	HH	HH	RR	RR	RR	HH	-	HH	HH	HH	HH	HH	-	HH	RR	HH	HH	HH	HH	HH	HH	HH	HH	RR	RR	HH	HH
1224874|F|0-27:T>C-27:T>C	TGCAGTCTCTTCTGTGACCACCGCACATGGCCAGCTCCCCTCAGCTCGCGCCCGCCAAAAAAGAACGAG	1A	517084301	C	T	1A	94.6966		RR	HH	HH	HH	RR	RR	HH	-	HH	RR	-	HH	HH	HH	HH	HH	RR	RR	RR	HH	HH	HH	HH	-	HH	HH	-	HH	RR	HH	HH	-	HH	HH	HH	HH	-	-	RR	HH	HH
4911235|F|0-38:T>C-38:T>C	TGCAGGTGAGGAGGGACGGCAGGTGGTTCCCGCTGGACTCGCTGCCGAGATCGGAAGAGCGGTTCAGCA	1A	519945753	T	C	1A	95.7384		RR	HH	HH	HH	RR	RR	HH	RR	HH	RR	HH	HH	HH	HH	HH	HH	RR	RR	RR	HH	HH	HH	HH	HH	HH	HH	-	HH	RR	HH	HH	HH	HH	HH	HH	HH	HH	-	RR	HH	HH
2265694|F|0-14:G>C-14:G>C	TGCAGCATAATAACGGTTGGATCGACTTAATACTACCCACTAATTTCGGTAGTATGATGTACCGTAAAA	1A	519948906	C	G	1A	95.7384		-	HH	HH	HH	RR	RR	HH	RR	HH	RR	-	-	-	HH	HH	HH	RR	RR	RR	-	HH	HH	HH	HH	HH	HH	-	HH	RR	HH	HH	HH	HH	HH	HH	HH	HH	RR	RR	HH	HH
4989074|F|0-52:A>C-52:A>C	TGCAGTCCATGGCGTTCTTATCCTCCTGCCGCCCCATCTCGCTGCTCGTCTCAATCCACGCCCGCGCGT	1A	521948501	A	C	1A	98.5105		RR	HH	HH	HH	RR	RR	HH	RR	HH	RR	HH	HH	HH	HH	HH	HH	RR	RR	RR	HH	HH	HH	HH	HH	HH	HH	-	HH	RR	HH	HH	HH	HH	HH	HH	HH	HH	RR	RR	HH	HH
4538958|F|0-29:A>G-29:A>G	TGCAGATAATAAGCAAGGAAAATCAAAGGAAGCCGAGATCGGAAGAGCGGTTCAGCAGGAATGCCGAGA	1A	529794537	G	A	1A	98.6567		RR	HH	HH	HH	RR	RR	HH	RR	HH	RR	HH	HH	HH	HH	HH	HH	RR	RR	RR	HH	HH	HH	HH	HH	HH	HH	-	HH	RR	HH	HH	HH	HH	HH	HH	-	HH	RR	RR	HH	HH
4989162|F|0-8:T>C-8:T>C	TGCAGCCGTCGTCGCCGACGGTGGTTTCGTCCTCGGGCCGCCGCTCCCGAGATCGGAAGAGCGGTTCAG	1A	529772989	C	T	1A	98.6567		-	HH	HH	HH	RR	RR	HH	RR	HH	RR	HH	HH	HH	HH	HH	HH	RR	RR	RR	-	HH	HH	HH	-	HH	HH	-	HH	RR	HH	HH	HH	HH	HH	HH	HH	HH	RR	RR	HH	HH
5971463|F|0-14:T>C-14:T>C	TGCAGCTGCGGGAGTTGGAGCCGCAGCAGCCCAAGACGACGCAGAACACGCCCCGCCTCCCGGCCATCG	1A	530876486	C	T	1A	98.6567		RR	HH	HH	HH	-	RR	HH	RR	HH	RR	-	HH	HH	HH	HH	HH	RR	RR	RR	-	-	-	-	-	-	HH	HH	HH	RR	HH	HH	HH	HH	HH	HH	HH	HH	RR	RR	HH	HH
1104499|F|0-13:G>T-13:G>T	TGCAGCGACAAGGGTTAGATGTTGTGGTCTCTTGCGGTCTGACGATCAAGGACGAAAAAATATTGGACT	1A	530610514	T	G	1A	100.159		RR	HH	HH	HH	RR	RR	HH	RR	HH	RR	HH	HH	HH	HH	HH	HH	RR	RR	RR	HH	-	HH	HH	HH	HH	HH	-	HH	RR	-	HH	HH	HH	HH	HH	HH	HH	RR	RR	HH	HH
1062872|F|0-52:C>A-52:C>A	TGCAGCTGCAACACCGCTCGCGTCGCCATAGATTGCGTGGTACACAACACACCCCCACGCCCACGCACT	1A	530921623	A	C	1A	100.452		RR	HH	HH	-	RR	RR	HH	RR	HH	RR	HH	HH	HH	HH	-	-	RR	-	RR	HH	HH	HH	HH	HH	-	HH	-	HH	RR	HH	HH	HH	HH	HH	HH	HH	HH	RR	RR	HH	HH
1028725|F|0-39:G>A-39:G>A	TGCAGGAACGCGGCCAGGCCTCCGTTAATGTCGGAGGGGGTGTTGAGGCGGTCGGAGACGAAGGACGAG	1A	531157537	A	G	1A	100.598		RR	HH	HH	HH	RR	RR	HH	RR	HH	RR	HH	HH	HH	HH	HH	HH	RR	RR	RR	HH	HH	HH	HH	-	HH	RR	-	HH	RR	HH	HH	HH	HH	HH	HH	HH	HH	RR	RR	HH	HH
1863632|F|0-7:T>C-7:T>C	TGCAGTTTTGAATGTATGATATGATCGACCGTACCAGTGGCAGATGGGGACGCTTGTTTTTCCGAGATC	1A	531156373	T	C	1A	100.598		RR	HH	HH	HH	RR	RR	HH	RR	HH	RR	HH	HH	HH	HH	HH	HH	RR	RR	RR	HH	HH	-	HH	HH	HH	RR	-	HH	RR	HH	HH	HH	HH	HH	HH	HH	HH	RR	RR	HH	HH
1166302|F|0-55:A>G-55:A>G	TGCAGTTCAACTGAACACGCCGCAATATTAGGCGTTTCTAGGTTTGTGGTTAAACACTAAGGACATGTT	1A	528921390	G	A	1A	100.598		RR	-	HH	-	RR	RR	HH	-	HH	RR	HH	HH	HH	-	HH	HH	-	RR	RR	-	HH	HH	-	HH	-	-	-	HH	RR	HH	HH	HH	HH	HH	HH	HH	-	RR	RR	HH	HH
1126311|F|0-16:G>C-16:G>C	TGCAGATGGAGCCTCTGATTATAAATCTTATGACAGGCATACATGGGGGGGTTTGTCAGTCTGAATTTC	Unknown		C	G	1A	101.188		RR	HH	-	-	RR	RR	-	RR	HH	RR	HH	HH	HH	HH	HH	HH	-	RR	RR	HH	HH	HH	HH	HH	-	RR	-	HH	RR	-	HH	HH	HH	HH	HH	HH	HH	RR	RR	-	HH
1166194|F|0-57:G>C-57:G>C	TGCAGAGAGTTAAGAGCATTTCATTAGGCAACGTATGTTCTTGGGTTGATCTTCTCCGATAAATTTGTG	1A	531472838	G	C	1A	101.334		RR	HH	-	HH	RR	RR	HH	RR	HH	RR	HH	HH	HH	HH	HH	HH	RR	RR	RR	HH	HH	HH	HH	HH	HH	RR	-	HH	RR	HH	HH	HH	HH	HH	HH	HH	HH	RR	RR	HH	HH
1093434|F|0-8:C>T-8:C>T	TGCAGCCGCACGTGGCCAGTCAAGGGGACACAACCACGTTTTACCATCCACGGACAAGTACCCTGGACC	1A	531807233	T	C	1A	101.48		RR	HH	RR	-	RR	RR	-	RR	HH	RR	HH	HH	HH	HH	HH	HH	RR	RR	RR	HH	-	HH	HH	HH	HH	RR	-	HH	RR	HH	HH	HH	HH	HH	HH	HH	HH	RR	RR	HH	HH
1090544|F|0-56:T>C-56:T>C	TGCAGTGTCTGCCATCACGGCGATCAAGGCAAAGTATCAGGTGGGTAAAAACTGGATGGGCGACCCATG	1A	532082600	T	C	1A	101.627		RR	HH	RR	HH	RR	RR	HH	RR	HH	RR	HH	HH	HH	HH	HH	HH	RR	RR	RR	HH	HH	HH	HH	-	HH	RR	-	HH	RR	HH	HH	HH	HH	HH	HH	HH	HH	RR	RR	HH	HH
1012827|F|0-63:C>G-63:C>G	TGCAGTGTATTTATACAACAGTTCAGATAATAATTCCAGAATTTGCTGGACCATTTCTTCACCCAAGAT	1A	532513413	C	G	1A	102.974		RR	HH	RR	HH	RR	RR	HH	RR	HH	RR	HH	HH	HH	RR	HH	HH	-	RR	RR	HH	HH	HH	HH	-	HH	RR	RR	HH	RR	HH	HH	HH	HH	HH	HH	HH	HH	RR	RR	HH	HH
1220742|F|0-19:C>T-19:C>T	TGCAGGAGTTGCTTCCTCCCGATTCCCCTCCTCACCCCATACGAACCCTAGCTGCTGCACCAACGCAAT	1D	433922262	C	T	1A	102.974		RR	HH	RR	HH	RR	RR	-	RR	HH	RR	HH	HH	HH	RR	HH	HH	RR	RR	RR	HH	-	HH	HH	HH	HH	-	RR	HH	RR	-	HH	HH	HH	HH	HH	HH	HH	RR	RR	HH	HH
1279776|F|0-5:C>T-5:C>T	TGCAGCGGTAAGAAACAGCTGTTGTTTACAGTGTCATACGGCACTTCCTGGTCAAAGAATCTTCACCGA	1A	533497768	C	T	1A	105.103		RR	HH	RR	HH	RR	RR	HH	RR	HH	RR	HH	-	-	RR	HH	HH	RR	RR	RR	HH	HH	HH	HH	HH	HH	-	RR	-	RR	HH	HH	HH	HH	HH	HH	HH	HH	RR	RR	HH	HH
1088306|F|0-58:G>A-58:G>A	TGCAGATTTATTCCTCCCGAGTGGGACCACTAGAACAAATAAAGTCAGAATATAGCACGAGCAAGAAAG	1A	534363484	G	A	1A	105.843		RR	HH	RR	HH	RR	RR	HH	RR	HH	RR	HH	HH	HH	RR	HH	HH	HH	RR	RR	HH	HH	HH	HH	HH	HH	RR	RR	HH	RR	HH	HH	HH	HH	HH	HH	HH	HH	RR	RR	HH	HH
4911019|F|0-14:T>A-14:T>A	TGCAGCGGGCGGCATGCATCGACGACGTGGTGCTTGGCGGCTCCATGGTGGAGCTGTGAGGTCTAACGG	1A	533352255	T	A	1A	106.583		RR	HH	RR	HH	RR	RR	-	RR	HH	RR	HH	HH	HH	RR	HH	HH	RR	RR	RR	HH	HH	HH	HH	RR	HH	RR	RR	HH	RR	HH	HH	HH	HH	HH	HH	HH	HH	RR	RR	HH	HH
1004030|F|0-18:G>A-18:G>A	TGCAGAGGAGCCGAACCCGTTGTTGAGGCCATCAATCTCGTCCAGCAGCTTGCCCCGAGGAAGTGGGAC	1A	533650507	A	G	1A	106.876		RR	HH	RR	HH	RR	RR	HH	RR	HH	RR	-	HH	HH	RR	-	-	RR	RR	RR	-	HH	HH	-	-	-	RR	RR	HH	RR	HH	HH	HH	HH	HH	HH	HH	-	RR	RR	HH	HH
1863565|F|0-7:G>A-7:G>A	TGCAGCCGCTGTATGATAAGCAATTACTGATCTAAGAAACTGAAAGCCGATCGATTGCAAGATCAGCTA	1A	566160020	G	A	1A	153.562		-	HH	RR	RR	RR	RR	-	HH	HH	RR	HH	HH	HH	RR	HH	RR	RR	HH	HH	RR	RR	RR	HH	RR	HH	RR	RR	HH	RR	RR	HH	RR	HH	-	RR	HH	HH	HH	HH	HH	-
1098094|F|0-46:A>G-46:A>G	TGCAGCGGATGTCAAAGCCACCCTCCACGAGATCGTCACTGCACATAACACGGCTCTCGTGCATGATCC	1A	577103461	G	A	1A	164.326		RR	HH	HH	RR	HH	RR	RR	HH	HH	RR	RR	HH	HH	RR	HH	HH	RR	HH	HH	HH	RR	RR	HH	HH	HH	RR	HH	HH	HH	RR	HH	HH	HH	HH	HH	HH	HH	HH	HH	HH	RR
1001398|F|0-25:T>G-25:T>G	TGCAGCTGCTCGTGCTCCAGGTCCATGTACCCCAGCATGTCGTACAAGGAAGACGGCGTGGACGCCGCC	1A	577894493	G	T	1A	165.673		RR	HH	HH	RR	HH	RR	RR	HH	HH	HH	RR	HH	HH	RR	HH	HH	RR	HH	HH	HH	RR	RR	HH	HH	HH	RR	HH	HH	HH	RR	HH	HH	HH	HH	HH	HH	HH	HH	HH	HH	RR
2259648|F|0-5:A>G-5:A>G	TGCAGATGCTCTCCGCGTCCCTGGACGCCATGGCCAACAACAACAACCGATCGAGGACGCTATACGCAA	1A	577951868	G	A	1A	165.673		RR	HH	HH	RR	HH	RR	RR	HH	HH	HH	RR	HH	HH	RR	HH	HH	RR	HH	HH	-	RR	RR	HH	HH	HH	RR	HH	HH	HH	RR	HH	HH	HH	HH	HH	HH	HH	HH	HH	HH	-
1119289|F|0-51:C>G-51:C>G	TGCAGAGGATGAGCAATTAGGCTTGGAAACGCACCTTCACTAAGTGAAATACTTCATAGTTAAAAGTAT	1A	577610108	G	C	1A	165.82		RR	HH	HH	RR	HH	RR	RR	HH	HH	HH	RR	HH	HH	RR	HH	HH	RR	HH	HH	HH	RR	RR	HH	HH	HH	RR	HH	HH	HH	RR	HH	HH	HH	HH	HH	HH	HH	HH	HH	HH	RR
1125323|F|0-58:T>G-58:T>G	TGCAGCGTGTAGAGGCCAAATAACTTTGTGGAAGTACGTACATGCGGCGCGGTCGTTGTTGTGTCCGAC	1A	579823458	T	G	1A	165.966		RR	HH	HH	RR	HH	RR	RR	HH	HH	HH	RR	-	-	RR	HH	HH	RR	HH	HH	-	RR	-	HH	HH	HH	RR	HH	HH	HH	RR	HH	HH	HH	HH	HH	HH	HH	HH	HH	HH	RR
1073053|F|0-16:T>G-16:T>G	TGCAGCGTCGCTGCGATGGCCAGCAGGGCAAAGAGCACGGCGACGGTGTGCTTGGAGAGCGCCATCGTG	1D	483865148	T	G	1A	166.556		RR	HH	HH	RR	HH	RR	RR	HH	HH	HH	RR	HH	HH	RR	HH	HH	RR	HH	HH	HH	RR	RR	HH	HH	HH	RR	-	HH	HH	RR	HH	HH	HH	HH	HH	HH	HH	HH	HH	-	RR
5362273|F|0-23:C>A-23:C>A	TGCAGCGTCGCCGCGAGGGCCAGCAGGGCAAAGAGCACGGCGACGGTGTGCTTGGAGAGCGCCATCGTG	1D	483865148	A	C	1A	166.556		RR	HH	HH	RR	HH	RR	RR	HH	HH	HH	-	HH	HH	RR	HH	HH	RR	HH	HH	HH	RR	RR	HH	HH	HH	RR	-	HH	HH	RR	HH	HH	HH	HH	HH	HH	HH	HH	HH	-	RR
1201133|F|0-35:A>G-35:A>G	TGCAGGATGAAGAGTTGCGGTTTCATGATGTAGATAAGCATGCTTTGGAGGAGGTGGTTGAGATGCAGC	1A	579391709	A	G	1A	167.146		RR	HH	HH	RR	HH	RR	RR	HH	HH	HH	RR	HH	HH	RR	HH	HH	RR	HH	HH	HH	RR	RR	HH	-	HH	RR	HH	HH	HH	RR	HH	HH	HH	HH	HH	HH	HH	-	HH	HH	RR
1864628|F|0-23:C>G-23:C>G	TGCAGGTGGCGCAGCCACAGCTTCTTGTCTTCGATGCTGTAGGCGGTGATGTTGTCTTGCCCACCAAGG	1A	579392090	G	C	1A	167.292		RR	HH	HH	RR	HH	RR	RR	HH	HH	HH	RR	HH	HH	RR	HH	HH	RR	HH	HH	HH	RR	RR	HH	-	HH	RR	HH	HH	HH	RR	HH	HH	HH	HH	HH	HH	HH	HH	HH	HH	RR
1161276|F|0-17:C>T-17:C>T	TGCAGATTCAACGGCCGCGACGGACACCATGGTGGCCTGCACGCGTGGTGGTTGACCTGAGCGAGCAAC	1A	581201688	C	T	1A	167.438		RR	HH	HH	RR	HH	RR	RR	HH	HH	HH	RR	HH	HH	RR	HH	HH	RR	HH	HH	HH	RR	RR	HH	-	HH	RR	HH	HH	HH	RR	HH	HH	HH	HH	HH	HH	HH	HH	HH	HH	RR
1057186|F|0-12:G>A-12:G>A	TGCAGGTCTGGCGGGAGCAACGGTAAGGCCAGCAGCGTCGGTAGTCACGTCGGAGCTGCCTTCCATGGC	1A	584193552	G	A	1A	171.038		RR	HH	HH	RR	HH	RR	-	HH	HH	HH	RR	HH	HH	RR	HH	HH	RR	HH	HH	HH	RR	RR	HH	-	HH	RR	HH	HH	RR	RR	RR	RR	HH	HH	HH	HH	HH	HH	HH	HH	RR
2260436|F|0-34:C>A-34:C>A	TGCAGAGGCAAAATGAGGTAGAGAAGGAAGCAGACGAAGCCGACGCAAAGACTGTAGCAGCTGAACAGA	1A	586301204	C	A	1A	171.479		RR	HH	HH	RR	HH	RR	RR	HH	HH	HH	RR	HH	HH	-	HH	HH	RR	HH	HH	HH	RR	RR	HH	-	HH	RR	HH	HH	RR	RR	RR	RR	HH	HH	HH	HH	HH	HH	HH	HH	RR
993502|F|0-49:G>A-49:G>A	TGCAGGCAAAGCATCATTACAACATGTTCCTCTTGGAGGAGCACAACGCGGTGCCTCCTCCGACGACGG	1A	585702902	G	A	1A	171.626		RR	HH	-	RR	HH	RR	RR	HH	HH	HH	RR	HH	HH	RR	HH	HH	RR	HH	HH	-	-	RR	HH	HH	HH	RR	HH	HH	RR	RR	RR	RR	HH	HH	HH	HH	HH	HH	HH	HH	RR
1224168|F|0-63:A>G-63:A>G	TGCAGGTAAGAATTTGTTGGAGATAGCGTAGGTGCGTCAGGCTGAATCAAGGGAGCAGACGGTACAAGA	1A	589224106	A	G	1A	173.914		RR	HH	HH	HH	HH	RR	RR	HH	HH	HH	RR	HH	HH	RR	HH	HH	RR	HH	HH	HH	RR	RR	HH	HH	HH	RR	HH	HH	RR	RR	RR	RR	HH	HH	HH	HH	HH	HH	HH	HH	RR
3940413|F|0-23:C>A-23:C>A	TGCAGGAGCGTCTTCGCCCTCGACTCGCCGCCGCTCTGGGGGCTCGAGTCTGTATGCGGCCGCCGCCCG	1A	591571282	A	C	1A	173.914		RR	HH	HH	HH	HH	RR	RR	HH	HH	HH	RR	HH	HH	RR	HH	-	RR	HH	HH	HH	RR	RR	HH	HH	HH	RR	HH	HH	RR	RR	RR	RR	HH	HH	HH	HH	HH	HH	HH	HH	RR
5579555|F|0-40:C>G-40:C>G	TGCAGCAGATGCAGAGTCGAGAATATTAGCGGTGAGCACCCAAGGAAGAAAATCGATCCATTGGAAGGT	1A	591741802	C	G	1A	174.06		RR	HH	HH	HH	HH	RR	RR	HH	HH	HH	RR	HH	HH	RR	HH	HH	RR	HH	HH	HH	RR	RR	HH	HH	HH	RR	HH	HH	RR	RR	RR	RR	HH	HH	HH	HH	HH	HH	HH	HH	RR
979743|F|0-67:C>A-67:C>A	TGCAGTTTCACACAAGTCCTAACTGAGGCTTTAGTAAACTTCGTAGCAAACTAATTTTCAGACCACCCT	1A	591623284	A	C	1A	174.353		RR	HH	HH	HH	HH	RR	RR	-	RR	HH	RR	HH	HH	RR	HH	-	RR	HH	HH	HH	RR	RR	HH	HH	HH	RR	HH	HH	RR	RR	RR	RR	HH	HH	HH	HH	-	HH	HH	HH	RR
2257497|F|0-47:C>T-47:C>T	TGCAGTGTTTCAGCTGACGGCCGTGGTCCGAACTCTTAAGTTTCTGTCTTTAGTTGTATCCCGTTCGAA	1A	591283868	T	C	1A	175.395		RR	HH	HH	HH	HH	RR	RR	HH	HH	HH	RR	-	HH	RR	HH	HH	RR	HH	HH	HH	RR	RR	HH	HH	HH	RR	HH	HH	RR	RR	RR	RR	HH	HH	HH	HH	HH	HH	HH	HH	RR
3945537|F|0-21:C>T-21:C>T	TGCAGGGAGGTTGCATGCATGCTAATACGGATCGATCGGTGGGCCGAGATCGGAAGAGCGGTTCAGCAG	1A	590877406	T	C	1A	175.395		RR	HH	HH	HH	HH	RR	RR	HH	HH	HH	RR	HH	HH	RR	HH	HH	RR	HH	HH	HH	RR	RR	HH	HH	HH	RR	HH	HH	RR	RR	RR	RR	HH	HH	HH	HH	HH	HH	HH	HH	RR
1011232|F|0-16:T>C-16:T>C	TGCAGCGAGGGAGATGTGATGGGCTACGCCGCCCACACACGATAACGCCTGCGACGTTGACTCCGAGAT	Unknown		T	C	1B	0		HH	RR	HH	RR	HH	RR	HH	HH	RR	RR	RR	RR	HH	RR	RR	HH	RR	HH	HH	RR	RR	RR	RR	RR	RR	-	HH	RR	HH	HH	HH	RR	RR	RR	RR	RR	RR	HH	RR	RR	RR
2350014|F|0-16:C>T-16:C>T	TGCAGCACCGGTGAGGCCACCCCCAGCCTCCTCTCCCCTCTCTGTCCTGCACTCCGCCGCGTCCGCTGC	1B	8101227	T	C	1B	0.146199		HH	RR	HH	-	-	RR	HH	-	RR	RR	RR	-	HH	RR	-	HH	RR	-	HH	RR	HH	-	RR	RR	RR	HH	HH	RR	HH	HH	HH	RR	RR	RR	RR	RR	RR	HH	RR	RR	RR
3027537|F|0-23:T>A-23:T>A	TGCAGGTATCGGTCGAACTATATTTCACGTGGCCGGCCGAGATCGGAAGAGCGGTTCAGCAGGAATGCC	1B	20545762	A	T	1B	5.48902		HH	HH	HH	-	HH	HH	HH	HH	-	RR	RR	-	HH	-	RR	HH	RR	HH	HH	RR	HH	RR	RR	-	-	HH	RR	RR	HH	HH	HH	RR	RR	RR	-	-	RR	HH	RR	HH	RR
3027537|F|0-8:T>C-8:T>C	TGCAGGTATCGGTCGAACTATATATCACATGGCCGGCCGAGATCGGAAGAGCGGTTCAGCAGGAATGCC	1B	20016363	C	T	1B	5.48902		HH	HH	HH	-	HH	HH	HH	HH	-	RR	RR	-	HH	-	RR	HH	RR	HH	HH	RR	HH	RR	RR	HH	-	HH	RR	RR	HH	-	HH	RR	RR	RR	-	-	RR	HH	RR	HH	RR
4990940|F|0-19:C>A-19:C>A	TGCAGCGGCTTGAGGCAGGCTGAGGCGGACCAGAGGCCGAGATCGGAAGAGCGGTTCAGCAGGAATGCC	Unknown		A	C	1B	6.07902		HH	HH	HH	RR	HH	HH	HH	HH	RR	RR	RR	RR	HH	RR	RR	HH	RR	HH	HH	-	-	RR	RR	HH	RR	-	RR	RR	HH	HH	HH	RR	RR	RR	RR	RR	RR	HH	RR	HH	RR
5324617|F|0-14:G>C-14:G>C	TGCAGGGTGGCCGCGGAGGACGCCTTCGACTGCCTCCAAAGTGGTAACCACGCACCCCATCTCTGATTT	1A	16202952	G	C	1B	6.22522		-	HH	-	RR	-	HH	HH	-	RR	RR	RR	RR	HH	RR	RR	HH	RR	HH	HH	RR	HH	RR	RR	-	RR	-	RR	RR	-	HH	HH	RR	RR	RR	RR	RR	RR	HH	RR	HH	RR
4394348|F|0-6:A>G-6:A>G	TGCAGGATATACTATGCCTAGTCCGAGATCGGAAGAGCGGTTCAGCAGGAATGCCGAGACCGATCTCGT	Unknown		A	G	1B	6.22522		HH	HH	HH	-	HH	HH	HH	HH	RR	RR	RR	RR	HH	RR	RR	HH	RR	HH	HH	RR	HH	RR	RR	HH	RR	-	RR	RR	HH	HH	HH	RR	RR	RR	RR	RR	-	HH	RR	HH	RR
1204710|F|0-47:A>G-47:A>G	TGCAGGTACCAACCTCTCTCAAGCTCGCTCGCTCGCGCTGGCCGGAGAGGGGGATTGGAGGAGGAGGAG	1B	21331814	G	A	1B	6.22522		-	HH	HH	RR	-	HH	HH	-	RR	RR	RR	-	HH	RR	RR	-	RR	-	HH	RR	HH	RR	-	HH	-	-	RR	RR	HH	-	HH	RR	RR	RR	RR	RR	RR	HH	RR	HH	RR
1048511|F|0-5:G>C-5:G>C	TGCAGGAGGTCGTCCATGGCGGCGGAGAAGGGGCTGTTGGGGAGGAGCAGCAGGAGCAAGGAGACGAAG	1B	20813554	C	G	1B	6.22522		HH	HH	HH	RR	HH	HH	HH	HH	RR	RR	RR	RR	HH	RR	RR	HH	RR	HH	HH	RR	HH	RR	RR	HH	RR	-	RR	RR	HH	HH	HH	RR	RR	RR	RR	RR	RR	HH	RR	HH	RR
5411685|F|0-5:C>T-5:C>T	TGCAGCGACAACCATCCACATAAAACCCGAGATCGGAAGAGCGGTTCAGCAGGAATGCCGAGACCGATC	Unknown		C	T	1B	6.22522		HH	HH	HH	RR	HH	HH	HH	HH	RR	RR	RR	RR	HH	RR	RR	HH	RR	HH	HH	RR	HH	RR	RR	HH	RR	-	RR	RR	HH	HH	HH	RR	RR	RR	RR	RR	RR	HH	RR	HH	RR
1225957|F|0-26:G>T-26:G>T	TGCAGCGAAGGCCTCGGGCACGCCGTGGAGCTCGTAAAGAAGGCCAAGTCGGCGGTGACGTACGAGCAC	1B	15918952	T	G	1B	6.22522		HH	HH	HH	RR	HH	HH	HH	-	RR	RR	RR	RR	HH	RR	RR	HH	RR	HH	HH	RR	HH	RR	RR	HH	RR	RR	RR	RR	HH	HH	HH	RR	RR	RR	RR	RR	RR	HH	RR	HH	RR
987796|F|0-57:G>C-57:G>C	TGCAGTGCAGGGACGAGTACACGCTGGCATATATGTATTACATTCCGTTCACGGGGGGCAAGCCCTAGC	1B	15584497	C	G	1B	6.22522		HH	HH	HH	-	HH	HH	HH	HH	-	RR	RR	RR	HH	RR	RR	HH	RR	HH	HH	RR	HH	RR	RR	HH	RR	-	RR	RR	HH	-	HH	RR	RR	RR	RR	RR	RR	HH	RR	HH	RR
3026808|F|0-36:T>C-36:T>C	TGCAGTATCCCCATGCTGTCATGACGTGCAGATTCGTCCCGAGATCGGAAGAGCGGTTCAGCAGGAATG	Unknown		C	T	1B	6.22522		HH	HH	HH	RR	HH	HH	HH	HH	RR	RR	RR	RR	HH	RR	RR	HH	RR	HH	HH	RR	HH	RR	RR	HH	RR	-	RR	RR	HH	-	HH	RR	RR	RR	RR	RR	RR	HH	RR	HH	RR
3946778|F|0-8:G>T-8:G>T	TGCAGTCGGGCTGGGTGGCACTTTCTGTGGATGGCTCTTTTTCGAGCATGGATGACCGAGATCGGAAGA	1A	11783769	T	G	1B	6.66641		HH	HH	HH	RR	HH	HH	HH	HH	RR	RR	RR	RR	HH	RR	RR	HH	RR	HH	HH	-	HH	-	-	HH	RR	-	RR	RR	HH	HH	HH	RR	RR	RR	RR	RR	RR	HH	RR	HH	RR
1164254|F|0-59:G>C-59:G>C	TGCAGCCAGGGGAGGATGCAGTCCTCGTGGTAGATGTGGGCGCAGGGCATCTCCCTGGCGTCGGCGCCG	1B	17594899	C	G	1B	6.66641		HH	HH	HH	RR	HH	-	HH	HH	RR	RR	RR	RR	HH	RR	RR	-	RR	-	HH	RR	HH	RR	-	HH	RR	-	RR	RR	HH	HH	HH	RR	RR	RR	RR	RR	RR	-	-	HH	RR
1020931|F|0-8:G>A-8:G>A	TGCAGACTGTTTCGTATGCGTTTTCTTTTAGGTAAACATAGGCGTTAGAAAGATGACTACTCATGGACT	Unknown		A	G	1B	6.66641		HH	HH	HH	RR	HH	HH	HH	HH	RR	RR	RR	RR	HH	RR	RR	HH	RR	HH	HH	RR	HH	RR	RR	HH	RR	-	RR	RR	HH	HH	HH	RR	RR	RR	RR	RR	RR	HH	RR	HH	RR
1096291|F|0-21:A>G-21:A>G	TGCAGTCGGACGCCGCGGCGAACGGGGCTGCCGCCTCCGACGAGACGATTAGCGTCATACTGGCCGATC	Unknown		A	G	1B	6.66641		HH	HH	HH	RR	HH	HH	HH	HH	RR	RR	RR	RR	HH	RR	RR	HH	RR	HH	HH	-	HH	RR	-	HH	RR	-	RR	RR	HH	HH	HH	RR	RR	RR	-	RR	-	-	RR	HH	RR
1032293|F|0-50:A>G-50:A>G	TGCAGATCAGCAAGCTCACAGCAATGAGGTATAGCCCAACAGAGCAAAACACTGTACTCTCGGGGAAGA	1B	17584288	G	A	1B	6.66641		HH	HH	HH	RR	HH	HH	HH	HH	RR	RR	RR	RR	HH	RR	RR	HH	RR	HH	HH	RR	HH	RR	-	HH	RR	-	RR	RR	HH	HH	HH	RR	RR	RR	RR	RR	RR	HH	-	HH	RR
25259763|F|0-9:C>A-9:C>A	TGCAGCAGGCGCAGCCGCAGGCGGTGCCGCACTTGCAGGTGGTGCAGTCGCAGCCGCCGGTCTCCCCGC	1B	21977210	C	A	1B	6.66641		HH	-	HH	-	HH	HH	-	HH	-	RR	RR	RR	HH	RR	-	HH	-	HH	HH	RR	HH	RR	-	-	RR	RR	RR	RR	HH	HH	HH	RR	RR	RR	RR	RR	RR	HH	RR	HH	-
3956535|F|0-16:T>C-16:T>C	TGCAGCTCACCGAGCGTGGGCGGGGGCTCCTGGCGTCCCGAGATCGGAAGAGCGGTTCAGCAGGAATGC	Unknown		T	C	1B	6.81261		HH	-	HH	RR	HH	HH	HH	HH	RR	RR	RR	RR	HH	RR	RR	HH	RR	HH	HH	RR	HH	RR	-	-	RR	-	RR	RR	HH	HH	HH	RR	RR	RR	RR	RR	RR	HH	RR	HH	RR
100069272|F|0-7:T>C-7:T>C	TGCAGCTTAGAGAAATTCTACCATAATAGCCGTCTTAAGGAGCACGGTGCACAAAAGTATCAGCTTAAT	1B	19597420	T	C	1B	6.81261		HH	HH	HH	RR	HH	HH	-	HH	RR	RR	RR	RR	-	RR	RR	HH	RR	HH	HH	RR	HH	RR	RR	HH	RR	HH	RR	RR	HH	-	HH	RR	RR	RR	RR	RR	RR	HH	RR	HH	RR
3064899|F|0-31:A>G-31:A>G	TGCAGGCCCTGCTCGCGCACCTCTGGCGGGCAGTGTGCCGAGATCGGAAGAGCGGTTCAGCAGGAATGC	1B	17508298	G	A	1B	6.81261		HH	HH	HH	-	HH	HH	HH	HH	RR	RR	RR	RR	HH	RR	-	HH	RR	HH	HH	RR	HH	RR	RR	-	RR	-	RR	RR	HH	HH	HH	RR	RR	RR	RR	RR	RR	HH	RR	HH	RR
1095372|F|0-22:C>T-22:C>T	TGCAGGCCACCGTGCTCCGCGGCGGCCTCGCCATCGGCATGTCCATGCACCATGCCGCCTGCGATGGCG	1B	12071988	T	C	1B	6.95881		HH	HH	HH	RR	HH	HH	HH	HH	RR	RR	RR	RR	HH	RR	RR	HH	RR	HH	HH	RR	HH	RR	RR	HH	RR	-	RR	RR	HH	HH	HH	RR	RR	RR	RR	RR	RR	-	RR	HH	RR
1148554|F|0-28:T>C-28:T>C	TGCAGGCCACCGTGCTCCGCGGCGGCCTTGCCGTTGGCATCTCCCTGCACCATGCCGCCTGCGATGGCG	1D	8854771	C	T	1B	6.95881		HH	HH	HH	RR	HH	-	HH	HH	RR	RR	RR	RR	HH	RR	RR	-	RR	HH	HH	RR	HH	RR	RR	HH	RR	RR	RR	RR	HH	HH	HH	RR	RR	RR	RR	RR	RR	-	RR	HH	RR
3030039|F|0-14:C>T-14:C>T	TGCAGAGCCTCAAGCTGTACGGCAACCTCGTGGAATTGCCGAGATCGGAAGAGCGGTTCAGCAGGAATG	1B	13242542	T	C	1B	7.10501		HH	HH	-	-	HH	-	-	HH	RR	RR	RR	-	HH	RR	-	-	RR	-	HH	RR	HH	RR	RR	HH	RR	RR	RR	RR	-	HH	HH	RR	RR	RR	RR	RR	-	HH	RR	HH	RR
1253163|F|0-22:A>C-22:A>C	TGCAGTGGTGACCGCAACTTAGAGACGGAGCGATGAGGCAGAGGGAAGCTCGCATCCGAGATCGGAAGA	Unknown		C	A	1B	7.2512		HH	HH	HH	RR	HH	HH	HH	HH	RR	RR	RR	RR	HH	RR	RR	HH	RR	HH	HH	RR	HH	RR	RR	HH	RR	-	RR	RR	HH	HH	HH	RR	RR	RR	RR	RR	RR	HH	RR	HH	RR
5325193|F|0-48:A>G-48:A>G	TGCAGGAGAAGAACCAAGATGCCCTCGAGGCGAACCTACGCTTCGTCGAGGTGCCGAGATCGGAAGAGC	1D	8281654	A	G	1B	7.69239		HH	HH	HH	RR	HH	HH	HH	HH	RR	RR	RR	RR	HH	RR	RR	HH	RR	HH	HH	RR	HH	RR	RR	HH	RR	-	RR	RR	HH	HH	HH	RR	RR	RR	RR	RR	RR	HH	RR	HH	RR
1126427|F|0-10:T>C-10:T>C	TGCAGAGCAATCAGGGATTCGGCCTCGTCGGGTTCAGCACGTCCACGCTGGTCACGCTCGGCGCGTGCC	1B	59936685	T	C	1B	32.1403		RR	HH	HH	RR	HH	HH	HH	HH	RR	HH	HH	HH	RR	RR	RR	HH	RR	-	RR	RR	-	RR	RR	HH	RR	RR	RR	RR	HH	HH	HH	RR	RR	RR	RR	HH	RR	RR	RR	HH	RR
1214036|F|0-28:G>T-28:G>T	TGCAGCAGGTGCTGGTGGTAGTGCCGCGGCGGCGGAGGTGGAGGCGAGGGAGTGGCCTCCTCCTCGTCG	1B	59049015	G	T	1B	32.2865		-	HH	HH	-	HH	HH	HH	HH	RR	HH	HH	HH	RR	-	-	HH	RR	RR	RR	RR	HH	RR	RR	HH	RR	RR	RR	RR	HH	HH	HH	RR	RR	RR	RR	HH	RR	RR	RR	HH	RR
3944663|F|0-13:T>C-13:T>C	TGCAGTACAACGTTGGCCAGCCGCAACGCCGAGATCGGAAGAGCGGTTCAGCAGGAATGCCGAGACCGA	1D	39514123	T	C	1B	32.2865		RR	HH	HH	RR	HH	HH	HH	HH	RR	HH	HH	HH	RR	RR	RR	HH	-	RR	RR	RR	HH	RR	RR	-	RR	RR	RR	RR	HH	HH	HH	RR	RR	RR	RR	HH	RR	RR	RR	HH	RR
5573286|F|0-27:T>C-27:T>C	TGCAGCGTCGTCTCCAAAGGAAAGCCGTGGCGGCCGAAGGCTTCAACCGAGATCGGAAGAGCGGTTCAG	Unknown		T	C	1B	40.9033		RR	HH	HH	RR	HH	HH	HH	HH	RR	HH	HH	HH	RR	RR	RR	HH	RR	HH	RR	RR	RR	RR	RR	HH	RR	RR	RR	-	RR	RR	HH	HH	RR	RR	RR	-	HH	RR	RR	HH	RR
5050452|F|0-44:T>C-44:T>C	TGCAGCCAGTGGCGCAGCGCGCCCTCCCATTTGCCGAAAAACTCTTGTTCTAGGATCGACACCACGTCC	1B	137333569	T	C	1B	42.4052		RR	-	RR	RR	-	HH	HH	HH	RR	HH	-	HH	RR	RR	RR	HH	RR	HH	RR	RR	RR	RR	RR	HH	RR	RR	RR	RR	RR	RR	HH	HH	RR	RR	RR	HH	RR	RR	RR	HH	RR
981538|F|0-39:A>G-39:A>G	TGCAGTGAGCTCATCACGTATGTGCTTCTGTATGTGCAGACGGGGTGCTCAAGGCACTGAGCCTGTCGT	1B	174356823	A	G	1B	42.9952		RR	HH	RR	RR	HH	HH	HH	HH	RR	HH	HH	HH	RR	RR	RR	HH	RR	HH	RR	RR	RR	-	RR	HH	RR	RR	HH	RR	RR	RR	HH	HH	RR	RR	RR	HH	RR	RR	RR	HH	RR
1049867|F|0-15:A>C-15:A>C	TGCAGTTTTCAAAAAAAAATTGCATATGCGAAAGGATGTTCCTGTCTACAATTGTTTTCAGATATTCAA	1B	452235366	C	A	1B	47.6263		RR	RR	RR	RR	HH	HH	HH	HH	RR	HH	HH	HH	RR	RR	RR	HH	RR	HH	RR	RR	RR	-	RR	HH	RR	HH	HH	RR	HH	RR	HH	HH	RR	RR	RR	HH	RR	RR	RR	HH	RR
1215559|F|0-39:A>G-39:A>G	TGCAGGAGGAAGACTTGCTGCTCCAGGGACGGCGTGGAGACGATCACCTTGTGGCTGGAACATGGCCGG	1B	452743739	G	A	1B	47.7725		RR	RR	RR	RR	HH	HH	HH	HH	RR	HH	HH	HH	RR	RR	RR	HH	RR	HH	RR	RR	RR	-	RR	HH	RR	HH	HH	RR	HH	RR	HH	HH	RR	RR	RR	HH	RR	RR	RR	HH	RR
4260657|F|0-25:A>G-25:A>G	TGCAGCGGGAGGCCGAGGAAAGCTGAAGCGAGTTTCGTAAAAAGAGGCGGGGCCGAGATTATTCGAGGT	1B	452653788	G	A	1B	47.7725		RR	RR	RR	RR	HH	HH	-	HH	RR	HH	HH	HH	RR	RR	RR	HH	RR	HH	RR	-	RR	HH	RR	HH	RR	HH	HH	RR	HH	RR	HH	HH	RR	RR	RR	HH	RR	RR	RR	HH	RR
4988908|F|0-51:C>A-51:C>A	TGCAGGGCCAGAAGCGGCAGCATCCCGCTGGACGGGCCGCTGCCCCAGCCGCCGCCGAGATCGGAAGAG	1B	455653272	C	A	1B	48.3624		RR	RR	RR	RR	HH	HH	HH	HH	-	HH	HH	HH	-	RR	RR	HH	RR	HH	RR	RR	RR	-	RR	HH	RR	HH	HH	RR	HH	RR	HH	HH	RR	RR	RR	HH	RR	RR	RR	HH	RR
1125554|F|0-37:T>A-37:T>A	TGCAGTATTCTTGAAATACATAGAAAATACTTTGCTATCGCCAAATAATTCATATATATTAAGGAGACA	1B	454353103	A	T	1B	48.5086		RR	RR	-	-	HH	HH	HH	HH	RR	HH	HH	-	RR	RR	RR	HH	RR	HH	RR	-	RR	-	RR	HH	RR	HH	HH	RR	HH	RR	HH	HH	RR	RR	RR	HH	RR	RR	RR	HH	RR
3025208|F|0-11:C>G-11:C>G	TGCAGATTCCACCCATCCCTATCGCCCGACACATGGGCCGAGATCGGAAGAGCGGTTCAGCAGGAATGC	1B	470351616	G	C	1B	48.9498		RR	RR	RR	RR	HH	HH	HH	HH	RR	HH	HH	HH	RR	RR	RR	HH	RR	-	RR	RR	RR	-	RR	HH	RR	HH	HH	RR	HH	-	HH	HH	RR	RR	RR	HH	RR	RR	RR	HH	RR
1255451|F|0-21:T>G-21:T>G	TGCAGATGTGCTTGGCCGTTCTATTGATGCTCTGTTCTTCTTTGCCAGATCCCCAACGGGTGCGGGAGC	1B	483018763	T	G	1B	49.2431		RR	RR	RR	RR	HH	HH	HH	HH	RR	HH	HH	HH	RR	RR	RR	HH	RR	HH	RR	RR	RR	-	RR	-	RR	HH	HH	RR	HH	RR	HH	HH	RR	RR	RR	HH	RR	RR	RR	HH	RR
1120791|F|0-30:A>G-30:A>G	TGCAGACAGGGCAAAGACCATCCTTGCTCTAGCCTCCCCTGACTCCAAGCCCAGTGACCTCAGAAGGCC	1B	512069240	G	A	1B	50.1334		-	RR	RR	RR	HH	HH	HH	HH	RR	-	HH	-	-	RR	-	HH	RR	HH	RR	-	-	HH	-	HH	-	HH	HH	RR	HH	-	HH	HH	RR	-	RR	HH	RR	RR	-	HH	-
3064594|F|0-67:C>G-67:C>G	TGCAGATATCCGATAGCTGTGACGGGGAGCAGACACCTCCGTCCCTCGACAGCATGCCTTTGTTGACCA	1B	486843019	C	G	1B	50.8731		RR	RR	RR	RR	HH	HH	HH	HH	RR	RR	HH	HH	RR	RR	RR	HH	RR	HH	RR	RR	-	-	RR	-	RR	HH	HH	RR	HH	RR	HH	HH	RR	RR	RR	HH	RR	RR	RR	HH	RR
1008954|F|0-46:T>G-46:T>G	TGCAGAGTATCTTGAAGCGGACGCTGGGGGGGCCTCCTCCTCCTCCTCCGCCACCGCTGCTGACACTGG	Unknown		T	G	1B	51.1664		RR	RR	RR	RR	HH	HH	HH	HH	RR	HH	HH	HH	RR	RR	-	HH	RR	HH	RR	-	RR	RR	-	HH	RR	HH	HH	RR	HH	RR	HH	HH	RR	RR	RR	HH	RR	RR	RR	HH	RR
985165|F|0-34:T>A-34:T>A	TGCAGGGAGGTGGTACTACTAAAAGTGAGTTTCTTTTGCCTGCAATTTGGTGTTCCTGACTCCCCGAGA	1B	485235691	A	T	1B	51.1664		RR	RR	RR	-	HH	HH	HH	HH	RR	HH	HH	HH	RR	RR	RR	HH	RR	HH	RR	RR	RR	-	RR	HH	RR	HH	HH	RR	HH	RR	HH	HH	RR	RR	RR	HH	RR	RR	RR	HH	RR
996356|F|0-40:C>G-40:C>G	TGCAGGTTGAACATCGCCATGTCTCTGCACTGCGCCTGCTCATGCATCCCTCTCCAGAATCTCTTGCGC	1B	484354626	C	G	1B	51.1664		RR	RR	RR	RR	HH	HH	HH	HH	RR	HH	HH	HH	RR	RR	RR	HH	RR	HH	RR	RR	RR	-	RR	HH	RR	HH	HH	RR	HH	RR	HH	HH	RR	RR	RR	HH	RR	RR	RR	HH	RR
4910091|F|0-45:T>G-45:T>G	TGCAGGCATAGCAACAATATTGTCGACATTGTACCGCACACGCCTTCTAGCAACGTCTTGGACTTGCTT	1B	485909006	G	T	1B	51.4596		RR	RR	RR	RR	HH	-	HH	HH	RR	HH	HH	-	RR	RR	RR	-	RR	HH	RR	RR	RR	HH	RR	HH	RR	HH	HH	RR	HH	RR	HH	HH	RR	RR	RR	HH	RR	RR	RR	HH	RR
4991666|F|0-26:A>G-26:A>G	TGCAGGCCGCCGCGTCGGCGTGGTCCATGCGCAGCGGCCTCGCCGTGCCCATTGCCAACAGCACCAAGC	Unknown		G	A	1B	51.4596		RR	-	RR	RR	HH	HH	HH	HH	RR	HH	HH	HH	RR	RR	RR	HH	-	HH	RR	RR	RR	-	RR	HH	RR	HH	HH	RR	HH	RR	HH	HH	RR	RR	RR	HH	RR	RR	RR	HH	RR
2276864|F|0-67:C>T-67:C>T	TGCAGGCATAGCAACAATATTGTCGACATTGTACCGCACACGCCTGCTAGCAACGTCTTGGACTTGCCT	1B	485909006	T	C	1B	51.4596		RR	RR	RR	RR	HH	HH	HH	HH	RR	HH	HH	-	RR	RR	RR	HH	RR	HH	-	RR	RR	-	RR	HH	RR	-	HH	RR	HH	RR	HH	HH	RR	RR	RR	-	RR	RR	RR	-	RR
1048643|F|0-11:C>T-11:C>T	TGCAGATACGACGTGCTCAACGTCTCCCAGGTACATGGAGTCAGGGATTTGGAATCAATCTATGTATGA	1B	487465865	C	T	1B	51.6058		RR	RR	RR	RR	HH	HH	HH	HH	RR	RR	-	HH	RR	RR	RR	HH	RR	HH	RR	RR	RR	-	-	HH	RR	-	HH	RR	HH	RR	HH	HH	RR	RR	RR	HH	RR	RR	RR	HH	RR
1215761|F|0-26:G>T-26:G>T	TGCAGTAGAGCTTTGTATCATTGTATGCGGACCGAACAGAGAAATTTCTCAATTTATCATTGTTCCAGG	1B	488635517	G	T	1B	51.6058		RR	RR	RR	-	HH	HH	HH	HH	RR	RR	HH	HH	RR	RR	RR	HH	RR	HH	-	RR	RR	-	RR	HH	RR	HH	HH	RR	HH	RR	HH	HH	RR	RR	RR	HH	RR	RR	RR	HH	RR
1198409|F|0-68:A>G-68:A>G	TGCAGCTGGGGCCCAAGTTCCACCTCATGGGCTTCTCCATGGGCGGCGAGATCATGTGGAGCTGCCTCA	1B	487465613	G	A	1B	51.6058		RR	RR	RR	RR	HH	HH	HH	HH	RR	RR	-	-	RR	RR	RR	-	RR	HH	RR	-	RR	-	RR	HH	RR	HH	HH	RR	-	-	HH	HH	RR	RR	-	HH	RR	RR	RR	HH	RR
998633|F|0-40:T>G-40:T>G	TGCAGCAGGCCCCTTGTTGCGGTCAAAGGAATTGCAACGGTGGCCAAATTGAAAATCTGAAATATGGGT	1B	486841955	G	T	1B	51.6058		RR	RR	RR	RR	HH	-	HH	HH	RR	RR	HH	HH	RR	RR	RR	HH	RR	HH	RR	RR	RR	-	RR	HH	RR	HH	HH	RR	HH	RR	HH	HH	RR	RR	RR	HH	RR	RR	RR	HH	RR
1242530|F|0-38:A>G-38:A>G	TGCAGGTCGAGCAGCTTCTCCCCGCCACCCTGTCCAGCAGTGGCAGAGTGGAGCAGAGGAATGAGGCGG	1B	497500560	G	A	1B	51.8991		RR	RR	RR	RR	HH	HH	HH	HH	RR	RR	HH	HH	RR	RR	RR	HH	RR	HH	RR	RR	RR	-	RR	-	RR	HH	HH	RR	HH	RR	HH	HH	RR	RR	RR	HH	RR	RR	RR	HH	RR
4396104|F|0-20:A>G-20:A>G	TGCAGGCGAAGTGAACAACCACGCTGGACCCCCGAGATCGGAAGAGCGGTTCAGCAGGAATGCCGAGAC	1B	496815560	G	A	1B	51.8991		RR	RR	RR	RR	HH	HH	HH	HH	RR	RR	HH	-	RR	RR	RR	HH	RR	HH	RR	RR	RR	-	RR	HH	-	HH	HH	RR	HH	RR	HH	HH	RR	RR	RR	HH	RR	RR	RR	HH	RR
1092694|F|0-28:T>C-28:T>C	TGCAGGAGGACGAAAGTGTACACGAGGCTGCTCTCTGTACTGAAGATACCCGCCGTTCTGAACTTCTTC	1B	493087055	C	T	1B	51.8991		RR	RR	RR	RR	HH	HH	HH	HH	RR	RR	HH	HH	RR	RR	RR	HH	RR	HH	RR	RR	RR	-	RR	-	RR	HH	HH	RR	HH	RR	HH	HH	RR	RR	RR	HH	RR	RR	RR	HH	RR
1104210|F|0-5:G>C-5:G>C	TGCAGGTCCCCGACCAGGTACCTGCAAACCTCCATCCTCCCTCGGTTAGTGGCGACGTGCAGCGCCCCG	1B	503108602	C	G	1B	52.3403		RR	RR	RR	RR	HH	HH	HH	HH	RR	RR	HH	HH	RR	RR	RR	HH	RR	HH	RR	RR	RR	-	RR	HH	RR	HH	HH	RR	HH	RR	HH	HH	RR	RR	RR	HH	RR	RR	RR	HH	RR
1209302|F|0-17:A>G-17:A>G	TGCAGAAAATGAACCAGATATTGAGGTGAAGAAGCAAGCGCAAGCTTGTGCGGTTTCCGCGCAACTCTG	1B	508442242	G	A	1B	52.3403		RR	RR	RR	-	HH	HH	-	HH	RR	RR	HH	HH	RR	RR	RR	HH	RR	HH	RR	RR	-	HH	RR	HH	RR	HH	HH	RR	HH	-	HH	HH	RR	RR	RR	HH	RR	RR	RR	HH	RR
2339912|F|0-36:C>G-36:C>G	TGCAGCAGCTGCTGGTTGTGACACACGTCATCGGTTCGAGGGGCGCATTTGGTGGCCCCATCGCGCTCT	1B	518313779	G	C	1B	53.3821		RR	RR	RR	RR	HH	HH	HH	HH	RR	RR	HH	HH	RR	RR	RR	HH	RR	HH	RR	-	RR	RR	RR	HH	RR	HH	HH	RR	HH	-	HH	HH	RR	RR	RR	HH	RR	RR	RR	HH	RR
3222160|F|0-21:T>A-21:T>A	TGCAGACATTTTTTTTGCATGTAGCATATCGTCAACAATTTCTACCGAGATCGGAAGAGCGGTTCAGCA	1B	520119068	A	T	1B	53.6753		RR	RR	RR	RR	HH	HH	HH	HH	RR	RR	HH	HH	RR	RR	RR	HH	RR	HH	RR	RR	RR	-	RR	HH	RR	HH	HH	RR	HH	RR	HH	HH	RR	RR	RR	HH	RR	RR	RR	HH	RR
4993860|F|0-31:G>C-31:G>C	TGCAGTGGACCGATCTGGCTGGCGCCTGGGCGCCGAGATCGGAAGAGCGGTTCAGCAGGAATGCCGAGA	1B	525687888	G	C	1B	54.2653		RR	RR	RR	RR	HH	HH	HH	HH	-	RR	HH	HH	RR	RR	RR	HH	RR	HH	RR	RR	RR	-	RR	-	RR	HH	HH	RR	HH	RR	HH	HH	RR	RR	RR	HH	RR	RR	RR	HH	RR
998666|F|0-20:T>A-20:T>A	TGCAGCACCAGCCGTTAGGCTAGGCATCCATGCTGCTTTTATAAAATATTTTCTGTGCCTCTCCTCTTT	1B	523926637	T	A	1B	54.2653		RR	RR	RR	RR	HH	HH	HH	HH	RR	-	HH	HH	RR	RR	-	-	RR	HH	RR	RR	RR	-	RR	HH	-	HH	HH	RR	HH	RR	HH	HH	RR	RR	RR	HH	RR	RR	RR	HH	RR
1104331|F|0-51:A>T-51:A>T	TGCAGCAAAGGAAAAAAGTTCTTTTGCCTATGCTGCAATTTCAGATTAATTAGTCCCACCCTGCCACTT	1B	523926446	T	A	1B	54.4115		RR	RR	RR	RR	HH	HH	HH	HH	-	RR	HH	HH	RR	RR	RR	HH	RR	HH	RR	RR	-	HH	RR	HH	-	HH	HH	RR	-	RR	HH	HH	RR	RR	RR	HH	-	RR	RR	HH	RR
4993053|F|0-53:A>G-53:A>G	TGCAGCGGCGCTCACGTCATCGAGTTCCTCAAGTACCTCGACCAGTTCGGCAAAACCAAGGTGCACGCG	1B	528724080	G	A	1B	54.8527		RR	RR	RR	RR	HH	HH	HH	HH	RR	RR	HH	HH	RR	RR	RR	HH	-	HH	RR	RR	RR	RR	RR	HH	RR	HH	HH	RR	HH	RR	HH	HH	RR	RR	RR	HH	RR	RR	RR	HH	RR
1229218|F|0-36:T>C-36:T>C	TGCAGGAACTGGCGGGACGCCATAGACGGCCGCGGGTTGGTGCTGGAGCACCTCGCGCCGAGATCGGAA	1B	527796770	T	C	1B	54.8527		RR	RR	RR	RR	HH	HH	HH	HH	RR	RR	HH	HH	RR	RR	RR	HH	-	HH	RR	RR	RR	-	RR	HH	RR	HH	HH	RR	HH	RR	HH	HH	RR	RR	RR	HH	RR	RR	RR	HH	RR
996630|F|0-33:A>C-33:A>C	TGCAGCTAACGGCGTCTTTCTCCCGAAAAAAAAAACTAACGGCGTCTTCTTTGTGCAAACAGGTCGGAG	1B	526006888	A	C	1B	54.8527		RR	RR	RR	-	HH	HH	HH	HH	RR	RR	HH	HH	RR	RR	RR	HH	RR	HH	RR	RR	RR	-	RR	HH	RR	HH	HH	RR	HH	RR	HH	HH	RR	RR	RR	HH	RR	RR	RR	HH	RR
1219577|F|0-12:T>C-12:T>C	TGCAGCGAGCTATGTAGATTCTGATGGATGAAGTGCATGGTTTTTGTGTGCAGAAGAGAGCACGTGAAC	1B	529290437	T	C	1B	54.8527		RR	RR	RR	RR	HH	-	HH	HH	RR	RR	HH	HH	RR	RR	RR	HH	RR	-	RR	RR	RR	-	-	HH	RR	-	HH	RR	HH	RR	HH	HH	RR	RR	RR	HH	RR	-	RR	HH	RR
4992492|F|0-6:A>C-6:A>C	TGCAGTACACCACCACCGATGCCGCTCGGTTACCGTCCAGAACTTGCCACTTGCGATGATCCGAGGCCG	1B	529063515	C	A	1B	54.8527		RR	RR	RR	RR	HH	HH	HH	HH	RR	RR	HH	HH	RR	RR	RR	HH	RR	HH	RR	RR	RR	-	RR	HH	RR	HH	HH	RR	HH	-	HH	HH	RR	RR	RR	HH	RR	RR	RR	HH	RR
1862853|F|0-68:A>G-68:A>G	TGCAGTTAAAAACCTCGCTATTCCTACAGTCCTACGAGAAACATCAACAGTACAGACCCTCGATGGATA	1B	526187028	A	G	1B	54.8527		RR	RR	RR	RR	HH	HH	-	HH	RR	RR	HH	HH	RR	RR	RR	HH	RR	HH	RR	RR	RR	HH	RR	HH	RR	HH	HH	RR	HH	RR	HH	HH	RR	RR	RR	HH	RR	RR	RR	HH	RR
4404200|F|0-17:A>G-17:A>G	TGCAGTGGCTGGACGACAAGCTCACCTCGCTCGCCCTCCCCGAACCCGAGATCGGAAGAGCGGTTCAGC	1B	530641898	G	A	1B	55.8945		RR	RR	RR	RR	HH	HH	HH	HH	-	RR	HH	HH	RR	RR	RR	HH	RR	HH	RR	RR	RR	-	RR	HH	RR	HH	HH	RR	HH	RR	HH	HH	RR	RR	RR	HH	RR	RR	RR	HH	RR
1218436|F|0-41:G>A-41:G>A	TGCAGCTGTTTTCATTAACCATGCCAACATTTTTCAACTGCGCAGCTTGTTGTAAAATTCAGCGCAGTA	1B	534102792	G	A	1B	56.3357		RR	RR	RR	RR	HH	HH	HH	HH	RR	-	-	RR	RR	RR	RR	-	RR	HH	RR	RR	RR	-	-	HH	-	HH	HH	RR	HH	RR	HH	HH	RR	RR	RR	HH	RR	RR	RR	HH	RR
2258499|F|0-35:C>T-35:C>T	TGCAGCTGAGAACTGGGACGGCCCAGTTGTAGCTCCCTGCATCGAGTCTTTCCTAGGCGCCGAGATCGG	1B	532629592	C	T	1B	56.7769		RR	RR	RR	RR	HH	HH	HH	HH	RR	RR	HH	RR	RR	RR	RR	HH	RR	-	RR	RR	RR	-	RR	HH	RR	HH	HH	RR	HH	RR	HH	HH	-	RR	RR	HH	RR	RR	RR	HH	RR
4910596|F|0-47:T>G-47:T>G	TGCAGCGCGGCGTCCTCAGAGTTGAGCAGTGGCACGAGGAGCGGGACTGCGCCGAGATCGGAAGAGCGG	1B	532130313	T	G	1B	56.7769		RR	RR	RR	RR	HH	HH	HH	HH	RR	RR	HH	RR	-	RR	RR	HH	RR	HH	RR	RR	RR	-	RR	HH	-	HH	HH	RR	HH	RR	HH	HH	RR	RR	RR	HH	RR	RR	RR	HH	RR
2297386|F|0-47:G>T-47:G>T	TGCAGCGCGGCGTCCTCAGAGTTGAGCAGTGGCACGAGGAGCGGGACGGCGCCGGCCTCCCCGATGAAG	1B	532130298	T	G	1B	56.7769		RR	RR	RR	RR	HH	-	HH	HH	RR	RR	HH	RR	RR	RR	-	HH	RR	HH	RR	-	RR	-	RR	HH	RR	HH	HH	RR	HH	RR	HH	HH	RR	RR	RR	HH	-	RR	RR	HH	RR
1098887|F|0-7:C>T-7:C>T	TGCAGTGCGCATGTATGAACTATGAACACGACTTGCTTTCTCTCTGTACCATTTCTGATTCGCCGAGAT	1B	531303101	C	T	1B	57.3669		RR	RR	RR	RR	HH	HH	HH	HH	RR	RR	HH	-	-	RR	RR	-	RR	HH	RR	-	-	-	RR	HH	RR	HH	HH	RR	HH	RR	HH	HH	RR	RR	RR	HH	-	RR	RR	HH	RR
1134457|F|0-24:G>A-24:G>A	TGCAGTGAGCAAGGAAAGGAAACAGCAGCATGTGCCACTGTTGAGGCACATGACCTCCTCTCCTCTCCT	1B	531832036	G	A	1B	57.5131		-	RR	RR	RR	HH	HH	HH	HH	RR	RR	HH	HH	RR	-	RR	HH	RR	HH	RR	RR	RR	-	RR	-	RR	HH	HH	RR	HH	-	HH	HH	RR	RR	RR	HH	RR	RR	RR	HH	RR
1003008|F|0-39:G>C-39:G>C	TGCAGACACGGTCCAGAATGGCGACGAAGTCCCTCGCCAGAATGAATATCCTCAGAGGGCGCGCCTCCT	1B	568150411	G	C	1B	66.7549		HH	RR	HH	HH	HH	HH	HH	HH	HH	RR	HH	HH	RR	RR	RR	HH	RR	HH	RR	HH	RR	HH	HH	HH	RR	HH	HH	RR	HH	RR	HH	HH	RR	RR	RR	HH	RR	RR	RR	HH	RR
2332066|F|0-42:C>G-42:C>G	TGCAGGTCTGCACCGCGCTAGGTACCAACGGATATCCATGGTCCGGCAGGCGCGACTCGATCGACTGTC	1B	568364182	G	C	1B	66.7549		HH	RR	HH	HH	HH	HH	HH	HH	HH	RR	-	HH	RR	RR	RR	HH	RR	HH	RR	HH	RR	-	HH	HH	RR	HH	HH	RR	-	RR	HH	HH	RR	RR	RR	HH	RR	RR	RR	HH	RR
1230985|F|0-44:A>G-44:A>G	TGCAGCAGGTAATGCCGGGCCGACGCCGCAATCAACGAGCTGATAGTCCACAGCACCCGCAGCTTAAGC	1B	570574319	G	A	1B	66.9011		-	RR	-	HH	HH	-	-	HH	HH	RR	HH	HH	RR	RR	RR	-	RR	HH	RR	HH	RR	HH	HH	HH	RR	HH	-	RR	HH	RR	HH	HH	RR	RR	RR	HH	RR	RR	RR	HH	RR
1137921|F|0-51:T>G-51:T>G	TGCAGGATAGCACCACTGAGGCAACGCATGAATACTGATTACTGAGCATGTTTTGTGACGCAGCCTGCG	1B	572411620	T	G	1B	67.0473		HH	RR	HH	HH	HH	HH	HH	HH	HH	RR	HH	HH	RR	RR	RR	HH	RR	HH	RR	HH	RR	HH	HH	HH	RR	HH	HH	RR	HH	RR	HH	HH	RR	RR	RR	HH	RR	RR	RR	HH	RR
1033032|F|0-44:A>G-44:A>G	TGCAGTCGTTGTTGTTCGTGACTCGTGAGACGACCAAAGGTTATAGGCACTATGTGCCCATGCTTATGT	1B	572411392	G	A	1B	67.0473		HH	RR	HH	HH	HH	HH	HH	HH	HH	RR	HH	HH	RR	RR	RR	HH	RR	HH	RR	HH	RR	HH	-	HH	RR	HH	HH	RR	HH	RR	HH	HH	RR	RR	RR	HH	RR	RR	RR	HH	RR
1109819|F|0-14:T>C-14:T>C	TGCAGACCAAGTCCTTGACCGATTTAATCATTTGAACAAGTTCCTCCCGATTCAGTTAGTCAGGTGTTG	1B	571660811	C	T	1B	67.0473		HH	RR	HH	HH	HH	HH	HH	HH	HH	RR	HH	HH	RR	RR	-	HH	RR	HH	RR	HH	RR	HH	HH	HH	RR	-	HH	RR	HH	RR	HH	HH	RR	RR	RR	HH	RR	RR	RR	HH	RR
1043194|F|0-59:C>G-59:C>G	TGCAGTGTCGTCTCAGTCAGTCTTACTCGTTAGCAACTTAACATGACTGCCATTTTTCTCTGAATAAAA	1B	570848483	C	G	1B	67.0473		HH	RR	HH	HH	HH	HH	HH	HH	HH	RR	HH	HH	RR	RR	RR	HH	RR	HH	RR	HH	RR	HH	HH	HH	RR	HH	HH	RR	HH	RR	HH	HH	RR	RR	RR	HH	RR	RR	RR	HH	RR
4910355|F|0-5:T>C-5:T>C	TGCAGTCACCACGCACAGCGGCGGCGCTGGCCGAGATCGGAAGAGCGGTTCAGCAGGAATGCCGAGACC	1B	572444924	C	T	1B	67.3405		HH	RR	HH	HH	HH	HH	RR	HH	HH	RR	HH	HH	RR	RR	RR	HH	RR	HH	RR	HH	-	HH	HH	-	RR	HH	HH	RR	HH	RR	HH	HH	RR	RR	RR	HH	RR	RR	RR	HH	RR
1032267|F|0-15:C>T-15:C>T	TGCAGATCTGTTGGTCCGTTGCGCTGCGTGCATCTCTAGAGGTTCAGATTACAGCGCCGAGATCGGAAG	1B	583723716	T	C	1B	69.789		HH	RR	HH	HH	HH	HH	RR	HH	HH	RR	HH	HH	RR	RR	RR	HH	RR	HH	RR	HH	RR	HH	HH	HH	RR	HH	HH	RR	HH	-	RR	HH	RR	RR	RR	HH	RR	RR	RR	HH	RR
13880633|F|0-7:T>C-7:T>C	TGCAGCTTCGCGAAGTAGAGCATCCAGGAGTACCCGAGATCGGAAGAGCGGTTCAGCAGGAATGCCGAG	1B	588166731	C	T	1B	69.9352		HH	RR	HH	HH	HH	HH	-	HH	HH	RR	HH	HH	RR	RR	RR	HH	-	HH	RR	HH	RR	HH	HH	HH	-	HH	HH	RR	HH	-	RR	HH	RR	RR	RR	HH	RR	RR	RR	HH	RR
2278315|F|0-29:A>T-29:A>T	TGCAGCCCGCCACACATCCCACCCAAACTAGACCTCCCCGCACGCTCGAACCAGCGGCACCCATGGCAC	1B	586904490	T	A	1B	69.9352		HH	RR	HH	HH	HH	HH	RR	HH	HH	RR	HH	HH	RR	RR	RR	HH	-	HH	RR	HH	RR	HH	HH	HH	-	HH	HH	RR	HH	-	RR	HH	RR	RR	RR	HH	RR	RR	RR	HH	RR
1082842|F|0-8:A>G-8:A>G	TGCAGCTCAGAGAAGTGCATGATGGCGACGTACCCTGGCGACGGGTCATTGGGCTGGGGCCTCCGAGAT	1B	586541511	A	G	1B	69.9352		HH	RR	HH	HH	HH	HH	RR	HH	HH	RR	HH	HH	RR	RR	RR	HH	RR	HH	RR	HH	RR	HH	HH	HH	RR	HH	HH	RR	HH	-	RR	HH	RR	RR	RR	HH	RR	RR	RR	HH	RR
1276419|F|0-52:A>C-52:A>C	TGCAGTGTAACAAAACAACCCATTCATACGTTATATTTCACGTCACAAATTTATAGGTAGAAGTTAACA	1B	586679498	A	C	1B	69.9352		-	RR	HH	HH	HH	HH	RR	HH	HH	RR	HH	HH	RR	-	RR	HH	RR	HH	RR	HH	RR	-	HH	HH	RR	HH	HH	RR	HH	-	RR	HH	RR	RR	RR	HH	-	RR	RR	-	RR
1120892|F|0-67:A>T-67:A>T	TGCAGTGCGTTTAGGTTGTAGACTTGCTTATTGTTTTGGCTGATGTGCAAATTATAAAGATGTTAAAAG	1D	435508296	A	T	1B	69.9352		HH	RR	HH	HH	-	HH	-	HH	HH	RR	HH	HH	RR	RR	RR	HH	RR	-	RR	HH	RR	-	HH	HH	RR	HH	HH	RR	HH	RR	RR	HH	RR	RR	RR	HH	RR	RR	RR	HH	RR
1132017|F|0-26:G>A-26:G>A	TGCAGCTCAGAGAAGTGCAAGATGGCGATGTACCCTGGTGACGGGTCGTTCGGCTGGGGCTCCGAGATC	1B	587010309	G	A	1B	70.2284		HH	-	HH	HH	HH	HH	RR	HH	HH	-	HH	HH	-	-	RR	HH	RR	HH	RR	HH	RR	HH	HH	HH	RR	HH	HH	RR	HH	-	-	HH	RR	RR	RR	HH	RR	RR	RR	HH	RR
2293193|F|0-10:C>T-10:C>T	TGCAGAACGACAAAGCTGTGATCGAAGCACCGATTAGCTTCACGATATAAAGACGGCCGCAAAAGAAAT	1B	587917991	C	T	1B	70.2284		HH	RR	HH	HH	HH	HH	RR	HH	HH	RR	HH	HH	RR	RR	RR	HH	RR	HH	RR	HH	RR	HH	HH	-	RR	-	HH	RR	-	-	RR	HH	RR	RR	RR	HH	RR	RR	RR	HH	RR
1087994|F|0-60:A>T-60:A>T	TGCAGTAATCATGGCAATCAAGGTGAAGTGTCAAGTGCATAAAAACTGGTTTGGTGACCCATGCGGTCC	1B	587408154	T	A	1B	70.5217		HH	RR	HH	HH	HH	HH	RR	HH	HH	RR	HH	HH	RR	RR	RR	HH	RR	HH	RR	HH	RR	HH	HH	HH	RR	HH	HH	RR	HH	-	RR	HH	RR	RR	RR	HH	RR	RR	RR	HH	RR
1139478|F|0-44:G>A-44:G>A	TGCAGAGAGAGAGCCGCAACGGACGAGTTCATAACTTCATATCGGATGAGATGCCGAGATCGGAAGAGC	1B	584951558	G	A	1B	70.5217		HH	RR	-	HH	HH	HH	RR	HH	HH	RR	HH	HH	RR	RR	RR	HH	RR	HH	RR	HH	-	HH	HH	HH	RR	HH	HH	RR	HH	-	RR	HH	RR	RR	RR	-	RR	RR	RR	HH	RR
1126382|F|0-46:G>A-46:G>A	TGCAGATCACCTTGGACGGAGTTAATTGCATAAAACCACCACATTTGGGGTTAGGTTTGCAGAAAAATA	1B	590617750	A	G	1B	71.412		HH	RR	HH	HH	HH	HH	RR	HH	HH	RR	-	-	RR	RR	-	HH	RR	HH	RR	HH	-	-	-	HH	RR	-	HH	RR	HH	-	RR	HH	RR	RR	RR	HH	RR	RR	RR	HH	RR
1092534|F|0-19:T>G-19:T>G	TGCAGAGTGGTATTTCTCCTTCCACTTCTCCCTACACCTCCCAAAATCTGCTAGTAATATCCGAGATCG	1B	588493837	T	G	1B	71.7052		HH	RR	HH	HH	HH	HH	RR	HH	HH	RR	HH	HH	RR	RR	RR	HH	RR	HH	RR	HH	RR	HH	HH	HH	RR	HH	HH	RR	HH	-	RR	HH	RR	RR	RR	HH	RR	RR	RR	HH	RR
5325175|F|0-64:G>C-64:G>C	TGCAGGCCTGGACGCGGACGCGCGCCTCGTCGGCGAGCTCGACGGTGACGCTGGCCACGTCCTTGGCGT	Unknown		C	G	1B	71.7052		HH	RR	HH	HH	HH	HH	RR	HH	HH	RR	HH	HH	RR	RR	-	HH	-	HH	RR	HH	RR	HH	HH	HH	RR	HH	HH	RR	HH	HH	RR	HH	RR	RR	-	HH	RR	RR	RR	HH	RR
7341898|F|0-63:G>A-63:G>A	TGCAGCGCGCCGCCTGCCTCGATCCCGTATGGATCGGGAGAGGCCGAGCTGCCCAACCCCCGCGGCGCT	1B	590618426	G	A	1B	71.7052		HH	RR	HH	HH	HH	HH	RR	HH	HH	RR	HH	HH	RR	RR	RR	HH	RR	HH	RR	HH	RR	HH	HH	HH	RR	HH	HH	RR	HH	-	RR	HH	RR	RR	RR	HH	RR	RR	RR	HH	RR
1132412|F|0-10:G>A-10:G>A	TGCAGACTCTGGTGAGGAGATGAGAGGCCAGGCTTCGCAGCTTTGCACTCCCGAGATCGGAAGAGCGGT	1B	591602351	A	G	1B	72.7471		HH	RR	HH	HH	HH	-	RR	HH	HH	RR	HH	HH	-	RR	-	HH	RR	-	RR	-	-	HH	HH	HH	RR	HH	HH	RR	HH	-	RR	HH	RR	RR	RR	HH	RR	RR	RR	HH	RR
1695125|F|0-9:T>A-9:T>A	TGCAGCAGCTGCTGCTGCTCCATCAGCGGCGAAGACTGTAGATAGTTGAAGTGATGGAACAGCTCGTCG	1B	590905466	A	T	1B	73.0403		HH	RR	HH	-	HH	HH	RR	-	HH	RR	HH	-	RR	RR	RR	HH	RR	HH	RR	HH	RR	HH	HH	-	RR	HH	HH	RR	HH	-	RR	HH	RR	RR	RR	HH	RR	RR	RR	HH	RR
100061918|F|0-16:A>G-16:A>G	TGCAGCAGCGCCCGCGACCCCAGGCGTCGCAGGACTCGCGCAACGTCTGCGGCATCCCGTGGAACTGGT	1D	437443845	A	G	1B	73.4815		HH	RR	HH	HH	HH	HH	RR	HH	HH	RR	HH	HH	-	RR	RR	HH	RR	HH	RR	HH	-	HH	HH	HH	RR	HH	HH	RR	HH	RR	RR	HH	RR	RR	RR	HH	RR	RR	RR	HH	RR
5411129|F|0-11:C>T-11:C>T	TGCAGGGCGTGCTCGTGGATGGCGGCCGTCGCCCAGGAGAGCGACGGAGAGCGGCTTACTAGAGAGTGT	1B	593309547	T	C	1B	73.7748		HH	RR	HH	HH	HH	HH	RR	HH	HH	RR	HH	HH	RR	RR	RR	HH	RR	HH	RR	HH	RR	HH	HH	HH	RR	HH	HH	RR	HH	-	RR	HH	RR	RR	RR	HH	RR	-	RR	HH	RR
2277285|F|0-37:G>A-37:G>A	TGCAGGCTCTGAAAGTTAACTTCGATGAAGCCCGTGCGAGTGCGACCCCTCTCATCCGTGCTCTCCGTG	1B	593221257	A	G	1B	73.921		HH	RR	HH	HH	HH	HH	RR	HH	HH	RR	HH	-	RR	RR	RR	HH	RR	HH	RR	HH	RR	HH	-	HH	RR	HH	HH	RR	HH	-	RR	HH	RR	RR	RR	HH	RR	RR	RR	HH	RR
1071077|F|0-18:G>A-18:G>A	TGCAGCAGTGAAGCGTCAGTGAATTTGATGCCAGATATGAAGAGATTTTGTTCCGAGATCGGAAGAGCG	1B	592245675	A	G	1B	73.921		HH	RR	HH	HH	HH	HH	RR	HH	HH	RR	HH	HH	RR	RR	RR	HH	RR	HH	RR	HH	RR	HH	HH	HH	RR	HH	HH	RR	HH	-	RR	HH	RR	RR	RR	HH	RR	RR	RR	HH	RR
1220264|F|0-15:G>C-15:G>C	TGCAGCAGCTGGAAGGGAGGGTGCTCGCGAGCATCGCCAGATCGGATCTGGGCGGGCCGAGATCGGAAG	5B	33890963	G	C	1B	73.921		HH	RR	HH	HH	HH	HH	-	HH	HH	RR	HH	HH	RR	RR	RR	HH	RR	HH	RR	HH	RR	HH	HH	HH	-	HH	HH	RR	HH	-	RR	HH	RR	RR	RR	HH	RR	RR	RR	HH	RR
5411469|F|0-7:G>A-7:G>A	TGCAGTTGAGTAACTAATCCATGCATGTCATCGCCGAGATCGGAAGAGCGGTTCAGCAGGAATGCCGAG	1B	593303226	A	G	1B	73.921		HH	RR	HH	HH	HH	HH	RR	HH	HH	RR	HH	HH	RR	RR	RR	HH	RR	HH	RR	HH	RR	HH	HH	HH	RR	HH	HH	-	HH	-	RR	HH	RR	RR	RR	HH	RR	RR	RR	-	RR
1676187|F|0-29:G>C-29:G>C	TGCAGAGGAGACGGGGCGGCGTTCATCCAGGGCAGGAGACCATGATGCTGGAACTGGAGCCGACGGACC	1B	594570146	C	G	1B	73.921		HH	-	HH	HH	-	HH	RR	HH	HH	RR	HH	HH	RR	RR	RR	HH	RR	HH	RR	HH	RR	HH	HH	HH	RR	HH	HH	RR	HH	-	RR	HH	RR	RR	RR	HH	RR	RR	RR	HH	RR
979184|F|0-40:G>T-40:G>T	TGCAGCATCCATGTGGGGCAGTTGAAAAGATGGTACACAAGTACACCACCGAGATCGGAAGAGCGGTTC	1B	594047445	G	T	1B	73.921		HH	RR	HH	HH	HH	HH	-	HH	HH	RR	HH	HH	RR	RR	RR	HH	RR	HH	RR	-	-	HH	HH	HH	RR	HH	HH	RR	HH	HH	RR	HH	RR	RR	RR	HH	RR	RR	RR	HH	RR
2255517|F|0-12:C>T-12:C>T	TGCAGCAAAAGGCCATTCCCATCAAAAGCAGTTCAGTTCAGTCACAGGCAGCCTCTCGATCGCCGCCAA	1B	596851459	T	C	1B	74.0672		HH	RR	HH	HH	HH	HH	RR	HH	HH	RR	HH	HH	RR	RR	RR	HH	RR	HH	RR	HH	-	HH	HH	HH	RR	HH	HH	RR	HH	-	RR	HH	RR	RR	RR	HH	RR	RR	RR	HH	RR
2278925|F|0-13:A>C-13:A>C	TGCAGTGAGCGAGACGACGACGTCACTCCATCCTAGTCGAACCACACCACACTGCCGCCGCGTCCCGTG	1B	604405489	C	A	1B	74.3604		HH	RR	HH	HH	HH	HH	RR	HH	HH	RR	HH	HH	RR	RR	RR	HH	RR	HH	RR	HH	RR	HH	HH	HH	-	-	HH	RR	HH	-	RR	HH	RR	RR	RR	HH	RR	RR	RR	HH	RR
1201926|F|0-65:G>C-65:G>C	TGCAGATTAAGAGCCTGTGCCGTTCTGGTGAGCTTGAGTCGGTTGTACTCCTATGCTTTTCTGCTGTTG	1B	603146455	C	G	1B	74.3604		-	RR	-	-	HH	HH	RR	HH	HH	RR	HH	HH	RR	RR	RR	HH	RR	HH	RR	-	RR	HH	-	HH	RR	-	HH	RR	HH	-	-	HH	RR	RR	RR	HH	RR	RR	RR	HH	RR
1209708|F|0-39:C>T-39:C>T	TGCAGATGATACGAGCAAATCTGAACTTTGTAACTCTTCCTTTTCCTTTTTCCCGTGCTCTGTCACCTA	1B	604234932	T	C	1B	74.8016		HH	RR	HH	HH	HH	HH	RR	HH	HH	RR	HH	HH	-	RR	RR	HH	RR	HH	RR	HH	RR	HH	HH	HH	RR	HH	HH	RR	HH	-	RR	HH	RR	RR	RR	HH	RR	RR	RR	HH	RR
1091858|F|0-45:C>T-45:C>T	TGCAGATGCATTTCCGATGCATTGACGTCTCTGTCGCCCGCTGGCCCTCTCTGCCCAGCCTCCCCGCCT	1B	603418623	T	C	1B	74.8016		HH	RR	HH	HH	HH	HH	RR	HH	HH	RR	HH	HH	RR	RR	RR	HH	RR	HH	RR	HH	RR	HH	HH	HH	RR	HH	-	RR	HH	-	RR	HH	RR	RR	RR	HH	RR	RR	RR	HH	RR
3064922|F|0-24:C>A-24:C>A	TGCAGAGCTGGGCCGTGGGCCTCTCTCCCTGTCAGAGCGGGCGGGCCGAGATCGGAAGAGCGGTTCAGC	1B	612817508	A	C	1B	76.4588		HH	RR	HH	HH	HH	HH	RR	HH	HH	RR	HH	HH	RR	RR	RR	HH	RR	HH	RR	HH	RR	RR	HH	HH	-	HH	HH	RR	HH	RR	RR	HH	RR	RR	RR	HH	RR	RR	RR	HH	RR
1117717|F|0-6:G>A-6:G>A	TGCAGCGGCGAGCCGTTGATGCACGCGACGATTTTTCTATGCACCAATGGTGCTACGATGGATGTTGAA	1B	618985965	G	A	1B	76.605		HH	RR	HH	HH	HH	HH	RR	HH	HH	RR	HH	HH	RR	RR	RR	HH	RR	HH	RR	HH	RR	RR	HH	HH	RR	HH	HH	RR	HH	RR	RR	HH	RR	RR	RR	HH	RR	RR	RR	HH	RR
1000048|F|0-19:A>G-19:A>G	TGCAGTATTTTTGTCTACAAGAACTAAAAACCACAATTTTGACATATCAAAGTATTTTGTAGTATCGGG	1B	621460670	A	G	1B	77.0462		HH	RR	HH	-	HH	HH	RR	HH	HH	RR	HH	HH	RR	RR	RR	-	RR	HH	RR	HH	RR	-	HH	-	RR	HH	-	RR	HH	-	RR	HH	RR	RR	-	HH	RR	RR	RR	HH	RR
1361863|F|0-13:T>G-13:T>G	TGCAGCGACGAGCTTCCATATAGGGCATGCCATGCATGCGTGTACATGCGCAAGTACAGCTACGCCCAT	1B	623237506	T	G	1B	78.3939		HH	RR	HH	HH	HH	HH	RR	RR	HH	RR	HH	HH	RR	RR	RR	HH	-	HH	RR	RR	RR	RR	HH	HH	RR	HH	HH	RR	HH	-	RR	HH	RR	RR	RR	HH	RR	RR	RR	HH	RR
1194599|F|0-43:A>G-43:A>G	TGCAGATGCGTTTTTCCTTTCTGCGGGGAACAACCAAGCATTTATTGGGAGATCTAGCTTAATTAAGGC	1B	627318340	G	A	1B	83.0249		HH	RR	HH	HH	RR	-	RR	RR	HH	RR	HH	HH	-	RR	RR	HH	HH	RR	RR	RR	RR	RR	HH	HH	RR	HH	HH	RR	HH	-	RR	HH	RR	RR	RR	HH	RR	RR	RR	HH	RR
100047793|F|0-26:A>T-26:A>T	TGCAGACCGGGTTCCAGAACCCTGGCAGCCGCTTCGATCAGCCGAGCTTTGTTCCTGCTTGAAATTGAC	1B	626123543	T	A	1B	83.0249		-	RR	HH	HH	RR	-	-	RR	HH	RR	HH	HH	-	-	RR	HH	-	RR	RR	RR	-	RR	HH	-	RR	HH	HH	RR	HH	HH	RR	HH	RR	RR	RR	HH	RR	RR	RR	HH	RR
1026479|F|0-48:C>G-48:C>G	TGCAGTGGCCATCTCCCTTTGTTCTCTAGCATTTGTCCCTCATGGCTCCTCACCTCTCCAAGATTCGGC	1B	626125440	C	G	1B	83.3181		-	RR	HH	HH	RR	RR	RR	RR	HH	RR	HH	HH	RR	RR	RR	HH	-	RR	RR	RR	RR	RR	HH	HH	RR	HH	HH	RR	HH	-	RR	HH	RR	RR	RR	HH	RR	RR	RR	HH	RR
982742|F|0-24:T>C-24:T>C	TGCAGACAATCCATTAATTTGGAGTGAGATGATGTTTGTTGTTGCAGGATTGATTGGTTGGGGAAGAAA	1B	626496610	C	T	1B	83.3181		HH	RR	HH	HH	RR	RR	-	RR	HH	RR	HH	HH	RR	RR	RR	HH	-	RR	RR	RR	RR	RR	HH	HH	RR	HH	HH	RR	HH	-	RR	HH	RR	RR	RR	HH	RR	RR	RR	HH	RR
1068218|F|0-24:C>T-24:C>T	TGCAGACTATGCAAGGAGTAAAAGCGAAAGCCATGGCACCAGCCGCTTGCCACCGCCAAGCCAAGACAG	1B	626123920	C	T	1B	83.3181		HH	RR	HH	HH	RR	RR	RR	RR	HH	RR	HH	HH	RR	RR	RR	HH	-	RR	RR	RR	RR	RR	HH	HH	RR	HH	HH	-	HH	HH	RR	HH	RR	RR	RR	HH	RR	RR	RR	HH	RR
1046220|F|0-66:A>G-66:A>G	TGCAGTACAATTTTGTTTGTGGATTTTGTTGCGTGCCGACGTAAATGCCGAAGATGGGGCATTTTAAAC	1B	627431442	G	A	1B	83.4643		HH	RR	HH	HH	RR	RR	RR	RR	HH	RR	HH	HH	RR	RR	RR	HH	-	RR	RR	RR	RR	RR	HH	-	RR	HH	HH	RR	HH	-	RR	HH	RR	RR	RR	HH	RR	RR	RR	HH	RR
1083038|F|0-25:T>C-25:T>C	TGCAGCAAAACATTCTATCTTTATCTGCAAGTTAGCACAACAATCTTGATGCCAGGACGAAGGGCAACA	1B	628461471	C	T	1B	83.6105		HH	RR	-	HH	RR	RR	RR	RR	HH	RR	HH	HH	RR	RR	RR	HH	-	RR	RR	RR	RR	RR	HH	HH	RR	HH	HH	RR	HH	-	RR	HH	RR	RR	RR	HH	RR	RR	RR	HH	RR
1396707|F|0-13:T>C-13:T>C	TGCAGGACGTCCCTGACAGGCTCCTGGAGCCGATCCCGGCGCGTCCCATGTCGTCGCCTCTCTGCCTCG	1D	458771031	T	C	1B	85.8987		RR	RR	HH	HH	RR	RR	RR	RR	RR	RR	HH	HH	RR	RR	RR	HH	HH	RR	RR	RR	RR	RR	HH	HH	RR	HH	HH	RR	HH	HH	RR	HH	-	RR	RR	HH	RR	RR	RR	HH	RR
980103|F|0-49:T>C-49:T>C	TGCAGGTGGTGGGGTTGGGCCTGGAGCGCGAGGCCTTGCATTACTACGGTAATCAGGCCAAGGCGGTGA	5B	20652972	T	C	1B	86.3399		RR	RR	HH	HH	RR	RR	RR	RR	RR	RR	HH	RR	RR	RR	RR	HH	RR	RR	RR	RR	-	RR	HH	HH	RR	HH	HH	RR	HH	-	RR	HH	RR	RR	RR	HH	RR	RR	RR	HH	RR
4910661|F|0-36:A>C-36:A>C	TGCAGCAGGCGCCGAAGGAGGAAGTTCACTGGCGGCAGCTGCGGTAGGCGCCGAGGGAGGAAGGTCACC	1D	459020695	A	C	1B	86.3399		RR	RR	HH	HH	RR	-	RR	RR	RR	RR	HH	RR	RR	RR	RR	HH	-	RR	RR	RR	RR	RR	HH	HH	RR	-	HH	RR	HH	-	RR	HH	RR	RR	RR	HH	RR	RR	RR	HH	RR
2253667|F|0-7:T>C-7:T>C	TGCAGAATGTAAATCCACCCATCACCCAATTCGTCGCTCTGTTCCACACCACTCTCGCACCCGCATGTC	1B	632068330	T	C	1B	87.2302		RR	RR	HH	HH	RR	RR	RR	RR	RR	RR	HH	RR	RR	RR	RR	HH	-	RR	RR	RR	RR	RR	HH	HH	RR	HH	HH	RR	HH	HH	RR	HH	RR	RR	RR	HH	RR	RR	RR	HH	RR
4410248|F|0-8:T>G-8:T>G	TGCAGCTGTGACTGGGTAAACGACTGGCCCGAGATCGGAAGAGCGGTTCAGCAGGAATGCCGAGACCGA	1B	632114017	T	G	1B	87.2302		RR	RR	HH	HH	RR	RR	RR	RR	RR	RR	HH	RR	RR	RR	RR	HH	-	RR	RR	RR	RR	RR	HH	-	RR	HH	HH	RR	HH	-	RR	HH	RR	RR	RR	HH	RR	RR	RR	HH	RR
1093469|F|0-9:A>G-9:A>G	TGCAGAGATACCTGGCCATGGATCTGAACTGGCGCGTCTTGGTATCAAGAGGGTAATTAAAAGAAGGAA	1D	460167255	G	A	1B	87.2302		-	RR	HH	HH	-	RR	RR	RR	RR	RR	HH	-	RR	RR	RR	HH	RR	RR	RR	RR	-	-	HH	-	RR	HH	HH	RR	HH	HH	RR	HH	RR	RR	RR	HH	RR	RR	RR	HH	RR
1235724|F|0-29:T>C-29:T>C	TGCAGGGGCAGCTGCCGCATTCATTAGTCTGTGCGTATTTATTGTGCTGCCAGAGTGACGAATTATTGC	1B	632068264	C	T	1B	87.3764		RR	RR	HH	HH	RR	RR	RR	RR	RR	RR	HH	RR	RR	RR	RR	-	-	-	RR	RR	RR	RR	HH	HH	RR	HH	HH	RR	HH	-	RR	HH	RR	RR	RR	HH	RR	RR	RR	HH	RR
1672015|F|0-37:C>T-37:C>T	TGCAGATCGAGAGAGGATGAGATGAATAAGCCGTCCACGCAGATCCATGGAAGAGAGGGCTGGTGGCGT	1B	631405176	C	T	1B	87.8176		RR	RR	HH	HH	RR	RR	RR	RR	RR	RR	HH	RR	RR	RR	RR	HH	-	-	RR	RR	RR	RR	HH	-	-	HH	HH	RR	HH	RR	RR	HH	RR	RR	RR	HH	RR	RR	RR	HH	RR
2276913|F|0-28:C>G-28:C>G	TGCAGAAATCCATCGATGCATCCGCTCTCAACTTTTGGTCCTGAACCAATGCTGGGCAGAGGACGAACA	1B	631214514	G	C	1B	87.8176		RR	-	HH	HH	RR	RR	RR	RR	RR	RR	HH	RR	RR	RR	RR	HH	-	RR	-	-	-	RR	HH	HH	RR	HH	HH	RR	HH	RR	RR	HH	RR	RR	-	HH	-	RR	RR	HH	RR
2271404|F|0-23:G>A-23:G>A	TGCAGCCCAGCCAACTTCACGACGTGAGGGGAATACACGTACGTACGGTGGTTGGATCGATCGCTCCAA	4A	115301400	A	G	1B	88.5573		RR	RR	HH	HH	RR	RR	RR	RR	RR	RR	HH	RR	RR	RR	RR	HH	HH	RR	RR	RR	-	-	HH	HH	RR	HH	HH	RR	HH	-	RR	HH	RR	RR	-	HH	RR	RR	RR	HH	RR
977296|F|0-58:T>C-58:T>C	TGCAGGAGTTGGCGATGGGTGCAGCAAGCCAACCAATACAAAGTTCATCCAAAGTTAATATCGTTAGCT	1B	633899624	T	C	1B	88.5573		RR	RR	HH	HH	RR	RR	RR	RR	RR	RR	HH	RR	RR	RR	RR	HH	-	RR	RR	RR	RR	RR	HH	HH	RR	HH	HH	RR	HH	-	RR	HH	RR	RR	RR	HH	RR	RR	RR	HH	RR
1122241|F|0-32:T>G-32:T>G	TGCAGATTCCTCCCTCCTCCTCTAATTTTATATAGAGAAAAAAAATTGAAGTCAAAACAAAGGAAAAAA	1B	633640844	T	G	1B	88.5573		RR	RR	HH	HH	RR	RR	-	RR	-	RR	HH	RR	RR	RR	RR	HH	-	RR	RR	RR	RR	RR	HH	HH	RR	HH	HH	RR	HH	-	RR	HH	RR	RR	RR	HH	RR	RR	RR	HH	RR
2263075|F|0-67:A>T-67:A>T	TGCAGTACCGGCGAGCAGCGCGAGCTTTCTCAGATACAGATTCGAAGGAAGAACCATATGGAAGAGCAG	1B	634498358	T	A	1B	88.5573		RR	RR	HH	HH	RR	RR	RR	-	RR	RR	HH	RR	RR	RR	RR	HH	HH	RR	RR	RR	RR	RR	HH	HH	RR	HH	HH	RR	HH	-	RR	HH	RR	RR	RR	HH	RR	RR	RR	HH	RR
26673557|F|0-10:C>G-10:C>G	TGCAGCTCGTCTACGAGCTGCTGCTCAAGTTCATCGGATCCAACTCCCTGGATGCCAAGATAGGGAAGA	1B	635660701	G	C	1B	88.7035		RR	RR	HH	HH	RR	RR	RR	RR	RR	RR	HH	RR	RR	RR	RR	HH	-	RR	RR	RR	RR	RR	HH	-	RR	HH	HH	RR	HH	-	RR	HH	RR	RR	RR	HH	RR	RR	RR	HH	RR
2257560|F|0-35:A>G-35:A>G	TGCAGCTTCTCGGTGGCACCAACATCGACGGCGAGATGGTCATGGCGCAGTTCAGCGTCAGCTTGCTCG	1B	637292235	A	G	1B	90.2055		RR	RR	HH	-	RR	RR	RR	RR	RR	RR	HH	RR	RR	RR	RR	HH	-	RR	RR	RR	RR	RR	HH	HH	RR	HH	HH	RR	HH	-	RR	RR	-	RR	RR	HH	RR	RR	RR	HH	RR
3064774|F|0-5:A>G-5:A>G	TGCAGAAACGAGGAGTAGATGGCGCAGAACGGCTTCATCCCCTCGGCGGCGAGCCCTGCTGCGAAGGTC	1B	636992234	G	A	1B	90.2055		RR	RR	HH	HH	RR	-	RR	RR	RR	RR	HH	-	RR	RR	-	-	HH	RR	RR	RR	RR	RR	HH	HH	RR	HH	HH	RR	HH	-	RR	RR	RR	RR	RR	-	RR	RR	RR	HH	RR
5323955|F|0-51:T>C-51:T>C	TGCAGACCGCATTGGGAGCTTGCTGCCAGAGCATTGGAAGATCCCTGCACATCGACGGGCATCACCACA	1B	637340625	C	T	1B	90.6466		RR	RR	HH	-	RR	RR	RR	-	RR	RR	HH	RR	RR	RR	RR	HH	-	RR	RR	RR	RR	RR	HH	-	RR	HH	HH	RR	HH	RR	RR	RR	-	RR	RR	HH	RR	RR	RR	HH	RR
1203589|F|0-67:A>G-67:A>G	TGCAGCATCATCCAAGAATCGCCGACGACAAGGGGCCATGAGATCCACATGCCACACCAGCTGCTGTAA	1B	651872615	G	A	1B	107.47		HH	RR	HH	HH	RR	RR	RR	RR	RR	RR	HH	HH	RR	RR	RR	RR	RR	RR	RR	RR	RR	RR	HH	HH	RR	HH	RR	RR	HH	RR	RR	RR	RR	RR	RR	HH	RR	HH	RR	HH	HH
1083078|F|0-59:C>G-59:C>G	TGCAGATGCACTTTCACAGGCTTTGCGACATCATCCTGGTCAAGGGAAAGGATAACGGACACGAACCCA	Unknown		G	C	1B	107.616		HH	RR	HH	HH	RR	RR	RR	RR	RR	RR	HH	-	RR	RR	RR	RR	-	RR	RR	-	RR	RR	HH	RR	RR	HH	RR	RR	HH	RR	RR	RR	RR	RR	RR	HH	RR	HH	RR	HH	HH
1074770|F|0-42:T>C-42:T>C	TGCAGTTTAGTTTCATGGATGAGGTTGAAAAGCAACAGCCTATACACATTCGTGCAATCAAAACTATTG	1B	653095729	C	T	1B	107.616		HH	RR	HH	HH	RR	RR	RR	RR	RR	RR	HH	HH	RR	RR	RR	RR	RR	RR	RR	RR	RR	RR	HH	HH	RR	-	RR	RR	HH	RR	RR	RR	RR	RR	RR	HH	RR	HH	RR	HH	HH
2300676|F|0-48:G>A-48:G>A	TGCAGCCGTCCGCGGAGTCGGCCATGACCTACTCTGGCACCGCCAGCCGCAGTTGGTACCACTTGCTTG	1B	653208821	G	A	1B	107.616		HH	RR	HH	HH	RR	RR	RR	RR	RR	RR	HH	HH	RR	RR	RR	-	RR	RR	RR	RR	RR	RR	HH	HH	RR	HH	RR	RR	HH	RR	RR	RR	RR	RR	RR	HH	RR	HH	RR	HH	HH
1066531|F|0-43:G>A-43:G>A	TGCAGTTTAGTTTCATGGATGAGGTTGACAAGCAACAGCCTACGCACATTCATGCAATCAATACTGTTG	1B	653095729	A	G	1B	107.616		HH	RR	HH	HH	RR	RR	RR	RR	RR	RR	HH	HH	RR	RR	RR	RR	RR	RR	RR	RR	RR	RR	HH	HH	RR	HH	RR	RR	HH	RR	RR	RR	RR	RR	RR	HH	RR	HH	RR	HH	HH
1074770|F|0-28:A>C-28:A>C	TGCAGTTTAGTTTCATGGATGAGGTTGAAAAGCAACAGCCTATACACATTCGTGCAATCAAAACTATTG	1B	653095729	C	A	1B	107.616		HH	RR	HH	HH	RR	RR	RR	RR	RR	RR	HH	HH	RR	RR	RR	RR	RR	RR	RR	RR	RR	RR	HH	HH	RR	HH	RR	RR	HH	RR	RR	RR	RR	RR	RR	HH	RR	HH	RR	HH	HH
1088931|F|0-23:G>T-23:G>T	TGCAGTTTAGTTTCATGGATGAGGTTGACAAGCAACAGCCTACACACACTCGTGCAATCAATACTGTTG	1B	653095729	T	G	1B	107.616		HH	RR	HH	HH	RR	RR	RR	RR	RR	RR	HH	HH	RR	RR	RR	RR	RR	RR	RR	RR	RR	RR	HH	HH	RR	HH	RR	RR	HH	RR	RR	RR	RR	RR	RR	HH	RR	HH	RR	HH	HH
2257064|F|0-24:A>G-24:A>G	TGCAGTCTTACTCGAAAAGCAGTAATGCAGTACAAGAGCCGTATACATTCCACTGTAACAAACATGTCC	1B	654023738	G	A	1B	111.727		HH	RR	HH	HH	RR	RR	RR	RR	RR	RR	HH	HH	RR	HH	-	RR	RR	RR	RR	RR	RR	RR	HH	HH	RR	HH	RR	RR	HH	HH	RR	RR	RR	RR	RR	HH	RR	HH	RR	HH	HH
5324641|F|0-13:A>C-13:A>C	TGCAGTTTTTTCTATGCATAAAAAAAAGAACCTCATACCTCTTTTAAAAAGACTGAGCAGCTGAAAAGA	Unknown		C	A	1B	122.491		RR	RR	RR	HH	RR	RR	HH	RR	HH	RR	HH	RR	RR	RR	HH	RR	RR	RR	RR	-	RR	RR	HH	-	RR	HH	RR	RR	RR	HH	RR	RR	RR	RR	RR	HH	HH	HH	HH	HH	RR
2259129|F|0-67:G>C-67:G>C	TGCAGCGCAGGTCTGAGTTCCTCATCTCCGAGGTGGGCTTGGAACCAGTGTACATTGCTCATCGACCGT	1B	661431169	C	G	1B	122.637		RR	RR	RR	-	RR	RR	HH	RR	HH	RR	HH	RR	RR	RR	HH	RR	RR	RR	RR	-	RR	RR	-	-	RR	HH	RR	RR	RR	HH	RR	RR	RR	RR	RR	HH	HH	HH	HH	HH	RR
3934434|F|0-24:T>G-24:T>G	TGCAGCCTCCTGCCGCCTTCGGCCTGGAGTACCAGCAGAGCTCGCCGAGATCGGAAGAGCGGTTCAGCA	Unknown		G	T	1B	122.637		RR	RR	RR	HH	RR	RR	HH	RR	HH	RR	HH	RR	RR	RR	HH	-	RR	RR	RR	-	RR	RR	HH	-	-	HH	RR	RR	RR	HH	RR	RR	RR	RR	RR	HH	HH	HH	HH	HH	RR
1219554|F|0-16:G>A-16:G>A	TGCAGCTGTTGTACTTGAGGAGGCCAGATCTGGTCATTCCCCATACGTACACACCATGCCAGATCCCAC	1B	661428089	A	G	1B	122.637		RR	RR	RR	HH	RR	RR	HH	RR	HH	RR	HH	RR	RR	RR	HH	RR	RR	RR	RR	-	RR	RR	HH	RR	RR	HH	RR	RR	RR	HH	RR	RR	RR	RR	RR	HH	HH	HH	HH	HH	-
5324988|F|0-14:G>A-14:G>A	TGCAGCTCGCCCGCGTGGGCTACGCCGATGGCCGAGATCGGAAGAGCGGTTCAGCAGGAATGCCGAGAC	1B	666335320	A	G	1B	127.268		RR	RR	RR	HH	RR	RR	HH	RR	HH	RR	HH	RR	RR	RR	HH	RR	RR	RR	RR	RR	RR	RR	-	RR	RR	HH	RR	RR	RR	HH	-	HH	RR	RR	RR	HH	HH	HH	HH	HH	HH
3025068|F|0-11:A>G-11:A>G	TGCAGATTGTCACTGCCTAGCCCGACTGGCCGCACACTGGAGCACCGAGATCGGAAGAGCGGTTCAGCA	1B	669959839	A	G	1B	136.3		RR	HH	HH	HH	RR	RR	HH	RR	HH	HH	HH	RR	RR	RR	HH	RR	RR	RR	HH	RR	RR	RR	RR	RR	RR	-	RR	HH	RR	HH	-	HH	HH	RR	RR	HH	HH	HH	HH	HH	HH
2263671|F|0-64:A>G-64:A>G	TGCAGCTGCTTGCTATAGAACGGAAAGGGAGTCGATGCCGTCAACAAAAATACGCCGCCGACCCACCGT	1B	672980435	A	G	1B	138.27		RR	-	HH	HH	RR	RR	RR	RR	HH	HH	HH	RR	RR	RR	HH	RR	RR	RR	HH	RR	RR	RR	RR	RR	RR	HH	RR	HH	RR	-	-	HH	HH	RR	RR	HH	-	HH	HH	HH	HH
1257670|F|0-35:C>A-35:C>A	TGCAGAAGCTGGTTACAGGAGCTGCACACGACGAACGGCGCGCCGCCCTTCGCCGAGATCGGAAGAGCG	1B	673128963	C	A	1B	138.416		RR	HH	-	HH	RR	RR	RR	RR	HH	HH	HH	RR	RR	RR	-	RR	RR	RR	HH	RR	RR	RR	RR	RR	RR	HH	RR	HH	RR	-	HH	HH	HH	RR	RR	-	HH	HH	HH	HH	HH
989564|F|0-21:C>T-21:C>T	TGCAGAGCGAGCCGACGGACGCGGAGGTCGCCGAGGCCATGAACATGCCGAGATCGGAAGAGCGGTTCA	1B	673886198	T	C	1B	138.71		RR	HH	HH	HH	RR	RR	RR	RR	HH	HH	HH	RR	RR	RR	HH	RR	RR	RR	HH	RR	-	RR	RR	RR	RR	HH	RR	HH	RR	HH	HH	HH	HH	RR	RR	HH	HH	HH	HH	HH	HH
7940463|F|0-7:G>A-7:G>A	TGCAGGAGGTCCACTCGCCACCGAGATCGGAAGAGCGGTTCAGCAGGAATGCCGAGACCGATCTCGTAT	Unknown		A	G	1B	144.785		RR	HH	HH	HH	RR	-	RR	RR	HH	HH	HH	RR	RR	RR	HH	RR	RR	RR	HH	HH	RR	RR	RR	-	RR	-	-	-	RR	HH	HH	HH	RR	RR	RR	HH	HH	HH	HH	HH	HH
2332851|F|0-34:G>C-34:G>C	TGCAGGCGTTCTCCCTGCGGCCAGCTCCTGGCGCGATCCGTCTACCCGCCGCTGTCCCTCGTGTCGTGC	1B	678255169	G	C	1B	144.785		-	HH	HH	HH	RR	RR	RR	RR	HH	HH	HH	RR	RR	RR	HH	RR	RR	RR	HH	HH	RR	RR	RR	RR	RR	RR	RR	RR	RR	-	HH	HH	RR	RR	RR	HH	-	HH	HH	HH	HH
3030959|F|0-14:A>G-14:A>G	TGCAGTGGGGGTAGAATCACAAAATGTCAGGGAGTACCGAGATCGGAAGAGCGGTTCAGCAGGAATGCC	1B	677850828	A	G	1B	145.078		RR	HH	HH	HH	RR	RR	RR	RR	HH	HH	HH	RR	RR	RR	HH	RR	RR	RR	HH	HH	RR	RR	RR	RR	RR	-	RR	RR	RR	HH	HH	HH	RR	RR	RR	HH	HH	HH	HH	HH	HH
1107365|F|0-11:A>G-11:A>G	TGCAGTGCCACATTGGGTAGGCAAATTGACCTCTCTCAAGAAACTTTGGATACATAACAATGAAGGCTT	1B	678169771	A	G	1B	145.078		RR	HH	HH	HH	RR	-	RR	RR	HH	HH	HH	-	RR	RR	HH	-	-	RR	HH	HH	RR	RR	RR	RR	RR	-	RR	RR	RR	HH	HH	HH	RR	RR	RR	HH	-	HH	HH	HH	HH
2275932|F|0-39:A>T-39:A>T	TGCAGCTTAATTGGCGATCGAGTAGAAGTGACTAATGGCATGATCGATCAGCTAGCAATGCATCTCCGT	1B	679032305	A	T	1B	145.372		RR	HH	HH	HH	RR	RR	RR	RR	HH	HH	HH	RR	RR	RR	HH	RR	RR	RR	HH	HH	RR	RR	RR	RR	RR	-	RR	RR	RR	HH	HH	HH	RR	RR	RR	HH	HH	HH	HH	HH	HH
994956|F|0-44:G>A-44:G>A	TGCAGGATTAGGGACCAGCTCGGGCATAGCTCCACGTCTCCCTCGCTAGGAACGCGGTCCAGCACCCGA	1B	680985759	A	G	1B	146.262		HH	HH	HH	HH	RR	RR	RR	RR	HH	HH	HH	RR	RR	RR	HH	RR	RR	RR	HH	HH	RR	RR	RR	RR	RR	-	RR	RR	RR	HH	HH	HH	RR	RR	RR	HH	HH	HH	HH	HH	HH
1161065|F|0-56:A>C-56:A>C	TGCAGCTGCGCACGAACGCGTAAGGTTGCAATCTAGACACTGCTGGGAGTGCGGACAGCCGAGGGGGAC	1B	680986250	C	A	1B	146.408		HH	HH	HH	HH	RR	RR	RR	RR	HH	HH	HH	RR	RR	RR	HH	RR	RR	RR	HH	HH	RR	RR	RR	RR	RR	HH	RR	RR	RR	HH	HH	HH	RR	RR	RR	HH	HH	HH	HH	HH	HH
1241625|F|0-62:C>T-62:C>T	TGCAGCGGTGGGCTTGCAAGTGTAGCTTTCCAATGGAGGAGCGCCGTGTGTTGAAACCTCAGCGAGATC	1B	687489021	C	T	1B	149.508		HH	-	HH	HH	RR	RR	RR	RR	RR	HH	HH	-	-	RR	HH	-	RR	HH	HH	HH	RR	RR	-	-	RR	-	RR	RR	-	HH	HH	HH	RR	RR	RR	HH	HH	HH	HH	HH	HH
2264915|F|0-40:T>C-40:T>C	TGCAGCCAGCGTCGACCTGCCACGTACGTACCTTGCAACGTACACAAGTCTTTCTTTATTTTGTTCTTC	1B	686261856	T	C	1B	149.654		HH	HH	HH	HH	RR	RR	RR	RR	RR	HH	HH	RR	RR	RR	HH	RR	RR	HH	HH	HH	RR	RR	RR	-	RR	HH	RR	RR	RR	HH	HH	HH	RR	RR	RR	HH	HH	HH	HH	HH	HH
992448|F|0-43:G>A-43:G>A	TGCAGATGAGCTCTTGGCAGGAAAACACCAGCCCGTGCAACTGGACGGGCATCATGTGCGCGGCTGTTC	1B	687489082	A	G	1B	149.654		HH	HH	HH	HH	RR	-	RR	-	RR	HH	HH	RR	RR	RR	HH	RR	RR	HH	HH	HH	RR	RR	RR	HH	RR	HH	RR	-	RR	HH	HH	HH	RR	RR	-	HH	HH	HH	HH	HH	HH
1118469|F|0-12:A>G-12:A>G	TGCAGTTTTTCAATTAACCACAAGTGCCTTTGTGTGCTAATTCCCAACACCGCATCCTTTCCCACCTGC	Unknown		G	A	1D	0		HH	HH	HH	HH	HH	RR	HH	RR	HH	HH	-	HH	-	HH	-	-	RR	HH	RR	HH	RR	RR	RR	RR	RR	HH	RR	RR	HH	RR	RR	RR	RR	HH	RR	RR	RR	RR	HH	HH	HH
2249152|F|0-50:C>A-50:C>A	TGCAGTAGCTATCGATGGAGAAGAGTGGGATGACTGCTTGGCTTCGGAGTCAGAGTCGAGCATCGCTGA	1D	3324483	A	C	1D	2.93547		HH	HH	HH	HH	-	-	HH	-	HH	HH	-	HH	RR	HH	-	HH	-	HH	RR	-	RR	-	RR	-	-	HH	RR	RR	HH	RR	RR	RR	RR	-	RR	RR	HH	RR	HH	-	HH
2294001|F|0-11:G>C-11:G>C	TGCAGCAGCAGGTGGTCGAGGCGAAGAAGGAACGCAGCAGCATCGCCAAGGCGCTCCTCACGATCCAGC	1D	3381577	G	C	1D	4.43742		HH	HH	HH	HH	HH	RR	HH	RR	HH	HH	RR	HH	RR	HH	RR	-	RR	HH	RR	HH	RR	RR	RR	HH	-	HH	RR	RR	HH	RR	RR	RR	RR	-	RR	RR	HH	RR	HH	HH	HH
1252812|F|0-13:T>C-13:T>C	TGCAGCTATATATTCATCCATTTACTAGAGGAACGAGCGCTAATTGGCGGGCAGAGATTGGATGGATGC	Unknown		T	C	1D	4.58362		HH	HH	HH	HH	HH	RR	HH	RR	HH	HH	RR	HH	RR	HH	RR	RR	RR	HH	RR	HH	RR	RR	RR	HH	-	HH	RR	RR	HH	RR	RR	RR	RR	-	RR	RR	HH	RR	HH	HH	HH
1125686|F|0-42:A>T-42:A>T	TGCAGCAACGTGCAGGGCACGAAGAGAAGCAAGCAGGTCATGATCGCGACGACTACATCAGAGAAGCAG	1D	8262629	T	A	1D	14.2509		HH	-	HH	HH	-	RR	HH	HH	HH	HH	RR	RR	HH	HH	RR	RR	RR	RR	HH	HH	RR	HH	-	HH	-	HH	RR	RR	HH	-	RR	RR	RR	-	RR	HH	HH	RR	HH	HH	RR
4911185|F|0-23:T>C-23:T>C	TGCAGCACCTGCTGGGCGTACTCTGGCGTCGATACGGCGAAGGTGTGGACCTTGCCGAGGCGGAGGTGG	1D	8388300	T	C	1D	14.2509		HH	HH	HH	-	HH	-	HH	HH	HH	HH	RR	RR	HH	HH	RR	RR	RR	RR	HH	-	RR	HH	RR	-	HH	HH	RR	RR	-	RR	RR	RR	RR	-	RR	HH	HH	RR	HH	HH	RR
1099289|F|0-13:C>T-13:C>T	TGCAGATACTCGGCAAGAGTGTTGCGTTCGGCAAAATGCACTTGGCTTACCCCCTTTGGCAAAGCCAGT	1D	8463818	C	T	1D	14.5442		-	HH	-	HH	-	RR	HH	-	-	-	RR	RR	HH	HH	RR	RR	RR	RR	HH	-	RR	HH	RR	-	HH	HH	RR	RR	HH	RR	RR	RR	RR	-	RR	HH	HH	RR	HH	HH	RR
1217227|F|0-46:T>A-46:T>A	TGCAGGACATAAAAAGGCTAACCCAATTGCGCAAGCTGGGAGTGACTGGCGTCAAGAAGGAAAATGGAC	1D	9086985	A	T	1D	16.5149		HH	HH	-	HH	HH	RR	HH	HH	HH	HH	RR	-	HH	-	RR	RR	RR	RR	HH	HH	-	-	-	HH	HH	HH	RR	RR	HH	RR	RR	RR	RR	-	RR	HH	-	RR	HH	HH	RR
1107347|F|0-5:A>G-5:A>G	TGCAGACCGCTGCCCCCAGGACTTCCGTCGTCCCGACGTCGCCTGCCCACCTCCCGAGATCGGAAGAGC	1D	9038550	G	A	1D	17.1049		HH	HH	HH	HH	HH	-	HH	HH	HH	HH	RR	RR	HH	-	RR	RR	RR	RR	HH	HH	RR	HH	RR	HH	HH	HH	RR	RR	HH	RR	RR	RR	RR	-	-	HH	HH	RR	HH	HH	RR
1019993|F|0-7:A>G-7:A>G	TGCAGGTAACGCGGCTCAAGTGTGGAGGCTTCATATTTGGGCATCGTGTGTGCCACTGCATGGTGGACG	1A	22349004	A	G	1D	25.5167		HH	HH	HH	RR	HH	RR	RR	HH	HH	HH	RR	RR	HH	-	HH	RR	RR	RR	HH	RR	RR	HH	RR	HH	HH	HH	RR	RR	RR	RR	RR	HH	RR	HH	RR	HH	HH	RR	RR	HH	HH
3026391|F|0-6:C>G-6:C>G	TGCAGGCTTCCTATCTCAGTCGGGAGTTTACTAATTCCGAGATCGGAAGAGCGGTTCAGCAGGAATGCC	1D	11290905	G	C	1D	26.1067		HH	HH	HH	-	HH	RR	RR	HH	HH	HH	RR	RR	HH	RR	HH	RR	RR	RR	HH	RR	RR	HH	HH	HH	HH	HH	RR	-	-	RR	RR	HH	RR	HH	RR	HH	HH	RR	RR	HH	HH
1040722|F|0-36:A>G-36:A>G	TGCAGTCTGGGTACACTGGTGGGTGGGGGGCGAGATAAAGGCGTGGCATTGGTCCTACATATTGACACT	1D	11523464	A	G	1D	26.4		HH	HH	HH	RR	HH	RR	RR	HH	HH	HH	RR	RR	HH	-	HH	RR	RR	RR	HH	RR	RR	HH	HH	HH	HH	HH	RR	RR	RR	RR	RR	HH	RR	HH	-	HH	HH	RR	RR	HH	HH
3028391|F|0-10:A>G-10:A>G	TGCAGACCCCACTGCTGCTGCCGACACCGCCGCCGCCGATGGCCGAGATCGGAAGAGCGGTTCAGCAGG	1D	11849909	A	G	1D	26.6932		HH	-	HH	RR	HH	RR	RR	HH	HH	HH	RR	RR	HH	-	-	RR	RR	RR	HH	RR	RR	HH	HH	HH	HH	HH	RR	RR	RR	RR	RR	HH	RR	HH	RR	HH	HH	RR	RR	HH	HH
981077|F|0-26:G>C-26:G>C	TGCAGAGTCCTATTCTGCTGCCTGCTGTTATTTAGTACCATGCGATCAGATCATTTATCGTTAAGATTC	1D	17048604	G	C	1D	33.1432		HH	HH	HH	RR	RR	RR	RR	HH	HH	HH	RR	RR	-	RR	HH	RR	RR	RR	HH	RR	RR	HH	HH	HH	HH	HH	HH	RR	RR	RR	HH	HH	RR	HH	RR	HH	HH	HH	RR	HH	HH
2243260|F|0-30:A>G-30:A>G	TGCAGAAAAAGCGCAATACTTGGGGACAGTATTAGATCGAACCCTAGGCACCCAGGAGACCCACGAGAG	1D	17048538	A	G	1D	33.2894		HH	HH	HH	-	RR	RR	RR	HH	HH	HH	RR	RR	HH	RR	HH	RR	RR	RR	HH	-	RR	HH	HH	HH	HH	-	HH	RR	RR	RR	HH	HH	RR	HH	RR	HH	HH	HH	RR	HH	HH
1004576|F|0-49:C>T-49:C>T	TGCAGGCGGCACCGCAGGGCGCTTGCGCCCTGATGGTGTCCACAGAGGGCACCTCTATCATCAACTATG	1D	18994698	C	T	1D	36.7216		HH	HH	HH	HH	RR	HH	RR	RR	HH	-	RR	RR	HH	RR	RR	RR	RR	RR	RR	RR	RR	HH	HH	HH	HH	RR	HH	RR	RR	RR	HH	HH	RR	HH	RR	HH	HH	HH	RR	HH	HH
995983|F|0-48:T>A-48:T>A	TGCAGCACGAGCAGGAGGTGAGTTTCCAGGGCGCGGCGGACTTCAGGTTCGTCCCGTTCAGCGCCGAGA	1D	28213994	T	A	1D	51.358		HH	HH	HH	RR	RR	-	RR	RR	-	HH	RR	RR	RR	RR	RR	HH	RR	RR	HH	-	RR	-	HH	HH	-	RR	RR	RR	HH	-	HH	HH	RR	HH	RR	RR	HH	HH	RR	HH	HH
1225267|F|0-50:C>G-50:C>G	TGCAGCTATAAGCCTACATCTCTGCTATTTTATTTTTTACTTTTCCTTTCCAGGACAACTCAGTAGTGT	Unknown		C	G	1D	53.0153		HH	HH	HH	-	RR	HH	RR	RR	HH	HH	RR	RR	-	RR	RR	HH	RR	RR	-	RR	-	HH	-	HH	HH	RR	RR	HH	HH	RR	HH	HH	HH	HH	-	RR	HH	HH	RR	HH	HH
1037975|F|0-11:T>G-11:T>G	TGCAGCTCCAATGCAAGGACAAGGCTCATGTTGTGCATCTCTAGTGGTGAAGCTCCAAGGCACACACAG	1D	30446635	G	T	1D	53.1615		HH	HH	HH	RR	RR	-	-	RR	HH	HH	RR	RR	RR	RR	RR	HH	RR	RR	-	RR	RR	HH	HH	HH	HH	RR	RR	HH	HH	-	HH	HH	HH	HH	RR	RR	HH	HH	RR	HH	HH
1043105|F|0-37:T>A-37:T>A	TGCAGATTTCCAGATCTGACTCCCATCGGGGCACTCCTATGTTATGCTACCAGTACCATTCCATCTCCA	1D	31421455	T	A	1D	53.9012		HH	HH	HH	-	RR	-	-	-	HH	HH	-	RR	RR	RR	RR	HH	RR	RR	-	RR	RR	HH	-	HH	HH	RR	RR	HH	HH	RR	HH	HH	HH	HH	RR	RR	HH	HH	RR	HH	HH
2242572|F|0-44:T>G-44:T>G	TGCAGTTACTTGGTTTCACTCCACTAATAAAATGACTCATGGTTTCACGTCAAGCCAATGAGTTTGAGT	1D	32887193	G	T	1D	54.6409		HH	HH	HH	RR	-	HH	-	RR	HH	HH	RR	-	RR	RR	-	HH	RR	RR	-	-	RR	HH	HH	HH	HH	-	RR	HH	HH	-	HH	HH	HH	HH	RR	-	HH	HH	RR	HH	HH
1005316|F|0-65:A>G-65:A>G	TGCAGAAACGAGTCACAACCTGTGGCTGTGGTGCCACCCGCTTGCAAAGGGCGTCGTCTCCCTTCAGTT	1D	31235065	A	G	1D	54.9341		HH	HH	HH	RR	-	HH	RR	RR	HH	HH	RR	RR	RR	-	-	-	RR	RR	-	-	RR	HH	HH	HH	HH	RR	RR	HH	HH	RR	HH	HH	HH	HH	RR	RR	-	HH	RR	HH	HH
4733436|F|0-38:G>T-38:G>T	TGCAGCTTGGGCAGGTCCTCCTCGAGGAGCTTGCCTTGGTGCGGCGGATCTCGGTGTTGAGCGCAACGA	1D	262327253	T	G	1D	62.1505		HH	HH	HH	RR	RR	HH	HH	RR	HH	HH	HH	RR	RR	RR	RR	RR	RR	RR	-	RR	RR	HH	HH	HH	RR	RR	RR	HH	HH	RR	RR	HH	HH	HH	RR	RR	RR	HH	RR	HH	HH
3064835|F|0-24:G>T-24:G>T	TGCAGTAGCAGGGCGGGGCGTCGAGGCCAGGAGGAGCTCGCCCGAGATCGGAAGAGCGGTTCAGCAGGA	1D	320385490	G	T	1D	63.1923		HH	HH	HH	RR	RR	-	-	RR	HH	HH	HH	RR	RR	RR	RR	RR	RR	RR	-	RR	RR	HH	HH	RR	RR	RR	RR	HH	HH	RR	RR	HH	HH	HH	RR	RR	RR	HH	RR	HH	HH
6048222|F|0-17:T>C-17:T>C	TGCAGGCGAGACAAAGATGCGCCCGAGATCGGAAGAGCGGTTCAGCAGGAATGCCGAGACCGATCTCGT	Unknown		T	C	1D	66.7922		-	HH	HH	RR	RR	HH	HH	RR	HH	HH	HH	RR	RR	RR	RR	RR	RR	-	-	RR	RR	HH	HH	HH	RR	-	RR	HH	HH	RR	RR	HH	HH	HH	-	RR	HH	HH	-	HH	HH
1061787|F|0-55:G>T-55:G>T	TGCAGTATGCCGGAACAAAGATGGCCAATTTTTGGGTGCATCTGCGGTAATTTTTGATGGACTGGTTGA	1D	372439329	G	T	1D	67.5319		RR	HH	HH	RR	RR	HH	HH	RR	HH	HH	HH	-	RR	-	HH	RR	RR	RR	HH	RR	RR	HH	HH	-	RR	RR	RR	HH	-	-	-	HH	HH	HH	RR	RR	HH	HH	RR	HH	HH
5325054|F|0-21:T>G-21:T>G	TGCAGCGTGTGTGTGGCCGCATGGTATGCCGAGATCGGAAGAGCGGTTCAGCAGGAATGCCGAGACCGA	Unknown		T	G	1D	85.2277		RR	RR	-	RR	RR	RR	HH	RR	HH	RR	HH	RR	RR	RR	HH	RR	RR	RR	RR	RR	RR	RR	HH	RR	RR	HH	HH	RR	HH	RR	HH	HH	RR	HH	RR	RR	HH	HH	HH	HH	HH
6043301|F|0-64:A>G-64:A>G	TGCAGATTCAATCGCGCGCGCTAAATAGCCGTTGTTTGGGCGCGCCGCTTATTTAACGCCTCCGAGATC	1D	416730055	A	G	1D	85.2277		RR	RR	-	RR	RR	RR	HH	RR	-	RR	HH	RR	RR	RR	HH	RR	RR	RR	RR	RR	-	RR	-	-	RR	-	HH	RR	HH	RR	HH	-	RR	-	RR	RR	HH	HH	HH	HH	HH
992070|F|0-27:T>C-27:T>C	TGCAGTAGAAGGAGGTGGACTGCGCGGTCGCCAGACCGAGCACGATGAGTGCGAGGGTTCTCAGTCACC	1D	418529908	C	T	1D	85.2277		-	RR	-	-	RR	-	-	-	HH	RR	HH	RR	RR	RR	HH	RR	RR	RR	RR	-	-	RR	HH	RR	RR	HH	HH	RR	-	RR	HH	HH	RR	HH	RR	RR	HH	HH	HH	HH	HH
1085746|F|0-24:C>T-24:C>T	TGCAGTTCCAGTGGTGCTCCATTGCAACCCTGACAAAGTTTTGACGACCCTCCAGTGTGCTTCACGGCG	1D	416755450	T	C	1D	85.2277		RR	RR	-	RR	RR	RR	HH	RR	HH	RR	HH	RR	RR	RR	HH	RR	RR	RR	RR	RR	RR	RR	HH	RR	RR	HH	HH	RR	HH	RR	HH	HH	RR	HH	RR	RR	HH	HH	HH	HH	HH
6043301|F|0-17:G>A-17:G>A	TGCAGATTCAATCGCGCGCGCTAAATAGCCGTTGTTTGGGCGCGCCGCTTATTTAACGCCTCCGAGATC	1D	416730055	G	A	1D	85.2277		RR	RR	HH	RR	RR	RR	HH	RR	HH	RR	HH	RR	RR	RR	HH	RR	RR	RR	RR	RR	-	RR	HH	-	RR	HH	HH	RR	HH	RR	HH	HH	RR	HH	RR	RR	HH	HH	HH	HH	HH
3023502|F|0-35:G>A-35:G>A	TGCAGAAGAGCAAGCAGCCTCCCAAAGAGGAAGTGGAGCATATCCGAGATCGGAAGAGCGGTTCAGCAG	1D	418296736	A	G	1D	85.3739		RR	RR	-	RR	RR	RR	HH	RR	HH	RR	HH	RR	RR	RR	HH	RR	RR	-	RR	RR	RR	RR	HH	RR	RR	HH	HH	RR	HH	RR	HH	HH	RR	HH	RR	RR	HH	HH	HH	HH	HH
1410859|F|0-49:T>C-49:T>C	TGCAGCAGCCAAAGCTCCGACGGCGTCAGCGGGGACGCGCTCCACATGGTCAACGCCACCGTGGTGCGC	1D	417573330	T	C	1D	85.3739		-	RR	-	RR	RR	RR	HH	-	HH	RR	HH	RR	RR	RR	HH	-	RR	RR	RR	RR	RR	RR	HH	RR	RR	HH	HH	RR	HH	RR	HH	HH	RR	HH	RR	RR	HH	HH	HH	HH	HH
12772949|F|0-41:A>G-41:A>G	TGCAGGCGGGGGGTTGTCATGTTTTCGTGCAAGACCGGCGAACACCGCACGCTCTCGGAAGTCTAGTAC	1D	418636953	A	G	1D	85.8151		RR	RR	-	RR	RR	RR	HH	RR	HH	RR	HH	RR	RR	RR	HH	RR	RR	RR	RR	RR	-	RR	HH	RR	RR	HH	HH	RR	HH	RR	HH	HH	RR	HH	RR	RR	HH	HH	HH	HH	HH
5323886|F|0-20:C>G-20:C>G	TGCAGCTCCAGCTTGGCCCACACGAGCTCCAGGTAGGCGTCGCTCATGAAGTCGCTGGCGGAGCTGAGG	1D	419999611	G	C	1D	85.9613		RR	RR	-	RR	RR	RR	HH	-	HH	RR	HH	RR	RR	RR	HH	RR	RR	RR	RR	RR	RR	RR	HH	RR	RR	HH	HH	RR	HH	RR	HH	HH	RR	HH	RR	RR	HH	HH	HH	HH	HH
1020505|F|0-19:A>C-19:A>C	TGCAGGGCTCCCTCAGCTGAGGGTGACCAGGGCTGAGAAGCTGAGGTGCGGCTACTCCAAGGACGGCAA	1D	419994500	C	A	1D	85.9613		RR	RR	-	RR	RR	RR	HH	RR	HH	RR	HH	RR	RR	RR	HH	RR	RR	RR	RR	RR	RR	RR	HH	RR	RR	HH	HH	RR	HH	RR	HH	HH	RR	HH	RR	RR	HH	HH	HH	HH	HH
1106864|F|0-40:T>C-40:T>C	TGCAGCCGGGCAACCGGGAGATATTCGTCTCCCTGGGGCTTGACGTGCGCGCCCTGTGGCTCAAGCGCA	1D	420547273	C	T	1D	86.1075		RR	-	-	RR	RR	RR	HH	RR	HH	RR	HH	RR	RR	RR	HH	RR	RR	RR	RR	-	RR	RR	HH	RR	RR	HH	HH	RR	HH	-	HH	-	RR	HH	RR	RR	-	HH	HH	HH	HH
2255270|F|0-55:T>C-55:T>C	TGCAGGTCTGAACCGCACCACGTACCAACAGATCGATATCCATGGCGACTAGAGGTAGGCGCGACTCGA	1D	420647447	T	C	1D	86.4008		RR	RR	RR	RR	RR	RR	HH	-	HH	RR	HH	RR	RR	RR	HH	RR	RR	RR	RR	RR	RR	RR	HH	RR	RR	HH	HH	RR	HH	RR	HH	HH	RR	HH	RR	RR	HH	HH	HH	HH	HH
1128816|F|0-45:T>C-45:T>C	TGCAGGCTCTGGAAAAACCACTACGTGTACCAAATACGCGCATTATCATCAGCGCAAGGGATTCAAACC	1D	420566675	C	T	1D	86.4008		RR	RR	-	RR	RR	RR	HH	RR	HH	RR	HH	RR	RR	RR	HH	RR	RR	RR	RR	RR	RR	RR	HH	RR	RR	HH	HH	RR	HH	RR	HH	HH	RR	HH	RR	RR	HH	HH	HH	HH	-
5324415|F|0-22:A>G-22:A>G	TGCAGCCACCGCGCACAGCGGCAGCGCTGGCCGAGATCGGAAGAGCGGTTCAGCAGGAATGCCGAGACC	1D	423655100	G	A	1D	87.1405		RR	RR	RR	RR	RR	RR	-	RR	HH	RR	HH	-	RR	RR	HH	RR	RR	RR	RR	RR	RR	RR	-	-	RR	HH	HH	RR	HH	RR	HH	HH	RR	HH	RR	RR	HH	HH	HH	HH	HH
1201067|F|0-10:A>T-10:A>T	TGCAGTGCCGAGCTGAATCATCTCGGCGAAGAAATCCGTGAGAGCGGTCTCGTAGCCCGAGATCGGAAG	1D	423671270	T	A	1D	87.4337		RR	RR	RR	RR	RR	RR	HH	RR	HH	RR	HH	RR	RR	RR	HH	RR	RR	RR	RR	RR	RR	RR	HH	RR	RR	HH	HH	RR	HH	RR	HH	HH	RR	HH	RR	RR	HH	HH	HH	HH	HH
1218810|F|0-15:A>G-15:A>G	TGCAGGGCTGCCTCAACTGAATGTGGCCAGGGCCGTGAGGCTGAGGTGCAGCTACTCCAAGGAGCTGAA	1D	422933652	G	A	1D	87.4337		RR	RR	RR	RR	RR	RR	HH	RR	HH	RR	HH	RR	RR	RR	HH	RR	RR	RR	RR	-	RR	RR	HH	RR	RR	HH	HH	RR	HH	RR	HH	HH	RR	HH	RR	RR	HH	HH	HH	HH	HH
1112284|F|0-19:C>T-19:C>T	TGCAGCAACAAGTCGTCTTCGGCTCTGGCTCCGTTGGTAGCCAAAGCCAAGGGCGCGCCACTGCTTACT	1D	421863618	T	C	1D	87.4337		RR	RR	RR	RR	-	RR	HH	RR	HH	RR	HH	RR	RR	RR	HH	RR	RR	RR	RR	RR	-	RR	HH	RR	-	HH	HH	RR	HH	RR	HH	HH	RR	HH	RR	RR	HH	HH	HH	HH	HH
4910667|F|0-7:G>A-7:G>A	TGCAGGTGGTGGCTTCCAAACTCCGAGATCGGAAGAGCGGTTCAGCAGGAATGCCGAGACCGATCTCGT	Unknown		G	A	1D	87.5799		RR	RR	RR	RR	RR	RR	HH	RR	HH	RR	HH	RR	RR	RR	HH	RR	RR	RR	RR	RR	RR	RR	HH	RR	-	HH	HH	RR	HH	RR	HH	HH	RR	HH	RR	RR	HH	HH	HH	HH	HH
1054222|F|0-8:G>A-8:G>A	TGCAGACAGAACCGTGTCAATCTTCTCCACGTTTGTGTGCCTATTTGTCTGTTTAGTTGCAGATGCTAA	1D	424727025	A	G	1D	87.5799		RR	RR	RR	RR	RR	RR	HH	RR	HH	RR	HH	RR	RR	RR	HH	RR	RR	RR	RR	RR	RR	RR	HH	RR	RR	HH	HH	RR	HH	RR	HH	HH	RR	HH	RR	RR	HH	HH	HH	HH	HH
3028761|F|0-6:C>T-6:C>T	TGCAGACGCACGCTCGAGAGGCTCAGCTCTGTCATCCGCCGAGATCGGAAGAGCGGTTCAGCAGGAATG	1D	423928525	T	C	1D	87.5799		RR	RR	RR	RR	RR	RR	HH	RR	HH	RR	HH	RR	RR	RR	HH	RR	RR	RR	RR	RR	RR	RR	HH	RR	RR	HH	HH	RR	HH	RR	HH	HH	RR	HH	RR	RR	HH	HH	HH	HH	HH
2250936|F|0-9:C>T-9:C>T	TGCAGATGTCCCCTAGCGACAGATCGACCTCGATCGCGCGTCTTCACGCGAGAGGTAACCATCCATCCC	Unknown		T	C	1D	87.7261		RR	RR	RR	RR	RR	RR	HH	RR	HH	RR	HH	RR	RR	RR	HH	RR	RR	RR	RR	RR	RR	RR	HH	RR	RR	HH	HH	RR	HH	RR	HH	HH	RR	HH	RR	RR	HH	HH	HH	HH	HH
12766766|F|0-8:A>G-8:A>G	TGCAGTTTACAGTGCACATTTCGTTGGCCGAGATCGGAAGAGCGGTTCAGCAGGAATGCCGAGACCGAT	Unknown		A	G	1D	87.7261		RR	RR	RR	RR	RR	-	HH	-	HH	RR	HH	RR	RR	RR	HH	-	RR	RR	RR	RR	RR	RR	HH	RR	RR	HH	HH	RR	HH	RR	HH	HH	RR	HH	RR	RR	HH	HH	HH	HH	HH
1066256|F|0-44:C>G-44:C>G	TGCAGGACGAGCGTGACGGCGATGATGACGAGGAACATCCTGTTCTTGAGCACCCCGAGATCGGAAGAG	1D	425571921	C	G	1D	87.8723		RR	RR	RR	RR	RR	RR	-	RR	HH	RR	-	RR	RR	RR	HH	RR	RR	RR	RR	RR	RR	RR	HH	RR	RR	HH	HH	RR	HH	RR	HH	HH	RR	-	RR	RR	HH	HH	HH	HH	HH
1227502|F|0-35:C>A-35:C>A	TGCAGTCAAGCACAACATGAATTAAGCACCGGCACCGCAGTCTGATCTCCCCAGAACACCGAGATCGGA	1D	426419459	C	A	1D	89.22		-	RR	RR	RR	-	RR	-	RR	-	RR	HH	RR	RR	RR	HH	-	RR	RR	RR	RR	RR	-	HH	-	-	HH	RR	RR	HH	RR	HH	HH	-	HH	-	RR	HH	HH	HH	HH	HH
991540|F|0-50:A>G-50:A>G	TGCAGGTCTTCTGCTATACCATCAGCGGCTGTCGCAAGCACAGGCCGTGCACCCCGCCACGTGCGGTCA	1D	426925916	G	A	1D	89.81		RR	RR	RR	-	RR	RR	-	RR	HH	RR	HH	RR	RR	RR	HH	-	-	RR	RR	RR	RR	RR	HH	RR	RR	HH	RR	RR	HH	RR	HH	HH	RR	HH	RR	RR	HH	HH	HH	-	HH
1091949|F|0-59:C>A-59:C>A	TGCAGGGACATCGCCTTCAGCCCCTACGGCGAGCGGTGGCGTCAAGCCCGCTGCATCGCCTTCGTGCAA	1D	427039476	A	C	1D	89.9562		RR	-	RR	RR	RR	-	HH	RR	HH	RR	HH	RR	-	RR	HH	RR	RR	RR	RR	RR	-	RR	HH	-	-	HH	RR	RR	HH	RR	HH	HH	RR	HH	RR	RR	HH	HH	HH	HH	HH
14924867|F|0-5:T>C-5:T>C	TGCAGTGCGCAAGCCATGGATACCGCTGTGGCGTGAAGTGTCCGTGCTTGATAAGATGTGGCAGCTCTG	1D	427650371	T	C	1D	89.9562		RR	RR	RR	RR	RR	RR	HH	RR	-	RR	HH	RR	RR	RR	-	RR	RR	RR	RR	RR	RR	RR	-	RR	RR	-	RR	RR	-	RR	HH	HH	RR	HH	RR	RR	HH	HH	HH	HH	HH
1097176|F|0-14:T>G-14:T>G	TGCAGAGCCAAATATGAAATGCCTTTCATCTACCGCTCAAAATTGTCTGGACGCGTCTTCCCCGAGATC	1D	426977800	G	T	1D	90.5462		RR	RR	RR	RR	RR	-	HH	RR	HH	RR	HH	RR	RR	RR	HH	RR	-	RR	RR	RR	RR	RR	HH	RR	RR	HH	RR	RR	HH	RR	HH	HH	RR	HH	RR	RR	HH	HH	HH	HH	HH
4733517|F|0-6:C>T-6:C>T	TGCAGCCTCCCGCCTCCTTGTCGGCGACGGCGAAGCATCGTCGGGGCTGCCCCGCCTCGTGTCCCTCAT	1D	427237814	T	C	1D	90.6924		-	RR	RR	RR	RR	RR	HH	RR	HH	RR	HH	RR	RR	RR	HH	RR	-	RR	RR	RR	RR	RR	HH	RR	RR	HH	RR	RR	HH	-	HH	HH	RR	HH	RR	RR	HH	HH	HH	HH	HH
1099661|F|0-29:A>T-29:A>T	TGCAGCGGGTAACCATCTGCAAGATCAACATGATCGTTCACATGACCGTCGCTGTCACGAGATTCGTTA	1D	426925982	T	A	1D	90.6924		RR	RR	RR	RR	RR	RR	HH	RR	HH	RR	HH	RR	RR	RR	HH	RR	RR	RR	RR	RR	RR	RR	HH	RR	RR	HH	RR	RR	HH	-	HH	HH	RR	HH	RR	RR	HH	HH	HH	HH	HH
1090670|F|0-68:G>C-68:G>C	TGCAGCACGCTTGCACACGGCGGCTTAACTTAACAGAGCATGCGTACGCAGGCGTGCGAGTGCGACGTG	1D	427039015	C	G	1D	91.2824		RR	RR	RR	RR	RR	RR	HH	RR	HH	RR	HH	RR	RR	RR	-	-	-	RR	RR	RR	RR	RR	HH	RR	RR	HH	RR	RR	HH	RR	HH	HH	RR	HH	RR	RR	HH	HH	HH	HH	HH
1233801|F|0-55:A>G-55:A>G	TGCAGAAGACGTGGTCCTGGGTCCTGAGCACCGCGTCGGCGAGCGGGGCCGAGGAAACCACGACGGCCC	1D	426987465	G	A	1D	91.2824		RR	RR	RR	RR	RR	RR	HH	RR	HH	RR	HH	RR	RR	RR	HH	RR	RR	RR	RR	RR	RR	RR	HH	RR	RR	HH	RR	RR	-	RR	HH	HH	RR	HH	RR	RR	HH	HH	HH	HH	HH
1239590|F|0-61:A>G-61:A>G	TGCAGCAGCTCCACTTCACCATCTGCTGCTGTGCCTGGCACACCTGTATGTTTAGAAGCGGAATGTGCA	1D	428197700	G	A	1D	91.8724		RR	RR	RR	RR	RR	RR	HH	RR	HH	RR	HH	RR	RR	RR	HH	RR	RR	RR	RR	RR	RR	RR	HH	RR	RR	-	RR	RR	HH	RR	HH	HH	RR	HH	RR	RR	HH	HH	HH	HH	HH
1237982|F|0-11:G>C-11:G>C	TGCAGCCCTGCGCGGCAGGAGGGACAGTTTCACAAATATACGCGCAGCCGAGATCGGAAGAGCGGTTCA	Unknown		G	C	1D	92.0186		RR	RR	RR	RR	RR	RR	HH	RR	HH	RR	HH	RR	RR	RR	HH	RR	RR	RR	RR	RR	RR	RR	HH	RR	RR	HH	RR	RR	HH	RR	HH	HH	RR	HH	RR	RR	HH	HH	HH	HH	HH
1059039|F|0-11:G>A-11:G>A	TGCAGGTTTATGCCCTTAAACACTCCATTCAACTGTCCATGCTCCGATGTTGCAATATTGGACCGTGTG	1D	431046013	A	G	1D	92.0186		RR	RR	RR	RR	RR	RR	HH	RR	HH	RR	HH	RR	RR	RR	HH	RR	RR	RR	RR	RR	RR	RR	HH	RR	RR	HH	RR	RR	HH	RR	HH	HH	RR	HH	RR	RR	HH	HH	HH	HH	HH
1229683|F|0-19:G>A-19:G>A	TGCAGCATTAGGCGGGCGCGCGCGGTGAGCGACGGCGGCGCGACAAGGCAGACAAACGAGACGGCCCAT	1D	430982326	A	G	1D	92.0186		RR	RR	RR	RR	RR	RR	HH	RR	HH	RR	HH	RR	RR	RR	HH	-	RR	RR	RR	RR	RR	RR	HH	RR	RR	HH	RR	RR	HH	RR	HH	HH	RR	HH	RR	RR	HH	HH	HH	HH	HH
1036255|F|0-13:A>G-13:A>G	TGCAGTGGTTGTTATAGCACCAACATGATCACTGGGCACATGAGCAGCCGAGTTCATTTTTTCTGCCAA	1D	431818762	G	A	1D	92.0186		RR	RR	RR	RR	RR	RR	HH	-	-	RR	HH	-	RR	-	HH	RR	RR	RR	RR	-	RR	RR	HH	RR	RR	-	RR	RR	HH	RR	HH	HH	RR	HH	RR	RR	HH	HH	HH	HH	HH
2248106|F|0-67:G>A-67:G>A	TGCAGAAAGCAAAGGGGCCATGGAAAAGAAACGGAAGGGGACGTCTGTGGGTCGATCTGGGGCGATCGA	1D	431045947	G	A	1D	92.4597		RR	RR	RR	RR	RR	RR	HH	RR	HH	RR	HH	RR	RR	RR	HH	RR	RR	RR	RR	RR	RR	RR	HH	RR	RR	HH	RR	RR	HH	-	HH	HH	RR	-	RR	RR	HH	HH	HH	HH	HH
982479|F|0-45:T>C-45:T>C	TGCAGCAAATATACGTCACTCAAATAAAAGGTTTGGTACAAGACCTTTGTCTATCTGAATTTGACAAAA	1D	432331312	C	T	1D	92.753		RR	RR	-	RR	RR	RR	HH	RR	HH	RR	HH	RR	RR	RR	HH	RR	RR	RR	RR	RR	RR	RR	HH	RR	RR	HH	RR	RR	HH	RR	HH	HH	RR	HH	RR	RR	HH	HH	HH	HH	HH
5970367|F|0-44:C>G-44:C>G	TGCAGGCTCTTGAGCTCTGAATCAAAATCTTTCTGTATGGACACCGCGCGGCGGCTGAACTGCTCGTCG	1D	431704136	C	G	1D	92.753		RR	RR	RR	RR	RR	RR	-	RR	HH	RR	HH	RR	RR	RR	HH	RR	RR	RR	RR	RR	RR	RR	HH	RR	RR	HH	RR	RR	HH	RR	HH	HH	RR	HH	RR	RR	HH	HH	HH	HH	HH
1119919|F|0-63:G>T-63:G>T	TGCAGCTGCTTGGATGGCGAACCCCTTGAATTTCTTGGCCTTTGGAGTGCGATGCGCATATACGGACGA	1D	430860110	T	G	1D	92.753		RR	RR	RR	RR	RR	RR	HH	RR	HH	RR	HH	-	RR	RR	-	RR	RR	-	RR	-	RR	RR	HH	RR	RR	HH	RR	RR	HH	RR	HH	HH	RR	HH	RR	RR	HH	HH	HH	HH	HH
1708280|F|0-21:A>G-21:A>G	TGCAGTCCATCAGGATCAACAAAACGTGGAAGGAAAAGCGGCTAGCACCGAGATCGGAAGAGCGGTTCA	Unknown		A	G	1D	94.1006		RR	RR	RR	-	RR	RR	HH	RR	HH	RR	HH	RR	RR	RR	HH	RR	RR	RR	RR	RR	RR	RR	HH	RR	RR	HH	RR	RR	HH	RR	HH	HH	RR	HH	RR	RR	HH	HH	HH	HH	HH
3064732|F|0-30:A>C-30:A>C	TGCAGTTAGAGACATGCGGGGAGGCTCTCAACAGCGGTGCCGAGATCGGAAGAGCGGTTCAGCAGGAAT	1D	432636879	C	A	1D	94.1006		RR	RR	RR	RR	RR	RR	HH	-	HH	RR	HH	RR	RR	RR	HH	RR	RR	RR	RR	RR	RR	RR	HH	RR	RR	HH	RR	RR	HH	RR	HH	HH	RR	HH	RR	RR	HH	-	HH	HH	HH
1202435|F|0-65:A>C-65:A>C	TGCAGCGGATTCTAGCTTATGACTTTTGATCGTTGTGGACACTAGTTTGACCATTTGCGTGTCCTATCT	1D	433140936	C	A	1D	94.3939		RR	-	RR	RR	RR	RR	HH	RR	HH	RR	HH	RR	-	RR	HH	RR	RR	RR	RR	RR	RR	RR	HH	RR	RR	HH	RR	RR	HH	RR	HH	HH	RR	HH	RR	RR	HH	HH	HH	HH	HH
3935258|F|0-5:A>G-5:A>G	TGCAGACGAGAATTGATGCCGCAAGGGAACTCCGAGATCGGAAGAGCGGTTCAGCAGGAATGCCGAGAC	1D	433030711	G	A	1D	94.3939		RR	RR	RR	RR	RR	RR	HH	RR	HH	RR	HH	RR	RR	RR	HH	RR	-	RR	RR	RR	RR	RR	HH	RR	RR	HH	RR	RR	HH	RR	HH	HH	RR	HH	RR	RR	HH	HH	HH	HH	HH
5324929|F|0-5:G>C-5:G>C	TGCAGGTGCGGGAGCTGGAGCCGCGGCAGCCCAAGACGACGCAGAACACGCCCCGCCTCCCGGCCATCG	1D	432808007	C	G	1D	94.6872		RR	RR	RR	RR	RR	RR	HH	-	-	RR	HH	-	RR	RR	HH	RR	RR	RR	RR	RR	RR	RR	HH	RR	RR	HH	RR	RR	HH	RR	HH	HH	RR	HH	RR	RR	HH	HH	HH	HH	HH
978089|F|0-46:T>C-46:T>C	TGCAGAACTGAGTAAATTACTAACGTGCTCGCATATAAATGAGGCCTATGCTTTCCTAGCTAGCCGAGA	1D	433032816	C	T	1D	94.6872		RR	RR	RR	RR	RR	RR	HH	RR	HH	RR	HH	RR	RR	RR	HH	RR	RR	RR	-	RR	RR	RR	HH	RR	RR	HH	RR	RR	HH	RR	HH	HH	RR	HH	RR	RR	HH	-	HH	HH	HH
2252914|F|0-62:T>C-62:T>C	TGCAGCCGAATCAAAAGTTACTCTGCTGCTAGTCATTAACTTGCGGTTGCCGCTGCTACAACTTGAGCC	1D	432801190	C	T	1D	94.6872		RR	RR	-	RR	RR	RR	HH	RR	HH	RR	HH	RR	RR	-	HH	RR	RR	RR	RR	RR	RR	RR	HH	RR	-	-	RR	RR	HH	RR	HH	HH	RR	HH	RR	RR	HH	HH	HH	HH	HH
1143229|F|0-5:G>C-5:G>C	TGCAGGCAGCACCATGCCCTCCTCCTCAAGAACCTCGCCTTCCAGGTGACTCATTTTCTTCCCCTTAAT	1D	433371388	C	G	1D	95.4269		RR	-	RR	RR	RR	RR	HH	RR	-	RR	HH	-	RR	RR	HH	RR	-	RR	RR	RR	RR	RR	HH	RR	-	HH	RR	RR	HH	RR	HH	HH	RR	HH	RR	RR	HH	HH	HH	HH	HH
10592670|F|0-22:T>C-22:T>C	TGCAGCTCATCTCGGCAACCAATGAGCTCAACCCCGAGATCGGAAGAGCGGTTCAGCAGGAATGCCGAG	Unknown		T	C	1D	95.5731		RR	RR	RR	RR	RR	RR	HH	RR	HH	RR	HH	RR	RR	RR	HH	RR	RR	RR	-	RR	RR	RR	HH	RR	RR	HH	RR	RR	HH	RR	HH	HH	RR	HH	RR	RR	HH	HH	HH	HH	HH
994639|F|0-23:C>G-23:C>G	TGCAGAACCTCGCGAGGGCACGGCCACGGCCACGCGTGCGCGTGCGGTTGCCGTTGCGACCGCCGAGAT	1D	433371322	G	C	1D	95.5731		RR	RR	RR	RR	RR	RR	HH	RR	HH	RR	HH	RR	RR	RR	HH	-	RR	RR	RR	RR	RR	RR	HH	RR	RR	HH	RR	RR	HH	RR	HH	HH	RR	HH	RR	RR	HH	HH	HH	HH	HH
3023913|F|0-52:T>A-52:T>A	TGCAGACTGCCAGCGTCCCTTGCCCCTGCCGTCGTGTTACTCGTGAAGGTCTTGCTTGCTAGCCAGATA	1D	433508242	A	T	1D	95.5731		RR	RR	RR	RR	RR	RR	HH	-	HH	RR	HH	-	RR	RR	-	-	-	RR	RR	RR	-	-	HH	RR	RR	HH	RR	RR	HH	RR	HH	HH	RR	HH	RR	RR	HH	HH	HH	HH	HH
1318890|F|0-30:A>G-30:A>G	TGCAGGGATGATCGCAGTCGTTAGAGAATCAACTTGAGGCGATCTAAGAAGCAGAATCAGCGAGGACGT	1D	435343154	G	A	1D	95.8663		RR	RR	RR	RR	RR	-	HH	RR	HH	RR	HH	-	-	RR	HH	RR	RR	RR	RR	RR	RR	RR	HH	RR	RR	HH	RR	RR	HH	RR	HH	HH	RR	HH	RR	RR	HH	HH	HH	HH	HH
1126683|F|0-26:G>T-26:G>T	TGCAGGTTGATTAGAGAAAACAACAGGTTTTTTTTGCAAATGTGTGTGCAACGACCGAGATCGGAAGAG	Unknown		G	T	1D	109.985		RR	RR	RR	RR	HH	HH	HH	RR	HH	RR	HH	HH	RR	RR	RR	RR	-	RR	HH	HH	-	RR	HH	-	RR	HH	RR	HH	RR	RR	HH	HH	HH	HH	RR	HH	RR	HH	HH	HH	HH
3026669|F|0-22:T>C-22:T>C	TGCAGGCTGTTCCTTGTCATCGTGGCCACCACACGCTCTGGCCGAGATCGGAAGAGCGGTTCAGCAGGA	2A	31789	C	T	2A	0		HH	RR	-	HH	RR	RR	HH	RR	RR	HH	-	RR	RR	HH	RR	HH	HH	HH	-	HH	RR	RR	-	RR	RR	-	HH	HH	RR	RR	-	HH	HH	HH	RR	-	RR	RR	RR	RR	HH
10984199|F|0-65:T>C-65:T>C	TGCAGAGTCGCGGAAGTCGGTGATGGAGAAGCAGATCGTTACATGAAGGCATCTTTCAGAGTCCGTTTG	2A	1668212	T	C	2A	0		HH	RR	HH	HH	RR	RR	-	RR	RR	HH	RR	RR	RR	HH	RR	HH	HH	HH	-	HH	RR	-	-	RR	RR	-	HH	HH	RR	RR	-	HH	HH	HH	-	RR	RR	RR	RR	RR	HH
1718739|F|0-40:C>G-40:C>G	TGCAGCCGTCGATGGTGTAGAAGCGTAACATGCGGTTCGCCTGGTCGGCCAAGATGACCTTGCTCTCCA	2A	1675779	G	C	2A	0.441188		HH	RR	-	HH	RR	RR	HH	RR	RR	HH	-	RR	RR	HH	RR	HH	HH	HH	-	HH	RR	RR	HH	RR	-	-	HH	HH	RR	RR	-	HH	HH	HH	RR	-	RR	RR	RR	RR	HH
4002407|F|0-8:T>C-8:T>C	TGCAGTCCTGTCGATTTAACCCGTAGTAGTTCACACCTGAATTAAATACGGCGTTTTTGCACCCCGGCC	2A	28362	C	T	2A	0.441188		HH	-	-	HH	RR	-	HH	RR	RR	HH	RR	RR	-	HH	RR	HH	HH	HH	RR	-	RR	RR	HH	RR	-	RR	HH	HH	RR	-	-	HH	HH	HH	RR	-	-	RR	RR	RR	HH
1262031|F|0-46:C>T-46:C>T	TGCAGCTCGAAGAAGCCATGTTGGATGCCGGCGATCTTAAATGCCTCCGCGGCATTAACCTTGGTGCCA	2B	9283046	T	C	2A	1.03119		HH	RR	HH	HH	RR	RR	HH	RR	RR	HH	-	HH	RR	HH	RR	HH	HH	-	-	HH	-	RR	HH	RR	RR	-	HH	HH	RR	RR	-	HH	HH	HH	-	-	RR	RR	HH	-	HH
1103764|F|0-50:G>T-50:G>T	TGCAGGCAACAATGGAGGAGTACTCATACCTGTACCTTGGCTTGGCTCTGGTGTCGCTGCTCGTCGTCG	2A	2860728	T	G	2A	4.46336		RR	RR	HH	RR	RR	RR	HH	RR	RR	HH	-	HH	RR	HH	RR	HH	HH	HH	HH	RR	RR	RR	HH	RR	RR	-	HH	HH	RR	HH	-	HH	HH	HH	RR	-	RR	RR	HH	RR	HH
1148265|F|0-40:C>T-40:C>T	TGCAGCCGGTGAACAACGCGCACTACGACGAGGCCATCTCCGACTGCGTCGAGTTCTTCCACCGAGATC	2A	2700582	C	T	2A	4.75662		RR	RR	-	RR	RR	-	HH	RR	RR	HH	-	-	RR	-	RR	HH	HH	HH	HH	RR	-	RR	-	RR	RR	RR	HH	HH	RR	-	RR	HH	HH	HH	RR	-	RR	RR	HH	RR	HH
3023152|F|0-22:G>A-22:G>A	TGCAGGATGTGCAAGATGTGACGGTCTTCTGACGCCCGAGATCGGAAGAGCGGTTCAGCAGGAATGCCG	2A	5946583	G	A	2A	5.64692		RR	RR	-	RR	RR	RR	HH	RR	RR	HH	-	HH	RR	HH	RR	HH	HH	HH	HH	RR	RR	RR	HH	RR	RR	-	HH	HH	RR	HH	RR	HH	HH	HH	RR	-	RR	RR	HH	RR	HH
1249852|F|0-10:C>T-10:C>T	TGCAGGGTGCCAGCTAGCTTGATTCTTTCTCGGCTAAACACATGATTACATGTCAAGCAGGCTGGTGGA	Unknown		T	C	2A	5.64692		RR	RR	-	RR	RR	RR	HH	RR	RR	HH	-	HH	RR	HH	RR	HH	HH	HH	HH	RR	RR	RR	-	RR	RR	-	HH	HH	RR	HH	RR	HH	HH	HH	RR	-	RR	RR	HH	RR	HH
3955835|F|0-5:A>T-5:A>T	TGCAGAACCTGGAACTCAGGGGACGACAGCAAGGCCAGTGGCCAGCCGAGATCGGAAGAGCGGTTCAGC	2A	5731623	T	A	2A	5.94018		RR	RR	RR	RR	RR	RR	HH	RR	RR	HH	-	HH	RR	-	RR	HH	HH	-	HH	-	RR	RR	HH	RR	RR	-	HH	HH	RR	HH	RR	HH	HH	HH	RR	-	RR	RR	HH	RR	HH
1126529|F|0-7:T>C-7:T>C	TGCAGGATCTCGTAGTCCACGCGGTCCCCGTGCCGCGCCATGATCCGCTCCTGCTCCTGGACGGCAGCG	2A	5821209	T	C	2A	6.08638		RR	RR	-	RR	RR	RR	HH	RR	RR	HH	-	HH	RR	HH	RR	HH	HH	HH	HH	RR	RR	RR	HH	RR	RR	-	HH	HH	RR	HH	RR	HH	HH	HH	RR	-	RR	RR	HH	RR	HH
1694578|F|0-48:C>T-48:C>T	TGCAGACAGTATGGAAGCAAACAACGTCGGCAGCGTGCCGCAGGCGGACAGAGACTTCAAGGAGCAGAT	2A	5009081	T	C	2A	6.52756		-	RR	HH	-	RR	-	HH	RR	RR	HH	-	HH	RR	HH	RR	HH	HH	-	HH	RR	RR	-	HH	RR	RR	-	HH	HH	RR	HH	RR	HH	HH	HH	RR	-	-	RR	HH	RR	HH
6031276|F|0-43:C>T-43:C>T	TGCAGGTCATGGCATGGCATGGCGGCACAGCTCGCCCCTGCGGCGGCCCGAGATCGGAAGAGCGGTTCA	2A	4977132	C	T	2A	6.82082		RR	RR	-	RR	RR	RR	HH	RR	RR	HH	-	HH	RR	HH	RR	HH	HH	HH	HH	RR	RR	RR	HH	RR	RR	-	HH	HH	RR	HH	RR	HH	HH	HH	RR	-	RR	RR	HH	RR	HH
6041849|F|0-25:C>T-25:C>T	TGCAGGTCATGGCGTGACGCGGCGGCGCAGCTCGCCCCTGCGGCGACCCGAGATCGGAAGAGCGGTTCA	2A	5009147	C	T	2A	6.82082		RR	RR	-	RR	RR	RR	HH	RR	RR	HH	-	HH	RR	HH	RR	HH	HH	HH	HH	RR	RR	RR	HH	RR	RR	-	HH	HH	RR	HH	RR	-	HH	HH	RR	-	RR	RR	HH	RR	HH
4992280|F|0-13:A>G-13:A>G	TGCAGGAGGCGCCACGCCTCCAGTGCCGCGGCCGGACCTTCTTCCATGGCTCTCGATCGGCTCCTCCGA	Unknown		G	A	2A	9.75629		RR	RR	-	-	RR	RR	HH	RR	RR	HH	HH	HH	RR	HH	RR	HH	HH	HH	HH	-	RR	RR	HH	-	-	HH	HH	HH	-	HH	RR	HH	HH	HH	RR	-	RR	RR	HH	RR	HH
1092690|F|0-63:T>C-63:T>C	TGCAGGTGGGCCCCCCTCCTCCACGTCCTTCCAGAAACATCCACACCACTCGCCACTGCCCACTCCACT	2A	3667711	C	T	2A	10.3463		RR	RR	-	RR	RR	-	HH	RR	RR	HH	-	HH	RR	HH	RR	HH	HH	HH	HH	RR	RR	RR	HH	RR	RR	HH	HH	HH	RR	HH	RR	HH	HH	HH	RR	-	RR	RR	HH	RR	HH
1230957|F|0-42:T>C-42:T>C	TGCAGCTGGGTAGGGTTTAGCGGTGGCTGAGGGAGGTCTCGGTGGCATGGCGCCGTCCAAGGGGGAGCG	2A	8643484	T	C	2A	11.8482		RR	-	-	RR	RR	RR	HH	RR	RR	HH	-	HH	RR	HH	RR	HH	HH	HH	HH	RR	RR	RR	HH	RR	-	-	HH	HH	RR	HH	-	HH	HH	HH	RR	-	RR	RR	HH	RR	HH
1199340|F|0-46:T>C-46:T>C	TGCAGCTGCAATCCCTGCCGTATCCTGAGTCACTGACAGGTAGGCCTCATGCCCATATGTCAATGACTC	2A	7696226	T	C	2A	11.8482		RR	RR	-	-	RR	RR	HH	RR	RR	HH	-	HH	RR	HH	RR	HH	HH	HH	HH	RR	RR	RR	HH	RR	RR	-	HH	HH	RR	-	RR	HH	HH	HH	RR	-	RR	RR	HH	RR	HH
1243550|F|0-66:G>A-66:G>A	TGCAGCCTGCCCGAATGTTAAACGCGCCACCGTATTCTCTCTCTCGTTTTACTTTCATTTCATTTGGGC	2A	7696292	A	G	2A	11.9944		RR	RR	RR	RR	RR	RR	HH	RR	RR	HH	-	-	RR	HH	RR	HH	HH	HH	HH	RR	RR	RR	HH	-	RR	-	HH	HH	RR	HH	RR	HH	HH	HH	RR	HH	RR	RR	HH	RR	HH
3034005|F|0-33:T>C-33:T>C	TGCAGGTACTCCGCGACTGCATGAATCAACTTTTCCGAGATCGGAAGAGCGGTTCAGCAGGAATGCCGA	2A	8653253	C	T	2A	11.9944		RR	RR	-	RR	RR	RR	HH	RR	RR	HH	-	HH	RR	HH	RR	HH	HH	HH	-	RR	RR	RR	HH	RR	RR	-	HH	HH	RR	HH	RR	HH	HH	HH	RR	-	RR	RR	HH	RR	HH
5050395|F|0-9:G>C-9:G>C	TGCAGATGCGGAGCTCACGGAGATGGGGGAAGGAGGTGCCGAGCGGTAACCTGGCCACGTCCGAGATCG	2A	8429524	C	G	2A	12.7341		RR	RR	RR	RR	RR	-	-	-	RR	HH	-	HH	RR	HH	RR	-	HH	HH	HH	RR	-	-	HH	RR	RR	-	HH	HH	RR	-	RR	HH	HH	HH	RR	RR	RR	RR	HH	RR	HH
1199138|F|0-29:G>A-29:G>A	TGCAGCACATGACGCCAAGCATGGAGCTGGCCTCTCTGGAGATGATGCAGGCGAGGTCAGGGCTGTTTC	2A	7813839	G	A	2A	12.7341		RR	-	-	RR	RR	RR	HH	RR	RR	HH	RR	HH	RR	HH	RR	HH	HH	HH	HH	RR	RR	RR	HH	RR	-	-	HH	HH	RR	HH	RR	HH	HH	HH	RR	-	RR	RR	-	RR	HH
1127593|F|0-6:G>C-6:G>C	TGCAGAGGTTATATAGGATCGGGCGTGACTATATCTCACTTACAGAGCACCTATGTCCCGCTTGACAAA	2A	8553704	G	C	2A	12.7341		RR	RR	-	RR	RR	RR	-	RR	RR	HH	RR	HH	RR	HH	RR	-	-	HH	HH	RR	RR	RR	HH	RR	RR	-	HH	HH	RR	HH	RR	-	HH	HH	RR	-	RR	RR	HH	RR	HH
4992922|F|0-49:A>G-49:A>G	TGCAGGTACGCCAGCGCGCTGGCCAGCTCGATGGCGATGTTGACGCGGTAGTGCCAGCCGAGCGTGGCG	2A	11333457	A	G	2A	13.6244		RR	RR	RR	RR	RR	RR	HH	RR	RR	HH	-	HH	RR	HH	RR	HH	HH	HH	HH	RR	RR	RR	HH	RR	RR	-	HH	HH	RR	HH	RR	HH	HH	HH	RR	-	RR	RR	-	RR	HH
1087758|F|0-27:T>A-27:T>A	TGCAGAACTGTCATATACATGCAGTTATGCAAAAGTCAGTAAATTCAAGAGAGAAGCACTACCTATAAC	2A	10504657	T	A	2A	14.2144		RR	RR	-	RR	RR	RR	HH	RR	RR	HH	-	HH	RR	HH	RR	HH	HH	HH	HH	-	RR	RR	HH	RR	RR	-	HH	HH	RR	HH	RR	HH	HH	HH	RR	-	RR	RR	-	RR	HH
3533431|F|0-13:C>G-13:C>G	TGCAGGCGCACGACACGGCCCCGACCTTTCTCCACGACCTCCGCTCCAGCGACGTGTTCCTCGACGCCG	Unknown		C	G	2A	14.5077		RR	RR	-	RR	RR	RR	HH	RR	RR	HH	-	HH	RR	HH	RR	HH	HH	HH	HH	RR	RR	RR	HH	RR	RR	RR	HH	HH	RR	HH	-	HH	HH	HH	RR	-	RR	RR	-	RR	HH
1242826|F|0-48:T>C-48:T>C	TGCAGCTGAGCTGCTTTCTCTAAGTGTGTTGTGTCTCAAGCTGCTAGCTGGGGTGGATCTAAGCCGAGA	2A	17447971	T	C	2A	27.8683		RR	RR	RR	RR	RR	-	HH	RR	RR	HH	-	HH	RR	HH	HH	HH	HH	-	HH	HH	HH	HH	HH	RR	-	RR	HH	RR	RR	RR	HH	HH	RR	HH	RR	-	RR	HH	RR	RR	HH
1146447|F|0-47:G>A-47:G>A	TGCAGCGACGCAACCACCGAAATAATGCGCACAAGTACGACGCAGCAGCCCTACCGAAATAATATTGAT	2A	28545182	A	G	2A	48.3796		RR	RR	RR	RR	-	RR	HH	HH	RR	HH	HH	-	RR	HH	HH	RR	HH	HH	HH	HH	HH	HH	HH	RR	HH	HH	HH	RR	-	RR	HH	HH	RR	HH	RR	RR	HH	HH	RR	HH	HH
1038630|F|0-37:G>C-37:G>C	TGCAGTCTCCCGTCAGCATTTTTCTTTTGGTGATGAAGTCTCATGTCAGCTTTAGGCAGGGAGATGCCA	2A	28545116	C	G	2A	48.5258		RR	-	RR	RR	RR	RR	HH	HH	RR	HH	HH	HH	RR	HH	HH	RR	HH	HH	HH	RR	HH	HH	HH	-	HH	HH	HH	RR	RR	RR	HH	HH	RR	HH	RR	RR	HH	HH	RR	HH	HH
1132194|F|0-23:A>G-23:A>G	TGCAGCCTTGCGAGCATGTTGCCAGCACAGATCCTGTAGCCGCCACCGAACACCTGGTACGTCCCTGGC	2A	29000830	G	A	2A	48.967		RR	HH	RR	-	RR	RR	HH	HH	RR	HH	HH	HH	RR	HH	HH	RR	HH	HH	HH	RR	HH	HH	HH	RR	HH	HH	HH	-	RR	RR	HH	HH	RR	HH	-	RR	HH	HH	RR	HH	HH
1212067|F|0-56:A>G-56:A>G	TGCAGCTGTACCGCGGAGGCGCCGTTGCTGTTGCCCATGGGGTTCAGGGAGCCTGAACTTCCGAGCATG	2A	30329958	G	A	2A	52.2325		-	HH	RR	-	RR	RR	HH	HH	RR	-	HH	HH	-	-	HH	RR	HH	HH	HH	RR	HH	RR	HH	RR	HH	-	HH	RR	-	-	HH	HH	RR	HH	RR	RR	HH	HH	RR	HH	HH
1255550|F|0-7:C>T-7:C>T	TGCAGTGCCAACATCGTCACGGCGGTGCTATGTGGCAGCACACCGACAGCCGTCGCTAAGCTTCACTGC	Unknown		C	T	2A	52.5258		RR	HH	RR	RR	RR	RR	HH	HH	RR	HH	HH	HH	RR	HH	HH	-	-	HH	HH	RR	HH	RR	HH	RR	-	HH	HH	RR	RR	RR	HH	HH	RR	HH	RR	RR	HH	HH	RR	HH	HH
1038091|F|0-36:C>T-36:C>T	TGCAGGCACCATCGCTGATATGTGGGGGCACTCCGACTGCTACTATGACAAGCATTATGCTGTCTACTG	2A	32773682	T	C	2A	54.8139		RR	HH	RR	RR	HH	RR	-	HH	RR	HH	HH	HH	RR	HH	-	RR	HH	HH	HH	RR	-	RR	HH	-	-	HH	HH	RR	RR	RR	HH	HH	RR	HH	RR	RR	HH	HH	RR	HH	HH
1667915|F|0-6:A>C-6:A>C	TGCAGAAACCATCGCTGATATGCGGCGGCATTTCGACAAGCACTATGCTGTCTACTGCCGAGATCGGAA	2A	32554945	A	C	2A	54.8139		RR	HH	RR	RR	HH	RR	HH	HH	RR	HH	HH	-	RR	HH	HH	RR	-	HH	HH	RR	HH	RR	HH	RR	HH	HH	HH	RR	RR	RR	HH	HH	RR	HH	RR	RR	HH	HH	RR	HH	HH
4393934|F|0-32:C>A-32:C>A	TGCAGGCTCGAGTCGCAGCCACGGGACGGCGACGGCTCCGTATTCTCCTTCCCTTGCCTCTCCGCGCTG	2A	32931687	A	C	2A	55.2551		RR	HH	RR	RR	HH	RR	HH	HH	RR	HH	HH	HH	RR	HH	HH	RR	HH	HH	HH	RR	HH	RR	HH	-	HH	HH	HH	RR	RR	RR	HH	HH	RR	HH	RR	RR	HH	HH	RR	HH	HH
5370104|F|0-10:T>C-10:T>C	TGCAGCATTGTGGACCACTGCAACGGCCTCCTCTTGCTCGATGTTCACGAGGACCATTACTACGTGGTT	2A	32926101	C	T	2A	55.4013		RR	HH	RR	RR	HH	-	HH	HH	RR	HH	HH	HH	RR	HH	HH	RR	HH	HH	HH	RR	HH	RR	HH	RR	HH	HH	HH	RR	RR	RR	HH	HH	RR	HH	RR	-	HH	HH	RR	HH	HH
5970682|F|0-24:C>T-24:C>T	TGCAGAATATGTTCAGATAAGTTCCCATGGGGCCTTTGCCACTGGTTCAGGTAATGGCGGGTGGGAGTG	2A	33272964	C	T	2A	55.6946		RR	HH	RR	RR	HH	RR	HH	HH	RR	HH	RR	HH	-	HH	HH	RR	HH	HH	HH	RR	HH	RR	-	RR	HH	HH	HH	RR	RR	RR	HH	HH	RR	HH	RR	RR	HH	HH	RR	HH	HH
2258664|F|0-28:A>G-28:A>G	TGCAGGCTTCAGGAGCGGCACCACGTTCACCTCGGCCCAGGGCTCTAGCTGGTCGAATACCTCTAGCTT	2A	33343837	G	A	2A	56.1358		RR	HH	RR	RR	HH	RR	HH	HH	RR	HH	RR	HH	RR	HH	HH	RR	HH	HH	HH	RR	HH	RR	HH	RR	-	HH	HH	RR	RR	RR	HH	HH	RR	HH	RR	RR	HH	HH	RR	HH	HH
1061775|F|0-41:A>T-41:A>T	TGCAGTCACTTGTATCGGTTGATGGGTCCGCAGGTATCCTAAGTCTGAAAAGATGTGACGAAACTGGGT	2A	34350090	T	A	2A	56.429		RR	HH	RR	RR	HH	RR	HH	HH	RR	HH	RR	HH	RR	HH	HH	-	HH	HH	HH	-	HH	-	HH	RR	HH	HH	HH	RR	RR	RR	HH	HH	RR	HH	-	RR	HH	HH	RR	HH	HH
1048259|F|0-42:C>A-42:C>A	TGCAGCAGCAGCCCGCTCCACGTCCTCATCTTCCTCCTCCTCCTCATCATCATGCTGCTGCCTACCATG	2A	35877217	C	A	2A	58.2425		RR	HH	RR	RR	HH	RR	HH	HH	RR	HH	RR	HH	RR	HH	HH	RR	HH	HH	HH	RR	HH	RR	HH	-	HH	HH	HH	HH	RR	RR	HH	HH	RR	HH	RR	RR	RR	-	RR	HH	HH
2264948|F|0-9:T>A-9:T>A	TGCAGCAGCTGGCGCTGGTCGTCCGCCGAGATCGGCGCTGACACCTCCTCCACCCCGATCGAGATCGAG	2A	35898141	A	T	2A	58.2425		RR	HH	RR	RR	HH	RR	HH	HH	RR	HH	-	HH	RR	HH	HH	RR	-	HH	HH	RR	HH	RR	HH	-	HH	HH	HH	HH	RR	RR	HH	HH	RR	HH	RR	RR	RR	HH	RR	HH	HH
2289640|F|0-5:T>C-5:T>C	TGCAGTGCCCTCGAAACATGCCCTTGCTCTGCTGCACCTCTTAACTAAAAGTAATCAAGTTTTTCTTCT	2A	40531777	C	T	2A	63.0496		RR	HH	RR	RR	HH	-	HH	HH	RR	HH	RR	HH	-	HH	HH	RR	HH	HH	HH	RR	HH	RR	HH	RR	-	HH	HH	HH	-	HH	HH	HH	RR	RR	RR	RR	RR	HH	HH	RR	HH
1095899|F|0-19:T>A-19:T>A	TGCAGGCCAGGAAAGAAAGTAAGAAGGGAGGGGCACATGACGTGCGCGCTGGCACCGAGATCGGAAGAG	2A	40554874	A	T	2A	63.0496		RR	HH	RR	RR	HH	-	HH	HH	RR	HH	RR	HH	RR	HH	-	RR	HH	HH	HH	RR	-	RR	HH	RR	RR	HH	HH	HH	RR	HH	HH	HH	RR	RR	RR	RR	RR	HH	HH	RR	HH
1076875|F|0-42:G>A-42:G>A	TGCAGATTGTGTTGGCGCAAATCAACGGCTGTCTAGGTGGCTGGCCTTTTTCTAAGATCAGCCGAGATC	2A	42150492	A	G	2A	64.7068		RR	HH	RR	RR	HH	RR	HH	HH	RR	HH	RR	HH	RR	HH	HH	RR	HH	HH	HH	RR	HH	RR	HH	RR	RR	HH	HH	HH	RR	RR	HH	HH	RR	RR	RR	RR	RR	HH	HH	RR	HH
1018775|F|0-24:T>A-24:T>A	TGCAGGTCGGCAGCTCCGACATTGTCGTGGAGATGGTGATGAAGCCGGGACGCACGCCAGCATGGTGGA	2A	42193463	T	A	2A	65.0001		RR	HH	RR	-	HH	RR	HH	HH	RR	HH	RR	HH	-	HH	-	RR	HH	HH	HH	RR	HH	RR	HH	RR	RR	HH	HH	HH	RR	RR	HH	HH	RR	RR	RR	RR	RR	HH	HH	RR	HH
1105077|F|0-29:A>G-29:A>G	TGCAGGATGAAGAAGATAAAAGGAGAATAAAGAGATGAATCAATGTGCACGGTTACTCTTGAGTCTTGG	2A	42194565	A	G	2A	65.0001		RR	-	RR	RR	HH	RR	HH	HH	RR	HH	RR	HH	RR	HH	HH	RR	HH	HH	HH	RR	HH	RR	HH	-	-	HH	HH	HH	RR	RR	HH	HH	RR	RR	RR	RR	RR	HH	HH	RR	HH
3064836|F|0-24:A>T-24:A>T	TGCAGGTCGGCAGCTCCGACATTGACGTGGAGATGGTGATGAAGCCGAGATCGGAAGAGCGGTTCAGCA	Unknown		T	A	2A	65.0001		RR	HH	RR	RR	HH	RR	HH	HH	RR	HH	RR	HH	RR	HH	-	RR	-	HH	HH	RR	-	RR	HH	RR	RR	HH	HH	HH	RR	-	HH	HH	RR	RR	RR	RR	RR	HH	HH	RR	HH
991804|F|0-53:C>G-53:C>G	TGCAGCAATTCAGTCTTCTCTTCAGGCATTCGGTCAGAAGGCTTGTGTCGTGTCGCAGGCCACGGCGTG	2A	43291957	C	G	2A	65.4413		RR	HH	RR	RR	HH	RR	HH	HH	RR	HH	RR	HH	RR	HH	HH	RR	HH	HH	HH	RR	HH	RR	HH	RR	RR	HH	HH	HH	RR	RR	HH	HH	RR	RR	RR	RR	RR	HH	HH	RR	HH
1128539|F|0-33:C>A-33:C>A	TGCAGCGGGTTGACTGCAATAAGAAACTGTAGGCGTGCCCACATATATTTTGAGCGCACATGACCGCAT	2A	43450141	C	A	2A	65.4413		RR	HH	RR	-	HH	RR	HH	HH	-	HH	RR	HH	RR	HH	HH	-	HH	HH	HH	RR	HH	RR	HH	RR	RR	HH	HH	HH	-	RR	HH	HH	RR	RR	RR	RR	RR	HH	HH	RR	HH
2255628|F|0-61:A>G-61:A>G	TGCAGCACATCGTGCACGTTGTGGTGATCACCTAGTGTGCATCTCAGATAACAAGGTGGGCATCGAAGA	2A	45084253	G	A	2A	66.6355		RR	HH	RR	RR	HH	RR	HH	HH	RR	HH	RR	HH	RR	HH	HH	-	HH	HH	HH	RR	HH	RR	HH	RR	RR	HH	HH	HH	RR	HH	HH	HH	RR	RR	RR	RR	RR	HH	HH	RR	HH
3026365|F|0-18:A>G-18:A>G	TGCAGAGCGACTTCATCAACGCGGCGCAAATCCCTGCCGAGATCGGAAGAGCGGTTCAGCAGGAATGCC	Unknown		A	G	2A	66.6355		RR	HH	RR	RR	HH	RR	HH	HH	RR	HH	RR	HH	RR	HH	HH	HH	HH	-	HH	RR	HH	RR	HH	RR	RR	HH	HH	HH	RR	HH	HH	HH	RR	RR	RR	RR	RR	HH	HH	RR	HH
7940664|F|0-25:T>C-25:T>C	TGCAGTGCTGCCGGAACTCCGCCCGTTTCCCTGATCCACACGCTCCTCTGCTATACTCCGCAGGCGACG	2A	47671946	C	T	2A	66.6355		RR	HH	RR	RR	HH	RR	HH	HH	RR	HH	RR	-	RR	HH	HH	HH	HH	HH	HH	RR	HH	RR	HH	-	RR	HH	HH	HH	RR	HH	HH	HH	RR	RR	RR	RR	RR	HH	HH	RR	HH
3023415|F|0-29:C>T-29:C>T	TGCAGCTCCGCTTCAAAATGGTTCAGAGACATGCTCTGTTCGCCCGAGATCGGAAGAGCGGTTCAGCAG	2A	47826068	C	T	2A	66.6355		RR	HH	RR	RR	HH	RR	HH	HH	RR	HH	RR	HH	RR	HH	HH	HH	HH	HH	HH	RR	HH	RR	HH	RR	-	HH	HH	HH	RR	-	HH	HH	RR	RR	RR	RR	RR	HH	HH	RR	HH
2260325|F|0-56:G>A-56:G>A	TGCAGCTCAGCAGGCGTGATCTGTGTGCACGCGCGGCAAGGGGGACGATGACCACAGCCACCTAGCTTC	2A	45100852	G	A	2A	67.0767		RR	-	RR	RR	HH	RR	HH	HH	RR	HH	RR	HH	RR	HH	HH	HH	-	HH	HH	RR	HH	RR	HH	RR	RR	HH	HH	HH	RR	HH	HH	-	RR	RR	RR	RR	RR	HH	HH	RR	HH
2263673|F|0-30:A>G-30:A>G	TGCAGCTGATGCTCCTGATGAGTATGCGCAATTAGTTAAGCTGGCCGATCCCATTCCCACGAGACTGAC	2A	45101964	G	A	2A	67.0767		RR	HH	RR	RR	HH	RR	HH	HH	RR	HH	-	HH	-	HH	HH	HH	HH	HH	HH	RR	-	RR	HH	RR	-	HH	HH	HH	RR	HH	HH	HH	RR	RR	RR	RR	RR	HH	HH	RR	HH
2260325|F|0-10:C>T-10:C>T	TGCAGCTCAGCAGGCGTGATCTGTGTGCACGCGCGGCAAGGGGGACGATGACCACAACCACCTAGCTTC	2A	45100852	T	C	2A	67.0767		RR	-	RR	RR	HH	RR	HH	HH	RR	HH	RR	-	RR	HH	HH	HH	-	HH	HH	RR	HH	RR	HH	RR	RR	-	HH	HH	RR	HH	HH	-	RR	RR	RR	RR	RR	HH	HH	RR	HH
1127399|F|0-16:C>T-16:C>T	TGCAGACGCAGCGGGACGCCGCGAGCCAGCGCGGCGCGAGATGGCGCAAGACGTCTGCTAGCATGTCCT	2B	72757687	C	T	2A	67.0767		RR	HH	RR	RR	HH	RR	HH	HH	RR	HH	RR	RR	RR	HH	HH	HH	-	HH	HH	RR	-	RR	HH	-	RR	HH	HH	HH	RR	HH	HH	HH	RR	RR	RR	RR	RR	HH	HH	RR	HH
5970284|F|0-22:C>T-22:C>T	TGCAGACAATCAGTCGTCAGGTCTATCAATTACTTCCGTGATGTTAATCTTAAGTAGAGCAGCACTAGT	2A	52273125	T	C	2A	72.0611		HH	-	RR	RR	HH	RR	RR	HH	RR	HH	RR	RR	HH	HH	HH	HH	-	RR	HH	RR	HH	-	HH	RR	-	HH	HH	HH	RR	HH	HH	HH	RR	RR	RR	RR	RR	-	HH	RR	HH
999517|F|0-41:C>T-41:C>T	TGCAGCGATGCTGTGCTGCTGTAGCTACTCTTCCTACGCGCCGCCTCCCTCGCTGAGCCCCGTGGCGTG	2A	52509042	T	C	2A	72.5023		RR	HH	RR	RR	HH	RR	RR	HH	RR	-	RR	RR	HH	HH	HH	HH	-	RR	HH	RR	HH	RR	HH	RR	RR	HH	HH	HH	RR	HH	HH	HH	RR	RR	RR	RR	RR	HH	HH	RR	HH
1026470|F|0-46:A>G-46:A>G	TGCAGTTAGTGGCAGTAATAGGTTATGCTAGTGGGAGCAGCTAGCCATGGAGCATGATGGTGAGCAGGT	2A	57924137	G	A	2A	75.2744		RR	HH	RR	RR	HH	RR	RR	-	RR	HH	RR	RR	HH	HH	HH	HH	HH	RR	HH	RR	HH	RR	-	RR	RR	HH	HH	HH	RR	HH	HH	HH	HH	RR	RR	RR	RR	HH	HH	RR	HH
982253|F|0-14:G>A-14:G>A	TGCAGCCTCCTCTCGCTTCCATGTGCGGCCGTGCAGTATTTTCAGGAAGAGGATGAAGAAGACAGACGA	7A	699019000	G	A	2A	75.5676		RR	HH	RR	RR	HH	RR	RR	HH	RR	HH	RR	RR	HH	HH	-	HH	HH	RR	HH	RR	HH	RR	HH	RR	RR	HH	HH	HH	RR	HH	HH	HH	HH	RR	RR	RR	RR	HH	HH	RR	HH
981946|F|0-37:T>C-37:T>C	TGCAGGATTTTTATTCAAGTTTGACGTACTTATTTAGTTATATATCCTGATGAATATGGGAAGTTTTCA	2A	66003363	T	C	2A	79.1676		RR	HH	RR	-	RR	RR	HH	HH	RR	HH	RR	RR	HH	HH	HH	HH	HH	RR	HH	RR	HH	RR	HH	RR	RR	HH	HH	HH	RR	HH	RR	HH	HH	RR	-	RR	RR	HH	HH	RR	HH
5361538|F|0-25:C>T-25:C>T	TGCAGGGCCAGTCGAATGATATGGCCGGCGAAGGCAGCCTCCCAGGAGCCGTCCCTCGTGGTCCACGGC	2A	66786151	C	T	2A	79.1676		RR	HH	RR	RR	RR	RR	HH	HH	RR	HH	RR	RR	HH	HH	HH	-	HH	RR	HH	RR	HH	RR	HH	RR	RR	HH	HH	HH	RR	HH	RR	HH	HH	RR	RR	RR	RR	HH	HH	RR	HH
1230245|F|0-58:A>G-58:A>G	TGCAGCAGCTGGGCGGCTCCCACGGTTGGTTCCCTTTCCCTCACCAGATTGGTTACTTATTCCCCTCAT	2A	66318623	G	A	2A	79.4608		RR	HH	RR	RR	RR	RR	-	HH	RR	HH	RR	RR	HH	HH	HH	HH	HH	RR	HH	RR	HH	RR	HH	RR	-	HH	HH	HH	RR	HH	RR	HH	HH	RR	RR	RR	RR	HH	HH	RR	HH
1113430|F|0-44:C>G-44:C>G	TGCAGTGCGGCGCCATCGCAGTACTGCCCTGACCTTTGCATCGTCAGCGTCCCTGCCTCGCTGACCCAT	Unknown		G	C	2A	83.571		RR	HH	RR	RR	HH	RR	HH	RR	RR	HH	RR	RR	HH	-	HH	HH	RR	HH	HH	RR	RR	RR	HH	RR	RR	HH	HH	HH	RR	HH	RR	RR	HH	RR	RR	RR	RR	HH	HH	RR	HH
1105748|F|0-62:C>G-62:C>G	TGCAGAGCATCATCCATCCCATCCCCAGGTCATAAACCCAAGTCGGACTCGCCTTCCTCCTCCCCAACT	2A	70983353	G	C	2A	83.7172		RR	HH	RR	RR	-	RR	-	RR	RR	HH	RR	RR	HH	HH	-	HH	RR	HH	HH	RR	RR	RR	HH	RR	RR	HH	HH	HH	RR	HH	RR	RR	HH	RR	RR	RR	RR	HH	HH	RR	HH
1094923|F|0-51:A>G-51:A>G	TGCAGCCGCTCGTGCACCCACGCCCGCACCCACGCGAGCGAAGAGGATAGCATTTCACTCCCGAGATCG	2A	71077145	A	G	2A	83.7172		RR	HH	RR	RR	HH	RR	HH	RR	RR	HH	RR	RR	HH	HH	HH	-	RR	HH	HH	RR	RR	RR	HH	RR	-	HH	HH	HH	RR	HH	RR	-	HH	RR	RR	RR	RR	HH	HH	RR	HH
2283934|F|0-46:A>G-46:A>G	TGCAGCTGGAAGAGAGCTGCTTGAGGACCCTGTCGTCGAGCCTAGCATACGACAGCTTCAGCACCTTGA	2A	71345288	A	G	2A	83.7172		-	HH	RR	-	HH	RR	HH	-	RR	HH	RR	RR	HH	HH	HH	HH	RR	HH	HH	-	RR	RR	HH	RR	RR	HH	HH	HH	RR	HH	RR	RR	HH	RR	RR	RR	RR	HH	HH	RR	HH
991212|F|0-11:A>G-11:A>G	TGCAGCAGGGCATGGAAGGAGGAGTAGCAGAGGAAGGGGGCCGCGCGGAGGGGCGACGTGCTCGCCGAG	6A	494493832	A	G	2A	84.0105		RR	-	RR	RR	HH	RR	HH	RR	RR	HH	RR	RR	HH	-	HH	HH	RR	HH	HH	RR	RR	RR	HH	RR	RR	HH	HH	HH	RR	HH	RR	RR	HH	RR	RR	RR	RR	HH	HH	RR	HH
989003|F|0-45:T>C-45:T>C	TGCAGCAGGGCATGGAAGGAGGAGTAGCAGAGGAAGGGGGCCGCGTGGAGGGGTGACGTGCTCGCCGAG	6A	494493832	T	C	2A	84.0105		RR	-	RR	RR	HH	RR	HH	RR	RR	HH	RR	RR	HH	-	HH	HH	RR	HH	HH	RR	RR	RR	HH	RR	RR	HH	HH	HH	RR	HH	RR	RR	HH	RR	RR	RR	RR	HH	HH	RR	HH
1262029|F|0-53:T>C-53:T>C	TGCAGCTGCTCTTCCCGGCGTCGCCCGTCGCCGCCACCTGGCCACCTCGCGCGTGCCGTGACCTACCTC	2A	71274263	T	C	2A	84.0105		RR	HH	RR	RR	HH	RR	HH	RR	RR	HH	RR	RR	HH	-	HH	HH	RR	HH	HH	RR	RR	RR	-	RR	RR	HH	HH	HH	RR	HH	RR	RR	HH	RR	RR	RR	RR	HH	HH	RR	HH
1063013|F|0-18:G>C-18:G>C	TGCAGCAGAAGAAGAAGAGGGAGGCGCGACAAAGGCGATGGCACGCGGGTCCGAGATCGGAAGAGCGGT	2A	71172019	G	C	2A	84.0105		RR	HH	RR	RR	HH	RR	HH	RR	RR	HH	RR	RR	HH	-	HH	HH	RR	HH	HH	RR	RR	RR	HH	RR	RR	HH	HH	HH	RR	HH	RR	RR	HH	RR	RR	RR	RR	HH	HH	RR	HH
988703|F|0-15:C>T-15:C>T	TGCAGTGCGGCGCCACCGCAGTACCGCCCTGACCTTTGCATCGCCAGCGTCCCTGCCTCGCTGACCCAT	2A	71224737	C	T	2A	84.0105		RR	HH	RR	RR	HH	RR	HH	RR	RR	HH	RR	RR	HH	-	HH	HH	RR	HH	HH	RR	RR	RR	HH	RR	RR	HH	HH	HH	RR	HH	RR	RR	HH	RR	RR	RR	RR	HH	HH	RR	HH
24505156|F|0-13:C>T-13:C>T	TGCAGGTCTACTGCGTTTCTAGTCAATTCAAGGATAGTGGCTAATGTCTATAGTATTATTTCATAGATG	2A	82196793	T	C	2A	86.6202		RR	HH	RR	RR	HH	RR	HH	RR	RR	HH	RR	RR	HH	RR	HH	HH	RR	HH	HH	RR	RR	RR	HH	RR	RR	HH	HH	HH	RR	HH	RR	RR	HH	HH	HH	RR	HH	-	HH	HH	HH
2265364|F|0-45:G>A-45:G>A	TGCAGGTCGAGTGTTCTGGCTGAACACAACACTCGACACTTGGACGGCGACCCGCGCAGCTATGCTGTC	2D	82651431	A	G	2A	86.7664		RR	HH	RR	RR	HH	-	HH	RR	RR	HH	RR	RR	HH	RR	HH	HH	RR	HH	HH	RR	RR	-	HH	RR	-	HH	HH	HH	RR	HH	RR	RR	HH	HH	HH	RR	HH	HH	HH	HH	HH
1219652|F|0-23:A>G-23:A>G	TGCAGTGGTTTTGGCTCGTAGTCAAGGAAGTAGTCACCCCACAGAGAGGGCTCATAGCTGGACAGCGTC	2A	82213154	A	G	2A	86.7664		RR	HH	RR	RR	-	-	-	-	RR	-	-	RR	HH	RR	HH	-	RR	HH	HH	RR	RR	RR	HH	RR	RR	HH	HH	HH	RR	HH	RR	RR	HH	HH	HH	RR	HH	HH	HH	HH	HH
4909472|F|0-22:C>T-22:C>T	TGCAGTCGGCTGTCCGTATTTACGTGCTCCGTGGAAATTTAGCGGAGCTCTCTTGTCACTGTTGCAGTT	2A	83593886	C	T	2A	86.7664		RR	HH	RR	RR	HH	RR	HH	RR	RR	HH	RR	RR	HH	RR	HH	HH	RR	HH	HH	RR	RR	RR	HH	RR	RR	HH	HH	HH	RR	HH	RR	RR	HH	HH	HH	RR	HH	HH	HH	HH	HH
1151000|F|0-39:C>T-39:C>T	TGCAGGTACAGTCCTAGCATGCGGTATAGTTGGGCGCCGCAGGCCTGCCCGCATAGCGTCTCCAGGGCG	2A	84554192	T	C	2A	86.7664		RR	HH	RR	RR	HH	RR	HH	-	RR	HH	RR	RR	HH	RR	HH	HH	RR	HH	HH	RR	-	RR	HH	RR	RR	HH	HH	HH	-	HH	RR	RR	HH	HH	HH	RR	HH	HH	HH	HH	HH
1206546|F|0-10:G>T-10:G>T	TGCAGCTGGCGGTTAGCTGCTAAGAACAGGTTCTAGACTTCTAGCCTAGGGTTGATCACAATTAATTTG	2A	100137147	G	T	2A	87.3564		RR	HH	-	RR	HH	-	HH	RR	RR	HH	RR	-	HH	RR	-	HH	RR	HH	HH	RR	-	RR	HH	-	RR	HH	HH	HH	RR	HH	RR	RR	HH	HH	HH	RR	HH	HH	HH	HH	HH
1022934|F|0-47:G>C-47:G>C	TGCAGATCTAGCCGAGAGGCTGCCATGAGCATGCCAGGCAAGGTGAGGAAAGAAGCTAAGAAGAGTAGA	2A	90760548	G	C	2A	87.3564		RR	HH	RR	RR	HH	RR	HH	RR	-	HH	RR	RR	HH	RR	-	HH	RR	HH	HH	RR	RR	RR	HH	RR	RR	HH	HH	HH	RR	HH	RR	RR	HH	HH	HH	RR	HH	HH	HH	HH	HH
5324604|F|0-50:T>C-50:T>C	TGCAGGACATCATCCACGCCAAGCTCCCCAATGCCGTGCTCGGACAGGTATACATACCTAACCTTTCCT	2A	90596072	T	C	2A	87.5026		RR	HH	RR	RR	HH	RR	HH	RR	RR	HH	RR	RR	HH	RR	HH	HH	RR	HH	HH	RR	RR	RR	HH	RR	RR	HH	HH	HH	RR	HH	RR	RR	HH	HH	HH	RR	HH	HH	HH	HH	HH
1039232|F|0-34:C>T-34:C>T	TGCAGACATGGCAAACCTCGCCGTTGCCATCTTGCTTGCATCGCTCGGAGCCGTGGCTACTGCTCAAAA	2A	94163792	T	C	2A	87.5026		RR	HH	RR	RR	HH	RR	HH	RR	RR	HH	RR	RR	HH	RR	HH	HH	RR	HH	HH	RR	RR	RR	HH	RR	RR	HH	HH	HH	RR	HH	RR	RR	HH	HH	HH	RR	HH	HH	HH	HH	HH
998851|F|0-52:A>G-52:A>G	TGCAGCTTCCACTTCCAGTCTCCTGCCGCCCACACACACTCATCGTCCAAGGATGGGTAGGGTTGCGAT	2A	94275643	G	A	2A	87.5026		RR	HH	RR	RR	HH	RR	HH	RR	RR	HH	RR	RR	HH	RR	HH	HH	RR	HH	HH	RR	RR	RR	HH	RR	RR	HH	HH	HH	RR	HH	RR	RR	HH	HH	HH	RR	HH	HH	HH	HH	HH
4910606|F|0-24:C>T-24:C>T	TGCAGTTCCTCCCCCCGCCCTTCTCCAACCTCACGCAGCTCGTCGACAGCTTCAAGGCCAAGAACATGA	2A	94276266	T	C	2A	87.5026		RR	HH	RR	RR	HH	RR	HH	RR	RR	HH	RR	RR	HH	-	HH	HH	RR	HH	HH	RR	RR	RR	HH	RR	RR	HH	HH	HH	RR	HH	RR	RR	HH	HH	HH	RR	HH	HH	HH	HH	HH
1111962|F|0-15:T>C-15:T>C	TGCAGGTCGCGAGTTTGACCTTCGCACGCACATATTTTTTTAGAAATTACAACATAGTGTGGCGTGCAT	2A	94321830	C	T	2A	87.5026		RR	HH	RR	RR	HH	-	HH	RR	RR	HH	RR	RR	HH	RR	HH	HH	RR	HH	HH	RR	RR	-	-	RR	RR	HH	HH	HH	RR	HH	RR	RR	HH	HH	HH	RR	HH	HH	HH	HH	HH
1074973|F|0-41:A>G-41:A>G	TGCAGTATAGATGATAACATCTTGGGCGTCTTATGATTCACATGGTATGTGGACGGCCGCATAGCGAGG	2A	98250205	G	A	2A	87.5026		RR	HH	RR	RR	HH	RR	HH	RR	RR	HH	RR	RR	HH	RR	HH	HH	RR	-	HH	RR	-	RR	HH	RR	-	HH	HH	HH	RR	HH	RR	RR	HH	HH	HH	RR	-	HH	HH	HH	HH
4991898|F|0-24:C>T-24:C>T	TGCAGCTATTGCTTTACAGTACATCAACTATTACCGTTGAGCCGCCCCACACATGCTAGCTATGCATTA	2A	100985631	T	C	2A	87.5026		RR	HH	RR	RR	HH	RR	HH	RR	RR	HH	RR	RR	HH	RR	HH	HH	RR	HH	HH	RR	RR	RR	HH	RR	RR	HH	HH	HH	RR	HH	RR	RR	HH	HH	HH	RR	HH	HH	HH	HH	HH
1166101|F|0-62:T>A-62:T>A	TGCAGCAGGGTTCAGAACATTCTGTAAAACCCTGGCTGGATCTTTCAAGCATTGCAGTTCTTTAAAGAA	2A	101801164	T	A	2A	87.5026		RR	HH	RR	RR	HH	RR	HH	RR	RR	HH	RR	RR	HH	RR	HH	HH	RR	HH	HH	RR	RR	RR	HH	RR	RR	HH	HH	HH	RR	HH	RR	RR	HH	HH	HH	RR	HH	HH	HH	HH	HH
2256769|F|0-15:G>A-15:G>A	TGCAGTCGTGCGGATGCTCGATCTGGCCGCAGGCGCAACTGGAAATCACGTTGCATCCCCGTGGAAAAT	2A	102050097	A	G	2A	87.5026		RR	HH	RR	RR	HH	RR	HH	RR	RR	HH	RR	RR	HH	RR	HH	HH	RR	HH	HH	RR	RR	RR	HH	RR	RR	HH	HH	HH	RR	HH	RR	RR	HH	HH	HH	RR	-	HH	HH	HH	HH
1201176|F|0-27:G>A-27:G>A	TGCAGCCACGCAGCTATCATGTGCCCTGATCCTGCTGGGAAAAGATTCCCGAGATCGGAAGAGCGGTTC	2A	102051868	A	G	2A	87.5026		RR	HH	RR	RR	HH	RR	HH	RR	RR	HH	RR	RR	HH	RR	HH	HH	RR	HH	HH	RR	RR	RR	HH	RR	-	HH	HH	HH	RR	-	RR	RR	HH	HH	HH	RR	HH	HH	HH	HH	HH
979718|F|0-54:C>T-54:C>T	TGCAGTCGTGCAGATGCTCTGGCCGCACGCTAGCTGGATATCACGTTGCATCCCCGTAAATAAAAGTTC	2A	102322925	C	T	2A	87.5026		RR	HH	RR	RR	HH	RR	HH	RR	RR	-	RR	RR	HH	RR	HH	HH	RR	HH	HH	RR	RR	RR	HH	RR	RR	HH	HH	HH	RR	HH	RR	RR	HH	HH	HH	RR	HH	HH	-	HH	HH
3025548|F|0-9:T>C-9:T>C	TGCAGTGCGTCTGCCGTGCCTTCTGCGTTTACACTGCCCCGAGATCGGAAGAGCGGTTCAGCAGGAATG	2A	107180183	T	C	2A	87.7959		RR	HH	RR	RR	HH	RR	-	RR	RR	HH	RR	RR	HH	RR	HH	HH	RR	HH	HH	RR	RR	RR	HH	RR	RR	HH	HH	HH	RR	HH	RR	RR	HH	HH	HH	RR	HH	HH	HH	HH	HH
979688|F|0-68:G>T-68:G>T	TGCAGAAAACCTTTTTTTGCCCTAGTGGCATAATCAGTGGATCTGTGACACTTCGTCCAACACCGTTCG	2A	102903997	G	T	2A	87.7959		RR	HH	RR	RR	HH	RR	HH	RR	RR	HH	RR	RR	HH	RR	HH	HH	RR	HH	HH	RR	RR	RR	HH	RR	RR	HH	HH	HH	RR	HH	RR	RR	HH	HH	HH	RR	HH	HH	HH	HH	HH
4002539|F|0-50:A>G-50:A>G	TGCAGCGGCTCCCGGAACGAGAGCACGCGGCGGAGGAACGGTCGCGGCGCAGTCGCGTCTGCCATCGCT	2A	103112935	G	A	2A	88.0891		RR	-	RR	-	HH	-	HH	RR	RR	HH	RR	RR	HH	RR	HH	HH	RR	HH	-	RR	RR	-	HH	-	RR	HH	HH	HH	RR	-	RR	-	HH	HH	HH	RR	-	HH	HH	HH	HH
3938659|F|0-52:C>G-52:C>G	TGCAGCTGTCGCAAAGGAGGGGGAGTCCGTGAGAAAGCGTGCGGTGGAGCTCCGCCGAGATCGGAAGAG	2A	104921223	C	G	2A	88.0891		RR	HH	RR	RR	-	RR	HH	RR	RR	HH	RR	RR	HH	RR	HH	HH	RR	HH	HH	RR	RR	RR	HH	RR	RR	HH	HH	HH	RR	HH	RR	RR	HH	HH	HH	RR	HH	HH	HH	HH	HH
2260959|F|0-18:G>A-18:G>A	TGCAGCGTGCCTGTGGCTGTACGTACTGATCGTTTCCCCGTGTTCCTCCACACGGGCAGGTTCGCCGAC	2A	125252307	A	G	2A	88.0891		RR	HH	RR	RR	HH	RR	HH	RR	RR	HH	RR	RR	HH	RR	HH	HH	RR	HH	HH	RR	RR	RR	HH	-	RR	HH	HH	HH	RR	HH	RR	RR	HH	HH	HH	RR	HH	HH	HH	HH	HH
1218108|F|0-42:A>C-42:A>C	TGCAGCAGCTCCATCATCAAGTGACCATATAATTCTGTGAGGAGCAGGTTCAGATGCACGAGGCTGTGG	2A	125458503	A	C	2A	88.0891		RR	HH	RR	RR	HH	RR	-	RR	RR	HH	RR	-	HH	RR	HH	HH	RR	HH	HH	RR	RR	RR	HH	-	-	HH	HH	HH	RR	HH	RR	RR	HH	HH	HH	RR	HH	HH	HH	HH	HH
1090010|F|0-43:A>C-43:A>C	TGCAGAAACGAACTCTGAAGGACGTGCTGTATGGCCTGCTCGGAAAGGCTGGGCTGATGCCGAGATCGG	2A	133353425	A	C	2A	88.0891		RR	HH	RR	RR	HH	RR	HH	RR	RR	HH	RR	RR	HH	RR	HH	HH	RR	HH	HH	RR	RR	RR	HH	RR	RR	HH	HH	HH	RR	HH	RR	RR	HH	HH	HH	RR	HH	HH	HH	HH	HH
1228363|F|0-62:A>G-62:A>G	TGCAGGACGCGCTGAACAAGCTACTCAGGCGCGCCAAGTCTAAGTCCAGCTCCCGCGGCTCCACCGCCG	2A	125199749	G	A	2A	88.0891		RR	HH	RR	RR	HH	-	HH	RR	RR	HH	-	RR	-	-	HH	HH	RR	HH	HH	RR	RR	-	HH	-	RR	HH	HH	HH	RR	HH	RR	RR	HH	HH	HH	RR	HH	HH	HH	HH	-
2262912|F|0-45:C>T-45:C>T	TGCAGATCGACCAGATAGGTGCAGCTGAGCTGCCCAACCGACCGACCAATTACCGAATCATCCAAAAAG	2A	137299157	C	T	2A	88.2353		RR	HH	RR	RR	HH	RR	HH	RR	RR	HH	-	RR	HH	RR	HH	-	RR	-	HH	RR	RR	RR	HH	-	RR	HH	HH	HH	RR	HH	RR	RR	HH	HH	HH	RR	HH	HH	HH	HH	HH
1698476|F|0-36:T>C-36:T>C	TGCAGTTCCACAACTGTTAGCGAGTTTTATCCTTTTTGGTGTGTCCACCCAACTGCCTTTTAGCACAGG	2A	125947670	T	C	2A	88.5286		RR	HH	RR	-	HH	RR	HH	-	RR	HH	RR	-	HH	RR	HH	-	RR	HH	HH	RR	RR	RR	HH	RR	RR	HH	HH	HH	RR	HH	RR	RR	HH	HH	HH	RR	HH	HH	HH	HH	HH
1698476|F|0-35:T>C-35:T>C	TGCAGTTCCACAACTGTTAGCGAGTTTTATCCTTTTTGGTGTGTCCACCCAACTGCCTTTTAGCACAGG	2A	125947670	T	C	2A	88.5286		RR	-	RR	-	HH	RR	-	-	RR	HH	RR	-	HH	RR	HH	HH	RR	HH	HH	RR	RR	RR	HH	RR	RR	HH	HH	HH	RR	HH	RR	RR	HH	HH	HH	RR	HH	HH	HH	HH	HH
1095449|F|0-16:G>A-16:G>A	TGCAGTAGTTTATTGAGCGGGATAGGAGTGATCTCCATCTCCAAAATCTACAGCCGTGCCGAGATCGGA	2A	105634258	G	A	2A	88.5286		RR	HH	RR	RR	HH	RR	HH	RR	RR	HH	RR	-	HH	RR	HH	HH	RR	HH	HH	RR	RR	RR	HH	RR	RR	HH	HH	HH	RR	HH	RR	RR	HH	HH	HH	RR	HH	HH	HH	HH	HH
1166053|F|0-7:G>A-7:G>A	TGCAGCCGTCCCAGCTTGCAGCTCCTCGGTATGGAGGACCCCCTCTCGTGCTCCAGCACGTGGAGGATG	2A	106799951	G	A	2A	88.5286		RR	HH	RR	RR	HH	RR	HH	RR	RR	HH	RR	RR	HH	RR	HH	HH	RR	HH	HH	RR	RR	-	HH	RR	RR	HH	HH	HH	RR	HH	RR	RR	HH	HH	HH	RR	HH	HH	HH	HH	HH
1159200|F|0-23:C>G-23:C>G	TGCAGTTTGAACTACAACACGTCCAAACCAACGAATACACAAATGCCATTGGTTGGACGATGTGCAAAC	2A	116163028	G	C	2A	88.5286		RR	HH	RR	RR	HH	RR	HH	RR	RR	HH	RR	RR	HH	RR	HH	HH	RR	HH	HH	RR	-	RR	HH	RR	RR	HH	HH	HH	RR	HH	RR	RR	HH	HH	HH	RR	-	HH	HH	HH	HH
3064658|F|0-34:T>C-34:T>C	TGCAGTGTACCGCCCCACCACCAGGCTGACTTTGTCACGAGACCGAGATCGGAAGAGCGGTTCAGCAGG	2D	108312422	T	C	2A	88.5286		RR	HH	RR	RR	HH	RR	HH	RR	RR	HH	RR	RR	HH	RR	HH	HH	RR	HH	HH	RR	RR	RR	HH	RR	RR	HH	HH	HH	RR	HH	RR	RR	HH	HH	HH	RR	HH	HH	HH	HH	HH
978526|F|0-34:G>A-34:G>A	TGCAGGTTTCTTTCAGCAGTTCGGGGCTGTTAAGGGGGTCAGGATTGCCCGAGATCGGAAGAGCGGTTC	2A	137450813	G	A	2A	88.6748		RR	HH	RR	RR	HH	RR	HH	RR	RR	HH	RR	RR	HH	RR	HH	HH	RR	HH	HH	RR	RR	RR	HH	RR	RR	HH	HH	HH	RR	HH	RR	RR	HH	HH	HH	RR	HH	HH	HH	HH	HH
2260686|F|0-43:G>A-43:G>A	TGCAGCCGCGAGAGGCTTCGAACCATCCATGATCGATGCACCTGCCTAGCACAGTCGTCAAGGACTAGC	2A	118485699	G	A	2A	89.5651		RR	HH	RR	RR	HH	RR	-	RR	-	HH	RR	RR	HH	RR	HH	-	RR	HH	HH	RR	RR	RR	HH	RR	RR	HH	HH	HH	RR	HH	RR	RR	HH	HH	HH	RR	HH	HH	HH	HH	HH
1097891|F|0-6:G>A-6:G>A	TGCAGCGGCGGCGGCGAGGTCGGTGGAAAAGAAGGACGACGAGGAGGAGCCGAGATCGGAAGAGCGGTT	2A	142684085	G	A	2A	89.7113		RR	HH	RR	-	HH	RR	-	RR	RR	HH	RR	RR	HH	RR	HH	HH	-	HH	HH	RR	RR	RR	HH	RR	RR	HH	HH	HH	RR	HH	RR	RR	HH	HH	-	RR	HH	HH	HH	HH	HH
1063031|F|0-8:A>G-8:A>G	TGCAGCACACAAGCATCCGTCCATTGGTCCTTCGCCGCGGAAAAGAAGGGGAATGCACAAAATTTCACC	2A	143209404	A	G	2A	89.7113		RR	HH	RR	RR	HH	-	HH	RR	RR	HH	RR	RR	HH	RR	HH	HH	RR	HH	HH	RR	RR	RR	HH	RR	RR	HH	HH	HH	RR	HH	RR	RR	HH	HH	HH	RR	HH	HH	HH	HH	HH
3934599|F|0-17:T>C-17:T>C	TGCAGCAACCGCGTTGATCGCATCGGTCAGATCCGAGATCGGAAGAGCGGTTCAGCAGGAATGCCGAGA	3A	411283596	T	C	2A	89.7113		RR	HH	RR	RR	HH	RR	HH	-	RR	HH	RR	RR	HH	RR	HH	HH	RR	HH	HH	RR	RR	RR	HH	RR	RR	HH	HH	HH	RR	HH	RR	RR	HH	HH	HH	RR	HH	HH	HH	HH	HH
3941664|F|0-21:C>G-21:C>G	TGCAGCGCCAATCCAAAGCAACCCGTCGTCAACCGAGATCGGAAGAGCGGTTCAGCAGGAATGCCGAGA	Unknown		C	G	2A	89.7113		RR	HH	RR	RR	HH	RR	HH	RR	RR	HH	RR	RR	HH	RR	HH	HH	RR	HH	HH	RR	RR	RR	HH	RR	RR	HH	HH	HH	RR	HH	RR	RR	HH	HH	HH	RR	HH	HH	HH	HH	HH
984567|F|0-24:C>G-24:C>G	TGCAGAACTCAAATGAGTTTGACACATACAGGCCAAAAGCCACTGAAAGCCCGAAACTGTTGCCAATTG	2A	160931437	C	G	2A	90.0045		RR	HH	RR	RR	HH	RR	HH	RR	RR	HH	RR	RR	HH	RR	-	HH	RR	HH	HH	RR	-	RR	HH	RR	RR	HH	HH	HH	RR	HH	RR	RR	HH	HH	-	RR	HH	HH	RR	HH	HH
1077708|F|0-25:C>G-25:C>G	TGCAGGATGATGGGTTCCACCGAACCAATGGTTTCTTTTCGCTTCCCCAGGACAGGAGAGGAGGCTCCC	2A	151269803	C	G	2A	90.0045		RR	HH	RR	RR	-	RR	-	RR	RR	HH	-	RR	HH	RR	HH	-	RR	HH	HH	-	-	RR	-	-	RR	-	HH	HH	RR	HH	RR	RR	HH	HH	HH	RR	HH	HH	RR	HH	HH
1153776|F|0-27:G>A-27:G>A	TGCAGGCCGCTCAAGGGGAGCTTCTACGTCGGCGTCACCTTCGTGCGCCTGCTGCCGCACGCGTATGAA	2A	150448181	A	G	2A	90.0045		RR	HH	RR	RR	HH	RR	HH	RR	RR	HH	RR	RR	HH	RR	HH	HH	RR	HH	HH	RR	-	RR	HH	RR	RR	HH	HH	HH	RR	HH	RR	RR	HH	HH	HH	RR	HH	HH	RR	HH	HH
1091747|F|0-52:G>A-52:G>A	TGCAGTTGACCCGCCACATGGCGTTGCCAATCGCCTGCGGGAGGAGGAACAGGTCCTGCATCAGCGCCA	2A	150448247	G	A	2A	90.0045		RR	-	RR	RR	HH	RR	HH	RR	RR	HH	RR	RR	HH	RR	HH	HH	RR	HH	HH	RR	RR	RR	HH	RR	RR	HH	HH	HH	RR	HH	RR	RR	HH	HH	HH	RR	HH	HH	RR	HH	HH
1215845|F|0-38:A>G-38:A>G	TGCAGAGGAGAGTTCTTTCCTGGTACGTGAAGCTCATGACATGTTGCTTGTTTCTCTTGTCCGAGATCG	2A	157115362	A	G	2A	90.0045		RR	HH	RR	-	HH	RR	HH	RR	RR	HH	RR	RR	-	RR	HH	HH	RR	HH	HH	RR	RR	RR	HH	RR	RR	HH	HH	HH	RR	HH	RR	RR	HH	HH	HH	RR	HH	HH	RR	HH	HH
1150369|F|0-7:C>A-7:C>A	TGCAGTCCCAGGCCCCGCATTTCCTTCAAAACATAAGGACGCACAAGCATTTGCCGCCTCGCCCACTTC	2A	149965848	A	C	2A	90.4457		RR	HH	RR	RR	HH	RR	HH	RR	RR	HH	RR	RR	HH	RR	HH	HH	RR	HH	HH	RR	RR	RR	HH	RR	RR	HH	HH	HH	RR	HH	RR	RR	HH	HH	HH	RR	HH	HH	RR	HH	HH
1060708|F|0-22:C>A-22:C>A	TGCAGCATGCATGCATGCATGCCGCTGTTGGCAGGACTCCAGCCACACCGCAAGAGAGACACACACACC	2A	160196749	C	A	2A	90.4457		RR	HH	RR	RR	HH	RR	HH	RR	RR	HH	RR	RR	HH	RR	HH	HH	RR	HH	HH	RR	RR	RR	HH	RR	RR	HH	HH	HH	RR	HH	RR	RR	HH	HH	HH	RR	HH	HH	RR	HH	HH
1092372|F|0-41:G>A-41:G>A	TGCAGCCACCGCTTGCTGCTGTTTTGCTCCTGGCCGCTGCTGCTTGCTGCTCCCCGAGATCGGAAGAGC	Unknown		G	A	2A	90.4457		RR	HH	RR	RR	HH	RR	HH	RR	-	HH	-	RR	-	RR	HH	HH	RR	HH	HH	RR	-	RR	-	RR	RR	HH	HH	HH	RR	HH	RR	RR	HH	HH	HH	RR	HH	HH	RR	HH	HH
990178|F|0-21:C>T-21:C>T	TGCAGACATCGGCGTGATGAGCGGAGCGTCGCTGTACATCCAGAAGGACCTGAAGATCAACGACACCCA	2D	147968189	C	T	2A	90.4457		RR	HH	RR	RR	HH	RR	HH	RR	RR	HH	RR	-	HH	RR	HH	HH	RR	HH	HH	RR	-	RR	HH	RR	RR	-	HH	HH	RR	HH	RR	RR	HH	HH	HH	RR	HH	HH	RR	HH	HH
1235569|F|0-28:T>C-28:T>C	TGCAGGTTTCGGTCAGATCCAAGGAGATTAGTTGGAAGTTGGGAAGCAGGAGCGTGCCTTGTCCGAGAT	2A	153448420	C	T	2A	90.4457		RR	HH	RR	RR	HH	RR	HH	RR	RR	HH	RR	RR	HH	RR	HH	HH	RR	HH	HH	RR	-	RR	HH	-	RR	HH	HH	HH	RR	HH	RR	RR	HH	HH	HH	RR	HH	HH	-	HH	HH
1229345|F|0-5:T>C-5:T>C	TGCAGTGCTCCGTGGAGCCTGGCGGAGCCGCGGAGGCTGTTGCAGGCCAGCAGGCGCAGCTCGTCCTCC	2A	159937395	C	T	2A	90.4457		RR	HH	RR	RR	HH	-	HH	RR	RR	HH	RR	RR	HH	RR	HH	HH	RR	HH	HH	RR	RR	RR	HH	-	RR	HH	HH	HH	RR	HH	RR	RR	HH	HH	HH	RR	HH	HH	RR	HH	HH
1083407|F|0-38:C>A-38:C>A	TGCAGCGCGGCACAGCGACGCCCTGCCGCTGGCAGGCTCGCTTGAACTTAACGCCCGCCCGCGCCGAGA	2A	148854326	C	A	2A	90.4457		-	HH	RR	RR	HH	RR	HH	RR	-	HH	RR	-	HH	RR	HH	HH	RR	-	HH	RR	RR	RR	HH	RR	RR	HH	HH	HH	RR	-	RR	RR	HH	HH	HH	RR	HH	HH	RR	HH	HH
1093325|F|0-41:T>C-41:T>C	TGCAGGCCACCACGCGAGACTCAAAGGGACGGCGGTGGATGTAGAGTCAGCGATGCCGCGTCGCCCCGC	2A	191997088	C	T	2A	91.4875		RR	HH	RR	RR	HH	RR	HH	RR	RR	HH	RR	RR	HH	RR	HH	HH	RR	HH	HH	RR	RR	RR	HH	RR	RR	HH	HH	HH	RR	HH	RR	RR	HH	HH	HH	RR	HH	HH	RR	HH	HH
2254633|F|0-14:C>T-14:C>T	TGCAGGAGAGGATTCTCTTTTGTTCGCAATTTCCACCATCGAATCTGGACTGGTTTGAAATTTTCCGCC	2A	196127268	C	T	2A	91.6337		RR	HH	RR	RR	-	RR	HH	RR	RR	HH	RR	RR	HH	RR	HH	-	RR	HH	HH	RR	RR	RR	HH	RR	RR	-	HH	HH	RR	HH	RR	RR	HH	HH	HH	RR	-	HH	RR	HH	HH
5970902|F|0-7:G>C-7:G>C	TGCAGTGGCGGCGTCGCTCGGTTGGCGACGCCGGCCTTGTGCCCATTGCCGAGATCGGAAGAGCGGTTC	2A	194178602	G	C	2A	91.6337		RR	-	RR	RR	-	RR	-	RR	RR	HH	RR	RR	HH	RR	-	HH	RR	HH	HH	-	-	-	HH	RR	-	HH	HH	HH	RR	HH	RR	RR	HH	HH	HH	RR	HH	HH	RR	HH	HH
5971120|F|0-7:G>C-7:G>C	TGCAGTGGCGGCGTCGCTCGGTTGGCGACGCCGAGATCGGAAGAGCGGTTCAGCAGGAATGCCGAGACC	2A	194178602	G	C	2A	91.927		RR	-	RR	RR	HH	-	-	-	RR	HH	RR	RR	HH	RR	HH	HH	RR	HH	HH	RR	-	RR	-	-	RR	HH	HH	HH	RR	HH	RR	RR	HH	HH	HH	RR	HH	HH	RR	HH	HH
1129233|F|0-50:C>T-50:C>T	TGCAGCCCAGCCGATCCACCCTGTAGAACCGTATTCCCTCCCAAGTGACCCGCCTTCCGATCGGACGCA	2A	194178938	T	C	2A	91.927		RR	-	RR	RR	HH	RR	HH	RR	RR	HH	RR	RR	HH	RR	HH	HH	RR	HH	HH	RR	RR	RR	HH	RR	RR	HH	HH	HH	RR	HH	RR	RR	HH	HH	HH	RR	HH	HH	RR	HH	HH
9721761|F|0-65:A>C-65:A>C	TGCAGCAGCACAGTCCATCTCCAGGACGAGAGGCGCCATGCTCCACTCGAGAGCCAGGGTAACTCACTC	2A	196512363	C	A	2A	92.0732		RR	HH	RR	-	HH	RR	HH	RR	RR	HH	RR	RR	HH	RR	HH	-	RR	-	HH	RR	RR	RR	HH	RR	RR	HH	HH	HH	RR	HH	RR	RR	HH	HH	HH	RR	HH	HH	RR	HH	HH
2268563|F|0-30:A>G-30:A>G	TGCAGCCGCTGCTGCTTGCTGCGCCTGAAAATTGGCCACGTTGTTTGCTGCTGCTGCCTCCATCGCCGC	2A	198754176	A	G	2A	92.5144		RR	HH	RR	RR	HH	RR	HH	RR	RR	HH	RR	RR	HH	-	HH	HH	RR	HH	HH	RR	RR	RR	HH	RR	RR	HH	HH	HH	RR	HH	RR	RR	HH	HH	HH	RR	HH	HH	RR	HH	HH
4991905|F|0-42:T>G-42:T>G	TGCAGGCCATCATGTCGTTCCACCAGTGCGGTGGCAACGTCGTAGACATCGTCAACATCCCCATCCCAC	2A	202049821	T	G	2A	92.5144		RR	HH	RR	RR	HH	RR	HH	RR	RR	HH	RR	RR	HH	RR	HH	HH	RR	HH	HH	RR	RR	RR	HH	RR	RR	HH	HH	HH	RR	HH	RR	RR	HH	HH	HH	RR	HH	HH	RR	-	HH
4991851|F|0-52:G>A-52:G>A	TGCAGCAGCGGCCAGTGGCGCCCCCGCTGCATCAAAGCGGCTGGTCCTTCGCGGCACCACAACGGCTCC	2A	459154974	A	G	2A	93.7086		-	-	RR	-	HH	RR	-	RR	RR	HH	RR	RR	HH	-	HH	-	RR	HH	HH	-	RR	RR	HH	RR	RR	HH	HH	HH	RR	HH	RR	RR	HH	HH	HH	RR	HH	HH	RR	HH	HH
4993093|F|0-35:A>G-35:A>G	TGCAGTCGGGGCTCCCCCTCGACGACCGCCCAGAGAGCGCCCGCTCGCCGTCCCCTGAGCCAATATACG	2A	473407864	G	A	2A	93.7086		RR	HH	RR	RR	HH	RR	HH	RR	RR	HH	RR	RR	HH	RR	-	HH	RR	HH	HH	-	-	RR	HH	RR	RR	HH	-	HH	RR	-	RR	RR	HH	HH	HH	RR	HH	HH	RR	HH	HH
1128135|F|0-20:T>C-20:T>C	TGCAGTCTCCCTCCTGCCCGTGTCGCCGCCTTCACCTCGCCAGGAGACCGATGACCGCAACCTCCCCCC	2A	381193019	T	C	2A	93.7086		RR	HH	RR	RR	-	RR	HH	RR	RR	HH	RR	RR	HH	RR	HH	HH	RR	HH	HH	RR	RR	RR	HH	-	-	HH	HH	HH	RR	HH	RR	RR	HH	HH	HH	RR	HH	HH	RR	HH	HH
1147342|F|0-38:T>C-38:T>C	TGCAGTCTGTGTCTGCATAGATCTCGCACCAAAAAGTTTTTGCATCTTGCACTTGGAATCCAGCTCACT	2A	415265829	C	T	2A	93.7086		RR	HH	RR	RR	HH	RR	-	RR	-	HH	-	RR	HH	RR	HH	HH	RR	HH	HH	RR	RR	-	HH	RR	RR	HH	HH	HH	RR	HH	RR	RR	HH	HH	HH	RR	-	HH	RR	HH	HH
2252454|F|0-39:A>G-39:A>G	TGCAGTGTTGTGTTCGATTCCTAGCTATCATGCCCTGCTATTTTTTTGCAAATTATCACCTTGTATTTG	2A	384273168	A	G	2A	93.7086		RR	HH	RR	RR	HH	RR	HH	RR	RR	HH	RR	RR	HH	RR	HH	HH	RR	HH	HH	RR	RR	RR	HH	RR	RR	HH	HH	HH	RR	HH	RR	RR	HH	HH	HH	RR	HH	HH	RR	HH	HH
2283976|F|0-36:C>T-36:C>T	TGCAGCCTGCCGGCCTACCCCCTGCTTCGTCATCTACAGCCACCTCGCCGTGGCCTCTCCGAGCTCTGC	2A	388256363	T	C	2A	93.7086		RR	HH	RR	RR	HH	RR	HH	RR	RR	HH	RR	RR	HH	RR	HH	HH	RR	HH	HH	RR	-	-	HH	RR	RR	HH	HH	HH	RR	HH	RR	RR	HH	HH	HH	RR	HH	HH	RR	HH	HH
1118289|F|0-37:A>C-37:A>C	TGCAGTCAACGTAGACAGACATAGCGGCCATCCATGGAAGCGAGCGGCTCCGAGATCGGAAGAGCGGTT	2A	444022078	A	C	2A	93.7086		RR	HH	RR	RR	HH	RR	HH	RR	RR	HH	RR	RR	HH	RR	HH	HH	RR	HH	HH	RR	RR	RR	HH	RR	RR	HH	HH	HH	RR	HH	RR	RR	HH	HH	HH	RR	HH	HH	RR	HH	HH
5411515|F|0-12:G>A-12:G>A	TGCAGCAACGACGGCGCTGCTGATCAGGACGCCGTAGTGGCGGCTCCGTGGCCTCCTGATTGATTTGAT	2A	451012531	G	A	2A	93.7086		RR	HH	RR	-	HH	RR	HH	RR	RR	HH	RR	RR	HH	RR	HH	HH	RR	HH	HH	RR	RR	RR	HH	RR	RR	HH	HH	HH	RR	HH	RR	RR	HH	HH	HH	RR	HH	HH	RR	HH	HH
1201430|F|0-58:G>A-58:G>A	TGCAGAGCTTCGTCCGCGCTCGCGACCGCGTCCGCGTCCACCACCACGACCACGACGAGGACCGCCGCT	2A	460327562	A	G	2A	93.7086		RR	HH	RR	RR	HH	RR	HH	RR	RR	HH	RR	RR	HH	RR	HH	HH	RR	HH	HH	RR	RR	RR	HH	RR	RR	HH	HH	HH	RR	-	RR	RR	HH	HH	HH	RR	HH	HH	RR	HH	HH
4910884|F|0-17:G>T-17:G>T	TGCAGGGGCGGCGCTAGGCGATGGCCGAGATCGGAAGAGCGGTTCAGCAGGAATGCCGAGACCGATCTC	Unknown		G	T	2A	93.7086		RR	HH	RR	RR	HH	-	HH	RR	RR	HH	-	RR	HH	RR	HH	HH	RR	HH	HH	RR	RR	RR	HH	RR	RR	HH	HH	HH	RR	HH	RR	RR	-	HH	HH	RR	HH	HH	RR	HH	HH
1097663|F|0-10:G>A-10:G>A	TGCAGATGCCGCGGTGGACTTGGAGCAGAATGTTTCGGCTGTGGGGGTTGTGGTGCAGGACCACACCGA	2A	394704452	A	G	2A	93.7086		RR	-	RR	RR	HH	RR	HH	RR	RR	HH	RR	-	HH	RR	-	HH	RR	HH	HH	RR	RR	RR	HH	RR	-	-	HH	HH	RR	HH	-	RR	HH	HH	HH	RR	HH	HH	RR	HH	HH
1080871|F|0-41:C>T-41:C>T	TGCAGCACAGTCGTTTGATTACCTGTCGTCTACACATCGTGCGTGTGAATATCGTGTGTAGAGTTCCCC	2A	382822301	T	C	2A	94.0019		RR	HH	RR	RR	HH	RR	-	RR	RR	HH	RR	RR	HH	RR	HH	HH	RR	-	HH	RR	-	RR	HH	RR	RR	HH	HH	HH	RR	HH	RR	RR	HH	HH	HH	RR	HH	HH	RR	HH	HH
1059865|F|0-64:C>G-64:C>G	TGCAGGCAGTCAAGGCAAATTAAGGCTACAGAAGATTTGCGGTGAATCTCAATGCCACCAAGCACGGAT	2A	299774969	G	C	2A	94.0019		RR	HH	RR	RR	HH	RR	HH	RR	RR	HH	RR	RR	HH	RR	-	HH	RR	HH	HH	RR	RR	RR	HH	RR	RR	HH	HH	HH	RR	HH	RR	RR	HH	HH	HH	RR	HH	HH	RR	HH	HH
4005851|F|0-45:G>C-45:G>C	TGCAGCCTGCCGGCCTACCCCCTGCTTCGTCATCTATAGCCACCTGGCCGTGGCCTCTCCGAGCTCTAC	2A	381315653	C	G	2A	94.0019		RR	HH	RR	RR	-	RR	HH	RR	RR	HH	RR	RR	HH	RR	HH	HH	RR	HH	HH	RR	-	-	HH	RR	RR	HH	HH	HH	RR	HH	RR	RR	HH	HH	HH	RR	HH	HH	RR	HH	HH
1863020|F|0-5:T>A-5:T>A	TGCAGTGAGAGGCAGCCAGGGGACGCAGAGGAGGACGGGAAGATGGGGAGGTCGAGGCCAGTGGTGCTA	2A	381192774	T	A	2A	94.0019		RR	HH	RR	RR	HH	RR	HH	RR	RR	HH	RR	RR	HH	RR	HH	HH	RR	HH	HH	RR	RR	RR	HH	RR	RR	HH	HH	HH	RR	HH	RR	RR	HH	HH	HH	RR	HH	HH	RR	HH	HH
1097526|F|0-18:A>G-18:A>G	TGCAGCGAATCACGAGCGACCGCAGCGGCGAGTCGGCGACGGGCGGCGGTGGGAAAGTGCCGAGATCGG	2A	434613258	A	G	2A	94.0019		RR	HH	RR	-	HH	RR	HH	RR	RR	HH	RR	-	HH	RR	HH	HH	RR	HH	HH	-	RR	RR	HH	RR	RR	HH	HH	HH	RR	HH	RR	RR	HH	HH	HH	RR	HH	HH	RR	HH	HH
1085277|F|0-23:T>C-23:T>C	TGCAGCTCCGTGGCGGTGATGAATGTGCCGTGAAATCCGTGGCACGCGCCCCGAGATCGGAAGAGCGGT	2A	378396573	C	T	2A	94.2952		RR	HH	RR	RR	HH	RR	HH	RR	RR	HH	RR	RR	HH	RR	HH	HH	RR	HH	HH	RR	RR	RR	HH	RR	RR	HH	HH	HH	RR	HH	RR	RR	HH	HH	HH	RR	HH	HH	RR	HH	HH
4991716|F|0-48:T>G-48:T>G	TGCAGCAGCAGCATAAAATCATCGCCTGTAGCACACAAACTCAGAATATGCAGGGCTGGGGCTAGCAGT	2A	411949558	T	G	2A	94.2952		RR	HH	RR	RR	HH	RR	HH	RR	RR	HH	RR	RR	HH	RR	HH	HH	RR	HH	HH	RR	-	RR	HH	-	RR	-	HH	HH	-	HH	RR	RR	HH	HH	HH	RR	HH	HH	RR	HH	HH
3955958|F|0-26:A>C-26:A>C	TGCAGCCCAACTAGAAGGGATGTGGCATGTTCGTGCATGTTGGGCCGAGATCGGAAGAGCGGTTCAGCA	Unknown		C	A	2A	94.2952		RR	HH	RR	RR	HH	RR	HH	RR	RR	HH	RR	RR	HH	RR	HH	HH	RR	HH	HH	RR	RR	RR	HH	RR	RR	HH	HH	HH	RR	HH	RR	RR	HH	HH	HH	RR	HH	HH	RR	HH	HH
5325066|F|0-41:T>G-41:T>G	TGCAGCTGCTCCAGGCGGGTGCAGCGCTCCGCCCCGCGCCCTCCGAGATCGGAAGAGCGGTTCAGCAGG	2A	361562576	G	T	2A	94.7364		RR	HH	RR	RR	HH	RR	HH	RR	RR	HH	RR	RR	HH	RR	-	HH	RR	HH	HH	RR	-	RR	HH	-	RR	HH	HH	HH	RR	HH	RR	RR	HH	HH	-	RR	HH	HH	RR	HH	HH
1204947|F|0-51:C>T-51:C>T	TGCAGACAATTTAAACGGCTATACCGAAAGAAGAGACGCATGCTTATTTATCAGCTTGATTGCAATTGG	2A	279490907	T	C	2A	94.7364		RR	HH	RR	RR	HH	RR	HH	RR	RR	HH	RR	RR	HH	-	HH	HH	RR	HH	HH	RR	-	-	HH	RR	RR	HH	HH	HH	RR	HH	RR	RR	HH	HH	HH	RR	HH	HH	RR	HH	HH
2280426|F|0-66:C>A-66:C>A	TGCAGCACTGTAGTGGATGGAGATGAGCAAGCGGTAGCGTGGGCGCATCAGGGTCGAAGCTACGGGCGA	2A	472865824	A	C	2A	95.0296		RR	HH	RR	RR	HH	RR	HH	RR	RR	HH	RR	-	HH	-	HH	HH	RR	HH	HH	RR	RR	RR	HH	RR	RR	-	HH	HH	RR	HH	RR	RR	HH	HH	HH	RR	HH	HH	RR	HH	-
1277573|F|0-43:T>G-43:T>G	TGCAGCCAAAGAAGCTCTGTTTTCTGGCCACCGACTTGCGATATGGGTTAGAGGAGAAGCCTCCTGCTG	2A	280615228	T	G	2A	95.0296		RR	HH	RR	-	HH	-	-	RR	RR	HH	RR	RR	HH	RR	HH	HH	RR	-	HH	RR	RR	RR	HH	RR	RR	HH	HH	HH	RR	HH	RR	RR	HH	HH	HH	RR	HH	HH	RR	HH	HH
1227997|F|0-8:T>C-8:T>C	TGCAGGGCTAGAGTTCACGGGTGCGAGGTAGGGCAGCGCCCTGCTGGCTCCAGGGGGCACGCAGCCATG	2A	378701424	T	C	2A	95.0296		RR	HH	RR	RR	HH	RR	HH	RR	RR	HH	RR	RR	HH	RR	HH	HH	RR	HH	HH	RR	RR	RR	HH	RR	RR	HH	HH	HH	RR	HH	RR	RR	HH	HH	HH	RR	HH	HH	RR	HH	HH
1022284|F|0-29:C>T-29:C>T	TGCAGTCATCCATGAGAAGCACTACAGGTCTGACCATAGGCCTATTTTGGTTGACACGGAATATTATAA	6A	44973108	T	C	2A	95.0296		RR	HH	RR	RR	HH	RR	HH	RR	RR	HH	RR	RR	HH	RR	HH	HH	RR	HH	HH	RR	RR	RR	HH	RR	RR	-	HH	HH	RR	-	RR	RR	HH	HH	HH	RR	HH	HH	RR	HH	HH
3934726|F|0-40:G>C-40:G>C	TGCAGGTCGGCAGCTCCGTCGTTGTTGTGGTGGTATAGATGGCTCCGAGATCGGAAGAGCGGTTCAGCA	2A	475765747	C	G	2A	95.0296		RR	HH	RR	RR	HH	RR	HH	RR	RR	HH	RR	RR	HH	RR	HH	HH	RR	HH	HH	RR	RR	RR	HH	RR	RR	HH	HH	HH	RR	HH	RR	RR	HH	HH	HH	RR	HH	HH	RR	HH	HH
1090149|F|0-26:A>G-26:A>G	TGCAGGAAACCGAAGAATGCCTGTCTATCTAGAAACCCGCTCACCCACCCATCTTCATCAGAGTCACGG	2A	437977326	A	G	2A	95.0296		RR	HH	RR	RR	HH	RR	HH	RR	RR	HH	RR	RR	HH	RR	HH	HH	RR	HH	HH	RR	RR	RR	HH	RR	RR	HH	HH	-	RR	HH	RR	RR	HH	HH	HH	RR	HH	HH	RR	HH	HH
4992379|F|0-31:T>C-31:T>C	TGCAGTTTGACGGAATCCTGCTAGAACGGCGTCGGCGAGCCCGTGAACTCCATGGCCACGCCCGAGATC	2A	507314111	T	C	2A	95.6196		RR	HH	RR	RR	HH	RR	-	RR	-	HH	RR	RR	HH	RR	RR	-	RR	HH	HH	RR	RR	RR	HH	RR	-	-	HH	HH	RR	HH	RR	RR	HH	HH	HH	RR	HH	HH	RR	HH	HH
4910264|F|0-55:G>A-55:G>A	TGCAGGGGAGTGGGGAGTGGGGAACTGTGGGACTACTACTTCTAGCTACCACGGTGTGGATATTCTTCA	2A	504275574	G	A	2A	95.6196		RR	HH	RR	RR	HH	RR	HH	RR	RR	HH	RR	-	HH	RR	RR	HH	RR	HH	HH	RR	RR	RR	HH	RR	-	-	HH	HH	RR	HH	RR	RR	HH	HH	HH	RR	HH	HH	RR	HH	HH
2278437|F|0-50:G>C-50:G>C	TGCAGGCATACAGACCACTGCACAATGGATCTCGCAGCCCAACTGGACCAGTGTCGTGCACTCATCCAT	2A	509992841	C	G	2A	95.6196		RR	HH	RR	RR	-	RR	HH	-	RR	HH	RR	RR	HH	RR	RR	HH	RR	HH	HH	RR	RR	RR	HH	-	RR	HH	HH	HH	RR	HH	RR	RR	HH	HH	HH	RR	HH	HH	RR	HH	HH
991737|F|0-56:G>A-56:G>A	TGCAGCCTAGAGCACAGCGCGGCGCGCAATAATTTAGACCGAAGCGTCGTGCGAGTGCCCGATCTCTCA	2A	511924367	G	A	2A	95.6196		RR	HH	RR	RR	HH	RR	HH	-	RR	HH	RR	RR	HH	RR	RR	HH	RR	HH	HH	RR	RR	RR	HH	RR	RR	HH	HH	HH	RR	HH	RR	RR	HH	HH	HH	RR	HH	HH	RR	HH	HH
1266124|F|0-44:C>T-44:C>T	TGCAGTCCGACATCGGCGGCGCCTCGCCTAGGTATCCACGCCTACAGACGGCCGGCACCGACGACGCTC	2A	505417372	T	C	2A	95.7658		RR	HH	RR	RR	HH	RR	HH	RR	RR	HH	RR	RR	HH	RR	RR	HH	RR	HH	HH	RR	-	RR	HH	RR	RR	HH	HH	HH	RR	HH	RR	-	HH	HH	HH	RR	HH	HH	-	HH	HH
1094469|F|0-65:A>C-65:A>C	TGCAGCGGACACGGCGCCCTCACCAATCATCTCTACGGCCAGCGGCGCACGCGCACGTTCTGGTAACTC	2A	508047990	C	A	2A	95.7658		RR	HH	RR	RR	HH	RR	HH	RR	RR	HH	RR	RR	HH	-	RR	HH	RR	HH	HH	RR	RR	RR	HH	RR	RR	HH	HH	HH	RR	HH	RR	RR	HH	HH	HH	RR	HH	HH	RR	HH	HH
5357553|F|0-9:A>T-9:A>T	TGCAGCAGCAGATACTCCCGACCACGCCGAGATCGGAAGAGCGGTTCAGCAGGAATGCCGAGACCGATC	Unknown		A	T	2A	95.912		RR	HH	RR	RR	HH	RR	HH	RR	RR	HH	RR	RR	HH	RR	RR	HH	RR	HH	HH	RR	RR	RR	HH	RR	RR	HH	HH	HH	RR	HH	RR	RR	HH	HH	HH	RR	HH	HH	RR	HH	HH
1187752|F|0-59:A>T-59:A>T	TGCAGGTGGGAATCCCAACCAATCAGCCTCCACAGTCACACACGTACGCATCCACACACACTCTCTCTC	2A	567062536	A	T	2A	97.2596		RR	HH	RR	HH	HH	RR	HH	RR	RR	HH	RR	-	HH	RR	RR	HH	RR	HH	HH	RR	RR	RR	HH	RR	RR	HH	HH	HH	RR	HH	RR	RR	HH	HH	HH	RR	HH	HH	RR	HH	HH
2281236|F|0-34:G>C-34:G>C	TGCAGGTAACCAACGGCCCAGTGTAGCGCGGGCGGCCCCCTGGGTCGATCGGTCAGGTGGTAACCGAGA	2A	578768988	G	C	2A	97.5529		RR	HH	RR	HH	HH	RR	HH	RR	RR	HH	RR	-	HH	RR	RR	HH	RR	HH	HH	-	RR	RR	HH	RR	RR	HH	HH	HH	RR	HH	RR	RR	HH	HH	HH	RR	HH	HH	RR	HH	HH
1133246|F|0-32:C>T-32:C>T	TGCAGGAGGGCGTGATCCCGGCGCTGGTGTCGCTGACGGCGAACGGCACGGGCAAGGCCAAGGACAAGG	2A	586449515	T	C	2A	98.9005		RR	HH	RR	HH	HH	RR	HH	RR	RR	HH	HH	RR	HH	RR	RR	HH	RR	HH	HH	RR	RR	RR	HH	-	RR	HH	HH	HH	RR	HH	RR	RR	HH	HH	HH	RR	HH	HH	RR	HH	HH
1013643|F|0-68:C>T-68:C>T	TGCAGCTGCTGCTTCCCCACCATCGCTGGCTGCTGCTGCTGCACCTACGTCGGCTGCTCTTCTTCCATC	2A	605171920	C	T	2A	99.6402		RR	HH	RR	HH	HH	-	RR	RR	RR	HH	HH	RR	HH	RR	RR	HH	RR	HH	HH	RR	RR	RR	HH	RR	RR	HH	HH	HH	RR	HH	RR	RR	HH	HH	HH	RR	HH	HH	RR	HH	HH
7350253|F|0-41:T>C-41:T>C	TGCAGGCTCAACGACACCGAGGCCGATATGCATTGATGCGGTGGGTTATATCATAGCACCATTTTTTTG	2A	681195527	C	T	2A	111.318		RR	HH	RR	HH	HH	-	-	RR	RR	HH	HH	RR	HH	HH	RR	HH	RR	HH	HH	-	RR	RR	HH	RR	RR	HH	RR	HH	RR	HH	RR	RR	HH	RR	HH	HH	HH	HH	HH	HH	HH
7478615|F|0-21:G>T-21:G>T	TGCAGCGCGGCGACATCGGCGGCGGCCACGTGGTAGATGCGGTTGAAAGCTGTGGGTGGTGCCGCTGTG	2A	682491999	G	T	2A	111.759		RR	HH	RR	-	HH	-	-	RR	RR	HH	HH	RR	HH	-	RR	-	RR	HH	HH	RR	RR	RR	HH	RR	RR	HH	RR	HH	RR	-	RR	RR	HH	RR	HH	HH	HH	HH	HH	HH	HH
1079734|F|0-46:G>C-46:G>C	TGCAGACAAGCATACAGGAACAGGCAAAGTGCCGTGGATTATTCGGGGAAAGGGAAGTGAACAATGCAT	2A	684122564	G	C	2A	112.2		RR	-	RR	HH	HH	RR	RR	RR	RR	HH	HH	RR	HH	HH	RR	HH	RR	HH	HH	RR	RR	RR	HH	RR	RR	HH	RR	HH	RR	-	RR	RR	HH	RR	HH	HH	-	HH	HH	HH	HH
3021145|F|0-16:G>A-16:G>A	TGCAGAACCAGTAGCAGAAGTGATATCACAATTCTCCGAGATCGGAAGAGCGGTTCAGCAGGAATGCCG	Unknown		A	G	2A	113.548		RR	HH	RR	HH	HH	RR	RR	HH	RR	HH	HH	HH	HH	HH	RR	HH	RR	HH	HH	RR	RR	RR	-	RR	RR	-	RR	HH	RR	HH	RR	RR	HH	RR	HH	HH	HH	HH	HH	HH	HH
1243281|F|0-10:C>G-10:C>G	TGCAGGCGGCCCCGCTCAGTTCGCGGCGCAGTCCTAGAGCTTCCTGTTGGCTTATATTACCCCGAGATC	2A	715384273	G	C	2A	122.164		HH	HH	RR	HH	-	RR	RR	HH	HH	HH	HH	RR	HH	HH	RR	HH	HH	HH	HH	RR	RR	RR	RR	HH	RR	HH	RR	HH	RR	HH	RR	RR	HH	HH	HH	HH	HH	HH	HH	HH	HH
1097075|F|0-27:T>C-27:T>C	TGCAGCACCCCGCCGAGGGCGCCGACGTTTGCCCCGTCGCGTAGGACATGCACGGCGCGACGGCGGACG	2A	716544637	C	T	2A	123.055		HH	HH	RR	HH	-	HH	RR	HH	HH	HH	HH	-	HH	HH	RR	HH	HH	-	HH	RR	RR	RR	RR	HH	RR	HH	RR	HH	RR	HH	RR	RR	HH	HH	HH	HH	HH	HH	HH	-	HH
2278028|F|0-66:A>G-66:A>G	TGCAGAGGGACGTCGATGTCTAGCGCCCGTAGATGCCTCATCCGATGGCATGCAGTTCAAAAAAAAAAA	2A	717189915	G	A	2A	123.055		HH	HH	RR	HH	-	-	RR	HH	HH	HH	HH	RR	HH	HH	-	HH	HH	HH	HH	RR	RR	RR	RR	HH	RR	HH	RR	HH	RR	-	RR	RR	HH	HH	HH	HH	HH	HH	HH	HH	HH
999939|F|0-38:A>G-38:A>G	TGCAGCAGGAACCAATAACTGATGGTTTCTATTGATGGACATTGGAATAAGTTCAGAAATAATACTACC	2A	716906689	A	G	2A	123.055		HH	HH	RR	HH	-	HH	RR	HH	HH	HH	HH	-	HH	HH	RR	HH	HH	HH	HH	RR	RR	RR	RR	HH	RR	HH	RR	HH	RR	HH	RR	RR	HH	HH	HH	HH	HH	HH	HH	HH	HH
1053641|F|0-64:T>C-64:T>C	TGCAGATTGCGGTTACGGATTGAAGGCGGCGACACATCCTACCGTCCACGACAAAAGACGCCCATACAT	2A	717007485	C	T	2A	123.055		HH	HH	RR	HH	-	HH	RR	HH	HH	HH	HH	RR	HH	HH	RR	HH	HH	HH	HH	RR	RR	RR	RR	HH	RR	HH	RR	HH	RR	HH	RR	RR	HH	HH	HH	HH	HH	HH	HH	HH	HH
1229356|F|0-21:T>C-21:T>C	TGCAGAGCGGCTACTGACCGATCCACGGCCAGGACATGACATGCGCGCGTCGGCGTCGCCTTTGATTGA	2A	718230473	C	T	2A	123.496		RR	-	RR	HH	-	HH	RR	HH	HH	HH	HH	RR	HH	HH	-	HH	HH	HH	HH	RR	RR	RR	RR	HH	RR	HH	RR	HH	RR	HH	RR	RR	HH	HH	HH	HH	HH	HH	HH	HH	HH
986459|F|0-60:A>G-60:A>G	TGCAGAGTAGTGATCATCGGCGATATGGCGTCGGCAGCAGGCGATGGGACGAGGAGGAGGAAGACGGCG	2A	718622032	A	G	2A	123.642		RR	HH	RR	HH	HH	HH	RR	HH	HH	HH	HH	RR	HH	HH	RR	HH	HH	HH	HH	RR	RR	RR	RR	HH	RR	HH	RR	HH	RR	HH	RR	RR	HH	HH	HH	HH	HH	HH	HH	HH	HH
4439692|F|0-5:A>C-5:A>C	TGCAGAGGCCTCCTGGACACTCCGAGATCGGAAGAGCGGTTCAGCAGGAATGCCGAGACCGATCTCGTA	Unknown		A	C	2A	123.642		RR	HH	RR	HH	-	HH	RR	HH	HH	HH	HH	RR	HH	HH	RR	HH	HH	HH	HH	RR	RR	RR	RR	HH	RR	HH	RR	HH	RR	HH	RR	RR	HH	HH	HH	HH	HH	HH	HH	HH	HH
1275924|F|0-18:C>T-18:C>T	TGCAGTACTCGACGGTACCGCCCTCGCCGTGTTTACTCTCTTTTCTACCGCCGTTCGCACTTTGCTCTT	2A	719525978	T	C	2A	124.99		RR	-	RR	HH	-	HH	-	HH	HH	HH	HH	RR	HH	HH	RR	HH	HH	HH	HH	RR	RR	RR	RR	HH	RR	HH	RR	HH	RR	HH	RR	RR	HH	HH	HH	HH	HH	HH	HH	HH	HH
5324813|F|0-20:T>C-20:T>C	TGCAGGTTGGTCCATACATGTATTATTGCACATCCATGAGCACCCCCCGTGCTCCTCTGACTTCCACAT	2A	719690201	C	T	2A	125.136		RR	HH	RR	HH	-	-	RR	HH	HH	HH	HH	RR	HH	HH	RR	HH	HH	HH	HH	RR	RR	RR	RR	HH	RR	HH	RR	HH	RR	HH	RR	RR	HH	HH	HH	HH	HH	HH	HH	HH	HH
1240048|F|0-53:A>G-53:A>G	TGCAGAATGGAGTCAAGAACAGGAGGATCAAGACTGGAATGCACGGCGTGCCGACCTGCTTCATCTTCC	2A	720521365	A	G	2A	125.577		RR	HH	RR	-	-	HH	RR	HH	HH	HH	HH	RR	HH	HH	RR	HH	HH	HH	HH	RR	RR	RR	RR	HH	RR	HH	RR	HH	RR	HH	RR	RR	HH	HH	-	HH	HH	HH	HH	HH	HH
1299453|F|0-18:G>C-18:G>C	TGCAGCTGCACGTACGTAGCTGCTAGTTCAGACTTTGCCAGCCTCACGTAGAGCTCCTGCCCTTTGTCG	2A	721105596	C	G	2A	125.723		RR	HH	RR	HH	-	HH	RR	HH	HH	HH	HH	RR	HH	HH	RR	HH	HH	HH	HH	RR	RR	RR	RR	HH	RR	HH	RR	HH	RR	HH	RR	RR	HH	HH	HH	HH	HH	HH	HH	HH	HH
1205938|F|0-50:C>A-50:C>A	TGCAGGGACGGCGAGAGCGCGGCGGTAGAGCTCCCGTGCCACGACCGCGGCCTCCTCCGCGCGCGGTCC	2A	733657353	C	A	2A	134.965		HH	-	RR	RR	RR	HH	HH	HH	HH	HH	HH	RR	HH	HH	RR	HH	HH	HH	HH	HH	RR	RR	RR	HH	RR	HH	HH	RR	RR	HH	RR	RR	HH	HH	HH	-	-	HH	RR	RR	HH
1269847|F|0-6:G>A-6:G>A	TGCAGTGTATGTTAGTTGTTGTTTATTGAACAGCACTTGAGCTAAAAGTAGCCCCGAGATCGGAAGAGC	2A	758417987	G	A	2A	161.013		RR	RR	RR	RR	HH	HH	HH	HH	RR	HH	HH	RR	RR	HH	RR	RR	RR	-	HH	-	-	RR	RR	HH	RR	HH	HH	HH	HH	HH	RR	RR	HH	HH	HH	RR	-	HH	HH	HH	HH
1198227|F|0-44:G>C-44:G>C	TGCAGCTCATGTTAATTCAGCGGGCAGTGGAGATGTGTCAGTCAGTCAGATGGAGAACGTGCATGCTTA	2A	758448316	C	G	2A	161.013		RR	RR	-	RR	HH	HH	HH	HH	RR	HH	HH	RR	-	HH	RR	RR	RR	HH	HH	HH	HH	RR	RR	HH	RR	HH	HH	HH	HH	HH	RR	RR	HH	HH	HH	RR	HH	HH	HH	HH	HH
1097996|F|0-26:T>C-26:T>C	TGCAGAATGCTCCTCATCTGGACTCGTTCTGGGGCCTGGTAAATTAGTTTAAGCCGAGATCGGAAGAGC	2A	758756797	T	C	2A	161.16		RR	RR	-	RR	HH	HH	HH	HH	RR	HH	HH	RR	RR	HH	RR	RR	RR	HH	HH	HH	HH	RR	RR	HH	RR	HH	HH	HH	HH	HH	RR	-	HH	HH	HH	RR	HH	HH	HH	HH	HH
4993312|F|0-13:C>G-13:C>G	TGCAGGTTGTCGCCAAGACGGCGCCGCTGCCGAGATCGGAAGAGCGGTTCAGCAGGAATGCCGAGACCG	Unknown		G	C	2A	161.306		RR	RR	-	RR	HH	HH	HH	HH	RR	HH	HH	RR	RR	-	RR	-	RR	HH	HH	HH	HH	RR	RR	-	RR	HH	HH	HH	HH	HH	RR	RR	HH	HH	HH	RR	HH	HH	HH	HH	HH
4406823|F|0-5:A>G-5:A>G	TGCAGATCGGTCCTGATTTGCGTGGCCCGAGATCGGAAGAGCGGTTCAGCAGGAATGCCGAGACCGATC	Unknown		G	A	2A	163.277		RR	RR	-	RR	HH	HH	HH	HH	RR	HH	HH	RR	RR	HH	RR	RR	-	HH	-	RR	HH	RR	RR	HH	RR	HH	HH	HH	HH	HH	RR	RR	HH	HH	HH	RR	HH	HH	HH	HH	HH
5370736|F|0-13:C>T-13:C>T	TGCAGATCGGTCCCGATTTGCGTGGCCCGAGATCGGAAGAGCGGTTCAGCAGGAATGCCGAGACCGATC	Unknown		C	T	2A	163.277		RR	RR	HH	-	HH	HH	HH	HH	RR	HH	HH	-	RR	HH	RR	RR	-	HH	-	RR	HH	RR	RR	HH	RR	HH	HH	HH	HH	HH	RR	RR	HH	HH	HH	RR	HH	HH	HH	HH	HH
4406823|F|0-6:T>C-6:T>C	TGCAGATCGGTCCTGATTTGCGTGGCCCGAGATCGGAAGAGCGGTTCAGCAGGAATGCCGAGACCGATC	Unknown		C	T	2A	163.277		RR	RR	-	RR	HH	HH	HH	HH	RR	HH	HH	RR	RR	HH	RR	-	HH	HH	-	RR	HH	-	RR	HH	RR	HH	HH	HH	HH	HH	-	RR	HH	HH	HH	-	HH	HH	HH	HH	HH
2298479|F|0-6:G>C-6:G>C	TGCAGCGAAGCGGACGCGCAGCCGCCGCGCGCTCGACGGCTTCCCGGAAGAGATCCTCGTGTGGGAGAT	2D	635139672	G	C	2A	166.376		RR	-	RR	-	-	-	RR	-	RR	HH	HH	RR	RR	HH	RR	-	RR	HH	-	RR	-	RR	RR	HH	RR	HH	HH	HH	HH	HH	RR	RR	HH	HH	HH	RR	HH	HH	HH	RR	HH
1252085|F|0-48:T>A-48:T>A	TGCAGTACAGGTCGTGGCTACTTCGTCTCCCGTCAACGATGGATTTGCTAGCCAGCCAATAGCCCAAGC	4A	420543507	T	A	2A	167.418		RR	RR	-	RR	HH	HH	-	HH	RR	HH	HH	RR	HH	HH	RR	RR	RR	HH	-	RR	HH	RR	HH	HH	-	HH	HH	HH	HH	HH	RR	RR	HH	HH	HH	RR	HH	HH	HH	RR	HH
3027058|F|0-13:A>G-13:A>G	TGCAGGTAACTGGAAACGGTCATCCTCGCGTCGCTGTGACTCCCGAGATCGGAAGAGCGGTTCAGCAGG	2D	648639392	A	G	2A	167.565		RR	RR	-	RR	HH	HH	RR	HH	RR	HH	HH	RR	HH	HH	RR	RR	RR	HH	-	RR	HH	RR	HH	HH	RR	HH	HH	HH	HH	HH	RR	RR	HH	HH	HH	RR	HH	HH	HH	RR	HH
2258067|F|0-60:C>T-60:C>T	TGCAGGAGAAGACAAGTGCTATTAAATCACAGGTCAATGTTAAACCCTCGATAAATGATACTCATGAAG	2B	798223	C	T	2B	0		HH	RR	-	RR	HH	HH	RR	RR	-	RR	RR	RR	HH	HH	HH	RR	RR	HH	HH	RR	RR	HH	HH	HH	RR	RR	HH	HH	HH	-	RR	RR	HH	RR	HH	HH	RR	RR	HH	HH	RR
993917|F|0-16:T>C-16:T>C	TGCAGAACCCGAAGACTTTTTTTGGATCAGCCCACGGTTCTATTTCGGGCCGAGATCGGAAGAGCGGTT	2B	6205785	T	C	2B	2.60973		HH	-	RR	-	HH	RR	RR	RR	HH	RR	-	-	RR	HH	HH	RR	RR	HH	HH	RR	-	HH	HH	HH	RR	RR	HH	HH	HH	HH	RR	RR	HH	RR	HH	HH	-	RR	HH	HH	RR
987584|F|0-22:C>T-22:C>T	TGCAGCCTCAGGTCGTCCAGGACGGGCGCGGCCGCGGCCACCTTGGAGCACCGAGATCGGAAGAGCGGT	2B	7648615	T	C	2B	2.60973		HH	RR	RR	RR	HH	-	RR	RR	HH	RR	RR	RR	RR	HH	HH	RR	RR	HH	HH	RR	RR	HH	HH	HH	RR	RR	HH	HH	HH	HH	RR	RR	HH	RR	HH	HH	HH	RR	HH	HH	RR
1092629|F|0-14:T>C-14:T>C	TGCAGCCATCCAAGTCAGAGGCCTTGCGGCCTCGTCCCTGCCCCGAGCGCTTGCTCGGGGCCCCTCGCC	2B	5751861	T	C	2B	2.60973		HH	RR	RR	RR	HH	RR	RR	RR	HH	RR	RR	RR	RR	HH	HH	RR	RR	HH	HH	RR	RR	HH	HH	HH	RR	RR	HH	HH	HH	HH	RR	RR	HH	RR	HH	HH	-	RR	HH	HH	RR
1202954|F|0-51:C>T-51:C>T	TGCAGCTCAGACAGTAACAAAGAATGAAGTAATCAACGTCACTTTCTTAGCCAGCGTTGATCGCAAGAA	2B	6028002	T	C	2B	2.60973		HH	RR	RR	RR	HH	RR	RR	RR	HH	RR	RR	RR	RR	HH	HH	RR	RR	HH	HH	RR	RR	HH	HH	-	-	RR	HH	HH	HH	HH	RR	RR	HH	RR	HH	HH	-	RR	HH	HH	RR
1221658|F|0-27:G>A-27:G>A	TGCAGTATTGACATGGAGGTGCTAATTGGTTTATGTCTCGTAGCCCTTGCCACGGTGTTGGTCTGTTGG	Unknown		G	A	2B	2.60973		HH	RR	RR	RR	HH	RR	RR	RR	HH	RR	RR	RR	RR	HH	HH	RR	RR	HH	HH	RR	RR	HH	HH	HH	RR	RR	HH	HH	HH	HH	RR	RR	HH	RR	HH	HH	-	RR	HH	HH	RR
1022270|F|0-42:C>G-42:C>G	TGCAGTTCATGGCGAGCCCCGTGCCGCAAATGCCGAAGCAATCTGATGCCAGCGGAAGACACGCGGAGA	2B	6253532	G	C	2B	2.60973		HH	RR	RR	RR	HH	RR	RR	RR	HH	RR	RR	RR	RR	HH	HH	RR	RR	HH	HH	RR	RR	-	HH	HH	RR	RR	HH	HH	HH	HH	RR	RR	HH	RR	-	HH	RR	RR	HH	HH	RR
1275640|F|0-66:G>A-66:G>A	TGCAGCGCCAGGGTGCGCGAAGTGCTGGTGGCTCACTGGGTGGGGTGCACACCATGACAGAGCTTTGCG	2B	5972075	A	G	2B	2.60973		HH	RR	RR	RR	HH	RR	RR	RR	HH	RR	RR	RR	RR	HH	HH	RR	RR	HH	HH	RR	RR	-	HH	-	RR	RR	HH	HH	HH	-	RR	RR	HH	RR	HH	HH	-	RR	HH	HH	RR
7354162|F|0-12:T>A-12:T>A	TGCAGGGTGAAGTGCCATCAATAAGTGAGGATTTTGCTATTGATATGCTCTCCACCTTGTTGTTCGCCA	2B	5042195	T	A	2B	3.34943		HH	RR	RR	RR	HH	RR	RR	-	HH	RR	RR	RR	RR	-	HH	-	RR	HH	HH	RR	RR	HH	HH	-	RR	RR	HH	HH	HH	HH	RR	RR	RR	RR	HH	HH	RR	RR	HH	HH	RR
4542612|F|0-7:C>G-7:C>G	TGCAGAGCCTTTGGATCTGTTTCCGAGATCGGAAGAGCGGTTCAGCAGGAATGCCGAGACCGATCTCGT	Unknown		C	G	2B	3.34943		HH	RR	RR	RR	HH	RR	RR	RR	HH	RR	RR	RR	RR	HH	HH	RR	RR	HH	HH	RR	RR	HH	HH	HH	RR	RR	HH	HH	HH	HH	RR	RR	RR	RR	HH	HH	-	RR	HH	HH	RR
1199768|F|0-18:T>C-18:T>C	TGCAGCAGCATGCGGCGGTTGAGCTCGGGGTCCATGGACACCACCGTCGGGCAGCCCAAGATGTGCGTC	2B	1759429	C	T	2B	3.34943		HH	RR	RR	RR	HH	RR	RR	RR	HH	RR	RR	RR	RR	HH	HH	RR	RR	HH	HH	RR	RR	HH	HH	HH	RR	RR	HH	HH	HH	HH	RR	RR	RR	RR	HH	HH	-	RR	HH	HH	RR
1097808|F|0-60:G>A-60:G>A	TGCAGATACGGGAGGGTTTTTCGGACGCACGTCGTATGGTGCCCCACGGTGGTGTGCATGGACCCCGAG	2B	1753920	A	G	2B	3.34943		HH	RR	RR	RR	HH	RR	RR	RR	HH	RR	RR	RR	RR	HH	HH	RR	RR	HH	HH	RR	-	-	HH	HH	-	RR	HH	HH	-	HH	RR	RR	RR	RR	HH	HH	RR	RR	HH	HH	RR
2282736|F|0-8:T>C-8:T>C	TGCAGGTGTTGTTCGCGTGGCAGAACCGCCTCGAGGGCGCCATCCCGGCCACGCTCGCGTCAATGGCGA	2B	2521345	T	C	2B	3.64269		HH	RR	RR	-	HH	RR	RR	RR	HH	RR	-	RR	RR	HH	-	RR	RR	HH	HH	RR	RR	HH	HH	HH	RR	RR	HH	HH	-	HH	RR	RR	RR	RR	HH	HH	RR	RR	HH	HH	RR
1217664|F|0-40:T>C-40:T>C	TGCAGGCTGAAGCTGCATGCATGCATGCCTGGATCGGGGATAAAGCCGTACAATACACTCGCGTCGCCA	Unknown		T	C	2B	7.58163		HH	RR	RR	RR	HH	RR	HH	RR	HH	RR	RR	RR	-	HH	HH	HH	RR	HH	HH	-	RR	HH	HH	HH	-	RR	HH	RR	HH	HH	HH	RR	RR	RR	HH	HH	-	RR	HH	HH	RR
3533431|F|0-23:A>G-23:A>G	TGCAGGCGCACGACACGGCCCCGACCTTCCTCCACGACCTCCGCTCCAGCGACGTGTTCCTCGACGCCG	2B	16038660	A	G	2B	9.39512		HH	RR	RR	RR	HH	RR	HH	RR	HH	RR	RR	RR	RR	HH	HH	HH	RR	-	RR	RR	RR	HH	HH	-	RR	RR	HH	RR	-	HH	HH	RR	RR	RR	HH	-	RR	RR	HH	HH	RR
1059415|F|0-9:G>T-9:G>T	TGCAGATGTGAGGACCTCGGACTTACAGTACACATGACGATTCAACCCCGTGCGTTTGGCCCTTGCGAT	Unknown		T	G	2B	9.39512		HH	RR	RR	RR	HH	RR	HH	RR	HH	RR	RR	RR	RR	HH	HH	HH	RR	HH	RR	RR	RR	HH	HH	HH	RR	RR	HH	RR	HH	HH	HH	RR	RR	RR	HH	HH	-	RR	HH	HH	RR
4408546|F|0-16:A>C-16:A>C	TGCAGCTCTCGCCCAAAAATGGGGGACAGGCAGATCAAGTAAATTTATCAGCTGAACATATCGTATTTT	2B	15462130	A	C	2B	9.39512		HH	RR	RR	RR	HH	RR	HH	RR	HH	RR	RR	RR	RR	HH	HH	HH	RR	HH	RR	RR	RR	HH	HH	HH	RR	RR	HH	RR	HH	HH	HH	RR	RR	RR	HH	HH	-	RR	HH	HH	RR
1106708|F|0-32:C>A-32:C>A	TGCAGTGGCCACACAGGCACACCAAGTAGAGCCAAACCACTTCCACCCACCAACCCTCTCTCACAGTTG	Unknown		A	C	2B	9.8363		HH	RR	RR	-	HH	RR	HH	-	HH	RR	RR	RR	RR	HH	HH	HH	RR	HH	RR	-	RR	HH	-	HH	-	RR	HH	RR	HH	HH	HH	RR	RR	RR	HH	HH	RR	RR	HH	HH	RR
1219243|F|0-57:C>T-57:C>T	TGCAGTGGGCGCGTTTCTGACGCACTGTGGGTGGAACTCCGTCCTAGAGGCAGTGGCCGCGGGCGTGCC	2B	18319817	T	C	2B	13.2685		HH	RR	RR	-	HH	RR	HH	RR	HH	RR	-	RR	RR	HH	RR	HH	RR	HH	RR	RR	RR	HH	HH	HH	-	HH	HH	RR	HH	HH	HH	RR	RR	-	HH	HH	HH	HH	HH	RR	RR
1713290|F|0-64:G>A-64:G>A	TGCAGCATGCTCATCTTTGCCAGAGGCTTTTTCAGCTCAAGGTGGATGAGGCCGGCGGGGTCGAGAGGA	2B	18387889	A	G	2B	13.4147		-	RR	RR	RR	HH	RR	HH	-	HH	RR	-	RR	RR	HH	RR	HH	-	-	RR	-	RR	HH	HH	-	RR	-	HH	RR	HH	HH	HH	RR	RR	RR	HH	HH	-	HH	HH	RR	RR
4911212|F|0-22:G>T-22:G>T	TGCAGCTCCATCCCTCTTGCTCGCGCCCCCCCGAGATCGGAAGAGCGGTTCAGCAGGAATGCCGAGACC	Unknown		G	T	2B	13.8559		HH	RR	RR	RR	HH	RR	HH	RR	HH	RR	RR	RR	RR	HH	RR	HH	RR	HH	RR	RR	RR	RR	HH	-	RR	HH	HH	RR	HH	HH	HH	RR	RR	RR	HH	HH	-	HH	HH	RR	RR
3945623|F|0-18:C>T-18:C>T	TGCAGGTGCAACATGAGACCGAGTCTAGACAGCCGAGATCGGAAGAGCGGTTCAGCAGGAATGCCGAGA	2B	20702630	T	C	2B	13.8559		HH	RR	RR	RR	HH	RR	HH	RR	HH	RR	RR	RR	RR	HH	RR	HH	RR	HH	RR	RR	-	RR	HH	HH	RR	HH	HH	RR	HH	HH	HH	RR	RR	RR	HH	HH	-	HH	HH	RR	RR
1263870|F|0-37:G>C-37:G>C	TGCAGTTCCTGAGGTACAGGCTCGTCAGCTTCTCCATGTTCACGCCCAGCCAGCTCGGCGACGTCGCCC	2B	20273047	C	G	2B	13.8559		HH	RR	RR	RR	HH	RR	HH	RR	HH	RR	RR	RR	RR	HH	RR	HH	RR	HH	RR	RR	RR	RR	HH	HH	RR	-	HH	RR	HH	HH	HH	RR	RR	RR	HH	HH	-	HH	HH	RR	RR
1023751|F|0-40:C>G-40:C>G	TGCAGTTTCTGGAAGAACATCTCAAGCTGCCGATCCGTCACGACGCATCGGCTCAACGAAAGGCTTCTG	2B	19448467	C	G	2B	13.8559		HH	RR	RR	RR	HH	RR	HH	RR	HH	RR	RR	RR	RR	HH	RR	HH	RR	HH	RR	RR	RR	RR	HH	HH	RR	HH	HH	RR	HH	HH	HH	RR	RR	RR	HH	HH	-	HH	HH	RR	RR
1025662|F|0-47:C>G-47:C>G	TGCAGTTCTTGAGGTACAGGCGCGTCAGCTTCTCCAGTCCGCTGAGCCAGGTAGGCGACGTCTCCCCGA	2B	19415866	C	G	2B	13.8559		HH	RR	RR	RR	HH	RR	HH	RR	HH	RR	RR	RR	RR	HH	RR	HH	RR	-	RR	RR	RR	RR	HH	HH	RR	HH	HH	RR	HH	HH	HH	RR	RR	RR	HH	HH	-	HH	HH	RR	RR
1099028|F|0-18:G>C-18:G>C	TGCAGATAGGGGATCGGTGCACGAACACGGATACGGGGCTCAGTGCTAGCCTGGATCCGCCTCTGGAAT	2B	20335525	C	G	2B	13.8559		HH	RR	RR	RR	HH	-	HH	RR	HH	RR	RR	-	RR	HH	RR	HH	RR	HH	RR	RR	RR	RR	HH	HH	RR	HH	HH	RR	HH	HH	HH	RR	RR	RR	HH	HH	-	HH	HH	RR	RR
1295400|F|0-68:A>G-68:A>G	TGCAGAATCCCAAGCAAGACCGCAGGTGCTGCGGCAGATTCCTGTAGCTGGACGCGTCGACGGCGCCGA	2B	22019829	G	A	2B	15.6693		HH	RR	RR	RR	HH	RR	HH	RR	HH	RR	RR	RR	RR	HH	RR	HH	RR	HH	RR	RR	RR	RR	-	-	RR	HH	HH	RR	HH	HH	HH	RR	RR	RR	HH	HH	-	HH	HH	RR	RR
3938110|F|0-10:C>G-10:C>G	TGCAGATATCCGACTGCGGCGAGTTCCGTGCATTCCCGAGATCGGAAGAGCGGTTCAGCAGGAATGCCG	2B	22018131	G	C	2B	15.6693		HH	RR	RR	RR	HH	-	HH	RR	HH	RR	RR	RR	RR	HH	RR	HH	RR	HH	RR	RR	RR	-	HH	HH	RR	HH	HH	RR	HH	HH	HH	RR	RR	RR	HH	HH	RR	HH	HH	RR	RR
1359815|F|0-66:A>G-66:A>G	TGCAGCATGACGACCAGTTGGTTCATGAACTTCTTGATGTGGCCCTCCTCCAGCATCATGGCGGGTAGC	2B	23012898	A	G	2B	16.1105		HH	RR	RR	-	HH	RR	HH	RR	HH	RR	RR	RR	RR	HH	RR	-	RR	-	RR	RR	RR	RR	HH	HH	RR	HH	HH	RR	HH	HH	HH	RR	RR	RR	HH	HH	-	HH	HH	RR	RR
3064619|F|0-17:T>A-17:T>A	TGCAGCCCCATTCCTCTTGCTCGCGCGCTGCCACCCGAGATCGGAAGAGCGGTTCAGCAGGAATGCCGA	2B	22617221	A	T	2B	16.1105		HH	RR	RR	RR	HH	RR	HH	RR	HH	RR	RR	RR	RR	HH	RR	HH	RR	-	RR	RR	RR	RR	HH	HH	RR	HH	HH	RR	HH	-	HH	RR	RR	RR	HH	HH	-	HH	HH	RR	RR
5581071|F|0-27:C>G-27:C>G	TGCAGGGCTTGTACGAGGAGGTCATTTCCTGGATGAATTGTTGATTCGTCGCTACTGCGGAAGTCCAGG	2B	20683582	C	G	2B	16.1105		HH	RR	RR	RR	HH	RR	HH	RR	HH	RR	RR	RR	RR	HH	RR	HH	RR	HH	RR	RR	-	RR	HH	HH	RR	HH	HH	-	HH	HH	HH	RR	RR	RR	HH	HH	-	HH	HH	RR	RR
2278188|F|0-17:G>A-17:G>A	TGCAGAGTGCAGATGGCGGCGACGGGTTTCGAATCTCGTTGGAAGTGGTGTTGAGCAAGAGGGATGGAC	2B	22617155	A	G	2B	16.1105		HH	RR	RR	RR	HH	-	-	RR	HH	RR	RR	RR	RR	HH	RR	HH	RR	HH	RR	RR	RR	RR	HH	HH	-	HH	HH	RR	HH	HH	HH	RR	RR	RR	HH	HH	-	HH	HH	RR	RR
2257519|F|0-62:T>C-62:T>C	TGCAGTAAATGGTAACAACACAGAGAATACAGTTTCATTGCTTGTTCGAACCGCTATGTCAATCAGGAA	2B	24343218	T	C	2B	22.3726		HH	-	HH	HH	HH	RR	HH	RR	HH	RR	RR	HH	RR	HH	RR	HH	RR	HH	RR	HH	RR	RR	HH	HH	HH	HH	HH	RR	HH	HH	HH	RR	RR	HH	HH	HH	-	HH	RR	RR	-
1229520|F|0-13:A>G-13:A>G	TGCAGAGCATGATAATAGTGCGCCCCTGCAACGGGCTCGCCACGACGGTGCAGGTGAGCTACCACGGCT	2B	24552661	G	A	2B	22.5188		HH	RR	HH	RR	HH	RR	HH	RR	HH	RR	RR	-	RR	HH	RR	HH	RR	HH	RR	HH	-	RR	HH	HH	HH	HH	HH	RR	HH	HH	HH	RR	RR	HH	HH	HH	RR	HH	RR	RR	HH
1160644|F|0-15:T>C-15:T>C	TGCAGGCTACACATGTAAGATCGTGTGCTTCAAGGCCAAATTTGCAGTGTGCGTCGCCAAACTTCTGAG	2B	30465897	T	C	2B	37.6843		-	HH	HH	RR	HH	RR	HH	RR	-	RR	RR	HH	RR	-	RR	HH	RR	HH	RR	HH	RR	RR	HH	-	HH	HH	HH	RR	-	-	HH	RR	RR	HH	HH	HH	RR	HH	HH	RR	HH
1160644|F|0-37:G>A-37:G>A	TGCAGGCTACACATGTAAGATCGTGTGCTTCAAGGCCGAATTTGCAGTGTGCGTCGCCAAACTTCTGAG	2B	30465897	A	G	2B	37.6843		-	HH	HH	RR	HH	RR	HH	RR	HH	RR	RR	HH	RR	HH	RR	HH	RR	HH	RR	HH	RR	RR	HH	HH	HH	HH	HH	RR	HH	HH	HH	RR	RR	HH	HH	HH	RR	HH	HH	RR	HH
1075404|F|0-6:T>A-6:T>A	TGCAGCTAATGGCCTTCACAACCTGTAGGCTGTAGCCGCTGCCTGCACCCCTTAATGGCGTTCATGCAT	2B	31382129	T	A	2B	37.9776		HH	HH	HH	RR	HH	RR	HH	-	HH	RR	RR	HH	RR	HH	-	HH	RR	HH	RR	HH	RR	RR	-	HH	HH	HH	HH	RR	HH	HH	HH	RR	RR	HH	HH	HH	RR	HH	HH	RR	HH
1001328|F|0-20:G>C-20:G>C	TGCAGGAACTGCGCGATGCCGGTGGCGTCGGCTAGCGTGTGGTTCCACGTCACGCCCAGGGTGAACCCG	2B	31301466	G	C	2B	37.9776		HH	HH	HH	RR	HH	RR	HH	-	HH	RR	RR	HH	RR	HH	RR	HH	RR	HH	RR	HH	RR	RR	HH	HH	HH	HH	HH	RR	HH	HH	HH	RR	RR	HH	HH	HH	RR	HH	HH	RR	HH
1078389|F|0-22:A>G-22:A>G	TGCAGAATCAAAAGAGAACCCCATCGTAGCCGCAAAGGGCACTTGATTCCTGGCCGAGATCGGAAGAGC	Unknown		G	A	2B	38.5676		HH	HH	HH	RR	HH	RR	HH	RR	HH	RR	RR	HH	RR	HH	RR	-	-	HH	RR	HH	HH	-	HH	HH	HH	HH	HH	RR	HH	HH	HH	RR	RR	HH	HH	HH	-	HH	HH	RR	HH
1026561|F|0-33:T>C-33:T>C	TGCAGGCAGCGTCCAAATGAGAGAGAGGTCCTGTTACGTACGGTGAGTGTGACGGCCGAGATCGGAAGA	2B	31608031	T	C	2B	38.8608		HH	HH	HH	RR	HH	RR	HH	RR	HH	RR	RR	HH	RR	HH	-	HH	RR	HH	RR	HH	HH	RR	HH	HH	HH	HH	HH	RR	HH	HH	HH	RR	RR	HH	HH	HH	RR	HH	HH	RR	HH
1071081|F|0-28:G>A-28:G>A	TGCAGCAGGAAAAGGAGGGTGGAGGGACGGGAAAGAGCAGCAGGGTGTTGATGGCGAGCAGTGCCGAGA	Unknown		A	G	2B	40.2085		HH	HH	HH	-	HH	-	HH	RR	HH	RR	RR	HH	RR	HH	RR	HH	RR	HH	RR	HH	HH	RR	HH	-	HH	HH	HH	RR	HH	HH	HH	RR	-	HH	HH	HH	RR	HH	HH	-	HH
1071081|F|0-10:A>G-10:A>G	TGCAGCAGGAAAAGGAGGGTGGAGGGACGCGAAAGAGCAGCAGGGTGTTGATGGCGAGCAGTGCCGAGA	Unknown		A	G	2B	40.3547		HH	HH	HH	RR	HH	RR	HH	RR	-	RR	RR	HH	RR	HH	RR	HH	-	HH	RR	HH	HH	RR	HH	-	HH	HH	HH	RR	HH	-	HH	RR	RR	HH	HH	HH	RR	HH	HH	RR	HH
2279449|F|0-6:G>A-6:G>A	TGCAGCGGGCATAGATCGAATATAATTGAGATCGTCGATGCCTTCCACAGAATCGGCCGCCGAGATCGG	Unknown		A	G	2B	40.3547		HH	HH	HH	RR	HH	RR	HH	RR	HH	RR	RR	HH	-	HH	RR	HH	RR	HH	RR	HH	HH	RR	HH	HH	HH	HH	HH	RR	HH	HH	HH	RR	RR	HH	HH	HH	RR	HH	HH	RR	HH
1071081|F|0-29:C>G-29:C>G	TGCAGCAGGAAAAGGAGGGTGGAGGGACGCGAAAGAGCAGCAGGGTGTTGATGGCGAGCAGTGCCGAGA	Unknown		C	G	2B	40.3547		HH	HH	HH	RR	HH	RR	HH	RR	HH	RR	RR	HH	RR	HH	RR	HH	-	HH	RR	HH	HH	RR	HH	-	HH	HH	HH	RR	HH	HH	HH	RR	RR	HH	HH	HH	RR	HH	HH	RR	HH
1862670|F|0-46:G>T-46:G>T	TGCAGGGGGCCTGTGCCAACAACCAGTTGTTGGCCTAGGTCCCTCCGACTCTTCGAGTACTTTCGGACA	2B	38179791	G	T	2B	45.3391		HH	HH	HH	RR	HH	RR	HH	RR	HH	RR	RR	HH	RR	HH	RR	HH	RR	HH	HH	HH	HH	RR	HH	HH	RR	HH	HH	RR	HH	HH	HH	RR	RR	HH	HH	HH	RR	HH	HH	RR	HH
4910041|F|0-5:T>C-5:T>C	TGCAGTGCGTGCACCACGGCGATTAGCTCGCCGAGATCGGAAGAGCGGTTCAGCAGGAATGCCGAGACC	Unknown		T	C	2B	48.2745		HH	HH	HH	RR	HH	RR	HH	RR	HH	RR	RR	HH	RR	HH	RR	HH	RR	-	HH	HH	-	RR	HH	HH	RR	HH	HH	RR	HH	-	HH	RR	RR	HH	HH	HH	RR	HH	HH	RR	HH
1136582|F|0-40:T>C-40:T>C	TGCAGCCAGCAATTCCAGCGTCTTGTGTCTGCGAGGATCCTCAACACGCAGCAAGCATCCGAGATCGGA	2B	40530085	C	T	2B	48.2745		HH	HH	HH	-	HH	RR	HH	RR	HH	RR	RR	HH	RR	HH	RR	HH	RR	HH	HH	HH	HH	RR	HH	-	RR	HH	HH	RR	HH	HH	HH	RR	RR	HH	HH	HH	RR	HH	HH	RR	HH
1047040|F|0-10:C>G-10:C>G	TGCAGTTTGTCCGATGTGGGTCAACATACGACGGACCAAGGGACCAATTACAACTGCGACAGCATGAAA	2B	40354316	C	G	2B	48.2745		HH	HH	HH	RR	HH	RR	HH	RR	HH	RR	RR	HH	RR	HH	RR	HH	RR	HH	HH	HH	HH	RR	HH	HH	RR	HH	HH	RR	HH	HH	HH	RR	RR	HH	HH	HH	RR	HH	HH	RR	HH
1065263|F|0-29:G>A-29:G>A	TGCAGCTCCTAGACACTAACTACATGCATGACTCAACTCATGCGGCGAAATAAACATGATGAAACACCT	2B	40820120	G	A	2B	48.2745		HH	HH	HH	RR	HH	-	HH	RR	HH	RR	RR	HH	RR	HH	RR	HH	RR	HH	HH	HH	HH	RR	HH	HH	RR	HH	HH	RR	HH	HH	HH	RR	RR	HH	HH	HH	RR	HH	HH	RR	HH
1075574|F|0-20:G>T-20:G>T	TGCAGCAGAGAAGGAGAGAGGAGGGCAAGATGAAGAGAGGATCAAAGGAGGGAGACGGAGAAGGCGAGC	Unknown		T	G	2B	48.5678		HH	HH	HH	-	HH	-	HH	RR	HH	RR	RR	HH	RR	HH	RR	HH	RR	HH	HH	HH	HH	-	-	HH	RR	HH	HH	RR	HH	HH	RR	RR	RR	HH	HH	HH	RR	HH	HH	RR	HH
1019298|F|0-27:T>G-27:T>G	TGCAGCATGTGCACGACACCACACGCTTCAAACCCACGTCGTGGCCAGGTTCCTCCTCCCTCGGCGGTC	2B	41411864	T	G	2B	48.861		HH	HH	HH	RR	HH	RR	HH	RR	HH	RR	RR	HH	RR	HH	RR	HH	-	HH	HH	-	HH	RR	HH	HH	RR	HH	HH	RR	HH	HH	RR	RR	RR	HH	HH	HH	RR	HH	HH	RR	HH
2256950|F|0-59:G>C-59:G>C	TGCAGGAAAATCAATTATTGATCCACAACATTTTAAAGTCAGTATCCAGCTATCCCCATGATCGAACTT	2B	45549375	C	G	2B	50.99		HH	HH	HH	RR	HH	RR	HH	RR	HH	RR	RR	HH	HH	HH	RR	HH	RR	HH	RR	HH	HH	RR	HH	HH	RR	-	HH	RR	HH	HH	RR	RR	RR	HH	HH	HH	RR	HH	HH	RR	HH
1012442|F|0-46:G>C-46:G>C	TGCAGCTAGGTGATCCACTGCGCGGCGGCGAGCTAGGTCGCGAGCGGCCGCTCCCATGGATGACGACGG	6B	28682683	G	C	2B	51.58		-	HH	HH	RR	HH	RR	HH	RR	HH	RR	RR	HH	HH	HH	-	HH	RR	HH	RR	HH	HH	RR	HH	HH	RR	HH	HH	RR	HH	HH	RR	RR	RR	HH	HH	HH	RR	HH	HH	RR	HH
1093760|F|0-45:C>G-45:C>G	TGCAGGCCCGTTTCCGCGGCTCTTTTTCGCGATTTTCAGATGCGGCGCCGCCCAATGCCGAGATCGGAA	2B	46093822	G	C	2B	51.58		HH	HH	HH	RR	HH	-	HH	RR	HH	RR	RR	HH	HH	HH	-	HH	RR	HH	RR	HH	HH	RR	HH	-	RR	HH	HH	RR	HH	HH	RR	RR	RR	HH	HH	HH	RR	HH	HH	RR	HH
1130816|F|0-9:C>T-9:C>T	TGCAGCTACCGTGCTGTTGTAGTATATACAATACCACAATTTGGATCCTTATCAGGCCGAGATCGGAAG	2B	47252346	C	T	2B	52.4703		HH	HH	-	RR	-	RR	-	RR	HH	HH	RR	HH	HH	HH	RR	HH	RR	HH	RR	-	HH	RR	HH	-	RR	HH	HH	RR	-	-	RR	RR	RR	HH	-	HH	RR	HH	HH	RR	HH
1036899|F|0-33:T>A-33:T>A	TGCAGCCCTTTTAAGCTTCGCACGCGGCTTGGTTCAATAGATATTTTTAGGGAGCCGCTAGGCATCATA	2D	35057329	A	T	2B	65.0956		HH	HH	HH	RR	HH	-	HH	RR	RR	HH	RR	HH	HH	HH	RR	HH	RR	HH	RR	HH	HH	-	HH	HH	RR	HH	RR	RR	HH	-	RR	RR	RR	HH	HH	RR	RR	HH	HH	RR	HH
3570063|F|0-41:T>C-41:T>C	TGCAGGTCGGCAGCTCCGTCGTTGTGCAGTGTCGTAGATGGTGCCGAGATCGGAAGAGCGGTTCAGCAG	2B	57917361	C	T	2B	65.0956		HH	HH	HH	-	HH	RR	HH	RR	-	HH	RR	HH	HH	HH	-	HH	-	HH	-	HH	-	HH	HH	HH	RR	-	RR	RR	HH	HH	RR	RR	RR	HH	HH	RR	RR	HH	HH	RR	-
4733480|F|0-54:T>G-54:T>G	TGCAGGCGGATCTGGTCCAGCAGGCGGTCCGCCTCGCCCTCGGCGTCGTCGGCGTCGTCGGGGTCGGAG	2B	58321596	T	G	2B	65.5368		HH	-	HH	RR	HH	-	HH	RR	RR	HH	RR	-	HH	HH	RR	HH	RR	HH	RR	HH	HH	HH	HH	HH	RR	HH	RR	RR	HH	HH	RR	RR	RR	HH	HH	RR	RR	HH	HH	RR	HH
1217853|F|0-61:C>G-61:C>G	TGCAGGAAGACGCCGACCAGGACGAGGACCAGCATGGTGTTCCGAACCACCATGCTGCTGGCACGACGA	2B	66667038	C	G	2B	71.4271		HH	HH	HH	RR	RR	RR	HH	RR	RR	HH	RR	HH	HH	HH	RR	HH	-	HH	RR	HH	HH	HH	HH	-	RR	HH	HH	RR	HH	HH	RR	HH	RR	HH	HH	RR	RR	HH	HH	RR	HH
4990266|F|0-35:G>A-35:G>A	TGCAGCTCCGAGGCCACTGTTTCAGTTCGTGCACCGACGAACTCGGCGCACAAGCCCACGATTTCTCCA	1A	6205448	A	G	2B	71.4271		HH	HH	HH	RR	RR	RR	HH	RR	RR	HH	-	HH	HH	HH	RR	HH	RR	HH	RR	HH	HH	HH	HH	HH	RR	HH	HH	RR	HH	HH	RR	HH	RR	HH	HH	RR	RR	HH	HH	RR	HH
1075921|F|0-8:T>C-8:T>C	TGCAGAAATACCTTTGTAACTGATTCATACGGAGTATACTAGGAAATGGTGTTGCTCAATATGATGGGG	2B	68361317	T	C	2B	71.4271		HH	HH	HH	RR	RR	RR	HH	RR	RR	HH	HH	-	HH	HH	RR	HH	RR	HH	RR	HH	-	HH	HH	-	RR	HH	HH	RR	HH	HH	RR	HH	RR	HH	HH	RR	RR	HH	HH	RR	HH
1060973|F|0-32:G>A-32:G>A	TGCAGTGTGGCCGTGTGTACTTAAGAAGTTGTGGTCCCGTACGTCAAGTTCGTGTGGGATCAGTTTGAG	2B	68756048	G	A	2B	71.4271		HH	HH	HH	RR	RR	RR	HH	RR	RR	HH	HH	HH	HH	HH	RR	HH	RR	HH	RR	HH	HH	HH	HH	-	RR	HH	HH	RR	HH	HH	RR	HH	RR	HH	HH	RR	RR	HH	HH	RR	HH
1062637|F|0-11:C>T-11:C>T	TGCAGTAACACCTGTGGTCGGACCAGCAGCAACTCGGACTACGAGGGCTCGCTCGTCTCCGACATGTGT	2B	69047995	C	T	2B	71.7203		HH	HH	HH	RR	RR	RR	HH	RR	RR	HH	HH	HH	HH	HH	RR	HH	RR	HH	RR	HH	HH	HH	HH	HH	RR	HH	HH	RR	HH	HH	RR	HH	RR	HH	HH	RR	RR	HH	HH	RR	HH
1267090|F|0-9:G>T-9:G>T	TGCAGCTCCGCCGCCTCCGAGTCTTCGGGGCCAGACAGCAGCGCCTCGTCCAACACCAACTCCAAGCAG	2B	69048568	G	T	2B	71.7203		HH	HH	HH	RR	RR	RR	HH	RR	RR	HH	HH	HH	HH	HH	RR	HH	RR	HH	RR	HH	HH	HH	HH	HH	RR	HH	HH	RR	HH	HH	RR	HH	RR	HH	HH	RR	RR	HH	HH	RR	HH
1863466|F|0-38:A>G-38:A>G	TGCAGGGGCGCTTCTACTTCGCGACTCTCGAGGGGCACATAATGCATGCCCGAGATCGGAAGAGCGGTT	2B	69066012	A	G	2B	71.8665		HH	HH	HH	RR	RR	RR	HH	RR	RR	HH	HH	HH	HH	HH	RR	HH	RR	HH	RR	HH	HH	HH	HH	HH	RR	HH	HH	RR	HH	HH	RR	HH	RR	HH	HH	RR	RR	HH	HH	RR	HH
1096002|F|0-67:A>G-67:A>G	TGCAGCCGCTCCCTCAGACGCGCGAGGCGAGCAGCGGCACGACGGCTCCCTCTGCCGCCCGAGCGGCAG	2B	69560105	G	A	2B	72.9083		HH	HH	HH	RR	RR	RR	HH	RR	RR	HH	HH	HH	HH	HH	RR	HH	RR	HH	RR	HH	HH	HH	HH	-	-	HH	HH	RR	HH	HH	RR	HH	RR	HH	HH	RR	RR	HH	HH	RR	HH
4009735|F|0-25:G>A-25:G>A	TGCAGCTAAGCCAACACACATGCTGGCAGATGTCTTTCAGCCCCCGAGATCGGAAGAGCGGTTCAGCAG	Unknown		A	G	2B	72.9083		HH	HH	HH	RR	RR	RR	HH	RR	-	HH	HH	HH	HH	HH	RR	HH	RR	HH	RR	HH	HH	HH	HH	HH	RR	HH	HH	RR	HH	HH	RR	HH	RR	HH	HH	RR	RR	HH	HH	RR	HH
1025958|F|0-22:A>G-22:A>G	TGCAGTAAATCCGTCCGCCCCAAGTGATTTGTTCGGATGCATACTGAAGAGAGCTTGCTCAATCTCATG	2B	73990357	A	G	2B	73.0545		HH	HH	-	RR	RR	RR	HH	RR	RR	HH	HH	HH	HH	HH	RR	-	RR	HH	RR	HH	HH	HH	HH	HH	-	HH	HH	RR	HH	HH	RR	HH	RR	HH	HH	RR	RR	HH	HH	RR	HH
2292727|F|0-30:G>A-30:G>A	TGCAGGATACGTACGTACGTACGTAGAGCTGTCGATGGAGACGGTACGTTGGGCTCTCCCCACCAGCGT	2B	87163601	A	G	2B	73.9448		HH	HH	HH	-	RR	HH	HH	RR	RR	HH	-	HH	HH	HH	RR	HH	RR	HH	RR	HH	HH	-	HH	-	RR	HH	HH	RR	HH	HH	RR	HH	RR	HH	-	RR	RR	HH	HH	RR	HH
1091081|F|0-46:G>A-46:G>A	TGCAGCCACGGGCGTGCTCGCAAACACGCACGCATTCCAAGGCTCAGACTCCGAGATCGGAAGAGCGGT	2B	87164211	A	G	2B	74.091		HH	HH	HH	RR	RR	HH	HH	RR	RR	HH	HH	HH	HH	HH	RR	HH	RR	HH	RR	HH	HH	HH	HH	HH	RR	HH	HH	RR	HH	HH	RR	HH	RR	HH	HH	RR	RR	HH	HH	RR	HH
1092251|F|0-12:T>A-12:T>A	TGCAGCAATTAATGTAAGTTCTACTGCTAGGAATGAAAAACCCAAAGAAACAAAAAATGCTGTAGTAGG	2B	71241156	T	A	2B	74.3843		HH	HH	HH	RR	RR	RR	HH	RR	RR	HH	HH	HH	HH	HH	RR	HH	RR	HH	RR	HH	HH	HH	HH	-	RR	HH	HH	RR	HH	HH	RR	HH	RR	HH	HH	RR	RR	HH	HH	RR	HH
1090923|F|0-65:G>A-65:G>A	TGCAGGGTGCGCCTTGCCACTATGCTACAGCCCCGTTCTCAGGGGAAGAGAACAAGACATGTCGGGTTG	2B	72162639	G	A	2B	74.3843		HH	HH	HH	RR	RR	-	HH	RR	RR	HH	HH	-	HH	HH	RR	HH	RR	HH	RR	HH	HH	HH	HH	HH	RR	HH	HH	RR	HH	HH	RR	HH	RR	HH	HH	RR	RR	HH	HH	RR	HH
1234875|F|0-28:A>G-28:A>G	TGCAGCTCCGAGGCCACTGTTTCAGTTCATGCACCAACGAACTCGGCGCACAAGCCCATGATTTCTCTG	2B	72918645	A	G	2B	74.3843		HH	HH	HH	RR	RR	RR	HH	RR	RR	HH	HH	HH	HH	HH	RR	-	RR	HH	RR	HH	HH	HH	HH	HH	RR	HH	HH	RR	HH	HH	RR	HH	RR	HH	HH	RR	RR	HH	HH	RR	HH
1055088|F|0-45:T>G-45:T>G	TGCAGCTGCAATTGTGTAGACCTCGCTCGGGCTAGATTCAGTGCTTGGCCATGCCCACTGCGGCTCAGT	2B	73002235	G	T	2B	74.3843		HH	HH	HH	RR	RR	RR	HH	RR	RR	HH	HH	HH	HH	HH	RR	HH	RR	HH	RR	HH	HH	HH	HH	HH	RR	HH	HH	RR	HH	HH	RR	HH	RR	HH	HH	RR	RR	HH	HH	RR	HH
3028596|F|0-19:A>G-19:A>G	TGCAGTGGCGCACGACTCTAGTGAGCAAAGGAGGCTGGGACCGAGATCGGAAGAGCGGTTCAGCAGGAA	2B	73002301	A	G	2B	74.3843		HH	HH	HH	RR	RR	RR	HH	RR	RR	HH	HH	HH	HH	HH	RR	HH	RR	HH	RR	HH	HH	HH	HH	HH	RR	HH	HH	RR	HH	HH	RR	HH	RR	HH	HH	RR	RR	HH	HH	RR	HH
1236153|F|0-14:C>A-14:C>A	TGCAGTAATCAAGGCCAGGCAATAGTGCGGAAACATCACCGCAGCTTCTACTACTTGCTCTTGTATGTA	2B	77928345	A	C	2B	74.3843		HH	HH	HH	RR	RR	RR	HH	-	-	HH	HH	HH	HH	HH	RR	HH	RR	HH	RR	HH	HH	HH	HH	HH	RR	HH	HH	RR	HH	HH	RR	HH	RR	HH	HH	RR	-	HH	HH	RR	HH
7340608|F|0-14:C>G-14:C>G	TGCAGCCCCTGCCCCCGCCGAGATCGGAAGAGCGGTTCAGCAGGAATGCCGAGACCGATCTCGTATGCC	Unknown		G	C	2B	74.3843		HH	HH	HH	RR	RR	RR	HH	RR	RR	HH	-	HH	HH	HH	RR	HH	RR	HH	RR	HH	HH	HH	HH	HH	RR	HH	HH	RR	HH	HH	RR	HH	RR	HH	HH	RR	RR	HH	HH	RR	HH
1034464|F|0-58:A>G-58:A>G	TGCAGTGTTTGAGTGTGAGAGAGACTGAGCCCTCTTTTTACCACTAGTTCAGTGCTTTATCACTGTGTG	2D	44609696	A	G	2B	74.3843		HH	HH	HH	RR	RR	RR	-	RR	RR	HH	HH	HH	HH	HH	RR	HH	RR	HH	RR	HH	HH	HH	HH	-	RR	HH	HH	RR	HH	HH	RR	HH	RR	HH	HH	RR	RR	HH	HH	RR	HH
1033438|F|0-23:G>A-23:G>A	TGCAGTTCTATATATGCACTTTTGTCTGATACGCCTTTCATTTTCTAAACAGGACACACTGAAGCGTGC	2B	71304332	G	A	2B	74.3843		HH	HH	HH	RR	RR	RR	HH	RR	RR	HH	HH	HH	HH	HH	RR	HH	RR	HH	RR	HH	HH	-	HH	HH	RR	HH	HH	RR	HH	HH	RR	HH	RR	HH	HH	RR	RR	HH	HH	RR	HH
1095023|F|0-59:T>C-59:T>C	TGCAGAAACATACTACTAGTTCAGAAACGTGCATGCAGCACCATGTGAAGAAGAGAGAATATTTCTTAC	2B	72430081	T	C	2B	74.3843		HH	HH	HH	RR	RR	RR	HH	RR	RR	HH	HH	HH	HH	HH	RR	HH	-	HH	RR	HH	-	HH	HH	HH	RR	HH	HH	RR	HH	HH	RR	HH	-	HH	HH	RR	RR	HH	HH	RR	HH
986475|F|0-5:A>G-5:A>G	TGCAGACGACGTGTACATGTCCATCTCGTTTCGTTTCAATTGTTCTCGTGCTGCCAAGCAAGGACAAAG	2B	74203726	A	G	2B	74.3843		HH	HH	HH	RR	RR	RR	HH	-	RR	HH	HH	HH	HH	HH	RR	HH	RR	HH	RR	HH	HH	-	HH	HH	RR	HH	HH	RR	HH	HH	RR	HH	RR	HH	HH	RR	RR	HH	HH	RR	HH
1204183|F|0-19:C>T-19:C>T	TGCAGCATGCATGTGCACTCCAACGACTTCTCTATCTATCCTAGCTTGGTGTAAGTGTTTCACCAAACT	2B	75832494	C	T	2B	74.3843		HH	HH	-	RR	RR	RR	HH	RR	RR	HH	HH	HH	HH	HH	RR	HH	RR	HH	RR	HH	HH	-	HH	-	RR	HH	HH	RR	HH	HH	RR	HH	RR	HH	HH	RR	RR	HH	HH	RR	HH
1230189|F|0-8:G>A-8:G>A	TGCAGCACGCCGCAGCCGTCCGTGGACACCGACGACGACGAGGACAGGGCGGTGGTGCATGACAGCTCC	2B	75847996	G	A	2B	74.5305		HH	HH	HH	RR	RR	RR	HH	RR	RR	HH	HH	-	HH	HH	RR	HH	-	HH	RR	HH	HH	HH	HH	HH	RR	HH	HH	RR	HH	-	RR	HH	RR	HH	HH	RR	-	HH	HH	RR	HH
4411931|F|0-28:C>G-28:C>G	TGCAGACCGCACTGCACACGGGATCGGCCGGCCAACCAACCCCGAGATCGGAAGAGCGGTTCAGCAGGA	2B	73986968	G	C	2B	74.6767		-	HH	HH	RR	RR	RR	RR	RR	RR	HH	HH	HH	-	HH	RR	HH	RR	HH	RR	HH	HH	HH	HH	HH	RR	HH	HH	RR	HH	-	RR	HH	RR	HH	HH	RR	RR	HH	HH	RR	HH
1050593|F|0-5:A>G-5:A>G	TGCAGACAATCAGTCGTCAGGTTTATCAATTACCACCACCGTACTTCTGTGATGCTAGTCTTAAGTGGA	2B	79045993	G	A	2B	74.8229		HH	HH	HH	RR	RR	HH	HH	RR	RR	HH	HH	HH	HH	-	RR	HH	RR	HH	RR	HH	HH	HH	HH	HH	-	HH	HH	RR	HH	HH	RR	HH	RR	HH	HH	RR	RR	HH	HH	RR	HH
5971034|F|0-9:T>G-9:T>G	TGCAGTAAATAGGGGTAGTCAGTGTAGAAGTAGCCAAGCTAGCTATGCCTACAGTAACATTCAACAGCA	2B	110964050	G	T	2B	78.9331		HH	HH	HH	RR	RR	HH	HH	-	RR	HH	HH	HH	HH	HH	RR	HH	RR	HH	RR	HH	HH	HH	HH	HH	RR	HH	HH	RR	HH	HH	RR	RR	RR	HH	HH	RR	RR	HH	HH	RR	HH
4990703|F|0-23:T>C-23:T>C	TGCAGGTACTCGCCAGGAGTTCATGTCGCCATGTGTGCCACGTAGCAGCCATACAGACGGGGGCCATGC	2B	116192548	T	C	2B	79.2263		HH	-	HH	RR	RR	HH	-	HH	RR	HH	HH	-	HH	HH	RR	HH	RR	HH	RR	HH	HH	HH	HH	HH	RR	HH	HH	RR	HH	HH	RR	RR	RR	HH	HH	RR	RR	HH	HH	RR	HH
4909968|F|0-9:T>C-9:T>C	TGCAGGAGCTCCGCCATGTTCGTATACGTCATCTACGGCCATCCGTTCAAGCTGGGCGCCTCTACATCA	2B	110963593	C	T	2B	79.2263		HH	HH	HH	RR	RR	HH	HH	HH	RR	HH	HH	HH	HH	HH	RR	HH	RR	HH	RR	HH	HH	HH	HH	HH	RR	HH	HH	RR	HH	HH	RR	RR	RR	HH	HH	RR	RR	HH	HH	RR	HH
1109645|F|0-37:A>G-37:A>G	TGCAGAAATTGCATTCCAATTCGTCCTGGCTGCCATCAACTGGGGAAGTGCTCGCCGAGATCGGAAGAG	2B	116317273	G	A	2B	79.3725		HH	HH	HH	RR	RR	HH	HH	HH	RR	HH	HH	HH	HH	HH	RR	HH	RR	HH	RR	HH	HH	HH	HH	HH	RR	HH	HH	RR	HH	HH	RR	RR	RR	HH	HH	RR	RR	HH	HH	RR	HH
2280466|F|0-34:G>A-34:G>A	TGCAGGCCAGGCAGTCGTCGCTGTCGACTGCTTCGTAGAAGAACCTCGCCACCTTGTACCTCTTGCTGC	2B	117988168	G	A	2B	79.3725		HH	HH	HH	RR	RR	HH	HH	HH	RR	HH	HH	HH	HH	HH	RR	HH	RR	HH	RR	HH	HH	HH	HH	-	RR	HH	HH	RR	HH	HH	RR	RR	RR	HH	HH	RR	RR	HH	HH	RR	HH
21699566|F|0-8:C>T-8:C>T	TGCAGTTTCCATGGAGAAAAAATCTTGAAGGCTTCAAGCAAATGAAAGGATCGTGCATTCCAACTTCCA	2B	122693763	C	T	2B	79.5187		HH	HH	HH	RR	RR	HH	HH	HH	RR	HH	HH	-	HH	HH	-	HH	RR	HH	RR	HH	HH	HH	HH	HH	RR	HH	HH	RR	HH	HH	RR	RR	RR	HH	HH	RR	RR	HH	HH	RR	HH
4988943|F|0-8:T>C-8:T>C	TGCAGCGGTTCGAAGACGATCGATCGACCTTCCGTGGCCCGCTGCCGCGCATTTCCGTCGCCGATCATG	2B	118679478	C	T	2B	79.5187		HH	HH	HH	RR	RR	HH	HH	HH	RR	HH	HH	HH	HH	HH	-	HH	RR	HH	RR	HH	HH	HH	HH	-	RR	HH	HH	RR	HH	HH	RR	RR	-	HH	HH	RR	RR	HH	HH	RR	HH
978657|F|0-33:C>T-33:C>T	TGCAGGGCTGAGCTTTACACCAACGAAACTCCACCATCAGATCAGCCGTACGAACCCCCGCGGCGATAA	2B	118063648	T	C	2B	79.5187		HH	HH	HH	RR	RR	HH	HH	HH	RR	HH	HH	HH	HH	HH	RR	HH	RR	HH	RR	HH	HH	HH	HH	HH	RR	HH	HH	RR	HH	HH	RR	RR	RR	HH	HH	RR	RR	HH	HH	RR	HH
1127466|F|0-13:T>C-13:T>C	TGCAGGACGGCGCTGGCCGCTACATCTGGCGCAACGGGACCGAGTACACCGAGATCGGAAGAGCGGTTC	2B	119633349	T	C	2B	79.5187		-	HH	-	-	RR	-	-	HH	RR	HH	HH	HH	HH	HH	RR	-	RR	HH	RR	HH	-	-	-	HH	RR	HH	HH	RR	HH	-	RR	-	RR	HH	HH	RR	RR	HH	HH	RR	HH
1863013|F|0-35:A>C-35:A>C	TGCAGTTCAAATGAACGACGCCGAATAAGCCAATTAGCTCAATCGATAGGAGGATCAAGAAGGGGGTCA	2B	122927423	C	A	2B	79.6649		HH	HH	HH	RR	RR	HH	HH	HH	RR	HH	HH	HH	HH	HH	RR	RR	RR	HH	RR	HH	HH	HH	HH	HH	RR	HH	HH	RR	HH	HH	RR	RR	RR	HH	HH	RR	RR	HH	HH	RR	HH
1209087|F|0-29:C>G-29:C>G	TGCAGCGCTGTATAGGAGCTCCCCATCGTCTACCCCATCCCCTACGGGATTTCCTATTTAGCGCCGCAG	2B	130028872	C	G	2B	79.6649		HH	HH	HH	RR	RR	HH	HH	HH	RR	HH	HH	HH	HH	HH	RR	RR	RR	HH	RR	-	HH	HH	HH	HH	RR	HH	HH	RR	HH	HH	RR	RR	RR	HH	HH	RR	RR	HH	HH	RR	HH
4544256|F|0-47:T>A-47:T>A	TGCAGGCTCGTGGTTGACGACGAGCGGTCGAGGACGAGGGGCCGTAGTTTGTCTCGGAGCGGGCAGGGA	2B	131108392	A	T	2B	79.6649		HH	HH	HH	RR	RR	HH	HH	HH	RR	HH	HH	HH	HH	HH	RR	RR	RR	HH	RR	HH	HH	HH	HH	HH	RR	HH	HH	RR	HH	HH	RR	RR	RR	HH	HH	RR	RR	HH	HH	RR	HH
1113833|F|0-50:G>A-50:G>A	TGCAGAACGCGAAAAGCGCTGCGACTCCGCGTTCAGCACCGAACTGCTTCGTAACCGCCCGAGATCGGA	2B	131109261	G	A	2B	79.6649		HH	HH	HH	-	RR	HH	HH	HH	RR	HH	HH	HH	HH	HH	RR	RR	RR	HH	RR	HH	HH	HH	HH	HH	RR	HH	HH	RR	HH	HH	RR	RR	RR	-	HH	RR	RR	-	HH	RR	HH
994877|F|0-27:C>G-27:C>G	TGCAGGGGTGAGTTCTAGCGTGCATGGCCACGGATAAGGTCGCGCGTGCAAGCCGAGATCGGAAGAGCG	Unknown		C	G	2B	79.6649		HH	HH	HH	-	RR	HH	HH	HH	RR	HH	HH	HH	HH	HH	RR	HH	RR	HH	RR	HH	HH	HH	HH	HH	RR	HH	HH	RR	HH	HH	RR	RR	RR	HH	HH	RR	RR	HH	HH	RR	HH
4993314|F|0-8:C>T-8:C>T	TGCAGTGCCATTTATAGCTCCCGAGATCGGAAGAGCGGTTCAGCAGGAATGCCGAGACCGATCTCGTAT	Unknown		C	T	2B	79.8111		HH	HH	HH	RR	RR	HH	HH	HH	RR	HH	HH	HH	HH	-	RR	RR	RR	HH	RR	HH	HH	HH	HH	HH	RR	HH	HH	RR	HH	HH	-	RR	RR	HH	-	RR	-	HH	HH	RR	HH
1004525|F|0-23:A>G-23:A>G	TGCAGGGCAACCATCCCATTCCCACGGCAGAAAGCCAGAGATCGCAACCTTTGTCCCATGTCTCACGGA	2B	131567925	A	G	2B	79.9573		HH	HH	HH	-	RR	HH	HH	HH	RR	HH	HH	HH	HH	HH	RR	RR	RR	HH	RR	HH	HH	HH	HH	HH	RR	HH	HH	RR	HH	HH	RR	RR	RR	HH	HH	RR	RR	HH	HH	RR	HH
1105759|F|0-27:G>A-27:G>A	TGCAGACGTTTTGGCTTTTGCTGGTGCGTACAAGAGCGATCATTGGGTGTCACCACAAAAACATGTGTG	2B	133822063	G	A	2B	80.697		HH	HH	HH	RR	RR	HH	HH	HH	RR	HH	HH	HH	-	HH	RR	RR	RR	HH	RR	HH	HH	HH	RR	HH	RR	HH	HH	RR	HH	HH	RR	RR	RR	HH	HH	RR	RR	HH	HH	RR	HH
1066568|F|0-14:A>G-14:A>G	TGCAGTTCAAAATTAAAGTAGCGTCACAGGAGCAAAGATGCATGTGACCTTTTAATCTCTCCAGGACTG	Unknown		A	G	2B	80.697		HH	HH	HH	RR	RR	HH	HH	HH	RR	HH	HH	HH	HH	HH	RR	RR	RR	HH	RR	HH	HH	HH	RR	HH	RR	HH	HH	RR	HH	HH	RR	RR	RR	HH	HH	RR	RR	HH	HH	RR	HH
3946185|F|0-43:T>C-43:T>C	TGCAGGAGATCATCGGCGTGGCGTTGCCGTCCGTGGAGATGCGTAACCGAGATCGGAAGAGCGGTTCAG	2B	133979532	C	T	2B	80.697		HH	HH	HH	RR	RR	HH	HH	HH	RR	HH	HH	HH	-	HH	RR	-	RR	HH	RR	HH	HH	HH	RR	HH	RR	HH	HH	RR	HH	HH	RR	RR	RR	HH	HH	RR	RR	HH	HH	RR	HH
1012515|F|0-59:T>C-59:T>C	TGCAGCGGCAGCGAGCGGAGGCTTGTGACGGAGACGCAGCGGAGGCGTACATGACGGCGTGACGCCGAC	2B	150197634	C	T	2B	80.9903		HH	HH	HH	RR	RR	-	HH	HH	RR	HH	HH	HH	HH	HH	RR	-	RR	HH	HH	HH	HH	HH	RR	HH	RR	HH	HH	RR	HH	HH	RR	RR	RR	HH	HH	RR	-	HH	HH	RR	HH
5411526|F|0-25:C>G-25:C>G	TGCAGGACTGGCAGCGGCGGTACGCCGACGTGCTGCGGCGGAAGGGGAAGTCCGTGGAGGTGGTGGAGT	2B	140852955	G	C	2B	80.9903		HH	HH	HH	-	RR	HH	HH	HH	RR	HH	HH	HH	HH	HH	-	RR	RR	HH	HH	-	HH	HH	-	-	RR	HH	HH	RR	HH	HH	RR	RR	RR	HH	HH	RR	RR	HH	HH	RR	HH
993827|F|0-7:T>C-7:T>C	TGCAGAGTGTTCGGCCGCAGAGGATCCCGCTGAGCGCGCCGCAAGTGCGTAGTACCCGACTTGGGAGGG	2B	142867096	T	C	2B	81.1365		HH	HH	HH	RR	RR	HH	HH	HH	RR	HH	HH	HH	-	HH	RR	-	RR	HH	HH	HH	HH	HH	RR	HH	RR	HH	HH	RR	HH	-	RR	RR	RR	HH	HH	RR	RR	HH	HH	RR	HH
982298|F|0-39:T>A-39:T>A	TGCAGCCATTGTGTCCATTCCATCGTGATCAGATCAAAATATTTTCCACAACTATGTTCTACAGTACTT	2B	142999669	A	T	2B	81.1365		HH	HH	HH	RR	RR	HH	HH	HH	RR	HH	HH	HH	HH	HH	RR	RR	-	HH	HH	HH	HH	HH	RR	HH	RR	HH	HH	RR	HH	HH	RR	RR	RR	HH	HH	RR	RR	HH	HH	RR	HH
3029109|F|0-8:G>A-8:G>A	TGCAGCTCGTAGGAGGTGCTTGTGATGAGCGCGTCTGCGCCGAGATCGGAAGAGCGGTTCAGCAGGAAT	2B	143000173	A	G	2B	81.1365		HH	HH	HH	RR	RR	HH	HH	HH	RR	HH	HH	HH	HH	HH	RR	RR	RR	HH	HH	HH	HH	HH	RR	HH	RR	HH	HH	RR	HH	HH	RR	RR	RR	HH	HH	RR	RR	HH	HH	RR	HH
3029109|F|0-20:T>G-20:T>G	TGCAGCTCGTAGGAGGTGCTTGTGATGAGCGCGTCTGCGCCGAGATCGGAAGAGCGGTTCAGCAGGAAT	2B	143000173	G	T	2B	81.1365		HH	HH	HH	RR	RR	HH	HH	HH	RR	HH	HH	HH	HH	HH	RR	RR	RR	HH	HH	HH	HH	HH	RR	HH	RR	HH	HH	RR	HH	HH	RR	RR	RR	HH	HH	RR	RR	HH	HH	RR	HH
988548|F|0-19:T>A-19:T>A	TGCAGCAAGTCTCTCCCCCTCTGCTTTTTCGCACTGCCATTGCATGTTCAAAGGGTATGATGAGACGCC	2B	143000939	T	A	2B	81.1365		HH	HH	HH	-	RR	HH	HH	HH	-	HH	HH	HH	HH	HH	RR	RR	RR	HH	HH	-	HH	HH	RR	HH	RR	HH	HH	RR	HH	HH	RR	RR	RR	HH	HH	RR	RR	HH	HH	RR	HH
3028668|F|0-34:G>A-34:G>A	TGCAGCTGCACCCGAGTCGCCGTTGTTTTCAGCCGTCGCTCCGAGATCGGAAGAGCGGTTCAGCAGGAA	2B	144569794	A	G	2B	81.1365		HH	HH	HH	RR	RR	HH	HH	HH	RR	HH	HH	HH	HH	HH	RR	RR	RR	HH	HH	HH	HH	HH	RR	HH	RR	HH	HH	RR	HH	HH	RR	RR	RR	HH	HH	RR	RR	HH	HH	RR	HH
1186401|F|0-34:C>G-34:C>G	TGCAGCTATGCACCATCGCGTCGCCTCAGTCTCTCGGATGTGTGCGACTTGGTGGGCGGCCATTGCAGC	2B	146629652	G	C	2B	81.7265		HH	HH	HH	RR	RR	HH	HH	HH	RR	HH	HH	HH	HH	HH	RR	RR	RR	HH	HH	HH	HH	HH	RR	HH	RR	HH	HH	RR	HH	HH	RR	RR	RR	HH	HH	RR	RR	HH	HH	RR	HH
1009854|F|0-28:T>C-28:T>C	TGCAGCGGGAGCGAGGAGCGGAGGTAGGTGCGCATGACGGTGCTGACGACGAACGGGTCCGCGTCCGCC	2B	150710792	C	T	2B	81.7265		HH	HH	HH	RR	RR	HH	HH	-	RR	HH	HH	HH	HH	HH	RR	RR	RR	HH	HH	HH	HH	HH	RR	HH	RR	HH	HH	RR	HH	HH	RR	RR	RR	HH	HH	RR	RR	HH	HH	RR	HH
5579655|F|0-68:G>T-68:G>T	TGCAGCTTAATTAAGCTCAGCGAGAGTTGCAATGACGACAATGCAAGCCCCAGCGGCATCTTCCAAGAG	2B	150985368	T	G	2B	81.7265		HH	HH	HH	RR	RR	HH	HH	HH	RR	HH	HH	HH	HH	HH	RR	RR	RR	HH	HH	HH	HH	HH	RR	HH	RR	HH	HH	RR	HH	HH	RR	RR	RR	HH	HH	RR	RR	HH	HH	RR	HH
1128337|F|0-37:C>A-37:C>A	TGCAGTGTGCAGCATGCAACCTCCCACGTGTTGCGTCCGCGTCAGTCACTGACACCTCCTGCCGCCCCC	2B	153706580	C	A	2B	81.7265		HH	HH	HH	RR	RR	HH	HH	HH	RR	HH	HH	HH	HH	HH	RR	RR	RR	HH	HH	HH	HH	HH	RR	HH	RR	HH	HH	RR	HH	HH	RR	RR	RR	HH	HH	RR	RR	HH	HH	RR	HH
1025310|F|0-29:A>C-29:A>C	TGCAGCCGTACTTCGGCGGCGAGGAGCGCACGGAAGCAGAGCTGATGCTGGAGGGCGTGGGGCCGAGAT	2D	87815767	A	C	2B	81.7265		HH	HH	HH	RR	RR	HH	HH	HH	RR	HH	HH	HH	HH	HH	-	RR	RR	HH	HH	HH	HH	HH	RR	-	RR	HH	HH	RR	HH	HH	RR	RR	RR	HH	HH	RR	RR	HH	HH	RR	HH
3064556|F|0-37:A>C-37:A>C	TGCAGGTCACCGCGTTCTCGCCCCTCATCGACACCATAAACCGCCGCGACGGCACCGTCAACCGCGGCC	2B	140852157	C	A	2B	81.7265		HH	HH	HH	-	RR	HH	HH	HH	RR	HH	HH	HH	HH	HH	RR	RR	RR	HH	HH	HH	HH	HH	RR	HH	RR	HH	HH	RR	HH	HH	RR	RR	RR	HH	HH	RR	RR	HH	HH	RR	HH
1153262|F|0-27:A>G-27:A>G	TGCAGGCCGAGAACCTCACTCCTTTGGAAGAGAGCCTGCCGCCACGGCTGCGCATGCCGAGATCGGAAG	2B	153613201	A	G	2B	82.1677		HH	-	HH	RR	RR	-	HH	HH	RR	HH	HH	HH	HH	HH	RR	RR	RR	HH	HH	HH	HH	HH	RR	HH	RR	HH	HH	RR	HH	HH	RR	RR	RR	HH	HH	RR	RR	HH	HH	RR	HH
4398051|F|0-7:A>G-7:A>G	TGCAGCTACTGAGTGAGGGAGGCAAATGCTCCCGAGATCGGAAGAGCGGTTCAGCAGGAATGCCGAGAC	2B	158649496	A	G	2B	83.9812		HH	HH	HH	RR	RR	-	HH	HH	RR	HH	HH	HH	HH	HH	RR	RR	RR	HH	HH	HH	HH	HH	RR	HH	-	HH	HH	RR	HH	HH	RR	RR	RR	HH	HH	RR	RR	HH	HH	RR	-
1163921|F|0-49:T>C-49:T>C	TGCAGATTTATTTTCGGTAATTTCAAGCCATCTGAACAAAGTTTACTTCTAATTCTGCAAGCATGCAAT	2B	159210768	C	T	2B	84.4223		HH	HH	HH	-	-	HH	HH	HH	RR	HH	HH	HH	HH	HH	RR	-	RR	HH	HH	HH	HH	HH	RR	HH	-	HH	HH	RR	HH	HH	RR	-	RR	HH	HH	RR	RR	HH	HH	RR	-
3064434|F|0-36:A>G-36:A>G	TGCAGGTGACGGTGTTTCTGTTGTCTGGAGACATTCAGCTCCGAGATCGGAAGAGCGGTTCAGCAGGAA	2B	159489976	G	A	2B	84.4223		HH	HH	HH	RR	RR	-	HH	HH	RR	HH	HH	HH	HH	HH	RR	RR	RR	HH	HH	HH	HH	HH	RR	HH	RR	HH	HH	RR	HH	HH	RR	RR	RR	HH	HH	RR	RR	HH	HH	RR	RR
1215678|F|0-65:C>T-65:C>T	TGCAGGAAAGAGATAAGGGAGGAAAGGATAAGGGAGAGAGTGAGATAGCGGCTCGTTGGGCTCACCGAG	2B	159604259	T	C	2B	84.4223		HH	HH	HH	RR	RR	HH	HH	HH	RR	HH	HH	HH	HH	HH	RR	RR	RR	HH	HH	HH	HH	HH	RR	HH	RR	HH	HH	RR	HH	HH	RR	RR	RR	HH	HH	RR	RR	HH	HH	RR	-
2292325|F|0-28:T>G-28:T>G	TGCAGGAAGGACAAGGACCCCGATCATTTCCACCAGTACGAGGTCGACGCCGCGGGCCATCTAAAGATG	2B	159841515	G	T	2B	84.4223		HH	HH	HH	RR	RR	HH	HH	HH	RR	HH	HH	HH	HH	HH	RR	RR	RR	HH	HH	HH	HH	HH	RR	HH	RR	HH	HH	RR	HH	HH	RR	RR	RR	HH	HH	RR	RR	HH	HH	RR	RR
1127183|F|0-26:G>C-26:G>C	TGCAGCGCCATCCTCCCGAACATCTCGTCCACGATCGCGTCGCTCTCCCTCCTGTTGCCCTGCATCATT	2B	157266304	C	G	2B	84.8635		HH	-	HH	RR	RR	HH	-	HH	RR	HH	HH	HH	HH	HH	-	RR	-	HH	HH	HH	HH	HH	RR	-	RR	-	HH	RR	HH	HH	RR	RR	RR	HH	HH	RR	RR	HH	HH	RR	RR
1094999|F|0-55:T>C-55:T>C	TGCAGGGAGTAGGCCAAGCGTCGGAGGTCTTTGCGGCGTCGCCTGAGGGTGTTTCTATGCTGGGTGGGC	2B	155142192	C	T	2B	84.8635		HH	HH	HH	RR	RR	HH	-	HH	RR	HH	HH	HH	HH	HH	RR	RR	RR	HH	HH	HH	HH	HH	RR	HH	RR	-	HH	RR	HH	HH	RR	RR	RR	HH	HH	RR	RR	HH	HH	RR	RR
4396088|F|0-24:G>A-24:G>A	TGCAGAGTACCAGAAGCTGCTTGCGCAGAGGCTGAAGGAGCAAAGAGACCGCCGAGATCGGAAGAGCGG	2B	165111163	A	G	2B	87.6356		HH	HH	HH	RR	-	HH	HH	HH	RR	HH	HH	HH	-	HH	-	RR	RR	HH	HH	HH	-	HH	RR	HH	RR	-	HH	RR	HH	HH	RR	RR	RR	HH	HH	RR	RR	HH	HH	RR	RR
1247535|F|0-38:G>A-38:G>A	TGCAGGCGGCAGGGGCATGCGTGTGCGCGCGGGAGTAGGGCTCCGACCACGGCGGACTGCGGAGCCAAA	2B	165579105	A	G	2B	87.6356		HH	HH	HH	RR	RR	HH	HH	HH	RR	HH	HH	HH	RR	HH	RR	RR	RR	HH	HH	HH	HH	HH	RR	HH	RR	HH	HH	RR	HH	HH	RR	RR	RR	HH	HH	RR	RR	HH	HH	RR	RR
1082017|F|0-65:A>G-65:A>G	TGCAGCTCTCCCTCCTCACCCATGCAGTTCGCCCCCTGCACATTGTTGTTTGTTTTTGGTCAACAACGA	2B	165945263	G	A	2B	87.6356		HH	HH	HH	RR	RR	HH	HH	HH	RR	HH	HH	HH	RR	HH	RR	RR	RR	HH	HH	HH	HH	HH	RR	HH	RR	HH	HH	RR	HH	HH	RR	RR	RR	HH	HH	RR	RR	HH	HH	RR	RR
980315|F|0-44:C>T-44:C>T	TGCAGGCGCATGTTATAGGGTATTTTGCTAACGGGCGCCTAAAGCGCACATCACCCTACCGCTATTTGG	2B	170086128	T	C	2B	87.7818		HH	HH	HH	RR	RR	HH	HH	-	RR	RR	HH	HH	RR	HH	RR	-	-	HH	HH	HH	HH	HH	RR	HH	RR	HH	HH	RR	HH	HH	RR	RR	RR	HH	HH	RR	RR	HH	HH	RR	RR
1002057|F|0-15:C>A-15:C>A	TGCAGTGGGCGCAAACCCGAGCCAGAGCCCGATTAAGTAGAGGCAGCCGCGTGCCCGCATCGGGTACTT	2B	171457221	A	C	2B	87.7818		HH	HH	-	RR	RR	HH	HH	HH	RR	RR	HH	-	RR	HH	RR	RR	RR	HH	HH	HH	HH	HH	RR	HH	RR	HH	HH	RR	HH	HH	RR	RR	RR	HH	HH	RR	-	HH	HH	RR	RR
3948342|F|0-22:T>A-22:T>A	TGCAGCTCTGAGGATTATTTCCTGTCCGAGATCGGAAGAGCGGTTCAGCAGGAATGCCGAGACCGATCT	Unknown		T	A	2B	88.0751		HH	HH	HH	RR	RR	HH	-	HH	RR	RR	HH	HH	RR	HH	RR	RR	RR	HH	HH	HH	HH	HH	RR	HH	RR	HH	HH	RR	HH	HH	RR	RR	RR	HH	HH	RR	RR	HH	HH	RR	RR
2278762|F|0-60:G>C-60:G>C	TGCAGCGCCGTACGTACGTGGGAGGGGAGCGAGCACACATCTACTCGAGGAAGCAGTGACGCATGAGGG	2B	170781731	C	G	2B	88.0751		HH	HH	HH	-	RR	HH	HH	HH	RR	RR	HH	-	RR	HH	RR	RR	RR	HH	HH	HH	HH	HH	RR	HH	RR	HH	HH	RR	HH	HH	RR	RR	RR	HH	HH	RR	-	HH	HH	RR	RR
1055509|F|0-12:G>A-12:G>A	TGCAGGCAGCGCGACGTGAGATGTAAAAATTCACAAAATAGATGCCCCTGCCAAGGATCAATCCACAGA	2B	172174343	A	G	2B	88.2213		HH	HH	HH	RR	RR	HH	HH	-	RR	RR	HH	HH	RR	HH	RR	RR	RR	HH	HH	HH	HH	HH	RR	HH	RR	HH	HH	RR	HH	HH	RR	RR	RR	HH	HH	RR	RR	HH	HH	RR	RR
1094449|F|0-56:T>C-56:T>C	TGCAGTGGCGCCACGGCGTGACCTGGTTGCTGCTGGCGCGGTGGCATGGCATCTACTGCTGCTGCCCGA	2B	195531990	C	T	2B	90.3502		HH	HH	HH	RR	RR	HH	-	HH	RR	RR	HH	HH	RR	HH	RR	RR	RR	HH	HH	HH	HH	HH	RR	HH	RR	HH	HH	RR	HH	HH	RR	RR	RR	HH	HH	RR	HH	HH	HH	-	RR
2284552|F|0-17:C>G-17:C>G	TGCAGCCGTGTCTGGTTCCGCGCTTCAACACAAGCCACACGATCAATGACGTGCGGGCTCATCGACACG	2B	195644654	G	C	2B	90.3502		HH	HH	HH	RR	RR	HH	HH	HH	RR	RR	HH	HH	RR	HH	RR	RR	RR	HH	HH	HH	HH	HH	RR	HH	RR	HH	HH	RR	HH	HH	RR	RR	RR	HH	HH	RR	HH	HH	HH	RR	RR
5581826|F|0-26:A>G-26:A>G	TGCAGGGCGCGATCCAGAGCATGGCAAGAAGCATCATGTCGGCGTGCGCGATGGCGCTGGGCCTCCTCG	2B	195663896	A	G	2B	90.3502		HH	HH	HH	RR	RR	HH	HH	HH	RR	RR	HH	HH	RR	HH	-	RR	RR	HH	HH	HH	HH	HH	RR	HH	RR	HH	HH	RR	HH	HH	RR	RR	RR	HH	-	RR	HH	HH	HH	RR	RR
1095982|F|0-17:A>G-17:A>G	TGCAGGCGCTGCTCGCCAACGCGCTGTCGGAGAAGCCCGCCCCGTCGCCGCTTCCGCCTCCGAGATCGG	2D	136754920	A	G	2B	90.3502		HH	HH	HH	RR	RR	HH	HH	HH	RR	RR	HH	HH	RR	HH	RR	RR	RR	HH	HH	HH	HH	HH	RR	HH	RR	HH	HH	RR	HH	HH	RR	RR	RR	HH	HH	RR	HH	HH	HH	RR	RR
1094400|F|0-38:G>C-38:G>C	TGCAGGCCATGATCGTCAAGATCGCGGTGCCCGTGCTGGCCATGCTGCTGCTGCTGCTCACGGCGTCGG	3B	460657662	G	C	2B	90.3502		HH	HH	HH	RR	RR	HH	HH	HH	RR	RR	HH	HH	RR	HH	RR	RR	RR	HH	HH	HH	HH	HH	RR	HH	RR	HH	HH	RR	HH	HH	RR	RR	RR	HH	HH	RR	HH	HH	HH	RR	RR
5324286|F|0-32:A>G-32:A>G	TGCAGCCTGTCCGCTGTCCAAACACGATTTTGAATGACGAGCCAAGCAAAAAACTTGCACTTGGGAGGA	2B	210251677	A	G	2B	91.0899		HH	HH	HH	RR	-	HH	HH	HH	RR	RR	HH	HH	RR	HH	RR	RR	RR	HH	HH	HH	HH	-	RR	HH	RR	HH	HH	RR	HH	HH	RR	RR	RR	HH	HH	-	HH	HH	HH	RR	RR
1031842|F|0-25:A>T-25:A>T	TGCAGCTTTCTACGGAGCAGCTGAAACCGAGCTCCGCAGCTCCGTGGAGTTGAGCGGAGTGGAGAGATT	2B	210007048	T	A	2B	91.3832		HH	HH	HH	RR	RR	HH	HH	HH	RR	RR	HH	HH	RR	HH	RR	RR	RR	HH	HH	HH	-	HH	RR	HH	RR	HH	HH	RR	HH	HH	RR	RR	RR	HH	HH	RR	HH	HH	HH	RR	RR
1102805|F|0-46:G>C-46:G>C	TGCAGTCCGAAAGAGAGAGAGAGATATTTGATCCATCCCCGTGCACGGTGCGCGCCACGCACGCACCCG	2B	206122571	C	G	2B	91.3832		HH	HH	HH	RR	RR	HH	HH	HH	RR	RR	HH	HH	RR	HH	RR	RR	RR	HH	HH	HH	HH	HH	RR	HH	RR	HH	HH	RR	HH	HH	RR	RR	RR	HH	HH	RR	HH	HH	HH	RR	RR
1125265|F|0-13:G>C-13:G>C	TGCAGCACGTTAGGGTAATTACATGGAGTAGTTACTCCCGTTCCGCTTCCTCTTGGTAGTTAATTACTT	2B	215951648	G	C	2B	93.1966		HH	HH	HH	RR	-	HH	HH	HH	RR	RR	HH	HH	RR	HH	RR	RR	RR	HH	HH	HH	HH	HH	RR	HH	RR	HH	HH	RR	HH	HH	RR	RR	RR	HH	HH	RR	HH	HH	HH	RR	RR
992116|F|0-65:C>T-65:C>T	TGCAGGTCCATGCACGAGGAGGGTCGGACCATCTTTGTGCATGTAGCTGGGGCTGGGGCTGGGGCCGAG	2B	216469247	C	T	2B	93.1966		HH	HH	HH	RR	RR	HH	HH	HH	RR	RR	HH	HH	RR	HH	RR	RR	RR	HH	HH	HH	HH	HH	RR	HH	RR	HH	HH	RR	HH	HH	RR	RR	RR	HH	HH	RR	HH	HH	HH	RR	RR
7335682|F|0-16:G>C-16:G>C	TGCAGACGCAAGAACTGGGCCGAGATCGGAAGAGCGGTTCAGCAGGAATGCCGAGACCGATCTCGTATG	Unknown		C	G	2B	93.4899		HH	-	HH	RR	-	-	HH	HH	-	RR	HH	-	RR	HH	RR	-	RR	HH	HH	HH	-	HH	RR	HH	RR	HH	HH	RR	HH	-	RR	RR	RR	HH	HH	RR	-	HH	HH	RR	RR
4989024|F|0-37:G>C-37:G>C	TGCAGGCGCCGTCGAGGCCAACGTTCTGCGTCGACGAGATGGAGGGTTTCTCGGGCATGTACTCGGGTG	2B	244937288	C	G	2B	94.2296		HH	HH	HH	RR	-	HH	HH	HH	RR	RR	HH	HH	RR	HH	RR	RR	RR	HH	HH	-	HH	HH	RR	HH	-	HH	HH	RR	HH	HH	RR	RR	RR	HH	HH	RR	HH	HH	HH	RR	RR
1003628|F|0-47:G>T-47:G>T	TGCAGCTCGGGCCTCCAATGCTGCCGCCGTCCGCGTCGGGCTGACGCGCATCCACTCCAACCCCGATGT	2B	247517744	G	T	2B	94.2296		HH	HH	HH	RR	RR	HH	HH	HH	RR	RR	HH	HH	RR	HH	RR	RR	RR	HH	HH	HH	HH	HH	-	HH	-	HH	HH	RR	HH	HH	RR	RR	RR	HH	HH	RR	HH	HH	HH	RR	RR
3064852|F|0-14:G>A-14:G>A	TGCAGTAGATCGACGAGGAGGGCGCCACCACCACTGTCATCAGGCCGAGATCGGAAGAGCGGTTCAGCA	2B	249191759	G	A	2B	94.8196		HH	HH	HH	RR	RR	HH	HH	HH	RR	RR	HH	HH	-	HH	RR	-	RR	HH	HH	HH	HH	HH	RR	HH	RR	HH	HH	RR	RR	HH	RR	RR	-	HH	HH	RR	HH	HH	HH	RR	RR
1120593|F|0-8:G>C-8:G>C	TGCAGTAAGTCCACACTAATGATGCCAAATCATCATCATTATGCCCTAGGAAAAACAATTAAGAAATAT	2B	440857557	C	G	2B	95.5593		HH	-	HH	RR	RR	HH	-	HH	RR	RR	HH	HH	RR	HH	RR	RR	-	HH	-	HH	-	HH	RR	HH	RR	HH	-	-	RR	-	-	RR	RR	-	HH	RR	HH	HH	HH	RR	RR
1103746|F|0-47:G>A-47:G>A	TGCAGTGCTGACGAAGGGATGTGTTCCCCAGAAGGAACCCTAGGAGAGTGTAGATCCGTTTCTTGATCA	2B	419320938	A	G	2B	95.5593		HH	HH	HH	RR	RR	HH	HH	HH	RR	RR	HH	HH	RR	HH	RR	RR	RR	HH	HH	-	HH	HH	RR	HH	RR	HH	HH	RR	RR	HH	RR	RR	RR	HH	HH	RR	HH	HH	HH	RR	RR
7168693|F|0-6:C>T-6:C>T	TGCAGCCGAAGACGACGCCGTGGAACGTGTCGTCGCCGATGGTCAGCTTGTCGACGGCCAGCGTGCCCC	2B	478184838	T	C	2B	96.7536		HH	HH	HH	HH	RR	HH	HH	HH	RR	RR	HH	HH	RR	HH	RR	RR	RR	HH	HH	HH	HH	HH	RR	HH	RR	HH	HH	RR	RR	HH	RR	RR	RR	HH	HH	RR	HH	HH	HH	RR	RR
1132924|F|0-29:A>G-29:A>G	TGCAGGTCCTTAAACTTGCAGTGGATGTGATGATTTGGTCCTTGAAGTTGAAAAAGTGGATTATTTCAT	6B	581853829	A	G	2B	100.354		-	HH	HH	-	RR	HH	HH	HH	RR	RR	HH	HH	RR	HH	RR	RR	RR	HH	HH	-	HH	HH	RR	RR	-	HH	HH	RR	RR	HH	RR	RR	RR	HH	HH	RR	-	HH	HH	RR	RR
1200623|F|0-50:A>G-50:A>G	TGCAGTGCTGTATAGAAGCTCCCCAATCTGCCGCACAATGCGGCAGATATACTTTCGCTATAAGGACCC	2B	537869609	A	G	2B	100.944		HH	-	HH	-	RR	-	-	HH	RR	RR	-	-	RR	HH	RR	RR	RR	HH	HH	-	HH	HH	RR	HH	RR	HH	HH	RR	RR	HH	RR	RR	RR	HH	-	RR	HH	HH	HH	RR	RR
1126968|F|0-38:C>G-38:C>G	TGCAGGAAACAAGAAGGGGGAGAGCGCGAGGAGATGCACCCCAAGATCAACACGTTCTTCAAGCGCCAG	2B	531720431	C	G	2B	100.944		HH	HH	HH	HH	RR	HH	HH	HH	RR	RR	HH	HH	RR	HH	RR	-	RR	-	HH	-	-	HH	RR	HH	RR	-	HH	RR	RR	HH	RR	RR	RR	HH	HH	RR	HH	-	HH	RR	RR
1229355|F|0-14:C>T-14:C>T	TGCAGAGGAGCTTGCGGGGCGCAGCCCGTACGGGCGCGGCCAGCCGCCCAGCCGAGATTCGGGCGGGGC	1B	33778404	C	T	2B	101.09		HH	HH	HH	-	RR	HH	HH	HH	RR	RR	HH	-	RR	-	-	RR	RR	HH	HH	-	HH	HH	RR	RR	RR	HH	HH	RR	RR	-	RR	RR	RR	-	-	RR	HH	HH	HH	RR	RR
4910896|F|0-5:T>G-5:T>G	TGCAGTATGGACACGACGACGGTGGCGGACATGTGGGCGGTGTACACGCGGCCGCGCGGCGGGTCGGGC	2B	529593192	T	G	2B	101.09		HH	HH	HH	HH	RR	HH	HH	HH	RR	RR	HH	-	RR	HH	RR	RR	RR	HH	HH	HH	HH	HH	RR	RR	RR	HH	HH	RR	RR	HH	RR	RR	RR	HH	HH	RR	HH	HH	HH	RR	RR
1389259|F|0-12:A>G-12:A>G	TGCAGCAATACTACCCTTGCCTCTGGAACTCTCTTTTCCATCATCAGCCACCTAGGGGACTCCGAGATC	2B	553981724	A	G	2B	103.699		HH	HH	-	RR	RR	-	HH	-	RR	RR	HH	-	RR	HH	RR	RR	RR	HH	HH	-	HH	HH	RR	RR	-	HH	HH	RR	-	HH	RR	RR	RR	HH	RR	RR	HH	HH	HH	RR	RR
4993086|F|0-34:C>T-34:C>T	TGCAGGCCAACGGCGCGACCGCGACGTCGGCCAGCGGGGCGATGGTGGTGGGGCTGAGCCCGCTGAGCG	Unknown		T	C	2B	103.699		HH	HH	HH	RR	RR	HH	HH	HH	RR	RR	HH	HH	RR	HH	RR	RR	RR	HH	HH	HH	HH	HH	RR	-	RR	HH	HH	RR	RR	HH	RR	RR	RR	HH	RR	RR	-	HH	HH	RR	RR
1156277|F|0-59:A>G-59:A>G	TGCAGCGAGAGGTTGTGCAGGGCGCCCATCAGCGCCGCGTGATCAACTCCATGAGCATCAGAGCTGGCC	2B	555349822	G	A	2B	103.699		HH	HH	HH	RR	RR	HH	-	HH	RR	RR	HH	HH	RR	HH	RR	RR	RR	HH	HH	HH	HH	HH	RR	-	RR	HH	HH	RR	RR	HH	RR	RR	RR	HH	RR	RR	-	HH	HH	RR	RR
1130019|F|0-30:C>G-30:C>G	TGCAGCGTGTGGTTGATCCTATTTATCAGTCAAGTGATCGGTCAGGTACGGATATCGGGCTTCATCGCG	2B	565068446	G	C	2B	104.289		HH	HH	-	RR	RR	HH	HH	HH	RR	RR	HH	RR	RR	HH	-	RR	RR	-	HH	HH	HH	HH	RR	RR	RR	HH	HH	RR	RR	-	RR	RR	RR	HH	RR	RR	HH	HH	HH	-	RR
1863039|F|0-55:C>T-55:C>T	TGCAGGGATATTCAGGCATCCGCTTCGAGATCCTGGAGACAGTCGCCACGCTTCTCAACGCCAACGTGA	2B	565077064	T	C	2B	104.289		HH	HH	HH	RR	RR	HH	HH	-	RR	RR	HH	RR	RR	HH	RR	RR	RR	HH	HH	HH	HH	HH	RR	RR	RR	HH	HH	RR	RR	HH	RR	RR	RR	HH	RR	RR	-	HH	HH	RR	RR
1073762|F|0-10:G>A-10:G>A	TGCAGTCATAGTCTCTCCACATCTCGGTGCAATAACAGTTGAACCCTTTGCAGCGTATAAGATTTCACA	2B	565068512	A	G	2B	104.289		HH	HH	HH	RR	RR	HH	HH	HH	RR	RR	HH	RR	RR	HH	RR	RR	RR	HH	HH	HH	HH	HH	RR	RR	RR	HH	HH	RR	RR	HH	RR	RR	RR	HH	RR	RR	-	HH	HH	RR	RR
5411976|F|0-23:G>A-23:G>A	TGCAGTGGTTCGGGGACAGCAGCGGCCAGGCCGCGCCGAGATCGGAAGAGCGGTTCAGCAGGAATGCCG	2B	563922107	A	G	2B	104.289		HH	HH	HH	RR	RR	HH	HH	HH	RR	RR	HH	-	RR	HH	RR	RR	RR	HH	HH	HH	HH	HH	RR	-	RR	HH	HH	RR	RR	HH	RR	RR	RR	HH	RR	RR	-	HH	HH	RR	RR
5050398|F|0-40:A>G-40:A>G	TGCAGGAGGAGCAGGCGGCGGCGGCGGGGAAGGGCCCCGCATAGTCGCTACCGCGGCAGCCGCTGGCGG	2B	574014008	A	G	2B	106.103		HH	HH	HH	RR	-	-	-	HH	RR	RR	HH	RR	RR	-	RR	RR	RR	HH	HH	HH	-	HH	HH	RR	RR	HH	HH	RR	RR	HH	RR	RR	RR	HH	RR	RR	RR	HH	HH	RR	RR
1052925|F|0-60:A>G-60:A>G	TGCAGTTTGCTAAAGCAAATCCTCTTGAGCTGGACCTTCTTGCTGTCAAGCTGGAAGAGCATGAAGATG	2D	492074233	A	G	2B	106.396		HH	HH	HH	-	-	HH	HH	HH	RR	RR	HH	RR	RR	-	RR	-	RR	HH	HH	-	HH	HH	HH	-	RR	HH	HH	RR	RR	HH	RR	RR	RR	HH	RR	RR	RR	HH	HH	RR	RR
1113792|F|0-25:G>A-25:G>A	TGCAGATTTTGGTCAGATCCAAGGAGATCAGTTGGAAGTTGGGAAGCAGGAGCGTGCCTTGTCCGAGAT	2B	573812503	G	A	2B	106.396		HH	HH	HH	RR	RR	HH	HH	HH	RR	RR	HH	RR	RR	HH	RR	-	RR	HH	HH	-	-	HH	HH	RR	RR	HH	HH	RR	-	HH	RR	RR	RR	HH	RR	RR	RR	HH	HH	RR	-
1091982|F|0-26:G>T-26:G>T	TGCAGCCCGCGAACCGCGCGATGCGCGCCATGTACGCGCGCACCGAGATGTCGGGCTTCGTCATCGCCC	2B	583556586	G	T	2B	106.986		HH	HH	HH	RR	RR	HH	HH	HH	RR	RR	HH	RR	RR	HH	RR	RR	RR	HH	HH	HH	HH	HH	HH	RR	RR	HH	HH	RR	RR	-	RR	RR	RR	HH	RR	RR	HH	HH	HH	RR	RR
2255859|F|0-5:A>T-5:A>T	TGCAGAGCAGCGTTACCCAACCCAAACCATGTCCTTGCTCAACAAAGCCAAACGTTTTGATCGAAACTC	2B	582810360	A	T	2B	106.986		HH	HH	HH	RR	RR	HH	-	HH	RR	RR	HH	RR	RR	HH	RR	RR	RR	HH	HH	HH	HH	HH	HH	-	RR	HH	HH	RR	RR	HH	RR	RR	RR	HH	RR	RR	-	HH	HH	RR	RR
1039595|F|0-38:G>C-38:G>C	TGCAGTATCAACTACATCAGCCTCATGCAGCACCTTGTGAAGCACGACAAATAGGATTGCCGCAATTGT	2B	581433203	C	G	2B	106.986		HH	HH	HH	RR	RR	HH	HH	HH	RR	RR	HH	RR	RR	HH	RR	RR	RR	HH	HH	HH	HH	HH	HH	RR	RR	HH	HH	RR	RR	HH	RR	RR	RR	HH	RR	RR	-	HH	HH	RR	RR
996514|F|0-41:T>G-41:T>G	TGCAGGAGTCGGCGTTGCAGGGGCTGGTGCTGTTCCCTTCTTCCTCCTCCTGACCCGACGGCGCGGGGG	2B	575904255	T	G	2B	107.279		HH	HH	HH	RR	RR	HH	HH	HH	RR	RR	HH	RR	RR	HH	RR	RR	RR	HH	HH	HH	HH	HH	HH	RR	RR	HH	HH	RR	RR	HH	RR	RR	RR	HH	RR	RR	HH	-	HH	RR	RR
1080025|F|0-63:C>T-63:C>T	TGCAGTGCGCGTAGCAGTTGAATTGTACTGATCCGAGCATGGCGCCACCCATATAATTGTTGGCTCCGT	2B	575867441	T	C	2B	107.279		HH	HH	HH	RR	RR	HH	HH	HH	RR	RR	HH	RR	RR	HH	RR	RR	RR	HH	HH	HH	HH	HH	HH	RR	RR	HH	HH	-	RR	HH	RR	RR	RR	HH	RR	RR	HH	HH	HH	RR	RR
1126387|F|0-33:T>C-33:T>C	TGCAGACACCTGCGACGGCGAGGAGGCCTGCGGTGGTGATTTGACCGTGGTCGGCGCCGCGGCGAATGT	2B	584134131	T	C	2B	108.17		HH	HH	HH	RR	RR	HH	HH	HH	RR	RR	HH	RR	RR	HH	RR	RR	RR	HH	HH	HH	HH	HH	HH	-	RR	HH	HH	-	-	HH	RR	RR	RR	HH	RR	RR	-	HH	HH	RR	RR
1067992|F|0-9:T>C-9:T>C	TGCAGCCTATGGGAGATGAGTGGGAACATAAAAAGGCAAAGCGGGAACCGAGGTAATGATCTTACCGCC	2B	594176303	C	T	2B	108.316		HH	HH	HH	RR	RR	HH	-	HH	RR	RR	HH	RR	RR	HH	RR	RR	RR	HH	HH	HH	HH	HH	HH	RR	-	HH	HH	RR	RR	HH	RR	RR	RR	HH	RR	RR	RR	HH	HH	RR	RR
1126405|F|0-35:T>G-35:T>G	TGCAGGTCGCTCGGATTGCCAGAGAAAGAAGCGAGTAAGGAAAAGAAAACGAAAGCGGGTAAATCCTGG	2B	596658943	T	G	2B	108.462		HH	HH	HH	RR	RR	HH	HH	HH	RR	RR	HH	RR	RR	HH	RR	RR	RR	HH	HH	-	-	HH	HH	-	RR	HH	HH	RR	RR	HH	RR	RR	RR	HH	RR	RR	-	HH	HH	RR	RR
1211991|F|0-51:G>A-51:G>A	TGCAGGCGCAGGAGCTGTCGCGGCCTTGAGGTGAGGTGAGCTTCGCGGTTCGCAGCGGTTACAGTGGCG	2B	597280478	G	A	2B	108.755		HH	HH	HH	RR	RR	-	HH	HH	RR	RR	HH	-	RR	HH	RR	RR	RR	HH	HH	HH	HH	HH	-	-	RR	HH	HH	RR	RR	HH	RR	RR	RR	HH	RR	RR	-	HH	HH	RR	RR
5411737|F|0-9:A>G-9:A>G	TGCAGGAACACATGTAGCTCCGCCAGTGGCGGTGGCGGCTGTGTTACCCGAGATCGGAAGAGCGGTTCA	2B	599853339	A	G	2B	108.902		-	HH	HH	-	RR	HH	HH	HH	RR	RR	HH	RR	RR	HH	RR	RR	RR	HH	HH	HH	HH	HH	HH	-	RR	HH	HH	RR	RR	HH	RR	RR	RR	HH	RR	RR	-	HH	HH	RR	RR
1253113|F|0-52:T>C-52:T>C	TGCAGCTGCACCGCCGCGGCCACAACCTGCCATGGAAGCTGAAGCAGAAGAATCCGAACCAGGTGCAGC	2B	605381190	C	T	2B	109.048		HH	HH	HH	RR	RR	HH	HH	HH	RR	RR	HH	RR	RR	HH	RR	RR	RR	HH	HH	HH	HH	HH	HH	RR	RR	HH	HH	RR	RR	HH	RR	RR	RR	HH	RR	RR	-	HH	HH	RR	RR
4003364|F|0-28:G>C-28:G>C	TGCAGCCCAGCCTTCCTAGCAAAACTGAGTCGCACACCTTCCCTGTTCTGACAAAACCCGAGATCGGAA	2B	606484563	G	C	2B	109.194		-	HH	-	RR	RR	-	HH	HH	RR	RR	HH	RR	RR	HH	RR	RR	RR	HH	HH	HH	HH	HH	HH	RR	RR	HH	HH	RR	RR	-	RR	RR	RR	HH	RR	RR	-	HH	HH	RR	RR
999196|F|0-11:C>G-11:C>G	TGCAGGTAGGACTGTGGCCCGTTTCCCGCATCGTCGCCGAAATCCTGCCCCGAGATCGGAAGAGCGGTT	2B	605378316	G	C	2B	109.194		HH	HH	HH	RR	RR	HH	-	HH	RR	RR	HH	RR	RR	HH	RR	-	RR	HH	HH	HH	HH	HH	HH	-	RR	HH	HH	RR	RR	HH	RR	RR	RR	HH	RR	RR	-	HH	HH	RR	RR
2278207|F|0-53:G>A-53:G>A	TGCAGCACAAGAACAGATTCATCACCATCACAATTTCACAATTCAAGCCTGTGGTAGGATTGAAAACTT	2B	612688179	G	A	2B	109.784		HH	HH	HH	RR	RR	HH	HH	HH	RR	RR	HH	RR	RR	HH	RR	RR	RR	HH	HH	HH	-	HH	HH	RR	RR	HH	HH	RR	RR	HH	RR	RR	RR	HH	RR	RR	RR	HH	HH	RR	RR
997849|F|0-6:G>A-6:G>A	TGCAGAGCTGCGAGCAGCGGTTCATCTGGGTGCTGCGCGACGCCGACCGCGCCGACATCTTCGCGGAGG	2B	615921632	A	G	2B	109.784		HH	HH	HH	RR	RR	HH	HH	HH	RR	RR	HH	RR	RR	HH	RR	RR	RR	HH	HH	HH	HH	HH	HH	RR	RR	HH	HH	RR	RR	HH	RR	RR	RR	HH	RR	RR	-	HH	HH	RR	RR
1001965|F|0-33:C>T-33:C>T	TGCAGTTTTTGGCTGTGCGGGGACGGAGAATGTCGGGGAGCCGCGAGGGACTGTGGGTGCCGAGATCGG	2B	615783797	T	C	2B	110.077		HH	HH	HH	-	RR	HH	HH	HH	-	RR	HH	RR	RR	HH	RR	-	RR	HH	HH	HH	HH	HH	HH	HH	RR	-	HH	RR	RR	-	-	RR	RR	HH	RR	RR	RR	HH	HH	RR	RR
1129529|F|0-42:G>A-42:G>A	TGCAGCCTGCTCTGCACACGTGGCGTGGGTACGTAGTGAACGGTCTGTGGTGGCTGCGTGCGTGCATGC	2B	616934904	G	A	2B	111.272		HH	-	HH	RR	RR	HH	HH	HH	-	RR	HH	RR	RR	HH	RR	RR	RR	HH	HH	HH	HH	HH	HH	RR	RR	HH	HH	RR	RR	HH	RR	RR	RR	HH	RR	RR	-	HH	HH	RR	-
1058706|F|0-58:C>T-58:C>T	TGCAGATTCACCATAACTTACTCCAACAACATGACATTCGCGACCGTCAAGGTAATGACATTTTCTGAC	2B	619757455	C	T	2B	111.272		HH	HH	HH	-	RR	HH	HH	HH	RR	RR	HH	-	RR	HH	RR	RR	RR	HH	HH	HH	HH	HH	HH	RR	-	HH	HH	RR	RR	HH	RR	RR	RR	HH	RR	RR	-	HH	HH	RR	RR
3064889|F|0-38:G>T-38:G>T	TGCAGCCCACGCACGCGCCTTGCGCTTCGCAGCCAGGGGCCCGAGATCGGAAGAGCGGTTCAGCAGGAA	2B	620272369	G	T	2B	111.272		HH	HH	HH	RR	RR	HH	HH	HH	RR	RR	HH	RR	RR	HH	RR	RR	RR	HH	HH	HH	-	HH	HH	RR	RR	HH	HH	RR	RR	HH	RR	RR	RR	HH	RR	RR	RR	HH	HH	RR	RR
1083025|F|0-54:T>C-54:T>C	TGCAGCTAGCCAATTAGCCGTACTGCAATTTCACGCTCAATTCTGTATTTACCATTTCAGGTGGCGCAT	2B	620194415	C	T	2B	111.272		HH	HH	HH	RR	RR	HH	HH	HH	RR	RR	HH	RR	RR	HH	RR	RR	RR	HH	HH	-	HH	HH	HH	-	RR	-	HH	RR	RR	HH	RR	RR	RR	HH	RR	RR	-	HH	HH	RR	RR
1084681|F|0-61:T>C-61:T>C	TGCAGTTAACCGTTCAATCCTGATTGCTTTCTTGGCGGTTCAATCCTAATTCCTGCCTTGATGACGCCC	2B	620242436	T	C	2B	111.565		HH	HH	-	RR	RR	-	HH	HH	-	RR	HH	RR	RR	HH	RR	RR	RR	HH	HH	-	HH	HH	-	RR	RR	HH	HH	RR	RR	-	RR	RR	RR	HH	RR	RR	-	HH	HH	RR	RR
5581349|F|0-6:T>C-6:T>C	TGCAGCTACCCAAAACGGCTGGCCGCCCGTGCAGCGGCCGAGATCGGAAGAGCGGTTCAGCAGGAATGC	2B	632041317	T	C	2B	112.006		HH	HH	HH	RR	RR	HH	HH	HH	-	RR	HH	RR	RR	HH	RR	RR	RR	HH	HH	HH	HH	HH	HH	RR	RR	HH	HH	RR	RR	HH	RR	RR	RR	HH	RR	RR	-	HH	HH	RR	RR
1097002|F|0-65:C>A-65:C>A	TGCAGAGCCCCTCTTCACGCAGCGGCGGGAAACGGGGCGACGTGGGCGACGCGCGGCCACGCGCGCGGC	2B	631849897	C	A	2B	112.006		HH	HH	HH	RR	RR	HH	HH	HH	RR	RR	HH	RR	RR	HH	RR	RR	RR	HH	HH	HH	HH	HH	HH	RR	RR	HH	HH	RR	RR	HH	RR	RR	RR	HH	RR	RR	-	HH	HH	RR	RR
1864719|F|0-20:A>G-20:A>G	TGCAGCTCTGGCGAGACACTAGATCTCATGGCGGCGTTCATGGTGATGTGCCTTGTCTGTACCTCAACT	Unknown		A	G	2B	112.299		-	-	HH	RR	RR	-	HH	HH	RR	RR	HH	RR	RR	-	RR	RR	RR	HH	HH	HH	HH	HH	HH	RR	-	-	HH	RR	RR	-	RR	RR	RR	HH	RR	RR	-	HH	HH	RR	RR
1376860|F|0-35:A>G-35:A>G	TGCAGCGCCTGGGCCAGCAGCCTCCAAGGCCCAGCACCCCTGGCCCAGCTTCGTCGCCCATTTGGGCCT	2B	635774369	G	A	2B	112.299		HH	-	HH	RR	RR	HH	HH	HH	RR	RR	HH	RR	RR	HH	RR	RR	RR	HH	HH	HH	HH	HH	HH	RR	RR	HH	HH	RR	RR	HH	RR	RR	RR	HH	RR	RR	-	HH	HH	RR	RR
981048|F|0-11:C>T-11:C>T	TGCAGATATAACCTGACGAGAAAATTCAGGATTACTTTTCTGAACAATACACCGAGATCGGAAGAGCGG	2B	636117660	C	T	2B	112.299		HH	HH	HH	-	RR	HH	HH	HH	RR	RR	HH	RR	RR	HH	RR	-	RR	HH	HH	HH	HH	HH	HH	RR	RR	HH	HH	RR	RR	HH	RR	RR	RR	HH	RR	RR	-	HH	HH	RR	RR
1108462|F|0-45:G>A-45:G>A	TGCAGCCGTCTGCTTCATCCCGTTCTTCTCCAGCCGAACAGGGGCGAGTCCGTGGGGCGCCGCCGAGAT	2B	632449803	A	G	2B	112.299		HH	-	HH	RR	RR	HH	-	HH	RR	RR	HH	RR	RR	HH	RR	RR	RR	HH	HH	HH	HH	HH	HH	RR	RR	-	HH	RR	RR	HH	RR	RR	RR	HH	RR	RR	-	HH	HH	RR	RR
4910454|F|0-40:G>T-40:G>T	TGCAGCTGGCGCCCCCACCCCTTCTCTCCTTCCCTCACCAGCTCCCCACCACCGACAAGCTCCTCCCCT	2B	632521641	G	T	2B	112.299		HH	HH	HH	RR	RR	HH	HH	HH	RR	RR	HH	RR	RR	HH	RR	RR	RR	HH	HH	HH	HH	HH	HH	RR	RR	HH	HH	RR	RR	HH	RR	RR	RR	HH	RR	RR	-	HH	HH	RR	RR
1256282|F|0-10:T>A-10:T>A	TGCAGATGCGTGCGCCGTGCCTGCTCTACGCGTGCGATGAGTACGGGCCCAACGACGCCGCTCTGTACT	2B	634191493	A	T	2B	112.299		HH	HH	HH	RR	RR	HH	HH	HH	RR	RR	HH	RR	RR	HH	RR	RR	RR	HH	HH	HH	HH	HH	HH	RR	-	HH	HH	RR	RR	HH	RR	RR	RR	HH	RR	RR	HH	HH	HH	RR	RR
1210472|F|0-44:T>G-44:T>G	TGCAGGAGGGGCAGAAAAAGAGAGTAAAAGCATGGCCATGGACATAGCGCAGCACAGCTTGATCTTCGC	2B	634409044	T	G	2B	112.299		HH	HH	-	-	RR	-	HH	-	RR	RR	HH	RR	RR	HH	RR	RR	-	HH	HH	-	-	HH	HH	RR	RR	-	HH	RR	RR	HH	RR	RR	RR	HH	RR	RR	HH	HH	HH	RR	RR
100048760|F|0-44:A>C-44:A>C	TGCAGCCCGGTGTCCCGCCTGAACGCCGCCATGTTCTCGTTGTTAGGCATGAACCCGCAGCTCGAGAAC	2B	645303133	C	A	2B	113.039		-	HH	HH	RR	RR	HH	HH	HH	RR	RR	HH	-	-	HH	RR	-	RR	-	HH	HH	HH	HH	HH	RR	-	HH	HH	RR	RR	HH	RR	RR	RR	HH	RR	RR	-	HH	-	RR	RR
4404357|F|0-11:A>G-11:A>G	TGCAGAAAAGGAAAGCTGTTCTCTCCGCCGAGATCGGAAGAGCGGTTCAGCAGGAATGCCGAGACCGAT	Unknown		A	G	2B	113.039		HH	HH	HH	RR	RR	HH	HH	HH	RR	RR	HH	RR	RR	HH	RR	RR	RR	HH	HH	HH	HH	HH	HH	RR	RR	HH	HH	RR	RR	HH	RR	RR	RR	HH	RR	RR	-	HH	HH	RR	RR
4910349|F|0-11:T>C-11:T>C	TGCAGGCACCGTCACCGCCATCGGCCATCCCCCGAGATCGGAAGAGCGGTTCAGCAGGAATGCCGAGAC	Unknown		C	T	2B	113.039		HH	HH	HH	RR	RR	HH	HH	HH	RR	RR	HH	RR	RR	HH	-	RR	RR	HH	HH	HH	HH	HH	HH	RR	RR	HH	HH	RR	RR	HH	RR	RR	RR	HH	RR	RR	-	HH	HH	RR	RR
15306587|F|0-24:G>C-24:G>C	TGCAGCGCTGTATAGGAGCTCCCTGCATTCAGCGTCGCGATGCGGCATTTCCTATTTGGCGCCACAGGC	2B	648489509	G	C	2B	113.039		HH	HH	HH	RR	RR	HH	HH	HH	RR	RR	HH	RR	RR	HH	RR	RR	RR	HH	HH	HH	HH	HH	HH	RR	RR	HH	HH	RR	RR	HH	RR	RR	RR	HH	RR	RR	-	HH	HH	RR	RR
12772290|F|0-8:C>A-8:C>A	TGCAGCTCCTGTCCCTCCTCTGTCGCCTTGCCGCCCGTGCTGGCGTTGGCGACGTCGTGCTAGAGCCAG	2B	642399801	A	C	2B	113.185		HH	HH	HH	RR	RR	HH	HH	HH	RR	RR	HH	RR	RR	HH	RR	RR	RR	HH	HH	-	HH	HH	HH	RR	RR	HH	HH	RR	RR	HH	RR	RR	RR	HH	RR	RR	-	HH	HH	RR	RR
1315604|F|0-26:G>C-26:G>C	TGCAGCGCGGCGACATCGGCGGCGGCGACGTGGAAGATGCGGTTGAAAGCTGTGGGTGGTGCCGCTGTG	2B	643091618	G	C	2B	113.478		HH	HH	HH	RR	-	HH	HH	HH	RR	RR	-	RR	RR	-	RR	RR	RR	HH	HH	HH	HH	HH	HH	RR	-	HH	HH	RR	RR	HH	RR	RR	RR	HH	RR	RR	-	HH	HH	RR	RR
1083452|F|0-21:C>T-21:C>T	TGCAGCAAGCCGTGTTATCTCCGTCTACGACTCGTTCCCGGCCAAGGCCCTGCCAGCGTCTCAGGGCAT	2B	640489634	T	C	2B	113.478		HH	HH	HH	-	RR	HH	HH	HH	RR	RR	HH	RR	RR	HH	RR	RR	RR	HH	HH	HH	HH	HH	HH	RR	-	HH	HH	RR	RR	-	RR	RR	RR	HH	RR	RR	-	-	HH	RR	RR
1091776|F|0-42:C>G-42:C>G	TGCAGTGTCTCAGGAGAAGGTGAGTCGGAAGTTGACGGTTCGCGTGTGGGATGGTGAAGGCTTGCCGAG	2B	640489568	C	G	2B	114.52		HH	HH	HH	RR	RR	HH	HH	HH	-	RR	HH	RR	RR	HH	RR	RR	RR	HH	HH	HH	HH	HH	HH	HH	RR	HH	HH	RR	RR	HH	RR	RR	RR	HH	-	RR	HH	HH	HH	RR	RR
4991876|F|0-9:A>G-9:A>G	TGCAGAAAAAGAAAGCTGTTCTCCCCGCCGAGATCGGAAGAGCGGTTCAGCAGGAATGCCGAGACCGAT	Unknown		A	G	2B	114.52		HH	HH	HH	RR	RR	HH	HH	HH	RR	RR	HH	RR	RR	HH	RR	-	RR	HH	HH	HH	HH	HH	HH	-	-	HH	HH	RR	RR	HH	RR	RR	RR	HH	RR	RR	HH	HH	HH	RR	RR
2279027|F|0-66:G>T-66:G>T	TGCAGACTAGTGTCGACATAGAGCCACACGTGTCGAGACGGCAGGAGGCTGCTCGGGGTAGCGTGGGCG	2B	647897009	T	G	2B	114.813		HH	HH	HH	RR	RR	HH	HH	HH	RR	RR	HH	RR	RR	HH	RR	RR	RR	HH	HH	HH	HH	HH	HH	-	RR	HH	HH	RR	RR	HH	RR	RR	RR	HH	RR	RR	-	HH	HH	RR	RR
1331748|F|0-12:G>T-12:G>T	TGCAGCTGGCTCGTCCCTTCGGGGACATCCGATAAAATTGGAACGATACAGAGAAGATTAGCATGGCCC	2B	646960531	T	G	2B	114.813		HH	HH	HH	RR	RR	HH	HH	HH	RR	RR	HH	RR	RR	HH	RR	RR	RR	-	HH	HH	HH	-	HH	RR	RR	HH	HH	RR	RR	HH	RR	RR	RR	HH	RR	RR	-	HH	HH	RR	RR
991531|F|0-13:A>C-13:A>C	TGCAGGTGCGGGGAAAGGAGTTGCATCCGTTCAGAGGCAGAACGAGCGCCGAGATCGGAAGAGCGGTTC	2B	638230965	C	A	2B	114.813		HH	HH	HH	RR	RR	HH	HH	HH	RR	RR	HH	RR	RR	HH	RR	RR	RR	HH	HH	HH	HH	HH	HH	RR	RR	HH	HH	RR	RR	HH	RR	RR	RR	HH	RR	RR	-	HH	HH	RR	RR
1203048|F|0-26:A>T-26:A>T	TGCAGATGCATAATGCGAAGGAGAAGACGTGCCCCCGTGATCAGCTCCCCGAGATCGGAAGAGCGGTTC	2B	653686695	A	T	2B	115.107		HH	HH	HH	RR	RR	HH	HH	HH	RR	RR	HH	RR	RR	HH	RR	HH	RR	HH	HH	-	HH	HH	HH	RR	RR	HH	HH	RR	RR	-	RR	RR	RR	HH	RR	RR	-	HH	HH	RR	RR
4396459|F|0-33:T>C-33:T>C	TGCAGACTGCTCCGTCATCGAACAGCACATCGATGTCGATTGACACCTCCACGACCCGAGATCGGAAGA	2B	655597649	T	C	2B	115.548		HH	HH	HH	RR	RR	HH	HH	HH	RR	RR	HH	RR	RR	HH	RR	RR	RR	HH	HH	HH	HH	HH	HH	RR	RR	HH	HH	RR	RR	HH	RR	RR	RR	HH	RR	RR	HH	HH	HH	RR	RR
1064769|F|0-8:C>T-8:C>T	TGCAGAACCAACACCAAGCAGCTATTGCAGACAACTGACAAGAACCAAAACAACAGATGCACTGCCTTC	2B	655520301	T	C	2B	115.548		HH	HH	HH	RR	RR	HH	HH	HH	RR	RR	HH	RR	RR	HH	RR	RR	RR	HH	HH	HH	HH	HH	HH	RR	RR	HH	HH	RR	RR	HH	RR	RR	RR	HH	RR	RR	-	HH	HH	RR	RR
1084904|F|0-6:G>A-6:G>A	TGCAGCGGTTGTCAGTAGGGAAGTACCACAGATCGTGGATAATACCAAAGATCCCGAGATCGGAAGAGC	2B	657300532	G	A	2B	115.548		HH	HH	HH	RR	RR	HH	-	HH	RR	RR	HH	RR	RR	HH	-	RR	RR	HH	HH	-	HH	HH	HH	RR	RR	HH	HH	RR	RR	HH	RR	RR	RR	HH	RR	RR	-	HH	HH	RR	RR
2340684|F|0-61:A>G-61:A>G	TGCAGCAGACGGACGTGAAGATCGACTCGGCTAAGCGGCGCTCGCCCAAAACCACGGCGGCATCGACGT	2B	661452616	G	A	2B	115.548		HH	HH	HH	RR	RR	HH	HH	HH	-	RR	HH	RR	RR	HH	RR	RR	RR	-	HH	HH	HH	HH	HH	RR	RR	HH	HH	RR	RR	HH	RR	RR	RR	HH	RR	RR	HH	HH	HH	RR	RR
1070846|F|0-54:G>A-54:G>A	TGCAGGAAGCTGACAGAGACCAAACGAGATATCTATACCTAAATGAGAGCTGAGGGATACCGAGATCGG	2B	664208834	G	A	2B	115.548		HH	HH	HH	RR	RR	-	HH	HH	RR	RR	HH	RR	RR	HH	RR	RR	RR	HH	HH	HH	HH	HH	HH	RR	RR	HH	HH	RR	RR	HH	RR	RR	RR	HH	RR	RR	-	HH	HH	RR	-
1078715|F|0-47:T>G-47:T>G	TGCAGTCTAAGCCCGTTTAAGGTGGCTTTTGTGGGCAATGATGTTGATTACAAACATGCAATTTGTAGT	2B	665938471	G	T	2B	115.548		HH	HH	HH	RR	RR	HH	HH	HH	RR	RR	HH	RR	RR	HH	RR	RR	RR	HH	HH	HH	HH	HH	HH	-	RR	HH	HH	RR	RR	HH	RR	RR	RR	HH	-	RR	-	HH	HH	RR	RR
1142537|F|0-48:T>C-48:T>C	TGCAGATCTGTTCTGCCAGTTTCCCCCTTCACGAGCGACTAATTCGTGTTAATCGGTGCGGCGTGAATA	2B	655306239	T	C	2B	115.548		HH	HH	HH	RR	RR	HH	HH	HH	RR	RR	HH	RR	RR	HH	RR	-	RR	HH	HH	HH	HH	-	-	-	RR	HH	HH	RR	RR	HH	RR	RR	RR	HH	RR	RR	HH	HH	HH	RR	RR
1020809|F|0-40:C>T-40:C>T	TGCAGGAGCTTGTCCTGCTTCAAACCGACTGGATGGATGGCGTCAACATCGTTGCCCCCACGCTTAGGC	2B	666399692	T	C	2B	115.548		HH	HH	HH	-	RR	HH	HH	HH	RR	RR	HH	-	RR	HH	-	-	RR	HH	HH	HH	HH	HH	HH	-	-	HH	HH	RR	RR	HH	RR	RR	RR	HH	RR	RR	HH	HH	HH	RR	RR
2265826|F|0-38:G>A-38:G>A	TGCAGAGTCACCTGCTCGAGTCGCCAAACACCGAACACGATGGACAGCTCGAAGTAGCAGCATCTCCAC	2B	666399833	A	G	2B	115.548		HH	HH	HH	-	RR	HH	HH	HH	-	RR	HH	RR	RR	HH	-	RR	RR	HH	HH	HH	HH	HH	HH	-	-	HH	HH	RR	RR	HH	RR	RR	RR	HH	RR	RR	-	HH	HH	RR	RR
1044378|F|0-19:G>T-19:G>T	TGCAGATAGCAGAACGGTAGCAGTTGAGGTAAAGAATGAACAGATACGCAGCGGAGCGGTGCAGAGATT	Unknown		G	T	2B	115.548		HH	HH	HH	RR	RR	HH	HH	HH	RR	RR	HH	RR	RR	HH	RR	RR	RR	HH	HH	HH	HH	HH	HH	RR	RR	HH	HH	RR	RR	HH	RR	RR	RR	HH	RR	RR	-	HH	HH	RR	RR
4910338|F|0-15:G>C-15:G>C	TGCAGCGAGGAGTGCGGCCACGAGCAGATGCACCTCGACGCCGTCTGCGCCAAGCAGGCCGCTCGGAGG	2B	672775928	C	G	2B	115.841		HH	HH	HH	-	RR	HH	HH	HH	RR	RR	HH	RR	RR	-	RR	RR	RR	HH	HH	HH	HH	HH	HH	-	RR	HH	HH	RR	RR	-	RR	RR	RR	HH	RR	RR	HH	HH	HH	RR	RR
2259728|F|0-24:C>G-24:C>G	TGCAGTAGTGTACATGGAGTAGTTCGAAACGCTTTTCTACTTGTTATTGTTTAGCCTCAGATGAACCAT	2B	666629252	G	C	2B	115.841		HH	HH	HH	RR	RR	HH	HH	HH	RR	RR	HH	RR	RR	HH	RR	RR	RR	HH	HH	HH	HH	HH	HH	RR	RR	HH	HH	RR	RR	RR	RR	RR	RR	HH	RR	RR	-	HH	HH	RR	RR
1083634|F|0-8:G>A-8:G>A	TGCAGCGAGGACTGCCGCTACGAGCAGATGCACTTTGACGCCGCCATGGCCAGGCAGCAGGCCAGCGCC	2B	671901615	A	G	2B	115.841		HH	HH	HH	RR	RR	-	HH	HH	RR	RR	HH	RR	RR	HH	RR	RR	RR	HH	HH	HH	HH	-	HH	RR	RR	HH	HH	RR	RR	RR	RR	RR	RR	HH	RR	RR	-	HH	HH	RR	-
1141208|F|0-19:C>T-19:C>T	TGCAGGCCGCGTAAAAGCCCCCTCACGCGTCACTGTCCCCCTATCGGAAAAGCTACGCCACCATCGCCC	2B	667274269	T	C	2B	115.841		HH	HH	HH	RR	RR	HH	HH	HH	-	RR	HH	-	RR	HH	RR	RR	RR	HH	HH	HH	HH	HH	HH	RR	RR	HH	HH	RR	RR	RR	RR	RR	RR	HH	RR	RR	HH	HH	HH	RR	RR
1230835|F|0-38:T>C-38:T>C	TGCAGTAGGGCGTGTCCCCTCTGTACATGAAGACGTCGTGGTCGCGCGCCAGCGGCTTGGCGCAGAGCG	2D	562735194	T	C	2B	115.841		HH	-	HH	RR	RR	-	HH	HH	RR	RR	HH	RR	RR	HH	RR	RR	RR	-	HH	HH	HH	HH	HH	-	RR	HH	HH	RR	RR	RR	RR	RR	RR	HH	RR	RR	-	HH	HH	RR	RR
4409338|F|0-52:C>T-52:C>T	TGCAGTAGGGCGTGTCCCCTCTGTACATGAAGATGTCGATGTCGCGCGCCAGCGGCTTGGCGCAGAGCG	2B	672796772	T	C	2B	115.841		HH	HH	HH	RR	RR	HH	HH	HH	RR	RR	HH	RR	RR	HH	RR	RR	RR	HH	HH	HH	HH	HH	HH	RR	RR	HH	HH	RR	RR	RR	RR	RR	RR	HH	RR	RR	-	HH	HH	RR	RR
1708132|F|0-5:T>A-5:T>A	TGCAGTAGGGCGTGTCCCCCCTGTACATGAAGACATCGCTGTCGCGCGCCAGCGGCTTGGCGCAGAGCG	2B	672081414	A	T	2B	115.841		HH	HH	HH	RR	RR	HH	HH	HH	RR	RR	HH	RR	RR	HH	RR	RR	RR	HH	HH	HH	HH	HH	HH	RR	RR	HH	HH	RR	RR	RR	RR	RR	RR	HH	RR	RR	-	HH	HH	RR	RR
1225153|F|0-55:C>T-55:C>T	TGCAGCGATCACCCACCACGAACAGCACACGCGCTGCCAGCTCCAGAGCTATCCCCGCCGACTCAAACT	2B	670932011	C	T	2B	115.841		HH	HH	-	RR	RR	HH	HH	HH	RR	RR	HH	RR	-	HH	RR	RR	-	HH	HH	HH	HH	HH	HH	RR	-	HH	HH	RR	RR	RR	RR	RR	RR	HH	RR	RR	RR	HH	HH	RR	RR
1707805|F|0-20:T>C-20:T>C	TGCAGAAGGGCGTGTCCCCTTTATACATGAAGACGTCGCTGTCGCGCGCCAGTGGCTTGGCGCAGAGCG	2B	672668761	C	T	2B	115.841		HH	HH	HH	RR	RR	HH	HH	HH	RR	RR	HH	RR	RR	HH	RR	RR	RR	HH	HH	HH	HH	HH	HH	RR	RR	HH	HH	RR	RR	RR	RR	RR	RR	HH	RR	RR	-	HH	HH	RR	RR
1233877|F|0-19:A>G-19:A>G	TGCAGGCTAAAAGTTAAGCAAGCTATTTAAAGGATTTTCATCAGTGCAGGACCGAGATCGGAAGAGCGG	2B	669343803	G	A	2B	115.841		HH	HH	HH	RR	RR	HH	HH	HH	RR	RR	HH	RR	RR	HH	RR	RR	RR	HH	HH	HH	HH	HH	HH	RR	RR	HH	HH	RR	RR	RR	RR	RR	RR	HH	RR	RR	-	HH	HH	RR	RR
2280469|F|0-67:A>C-67:A>C	TGCAGGAGGAGCCGCGAGGTCGAGAACCATCCCGCCGACCGCAGCCGCCCCGCCTTCCCGCCGACCGAG	2B	669349006	C	A	2B	115.841		HH	HH	HH	RR	RR	HH	HH	HH	RR	RR	HH	RR	RR	HH	-	RR	RR	HH	HH	HH	HH	HH	HH	RR	RR	HH	HH	RR	RR	RR	RR	RR	RR	HH	RR	RR	HH	HH	HH	RR	RR
1226508|F|0-8:C>G-8:C>G	TGCAGCGACGAGTGCCGCCATGAACAAATGCAGCTGGACGCCGCCTGCGCCAGGCAGGCAGCCAGGGCG	2B	671910353	G	C	2B	115.841		HH	HH	HH	RR	RR	HH	HH	HH	RR	RR	HH	RR	RR	HH	RR	-	RR	HH	HH	HH	HH	HH	HH	RR	RR	HH	HH	RR	RR	RR	RR	RR	RR	HH	RR	RR	-	HH	HH	RR	RR
1095403|F|0-6:G>A-6:G>A	TGCAGGGTGGGTATATATGGGCGAACGGAGCACGGCAACCCTATTATTGGTGCACTGGCGGCCAGGAAA	2B	672081113	A	G	2B	115.841		HH	HH	HH	RR	RR	HH	HH	HH	RR	RR	HH	RR	RR	HH	RR	RR	RR	HH	HH	HH	HH	HH	HH	RR	RR	HH	HH	RR	RR	RR	RR	RR	RR	HH	RR	RR	-	HH	HH	RR	RR
1708132|F|0-54:G>A-54:G>A	TGCAGTAGGGCGTGTCCCCCCTGTACATGAAGACATCGCTGTCGCGCGCCAGCGGCTTGGCGCAGAGCG	2B	672081414	A	G	2B	115.841		HH	HH	HH	RR	RR	HH	HH	HH	RR	RR	HH	RR	RR	HH	RR	RR	RR	HH	HH	HH	HH	HH	HH	RR	RR	HH	HH	RR	RR	RR	RR	RR	RR	HH	RR	RR	-	HH	HH	RR	RR
1246691|F|0-5:A>C-5:A>C	TGCAGAGGTTCACGGCGGAGGCGGAGTGCCACCGTGGGCAGAGGCACTCCAGGAAGGTGTCCATCGCGA	2B	672320364	C	A	2B	115.841		HH	HH	HH	RR	RR	HH	HH	HH	RR	RR	HH	RR	RR	HH	RR	RR	RR	HH	HH	HH	HH	HH	HH	RR	RR	HH	HH	RR	RR	RR	RR	RR	RR	HH	RR	RR	HH	HH	HH	RR	RR
4990585|F|0-36:A>G-36:A>G	TGCAGCGGTTCTCGGCGGAGACGGAATCCCACCGTGAGCAGCGGCAGTCCAGGAAGGTGTCCGTCGCAA	2B	672646798	G	A	2B	115.841		HH	HH	HH	RR	RR	-	HH	HH	RR	RR	HH	RR	RR	HH	RR	RR	RR	HH	HH	HH	HH	HH	-	RR	RR	HH	HH	RR	RR	RR	RR	RR	RR	HH	RR	RR	-	HH	HH	RR	-
3025235|F|0-5:C>G-5:C>G	TGCAGCGAGATGAGTCTGCTTCTGCTCGTCTTGGTTGTACCGAGATCGGAAGAGCGGTTCAGCAGGAAT	2B	672746933	G	C	2B	115.841		HH	HH	HH	RR	RR	HH	HH	HH	RR	RR	HH	RR	RR	HH	RR	RR	RR	HH	HH	HH	HH	HH	HH	RR	RR	HH	HH	RR	-	RR	RR	RR	RR	HH	RR	RR	-	HH	HH	RR	RR
1096604|F|0-10:A>C-10:A>C	TGCAGTAGGGAGTGTCCCCTCTGTACATGAAGACGTCGCTGTCGCGCGCCAGCGGCTTGGTGCAGAGCG	2B	672825595	A	C	2B	115.841		HH	HH	HH	RR	RR	HH	HH	HH	RR	RR	HH	RR	RR	HH	RR	RR	RR	HH	HH	HH	HH	HH	HH	RR	RR	HH	HH	RR	RR	RR	RR	RR	RR	HH	RR	RR	-	HH	HH	RR	RR
1207637|F|0-43:G>C-43:G>C	TGCAGTAGGGCGTGTCCCCTCTGTACATGAAGACGTCGCTGTCGCGCGCCAGCGACTTGGCGCAGAGCG	2D	562685093	G	C	2B	115.841		HH	HH	HH	RR	RR	HH	HH	HH	RR	RR	HH	RR	RR	HH	RR	RR	RR	HH	HH	HH	HH	HH	HH	RR	RR	HH	HH	RR	RR	RR	RR	RR	RR	HH	RR	RR	-	HH	HH	RR	RR
4990904|F|0-16:T>C-16:T>C	TGCAGTAGGGCGTGTCTCGTCTGTACATGAAGACGTCGCTGTCGCGCGCCAGCGGCTTGGCGCAGAGCG	2D	562807997	T	C	2B	115.841		HH	HH	HH	RR	RR	HH	HH	HH	RR	RR	HH	RR	RR	HH	RR	RR	RR	HH	HH	HH	HH	HH	HH	RR	RR	HH	HH	RR	RR	RR	RR	RR	RR	HH	RR	RR	-	HH	HH	RR	RR
1065426|F|0-14:C>T-14:C>T	TGCAGCACCTTCCGCACCCCCGCCTCGCCGTCCACCGCCAGCGAGTAGAGCACCGAGATCGGAAGAGCG	2D	572735182	T	C	2B	117.812		HH	HH	HH	RR	RR	HH	HH	HH	RR	RR	HH	RR	RR	HH	RR	RR	RR	HH	HH	HH	HH	HH	HH	RR	RR	HH	HH	RR	RR	RR	RR	RR	RR	HH	RR	RR	-	HH	HH	RR	RR
979211|F|0-9:C>T-9:C>T	TGCAGTTTGCTGTGTTGCTCTGTTCTTCGTATGCCAAAGGAGTGATTATGCTTACGAAGGAAGATGACG	Unknown		C	T	2B	117.812		HH	HH	HH	RR	RR	HH	HH	HH	RR	RR	HH	RR	RR	HH	RR	RR	RR	HH	HH	HH	HH	HH	HH	-	RR	HH	HH	RR	RR	RR	RR	RR	RR	HH	RR	RR	-	HH	HH	RR	RR
1097630|F|0-16:C>G-16:C>G	TGCAGCTCTTCTTCTCCTCCGCCTCGTGGTAGAAGGTGGTCCAGTCGTTGGCGCTGGCGCCCGAGATCG	2B	689777442	G	C	2B	117.812		HH	HH	HH	RR	RR	HH	HH	HH	RR	RR	HH	RR	RR	HH	RR	-	RR	HH	HH	HH	HH	HH	HH	RR	RR	HH	HH	RR	RR	RR	RR	RR	RR	HH	RR	RR	-	HH	HH	RR	RR
9724490|F|0-37:T>C-37:T>C	TGCAGTTTGGCCACCTGCGAGGGGAGCACACCGTAGATGTCGTTGTGGCTGATGTCGAACATGCCGAGC	2B	690968252	C	T	2B	118.105		HH	HH	HH	RR	RR	HH	HH	HH	RR	RR	HH	RR	RR	HH	RR	-	RR	HH	HH	HH	-	HH	HH	RR	RR	HH	HH	RR	RR	RR	RR	RR	RR	HH	RR	RR	-	HH	HH	RR	RR
1219393|F|0-16:C>T-16:C>T	TGCAGCTGGCTGTAGACCGAACGCTGGTTGTGCTACAAAAGATGAACATTTGGTGCCCGAGATCGGAAG	Unknown		T	C	2B	118.251		HH	HH	HH	RR	RR	HH	HH	HH	RR	RR	HH	RR	RR	HH	RR	RR	RR	HH	HH	HH	HH	HH	HH	RR	RR	HH	HH	RR	RR	RR	RR	RR	RR	HH	RR	RR	-	HH	HH	RR	RR
1667156|F|0-6:G>A-6:G>A	TGCAGCGCCAGCCCGTTGCCCTTGGCTCGATCTCCCACCTTTTGCCATGGGAAACACCTTCGGCTCTTC	Unknown		G	A	2B	118.251		HH	HH	HH	RR	RR	-	-	HH	RR	RR	HH	RR	RR	HH	RR	RR	RR	HH	HH	HH	HH	HH	HH	RR	RR	HH	HH	RR	RR	RR	RR	RR	RR	HH	RR	RR	RR	HH	HH	RR	RR
2270155|F|0-20:C>T-20:C>T	TGCAGCACCAGCCTGTTGCCCTTGGCTCGATCTCCCACCTTTTGCCATGGGAAACACCGTCGGCTATTC	2B	691994869	T	C	2B	118.251		HH	HH	HH	RR	RR	-	-	HH	RR	RR	HH	-	RR	HH	RR	-	-	HH	HH	HH	HH	HH	HH	RR	RR	HH	HH	RR	RR	RR	RR	RR	RR	HH	RR	RR	-	HH	HH	RR	RR
1692275|F|0-48:T>G-48:T>G	TGCAGTGCTTGAACACGTCTATGCTAGGCCTGAAGCACCAGAAGGCCATACCGAACGCAGGAACGATGG	2B	697006706	G	T	2B	120.861		HH	HH	HH	RR	RR	HH	HH	HH	RR	RR	HH	RR	RR	HH	-	RR	RR	HH	HH	HH	HH	HH	HH	RR	RR	HH	HH	RR	RR	-	RR	RR	RR	HH	RR	RR	-	HH	HH	RR	HH
3026820|F|0-7:C>T-7:C>T	TGCAGGCCAGTTGTTTGTGTGGATGCAACATTTCTTACCGAGATCGGAAGAGCGGTTCAGCAGGAATGC	2B	697006667	C	T	2B	121.154		HH	HH	-	RR	RR	HH	-	HH	RR	RR	HH	RR	RR	HH	RR	-	RR	HH	HH	HH	HH	HH	HH	HH	RR	HH	HH	RR	RR	RR	RR	RR	RR	HH	RR	RR	-	HH	HH	RR	HH
5577229|F|0-31:A>G-31:A>G	TGCAGCGGCGACGGCGAGCGGCGGCCATGGCAAGCCACCGATGCAGCGAGCCATGAGCAACGCAGGGTG	Unknown		A	G	2B	124.586		HH	HH	-	RR	RR	HH	HH	HH	RR	RR	-	RR	RR	HH	RR	HH	HH	HH	HH	HH	HH	HH	HH	RR	RR	HH	HH	RR	RR	-	RR	RR	RR	HH	RR	RR	HH	HH	RR	RR	HH
7340709|F|0-61:G>C-61:G>C	TGCAGCCCTGGAGAGCAGAAACCTTGCAAGCATCTTTTCGAGAGGCCGCCCTTGGAAGTTTGCAATGTT	2B	712075961	C	G	2B	124.586		HH	HH	RR	RR	RR	HH	HH	HH	-	RR	HH	-	RR	HH	RR	HH	HH	HH	HH	HH	HH	HH	HH	-	RR	HH	HH	RR	-	RR	RR	RR	RR	HH	RR	RR	HH	HH	-	RR	HH
2259939|F|0-35:G>A-35:G>A	TGCAGTTGCCCTTTGGGGTCCATGATCCTGGCGAGGTAGAGCGTCTCCAGCGACGAGACGACCACCCCC	2B	712640982	A	G	2B	124.88		HH	HH	RR	-	RR	-	HH	HH	RR	RR	HH	-	RR	HH	RR	HH	HH	HH	HH	HH	HH	HH	HH	RR	-	HH	HH	RR	RR	RR	RR	RR	RR	HH	RR	RR	HH	HH	-	RR	HH
1138235|F|0-20:T>C-20:T>C	TGCAGACCCTACGAAGCCGTTGAATGCTAACAAGTAACGTACTACCGCCGAGATCGGAAGAGCGGTTCA	Unknown		C	T	2B	125.173		HH	HH	-	RR	RR	HH	HH	HH	RR	RR	HH	-	RR	HH	RR	HH	-	HH	HH	HH	HH	HH	HH	RR	RR	HH	HH	RR	RR	RR	RR	RR	RR	HH	RR	RR	HH	HH	RR	RR	HH
1161379|F|0-58:C>T-58:C>T	TGCAGCAGCAGCATTTGCAAGAACAGCAGCAGCCGCAGCACAGCTTTTACAACAGCAGCGGCAACCAGC	Unknown		C	T	2B	125.173		HH	HH	-	RR	RR	HH	HH	HH	RR	RR	HH	RR	RR	HH	RR	HH	-	HH	HH	HH	HH	HH	HH	RR	RR	HH	HH	RR	RR	RR	RR	RR	RR	HH	RR	RR	HH	HH	RR	RR	HH
1115164|F|0-52:C>T-52:C>T	TGCAGCGCACAAGACAGAAAAGCATGCACGGCCAACAAGCAGAAGCACACCGCCATGCTCGTCTTGGCA	2B	714502961	C	T	2B	125.173		HH	HH	-	RR	RR	HH	HH	HH	RR	RR	HH	RR	RR	HH	RR	HH	HH	HH	HH	HH	HH	HH	HH	RR	RR	HH	HH	RR	RR	RR	RR	RR	RR	HH	RR	RR	HH	HH	RR	RR	HH
1082836|F|0-53:A>G-53:A>G	TGCAGCTTGACACGCTGGTGATGGTCGTCTTCTTCTTCTCGCTCCATCCAGAAATTGTTTATCGGTGCA	2B	717127183	G	A	2B	125.319		HH	HH	-	RR	RR	HH	HH	HH	RR	RR	HH	RR	RR	HH	RR	HH	HH	HH	HH	HH	HH	HH	HH	RR	RR	HH	HH	RR	RR	RR	RR	RR	RR	HH	RR	RR	HH	HH	RR	RR	HH
1093246|F|0-18:C>T-18:C>T	TGCAGATGCCCAATGGCCCAGGGCCTATGGCACGCGATGAGCGAGCACTTGTGCATGCCGCGGCTGGAA	2B	717090293	C	T	2B	125.319		HH	HH	-	RR	RR	HH	HH	HH	RR	RR	HH	RR	RR	HH	RR	HH	HH	HH	HH	HH	HH	HH	HH	RR	RR	HH	HH	RR	RR	RR	RR	RR	RR	HH	RR	RR	HH	HH	RR	RR	HH
1863467|F|0-15:C>T-15:C>T	TGCAGGGGATGGCGGCGGAGAAGCTGGTGTGGTGACCGCTCGATCGTGGCCGCAAGACTAGCCGTGGCG	2B	717237714	T	C	2B	125.465		HH	HH	-	RR	RR	HH	HH	HH	RR	RR	HH	RR	RR	HH	RR	HH	HH	HH	HH	HH	HH	HH	HH	RR	RR	HH	HH	RR	RR	RR	RR	RR	RR	HH	RR	RR	HH	HH	RR	RR	HH
1249040|F|0-40:G>T-40:G>T	TGCAGGCGTGTGATGCCGCGGACTGGGTGTACAAGGGAGAGGGCGCGGCCAATCTCATCCTCAGCTACA	2B	719966802	G	T	2B	127.123		HH	HH	-	RR	RR	HH	HH	HH	RR	RR	HH	RR	RR	HH	RR	HH	HH	HH	HH	HH	HH	HH	HH	RR	RR	HH	HH	RR	RR	RR	RR	RR	RR	HH	RR	RR	HH	HH	RR	RR	HH
3064455|F|0-13:G>A-13:G>A	TGCAGCTCACTTCGAAGCACGGGCTTATGCATCGAGAGGTACCGAGATCGGAAGAGCGGTTCAGCAGGA	Unknown		A	G	2B	127.564		HH	HH	RR	RR	RR	HH	HH	-	RR	RR	RR	RR	RR	HH	RR	-	HH	HH	HH	HH	HH	-	HH	RR	-	HH	HH	RR	RR	RR	RR	RR	RR	HH	RR	RR	HH	HH	RR	RR	HH
1267508|F|0-16:G>C-16:G>C	TGCAGACGACGCACACGCCGCGGTTCCTCGGGTTGAACACGGCGCTGGGCTTTAGGAACCCGTTCGTCG	2B	728611163	G	C	2B	127.564		HH	HH	-	RR	RR	HH	HH	HH	RR	RR	RR	RR	RR	HH	RR	HH	HH	HH	HH	HH	HH	HH	HH	RR	RR	HH	HH	RR	RR	RR	RR	RR	RR	HH	RR	RR	HH	HH	RR	RR	HH
1265897|F|0-28:T>C-28:T>C	TGCAGGAGGCGTGGCTGGAGGAGTTCGTTGACGCGCGGCTCCGCGGCGACTTCAGCCACCCGCAGGCAG	2D	599287726	T	C	2B	128.005		HH	-	RR	RR	RR	HH	HH	HH	RR	RR	RR	-	RR	HH	RR	HH	HH	HH	HH	HH	-	HH	HH	RR	-	-	HH	RR	RR	RR	RR	RR	RR	HH	RR	RR	-	HH	RR	RR	-
1019805|F|0-8:A>G-8:A>G	TGCAGCCTACTATTCTTCCCACTGAAGATCTGGTTAAGGATCACCGCCAGCCTCACGCCCCCCTGAGCG	2B	731350619	A	G	2B	128.446		HH	HH	-	RR	RR	HH	HH	HH	RR	RR	RR	RR	RR	HH	RR	HH	HH	HH	HH	HH	HH	HH	HH	RR	RR	HH	HH	RR	RR	RR	-	RR	RR	HH	RR	RR	HH	HH	RR	RR	HH
1228074|F|0-35:A>G-35:A>G	TGCAGGTACACGGTTCCTTTCAGTTCAAAGGACAGATTAAAGTTTTCGTAGGTACGTACGGCACATCCC	2B	731195296	G	A	2B	128.446		HH	HH	-	RR	RR	HH	HH	HH	RR	RR	RR	RR	RR	HH	RR	HH	HH	HH	HH	HH	HH	HH	HH	RR	RR	HH	HH	RR	RR	RR	RR	RR	RR	HH	RR	RR	HH	HH	RR	RR	HH
4009190|F|0-25:G>A-25:G>A	TGCAGCTGGATTACTCGGCGGAGCCGCAGAGGATCGCCGATTCGACGGTGGTTCCGACGGTGTTGGAAT	2B	732056365	A	G	2B	128.592		HH	HH	-	RR	RR	-	HH	HH	RR	RR	RR	RR	RR	HH	RR	HH	HH	HH	HH	HH	HH	HH	HH	RR	RR	HH	HH	RR	RR	RR	RR	RR	RR	HH	RR	RR	HH	HH	RR	RR	HH
4910433|F|0-9:A>G-9:A>G	TGCAGCTGCAAAGAGCGCGAGCCGAGATCGGAAGAGCGGTTCAGCAGGAATGCCGAGACCGATCTCGTA	Unknown		A	G	2B	129.034		HH	HH	-	RR	RR	HH	HH	HH	RR	RR	RR	RR	RR	HH	RR	HH	HH	HH	HH	HH	HH	HH	HH	RR	RR	HH	HH	RR	RR	RR	RR	RR	RR	HH	RR	RR	HH	HH	RR	RR	HH
4909801|F|0-37:A>T-37:A>T	TGCAGCAGCAGGATACCGTCGATTGAGTCGAGGACGCAGTGGTCACTCAAGAGCGGGAGGTGGACGCGG	2B	733048205	T	A	2B	129.034		HH	HH	-	RR	RR	HH	HH	HH	RR	RR	RR	RR	RR	HH	RR	HH	HH	HH	HH	HH	HH	HH	HH	RR	RR	HH	HH	RR	RR	RR	RR	RR	RR	HH	RR	RR	HH	HH	RR	RR	HH
4910672|F|0-23:G>C-23:G>C	TGCAGCCGCGGCACACGCTGCTAGATGCACGTGGCCGAGATCGGAAGAGCGGTTCAGCAGGAATGCCGA	2B	732888747	G	C	2B	129.034		HH	HH	RR	RR	RR	HH	HH	HH	RR	RR	RR	RR	RR	HH	RR	HH	HH	HH	HH	HH	HH	HH	HH	RR	RR	HH	HH	RR	RR	RR	RR	RR	RR	HH	RR	RR	HH	HH	RR	RR	HH
1132751|F|0-32:G>C-32:G>C	TGCAGGGGCGCCAGTCGCTGGAGGTGCGGGAGGTTGCTGGCAAGGTGGGCGCGGCAGCTCCGAGATCGG	2B	733641688	C	G	2B	129.327		HH	HH	HH	RR	RR	HH	HH	HH	RR	RR	RR	RR	RR	HH	RR	HH	-	HH	HH	HH	HH	HH	HH	RR	RR	HH	HH	RR	RR	RR	RR	RR	RR	HH	RR	RR	HH	HH	RR	RR	HH
1266848|F|0-19:G>T-19:G>T	TGCAGTCCACAAACATCACGATAGCCTATTTTCTTTGAAACAACGAGCCATCCCGAGATCGGAAGAGCG	2B	733180507	G	T	2B	129.327		HH	HH	-	RR	RR	-	HH	HH	RR	RR	RR	-	RR	HH	RR	HH	HH	HH	HH	HH	HH	HH	HH	RR	RR	HH	HH	RR	RR	RR	RR	RR	RR	HH	RR	RR	HH	HH	RR	RR	HH
1202111|F|0-5:C>T-5:C>T	TGCAGCTGGGCGGGCCTACCTGGGACGTGGAGCTAGGCAGAAGGGACGGGACGACGACGAGCCAGGACG	2B	733077296	C	T	2B	129.327		-	HH	RR	RR	RR	HH	HH	HH	RR	RR	RR	RR	RR	HH	RR	HH	HH	HH	HH	HH	HH	HH	HH	-	RR	HH	HH	RR	RR	RR	RR	RR	RR	HH	RR	RR	HH	HH	RR	RR	HH
1130396|F|0-54:G>C-54:G>C	TGCAGCTCGCCCCTGGGTTGTGCTTCAAATTGTATGTTGTAGGCTGCCCTCACCGTGTACTGACCGAGA	2D	602089458	C	G	2B	129.768		HH	-	-	RR	RR	HH	HH	HH	RR	RR	RR	RR	RR	HH	RR	-	HH	HH	HH	HH	HH	HH	HH	RR	RR	HH	HH	RR	RR	RR	RR	RR	RR	HH	RR	RR	-	HH	RR	RR	HH
2282050|F|0-66:A>G-66:A>G	TGCAGTCGGCCTCGGCTCGATCTGGCTTCAAGGAGCCAAAATGCAAACCAGATCGGTACAGTGCCGAGA	2B	734672774	G	A	2B	131.897		HH	HH	HH	-	-	HH	HH	HH	-	RR	RR	-	RR	HH	RR	HH	HH	HH	HH	HH	HH	HH	HH	-	RR	HH	HH	RR	RR	RR	RR	RR	RR	HH	-	RR	HH	HH	RR	RR	HH
1105275|F|0-41:T>C-41:T>C	TGCAGCCTTGACAATCCATCATGGCCCTCACACCCTCAGATTCCCCTCCGAGATCGGAAGAGCGGTTCA	2B	734646054	T	C	2B	132.487		HH	HH	HH	RR	-	HH	HH	HH	RR	RR	RR	RR	RR	HH	-	HH	HH	HH	HH	HH	HH	HH	HH	RR	RR	HH	HH	RR	RR	RR	RR	RR	RR	HH	RR	RR	HH	HH	RR	RR	HH
2258657|F|0-36:C>T-36:C>T	TGCAGGGTGTGATGATTCGGGTGGATCGACATCGTACGCGAGGCGAGACAGAGCCGTGACGACGGTGCC	2B	736408773	T	C	2B	132.487		HH	HH	-	RR	RR	HH	HH	HH	RR	RR	RR	RR	RR	HH	RR	HH	HH	HH	HH	HH	HH	HH	HH	RR	RR	HH	HH	RR	RR	RR	RR	RR	RR	HH	RR	RR	HH	HH	RR	RR	HH
4009814|F|0-9:T>C-9:T>C	TGCAGCTACTTGTTGCGTTCGGTGATGTGTGAACCCATTTAGACACATAGAGATTCCAGCATCACGTCC	2B	736110500	C	T	2B	132.487		HH	HH	-	RR	RR	HH	HH	HH	RR	RR	RR	RR	RR	HH	RR	HH	HH	HH	HH	HH	HH	HH	HH	RR	RR	HH	HH	RR	RR	RR	RR	RR	RR	HH	RR	RR	HH	HH	RR	RR	HH
2282050|F|0-28:C>G-28:C>G	TGCAGTCGGCCTCGGCTCGATCTGGCTTCAAGGAGCCAAAATGCAAACCAGATCGGTACAGTGCCGAGA	2B	734672774	G	C	2B	132.487		HH	HH	-	RR	RR	HH	HH	HH	-	RR	RR	RR	RR	HH	RR	HH	HH	HH	HH	HH	HH	HH	HH	RR	RR	HH	HH	RR	RR	RR	RR	RR	RR	HH	RR	RR	HH	HH	RR	RR	HH
4408831|F|0-23:T>G-23:T>G	TGCAGAGCGAGCTGCCTGTAGCGTCGGCCGAGATCGGAAGAGCGGTTCAGCAGGAATGCCGAGACCGAT	Unknown		T	G	2B	132.78		HH	-	-	RR	RR	-	HH	HH	RR	RR	RR	RR	RR	HH	RR	-	HH	HH	HH	HH	-	HH	HH	RR	RR	HH	HH	RR	RR	RR	RR	RR	RR	HH	RR	RR	HH	HH	RR	RR	HH
1232860|F|0-63:A>C-63:A>C	TGCAGTGCTAGCTGCATGCACGGGGGAGGCGATGCCATGGCATGGCGCGGCACGGGCACGGGCACGGGC	2B	742460377	C	A	2B	136.212		HH	HH	-	RR	RR	HH	RR	HH	RR	RR	RR	RR	RR	HH	RR	HH	HH	HH	HH	HH	HH	HH	HH	RR	HH	RR	HH	RR	HH	RR	-	RR	RR	HH	RR	RR	HH	HH	RR	RR	HH
4408100|F|0-7:A>C-7:A>C	TGCAGAGAAGCAGCACCGTTAATTAATAAGAGTTCACGCTGCCACGCCGAGATCGGAAGAGCGGTTCAG	2B	742460025	A	C	2B	136.212		HH	HH	-	RR	RR	HH	RR	-	RR	RR	RR	-	RR	HH	RR	HH	HH	HH	HH	-	HH	HH	HH	RR	HH	RR	HH	RR	HH	RR	-	RR	RR	HH	RR	RR	HH	HH	RR	RR	HH
1115117|F|0-21:T>C-21:T>C	TGCAGCACCCGTCAACGGAAGTAGTCGTCGCCCTCAACCATGGTGGCCTAGAATGTCCGAGATCGGAAG	2B	743311212	T	C	2B	136.654		HH	HH	-	RR	RR	HH	RR	HH	RR	RR	RR	RR	RR	HH	RR	HH	HH	HH	HH	HH	HH	HH	HH	RR	HH	RR	HH	RR	HH	RR	-	RR	RR	HH	HH	RR	HH	HH	RR	RR	HH
1094825|F|0-32:T>C-32:T>C	TGCAGGAGGCGTGGAGCAGGACAACATTCGTGTGAGGGGATCGGGGACTCACGGGGGAAGGTCTTGGCT	2B	743847233	T	C	2B	136.8		HH	HH	RR	RR	RR	HH	RR	HH	RR	RR	-	RR	RR	-	RR	HH	HH	HH	HH	HH	HH	HH	-	RR	HH	RR	HH	RR	-	RR	-	RR	RR	HH	HH	RR	-	HH	RR	RR	HH
1125589|F|0-42:C>T-42:C>T	TGCAGTTGCCAGGAGAAACGTGGCGCGCGCGCACCTGTGCGACGGTCTTTCCTCTGGCCATGGCGATCT	2B	744186437	C	T	2B	137.39		HH	HH	-	RR	RR	HH	RR	HH	RR	RR	RR	RR	RR	HH	RR	HH	HH	HH	HH	HH	HH	HH	HH	HH	HH	RR	HH	RR	HH	RR	-	RR	RR	HH	HH	RR	HH	HH	RR	RR	HH
3222360|F|0-25:T>C-25:T>C	TGCAGACATGCGCGTACACGGCATGTAACCATGTAGCGTACCGAGATCGGAAGAGCGGTTCAGCAGGAA	2B	744161803	T	C	2B	137.683		HH	-	HH	RR	RR	HH	RR	HH	RR	RR	RR	RR	RR	HH	-	HH	HH	HH	HH	HH	HH	HH	HH	-	HH	RR	HH	RR	HH	RR	-	RR	RR	HH	HH	RR	HH	HH	RR	RR	HH
1133213|F|0-17:A>G-17:A>G	TGCAGTATTCGTGGCCGACGGCAAGAGATAGCAGGAGGTGTACAAAGCGCAACGGCACGGGCAGCGCCA	2B	747676173	A	G	2B	141.622		HH	HH	RR	HH	RR	-	RR	HH	RR	RR	RR	-	RR	HH	RR	-	HH	HH	HH	HH	HH	HH	HH	RR	HH	RR	HH	RR	-	RR	-	RR	RR	HH	HH	RR	RR	HH	RR	RR	HH
7353197|F|0-25:T>C-25:T>C	TGCAGGTTCCGCCGCTTGTAGCCGATGAGGCGCCGCGACGGCCGAGATCGGAAGAGCGGTTCAGCAGGA	Unknown		T	C	2B	141.622		HH	HH	-	HH	RR	HH	RR	HH	RR	RR	RR	RR	RR	HH	RR	HH	HH	HH	HH	HH	HH	HH	HH	RR	HH	RR	HH	RR	HH	RR	-	RR	RR	HH	HH	RR	RR	HH	RR	RR	HH
7350062|F|0-36:G>C-36:G>C	TGCAGACAATCCATGGATCAATATGGCAAAGATGACGAAGATCAGCTGGAATTAGCTACGTAGCTAGTG	2B	747310709	G	C	2B	141.622		HH	HH	-	HH	RR	HH	RR	HH	RR	RR	RR	RR	RR	HH	RR	HH	HH	HH	HH	HH	HH	HH	HH	RR	HH	RR	HH	RR	HH	RR	-	RR	RR	HH	HH	RR	RR	HH	RR	RR	HH
7352343|F|0-26:C>T-26:C>T	TGCAGACGAGCTGGAAATTAAATTCACGCTCATCCTCCCAGCACCGTGTTTCCTGGCGTGCACCTTCAA	2B	748575100	C	T	2B	141.915		HH	HH	HH	HH	RR	HH	RR	HH	RR	RR	RR	RR	RR	HH	RR	HH	HH	HH	HH	HH	HH	HH	HH	-	HH	RR	HH	RR	HH	RR	-	RR	RR	HH	HH	RR	RR	HH	RR	RR	HH
2373991|F|0-61:A>G-61:A>G	TGCAGCGTCGAACTCGGCAGCGCCGAGGAGGTGCTCGAGGAGCCGCGCAGCGCGGGCCGCCATGCCCAC	2B	748356395	G	A	2B	141.915		HH	HH	-	HH	RR	HH	RR	HH	RR	RR	RR	RR	RR	HH	RR	HH	HH	HH	HH	-	HH	HH	HH	RR	HH	RR	HH	RR	HH	RR	-	RR	RR	HH	HH	RR	RR	HH	RR	RR	HH
4991617|F|0-23:T>C-23:T>C	TGCAGTCTCTGGCGCGACATCATTGACAAGCACACCACGGAGATGCAGAGCCGCGCCACGGCCCTCCAT	2A	744905320	T	C	2B	141.915		HH	HH	-	HH	RR	HH	RR	HH	RR	RR	RR	RR	RR	HH	RR	HH	HH	HH	HH	HH	HH	HH	HH	-	HH	RR	HH	RR	HH	RR	-	RR	RR	HH	HH	RR	RR	HH	RR	RR	HH
9766407|F|0-34:T>G-34:T>G	TGCAGATCGGGACCTCCTTCGGCCGCTGGTTCGCTCTGCGCTACCTCGACAGCCTCAACGACCGCGCCG	2B	748982898	T	G	2B	142.356		HH	HH	-	HH	RR	HH	-	HH	RR	-	RR	RR	RR	HH	RR	HH	HH	HH	HH	HH	HH	HH	HH	-	HH	-	HH	-	HH	-	-	HH	-	HH	HH	RR	-	HH	RR	-	HH
1063976|F|0-10:T>C-10:T>C	TGCAGAAGACTGGTGACAGATGCAACATTTAGCACTGGTTCTTTGTGAATATGCAAAATAAACTTATCA	Unknown		T	C	2B	143.247		HH	HH	RR	-	RR	-	RR	HH	RR	RR	RR	RR	RR	-	RR	HH	-	HH	HH	HH	HH	-	HH	RR	HH	RR	HH	RR	HH	RR	RR	HH	RR	HH	HH	RR	RR	HH	RR	RR	HH
1236139|F|0-24:C>T-24:C>T	TGCAGAACAAAACGCGTGCAGATACAGATCCACGTTGAATGACTTTCATAGTCCGAGATCGGAAGAGCG	2B	749225547	T	C	2B	143.247		HH	HH	RR	HH	RR	HH	RR	HH	RR	RR	RR	RR	RR	HH	RR	HH	HH	HH	HH	HH	HH	HH	HH	RR	HH	RR	HH	RR	HH	RR	-	HH	RR	HH	HH	RR	RR	HH	RR	RR	HH
2305457|F|0-16:C>T-16:C>T	TGCAGCACGTGCTGCTCTACGAGGGCGACGACGACACGCCGCCCTTCGACGCTATCGTTCAGTCGCTTC	2B	749888353	T	C	2B	143.393		HH	HH	RR	-	RR	HH	RR	HH	-	RR	RR	RR	RR	-	-	HH	HH	HH	HH	HH	HH	HH	HH	RR	HH	RR	HH	RR	HH	RR	-	HH	RR	HH	HH	RR	RR	HH	RR	RR	HH
992231|F|0-23:G>A-23:G>A	TGCAGCTTGCCGTTGTGCCCCTCGCTGGTGCCATGGCCGCTCAGGTGCCCCTGGGTGCGCCCGTGTGCG	2B	750117132	A	G	2B	143.834		HH	HH	RR	HH	RR	HH	RR	HH	RR	RR	RR	RR	RR	HH	-	HH	HH	-	HH	HH	HH	HH	HH	RR	HH	RR	HH	RR	HH	-	-	HH	RR	HH	HH	RR	RR	HH	RR	RR	HH
3024470|F|0-25:T>C-25:T>C	TGCAGCCACCGCCACCCTGACCTCCTCCCCCTTTGCCCGAGATCGGAAGAGCGGTTCAGCAGGAATGCC	Unknown		T	C	2B	144.574		HH	HH	-	HH	RR	HH	RR	HH	RR	RR	RR	RR	RR	HH	RR	HH	HH	HH	HH	HH	HH	HH	HH	-	HH	RR	HH	RR	HH	RR	-	HH	RR	HH	HH	RR	RR	HH	RR	RR	HH
4017517|F|0-10:T>C-10:T>C	TGCAGCACTTTGGTGGGTCGACAGGGTGCGGCCACGACGACGCCGAGATCGGAAGAGCGGTTCAGCAGG	Unknown		T	C	2B	144.574		HH	HH	-	HH	RR	HH	RR	HH	RR	RR	RR	RR	RR	HH	RR	HH	HH	HH	HH	HH	HH	HH	HH	RR	HH	RR	HH	RR	HH	RR	-	HH	RR	HH	HH	RR	RR	HH	RR	RR	HH
4990365|F|0-17:G>C-17:G>C	TGCAGGCCCGCTCGAGCGGTTCACCGCCTCGCTCCGAGATCGGAAGAGCGGTTCAGCAGGAATGCCGAG	Unknown		G	C	2B	144.574		HH	HH	-	HH	RR	HH	RR	HH	RR	RR	RR	RR	RR	HH	RR	HH	HH	HH	HH	HH	HH	HH	HH	RR	HH	RR	HH	RR	HH	RR	-	HH	RR	HH	HH	RR	RR	HH	RR	RR	HH
1261727|F|0-46:C>T-46:C>T	TGCAGGCTAGAGTAGAGCACCGATGGTGTAACCGAAACGTGGCTCGCCACCAGTGATTGCGTCGAACCA	2B	752843256	T	C	2B	144.574		HH	HH	-	HH	RR	HH	RR	HH	RR	RR	RR	RR	RR	HH	RR	HH	HH	HH	HH	HH	HH	HH	HH	RR	HH	RR	HH	RR	HH	RR	-	HH	RR	HH	HH	RR	RR	HH	RR	RR	HH
1087937|F|0-49:C>T-49:C>T	TGCAGGCGTACGTGGCGGAAGGAAAAAGTCAACAGGCGGCGTGCGTGCGCGTTTCGGTCTTGAATTTGT	2B	751836772	T	C	2B	144.574		HH	HH	-	HH	RR	HH	RR	HH	RR	RR	RR	RR	RR	HH	RR	HH	HH	HH	HH	HH	HH	HH	HH	RR	HH	RR	HH	RR	HH	RR	-	HH	RR	HH	HH	RR	RR	HH	RR	RR	HH
1077897|F|0-13:A>T-13:A>T	TGCAGCTAAACGGATGAAGCTTCAAGTACTAAATTCTTCTCATCAATTTTAGAAAGATAACCTCCGAGA	2B	753796374	T	A	2B	145.921		HH	HH	-	HH	RR	HH	RR	HH	RR	RR	RR	RR	RR	HH	RR	HH	HH	HH	HH	HH	HH	HH	HH	RR	HH	RR	HH	RR	HH	RR	-	HH	RR	HH	HH	RR	RR	HH	RR	RR	HH
1042533|F|0-15:G>T-15:G>T	TGCAGTCGTGCGAGGGCCATGGTGGAATTGTTGGAAATGCAGTGAAATACAGTCAGCCTGGTAGAAACA	2B	753749466	T	G	2B	145.921		HH	HH	-	HH	RR	HH	RR	HH	RR	RR	RR	RR	RR	HH	RR	HH	HH	HH	HH	HH	HH	HH	HH	RR	HH	RR	HH	RR	HH	RR	-	HH	RR	HH	HH	RR	RR	HH	RR	RR	HH
5581790|F|0-50:T>C-50:T>C	TGCAGCGACTTGGCCAGAAAACCGTGGCGGCAACGGCGCCATCAAGCCCGTGTCGGGGAGGAAAGCCGC	2B	753813675	C	T	2B	146.363		HH	HH	HH	HH	RR	HH	RR	HH	RR	RR	RR	RR	RR	HH	RR	HH	HH	HH	HH	HH	HH	HH	HH	RR	HH	RR	HH	RR	HH	RR	-	HH	RR	HH	HH	HH	RR	HH	RR	RR	HH
4992312|F|0-29:C>T-29:C>T	TGCAGGCTCATCAGGTGCTCGTAGGTGGACGGCTTGTCGCTGCCGAGATCGGAAGAGCGGTTCAGCAGG	2B	755056060	C	T	2B	148.972		HH	HH	-	-	RR	HH	RR	HH	-	RR	RR	-	RR	RR	RR	-	HH	HH	HH	HH	HH	HH	RR	-	-	RR	HH	RR	HH	-	-	HH	RR	HH	HH	RR	RR	HH	RR	RR	HH
5971180|F|0-33:C>T-33:C>T	TGCAGGCTCATCAGGTGCTCGTAGGTGGATGGCCTGTCGCTGCCGGCCTCCGCGCGAATGGCGGCCGCG	2B	755037314	C	T	2B	148.972		HH	HH	-	-	RR	-	-	HH	RR	RR	RR	RR	RR	RR	RR	HH	HH	HH	HH	HH	-	HH	RR	RR	HH	RR	HH	RR	HH	RR	-	HH	RR	HH	HH	RR	RR	HH	RR	RR	HH
1167029|F|0-46:C>T-46:C>T	TGCAGTCCTGGGCCACCGTCTACCGCAGTCCCCAGCTTGCTGCCGCCGAAGGAGCGGTCAACCCAGCAA	2B	755614259	T	C	2B	148.972		HH	HH	-	HH	RR	HH	RR	HH	RR	RR	RR	RR	RR	RR	RR	HH	HH	HH	HH	HH	HH	HH	RR	-	HH	RR	HH	RR	HH	RR	-	HH	RR	HH	HH	RR	RR	HH	RR	RR	HH
1122903|F|0-56:A>G-56:A>G	TGCAGAAAATGATGTTGCATTTCTTCTCATATTTCTGCACTGAACTTAACTGTCTCAATTGCTTGAACT	2B	755613893	A	G	2B	148.972		HH	HH	-	HH	RR	HH	RR	HH	RR	RR	RR	RR	RR	RR	RR	HH	HH	HH	HH	HH	HH	HH	RR	RR	HH	RR	HH	RR	HH	RR	-	HH	RR	HH	HH	RR	RR	HH	RR	RR	HH
4005267|F|0-20:A>G-20:A>G	TGCAGGCTCATCAGGTGCTCATAGGAGGACGGCTTGTCGCCGCCGAGATCGGAAGAGCGGTTCAGCAGG	Unknown		G	A	2B	148.972		HH	HH	-	HH	RR	HH	RR	HH	-	RR	RR	-	RR	RR	RR	HH	HH	HH	HH	HH	HH	HH	RR	-	HH	RR	HH	RR	HH	-	-	HH	RR	HH	HH	RR	RR	HH	RR	RR	HH
4005267|F|0-33:T>C-33:T>C	TGCAGGCTCATCAGGTGCTCATAGGAGGACGGCTTGTCGCCGCCGAGATCGGAAGAGCGGTTCAGCAGG	Unknown		C	T	2B	148.972		HH	HH	-	HH	RR	HH	RR	HH	RR	RR	RR	RR	RR	-	RR	HH	HH	HH	HH	HH	HH	HH	RR	RR	HH	RR	HH	RR	HH	-	-	HH	RR	HH	HH	RR	RR	HH	RR	RR	HH
4988959|F|0-16:A>G-16:A>G	TGCAGCGATCGACGGCATCGTTTATACACTTAGATATACAGTACGTATGACCGTGTAATTACCGAGATC	2B	760119516	G	A	2B	154.315		RR	HH	-	HH	RR	HH	RR	HH	RR	RR	RR	RR	HH	RR	RR	HH	HH	HH	HH	HH	HH	HH	RR	HH	HH	RR	HH	RR	HH	RR	-	HH	RR	HH	HH	RR	RR	HH	RR	RR	HH
1112855|F|0-38:C>T-38:C>T	TGCAGAAGCAGAAGGCGCTCAAGGCCGTCTCCCTTCTCCACGGTACTCCACTGCTTCTTCTTCCCCGAT	2B	760259085	T	C	2B	154.756		RR	HH	-	RR	RR	HH	RR	HH	RR	RR	RR	RR	HH	RR	RR	HH	HH	RR	HH	-	HH	HH	RR	HH	HH	RR	HH	RR	HH	-	-	HH	RR	HH	HH	RR	RR	HH	RR	RR	HH
2264283|F|0-29:A>G-29:A>G	TGCAGCCGTAATTGGAGAACCCAGTCGACATCGAGCTCGACGAACCAATTCTTCAGCGTAGGGTCCGAG	2B	761888244	A	G	2B	155.346		RR	HH	RR	RR	RR	HH	RR	HH	RR	RR	RR	RR	HH	RR	RR	HH	HH	RR	HH	-	HH	HH	RR	HH	HH	RR	HH	RR	HH	RR	RR	HH	RR	HH	HH	RR	RR	HH	RR	RR	HH
1372827|F|0-9:A>G-9:A>G	TGCAGAAGCAGCCATTTGTGATGATCTGGAAGAGATCGCCGATGTTGATGATGAGCGCTCCCGGCACGG	2B	761571946	G	A	2B	155.346		RR	HH	-	-	RR	HH	RR	-	RR	RR	RR	RR	HH	RR	RR	HH	HH	-	HH	HH	HH	HH	RR	HH	HH	RR	HH	RR	HH	-	-	HH	RR	HH	HH	RR	RR	HH	RR	RR	HH
2266627|F|0-19:G>A-19:G>A	TGCAGCAGCAACACAGCAAGTCGATCGAGCAGCATGGTGAGATCGCAGGTGTCGTTCTCCCTCTAATCT	2B	762852278	G	A	2B	157.956		RR	HH	HH	RR	-	HH	RR	HH	RR	RR	RR	RR	HH	RR	RR	HH	HH	-	HH	HH	HH	HH	RR	HH	HH	RR	HH	RR	RR	RR	-	HH	RR	HH	HH	RR	RR	HH	RR	RR	HH
1125549|F|0-59:G>T-59:G>T	TGCAGAAATAACCGCTTACTGTTGAGTCATTTCAGAATACTGTAGCCACTTGCAGCCTCGCTTCAGTGG	2B	762790589	G	T	2B	157.956		RR	HH	HH	RR	RR	HH	RR	HH	RR	RR	RR	RR	HH	RR	RR	HH	HH	RR	HH	HH	HH	HH	RR	HH	HH	RR	HH	RR	RR	RR	-	HH	RR	HH	HH	RR	RR	HH	RR	RR	HH
2269494|F|0-39:G>T-39:G>T	TGCAGGGATCACCCCAGGGGACAAAGCCATATCGATCGAGCGAGCTACACAAGCTTCTGCTTGAGCTTG	2B	763473871	T	G	2B	158.546		RR	-	HH	RR	RR	-	RR	HH	RR	RR	RR	RR	HH	RR	RR	-	HH	RR	HH	HH	HH	HH	RR	HH	-	RR	HH	RR	RR	RR	-	HH	RR	HH	HH	RR	RR	HH	RR	RR	HH
996267|F|0-38:G>A-38:G>A	TGCAGTGCCGCCGCCATTGCCTATTCTTTTGCGGAGGGGAAATTAGGGCGACGACGGCGAATAGGGTTT	2B	763493327	G	A	2B	158.692		RR	HH	HH	RR	RR	HH	RR	HH	RR	RR	RR	RR	HH	RR	RR	-	HH	RR	HH	HH	HH	HH	RR	HH	-	RR	-	RR	RR	RR	-	HH	RR	HH	HH	RR	RR	HH	RR	RR	HH
1719700|F|0-32:A>G-32:A>G	TGCAGCAAAAGGGATATTCTGTTTAGGCGCCCATGCGCCGGCCTAATACTTCGGCTGGTCCACTTCCGA	2B	764544815	A	G	2B	159.432		RR	-	HH	RR	-	-	-	HH	RR	RR	RR	RR	HH	-	RR	HH	HH	RR	HH	HH	HH	HH	-	HH	HH	RR	HH	RR	RR	-	-	HH	RR	HH	HH	RR	RR	HH	RR	RR	HH
1095357|F|0-40:G>A-40:G>A	TGCAGTAGGCGAAGGCATAGGGATACAAGGGGGAGGCTTCGTGGCGCCGCCGAAGCACCATAAAAGGGT	Unknown		A	G	2B	159.432		RR	HH	HH	RR	RR	HH	RR	HH	RR	RR	RR	RR	HH	RR	RR	HH	HH	RR	HH	-	HH	HH	RR	HH	HH	RR	HH	RR	RR	RR	-	HH	RR	HH	HH	RR	RR	HH	RR	RR	HH
1125519|F|0-35:T>C-35:T>C	TGCAGAGATTAAAGATTGGGTCCATGTATCCTAAATTAATGGAGGGAAAAAGAGACGCTTTGGAAAGGA	Unknown		C	T	2B	159.432		RR	HH	HH	-	RR	HH	-	HH	RR	RR	RR	RR	HH	RR	RR	-	HH	RR	HH	-	HH	HH	RR	HH	HH	RR	HH	RR	RR	RR	-	HH	RR	HH	HH	RR	RR	HH	RR	RR	HH
1125555|F|0-5:T>A-5:T>A	TGCAGTAAGATGATAACGGTGCATGCATGGCGACGGAAGTGGTCACCACGTACGGAGGCGCACTCGCGT	2B	764917483	A	T	2B	159.432		RR	HH	HH	RR	RR	HH	RR	HH	RR	RR	RR	RR	HH	RR	RR	HH	HH	RR	HH	HH	HH	HH	RR	HH	HH	RR	HH	RR	RR	RR	-	HH	RR	HH	HH	RR	RR	HH	RR	RR	HH
3023485|F|0-32:A>G-32:A>G	TGCAGCAAAAGGGATATTCTGTTTAGGCGCCCATGCGCCGAGATCGGAAGAGCGGTTCAGCAGGAATGC	2B	764544815	A	G	2B	159.432		RR	HH	HH	RR	RR	HH	RR	HH	-	RR	RR	RR	HH	RR	RR	HH	HH	RR	HH	HH	-	HH	RR	HH	HH	RR	HH	RR	RR	RR	-	HH	RR	HH	HH	RR	RR	HH	RR	RR	HH
1126997|F|0-22:T>G-22:T>G	TGCAGTATTCTAGACCGTACTTTGTCACTGGCTAAAAGTTTATTCTGAGAAACAAAGTACAGATGTGGG	2B	763653384	G	T	2B	159.432		RR	HH	HH	RR	RR	HH	RR	HH	RR	RR	RR	RR	HH	RR	RR	-	HH	RR	HH	HH	HH	HH	RR	HH	HH	RR	HH	RR	RR	RR	-	HH	RR	HH	HH	RR	-	HH	RR	RR	HH
1237604|F|0-18:A>G-18:A>G	TGCAGGTATGCAGCACGCATCAGTGACCACAGAGCATACGGCCACAGCAAAACAGGGGAGCAATTCAGT	7A	633466553	G	A	2B	159.432		RR	HH	HH	RR	RR	HH	RR	HH	RR	RR	RR	RR	HH	RR	RR	HH	HH	RR	HH	-	HH	HH	RR	HH	HH	RR	HH	RR	RR	RR	-	HH	RR	HH	HH	RR	-	HH	RR	RR	HH
1246480|F|0-24:T>C-24:T>C	TGCAGCTGGTCTATCTGGCGGCAGTCACGGTGTTCTACTACGAATCCATGGAGAGCAAGGAGGCGGTAC	Unknown		C	T	2B	161.88		-	HH	HH	-	RR	HH	RR	HH	RR	RR	RR	-	HH	RR	-	HH	HH	-	HH	HH	HH	HH	RR	HH	HH	RR	HH	RR	RR	-	HH	HH	RR	HH	HH	RR	RR	HH	RR	RR	HH
1125215|F|0-27:C>T-27:C>T	TGCAGTAGCAGCACATGATTCTAAAGACTTTGTGAGAGAACAAGATGGGTCCTCAACCATGCTCTAAAT	2B	767024523	C	T	2B	162.174		RR	HH	HH	RR	RR	HH	RR	HH	RR	RR	RR	RR	HH	RR	RR	HH	HH	RR	HH	-	HH	HH	RR	-	HH	RR	HH	RR	RR	RR	HH	HH	RR	HH	HH	RR	RR	HH	RR	RR	HH
1108614|F|0-35:A>C-35:A>C	TGCAGCGCCTGGAACGGGACCATGGCCTGATCCGTACATCCATGGACCCAGGAAAGAAATCAACCGAGA	2B	767019751	A	C	2B	162.174		RR	HH	HH	RR	RR	HH	RR	HH	RR	RR	RR	RR	HH	RR	RR	HH	HH	RR	HH	-	HH	HH	RR	HH	HH	RR	HH	RR	RR	RR	HH	HH	RR	HH	HH	RR	RR	HH	RR	RR	HH
3025057|F|0-5:C>T-5:C>T	TGCAGCGGTCAAGGCATCAACCTCAGACTGCGCGAGCCGAGATCGGAAGAGCGGTTCAGCAGGAATGCC	2B	766233155	C	T	2B	162.174		RR	HH	HH	RR	RR	HH	-	HH	RR	RR	RR	RR	HH	RR	RR	HH	HH	RR	HH	-	HH	HH	RR	HH	HH	RR	HH	RR	RR	RR	HH	HH	RR	HH	HH	RR	RR	HH	RR	RR	HH
1097543|F|0-17:G>C-17:G>C	TGCAGATTGTCCCTTCTGTGTTTAGCCTTAATTTGCCACAGTTGATTAGCCAGTGACAATATGATGGCT	2B	767121912	G	C	2B	162.174		RR	HH	HH	RR	RR	HH	RR	HH	RR	RR	RR	RR	HH	RR	RR	HH	HH	RR	HH	RR	HH	HH	RR	HH	HH	RR	HH	RR	RR	RR	HH	HH	RR	HH	HH	RR	RR	HH	RR	RR	HH
1674138|F|0-65:T>G-65:T>G	TGCAGCATCCCATCTTCAAGCGCGGCTGCCGGCGGCGGATGGAACCTACAACATCGCAGCACACGTAAG	2B	767656552	T	G	2B	163.064		HH	HH	HH	RR	RR	HH	-	HH	RR	RR	RR	-	HH	RR	RR	HH	HH	RR	-	-	HH	HH	RR	-	HH	RR	HH	RR	RR	RR	HH	HH	-	HH	HH	RR	RR	HH	RR	RR	HH
979087|F|0-32:C>T-32:C>T	TGCAGCCGCTGGATTCAGCTTGGTGCATTCTACCCGTTTGCCAGGGCCCATGCAGAGAAGACAACCGTC	2B	767775157	T	C	2B	163.064		HH	HH	HH	RR	RR	HH	RR	HH	RR	RR	RR	RR	HH	RR	RR	HH	HH	RR	HH	-	HH	HH	RR	-	HH	RR	HH	RR	RR	RR	HH	HH	RR	HH	HH	RR	RR	HH	RR	RR	HH
979087|F|0-14:T>A-14:T>A	TGCAGCCGCTGGATTCAGCTTGGTGCATTCTATCCGTTTGCCAGGGCCCATGCAGAGAAGACAACCGTC	2B	767775157	T	A	2B	163.064		HH	HH	HH	RR	RR	HH	RR	HH	RR	-	RR	RR	HH	RR	RR	HH	HH	RR	HH	RR	-	HH	RR	-	HH	RR	HH	RR	RR	RR	HH	HH	RR	HH	HH	RR	RR	HH	RR	RR	HH
28620412|F|0-16:G>T-16:G>T	TGCAGCAGCCCGGCCTGACCACGTCCACCGCACGACAAAGCGAGTTCCACCTCCTTGTGGCGCTCGCGG	2B	767775614	T	G	2B	163.064		HH	HH	HH	RR	RR	HH	RR	HH	RR	RR	RR	RR	HH	RR	RR	HH	HH	RR	HH	RR	HH	HH	-	HH	HH	RR	HH	RR	RR	RR	HH	HH	RR	HH	HH	RR	-	HH	RR	RR	HH
1090951|F|0-41:G>A-41:G>A	TGCAGACTGTAGAGACGGAAGCATCTCGCGTACCGATCCGTGCTCATTTCGCCTGCCGAGATCGGAAGA	2B	769262952	G	A	2B	163.654		HH	HH	HH	RR	RR	HH	RR	HH	RR	RR	RR	RR	HH	RR	RR	HH	HH	RR	HH	RR	HH	HH	RR	-	HH	RR	HH	RR	RR	RR	HH	HH	RR	HH	HH	RR	RR	HH	RR	RR	HH
1116814|F|0-17:C>T-17:C>T	TGCAGACAACATATGGACAATGAGCGCGAAATTTAGCAACGGCACTGTTTGCAAGCCTGAAACTGTGGG	2B	770091016	C	T	2B	165.625		HH	HH	HH	RR	RR	HH	RR	HH	-	RR	RR	RR	HH	RR	RR	HH	HH	RR	HH	-	HH	HH	RR	-	HH	RR	HH	RR	RR	-	HH	HH	RR	HH	HH	RR	RR	HH	RR	RR	HH
1118364|F|0-24:C>T-24:C>T	TGCAGCACCGATCCACCATATCTTCCCCCTGATCCGCATGTTTATTCCCAGTTTAATCCATCCATCCGT	2B	769950936	C	T	2B	165.625		HH	HH	HH	RR	RR	HH	RR	HH	RR	RR	RR	RR	HH	RR	RR	HH	HH	RR	HH	RR	HH	HH	RR	HH	HH	RR	HH	RR	RR	HH	HH	HH	RR	HH	HH	RR	RR	HH	RR	RR	HH
3064628|F|0-14:G>C-14:G>C	TGCAGCACGCCAGAGGACGTCGGTTAACGCCTCCCTGCTCTGCCCGAGATCGGAAGAGCGGTTCAGCAG	2B	770358803	G	C	2B	165.625		HH	HH	HH	-	RR	HH	RR	HH	RR	RR	RR	-	HH	RR	RR	-	HH	RR	HH	RR	HH	HH	RR	-	HH	RR	HH	RR	RR	HH	HH	HH	RR	HH	-	RR	RR	HH	RR	RR	HH
1126488|F|0-21:C>T-21:C>T	TGCAGGAAATCTCAGACCGTACTGTCATCAACCGACTAGTAGTTTTTTCCTGCCTTTTTTCTCTTGTTT	2B	769944632	C	T	2B	165.918		HH	HH	-	RR	RR	HH	-	HH	RR	RR	RR	-	HH	RR	RR	HH	HH	RR	HH	HH	HH	HH	RR	HH	HH	RR	HH	RR	RR	HH	HH	HH	RR	HH	HH	RR	RR	HH	RR	RR	HH
1233947|F|0-36:A>G-36:A>G	TGCAGGGATGACGCACCCCCCGAGCGCGATCTCCAGATGCAGCTAGCTTCCTCGGCTCCACCAAATTCC	2B	771858016	A	G	2B	167.112		HH	HH	HH	RR	RR	HH	RR	HH	RR	RR	RR	RR	HH	RR	RR	HH	RR	RR	HH	HH	HH	HH	RR	HH	HH	RR	HH	RR	RR	HH	HH	HH	RR	HH	HH	RR	RR	HH	RR	RR	HH
1104356|F|0-45:A>C-45:A>C	TGCAGTGACAATGTCGGCAATCAGTCCCTGCACACGCCCACTGTTATGATTGCAGAACCATGAACAGCA	2B	772149581	A	C	2B	168.003		HH	HH	RR	RR	RR	HH	RR	HH	RR	RR	RR	RR	HH	RR	RR	HH	RR	RR	HH	-	HH	HH	RR	HH	HH	RR	HH	RR	RR	HH	HH	HH	RR	HH	HH	RR	RR	HH	RR	RR	HH
1095971|F|0-35:T>G-35:T>G	TGCAGGGTCCCGCCCACAAAGACGCCGCCTTCACCTACGCCGGCTTCGCCAGCATGGCAGCATCCCCCG	2B	774087417	G	T	2B	168.444		HH	HH	RR	RR	RR	HH	RR	HH	RR	RR	RR	RR	HH	RR	RR	HH	RR	RR	HH	HH	HH	HH	RR	-	HH	RR	HH	RR	RR	HH	HH	HH	RR	HH	HH	RR	RR	HH	RR	RR	HH
1197660|F|0-46:C>G-46:C>G	TGCAGCAGGAGCAACTCATTTTATTGTAGACTTCATATAGAGTTCCCAAAACATATCAACAATTGCACT	2B	774105893	G	C	2B	168.444		HH	HH	RR	RR	RR	HH	RR	HH	RR	RR	RR	RR	HH	RR	RR	HH	RR	RR	HH	-	HH	HH	RR	HH	HH	RR	HH	RR	RR	-	HH	HH	RR	HH	-	RR	RR	HH	RR	RR	HH
1047891|F|0-68:A>G-68:A>G	TGCAGCCCTGGACGACTGTTGTTGCACCATCCGCACAGCGTCGGAACCAGTCCTGGTGCCCTGGCCTGA	2B	773807439	G	A	2B	168.59		HH	HH	RR	RR	RR	HH	RR	HH	RR	RR	RR	RR	-	RR	RR	HH	-	-	HH	-	HH	HH	RR	HH	HH	RR	HH	RR	RR	HH	HH	HH	RR	HH	HH	RR	RR	HH	RR	RR	HH
4911027|F|0-36:A>G-36:A>G	TGCAGATCGTGCTGCTGCACATGGTCGATCTGTTTCACTAAGATATTAATGGAAAGGGATGCTTGGTTG	2B	775343394	A	G	2B	170.092		RR	HH	-	-	RR	HH	RR	HH	RR	HH	RR	RR	HH	RR	RR	HH	RR	RR	HH	-	-	HH	RR	HH	-	RR	HH	RR	RR	HH	HH	HH	RR	HH	HH	RR	RR	HH	RR	RR	HH
5050366|F|0-15:A>G-15:A>G	TGCAGTTTCGCATAGAAAGGTCTCTTCCTGGGCCGAGATCGGAAGAGCGGTTCAGCAGGAATGCCGAGA	Unknown		G	A	2B	172.702		RR	-	RR	-	RR	HH	RR	HH	RR	HH	RR	RR	HH	RR	RR	HH	RR	-	HH	-	HH	HH	RR	HH	HH	RR	HH	RR	-	-	HH	HH	RR	HH	HH	RR	RR	HH	RR	RR	HH
2284781|F|0-15:A>G-15:A>G	TGCAGTTTCGCATAGAAAGGTCTCTTCCTGGGCCGGCCCATGAACAAAACAAATCGGTAGCGAGCACGA	Unknown		G	A	2B	172.702		RR	HH	RR	RR	RR	HH	-	HH	RR	HH	RR	RR	HH	RR	RR	HH	RR	RR	HH	-	HH	HH	RR	HH	HH	RR	HH	RR	RR	HH	HH	HH	RR	HH	HH	RR	RR	HH	RR	RR	HH
1086313|F|0-42:C>T-42:C>T	TGCAGAGACCTCATGAAAATAAGCAAGAAGTAGGAATTCTGTCGGGACAGCTAAATCCATCTAGTGTAC	7A	646870964	T	C	2B	173.143		RR	HH	-	RR	RR	HH	-	HH	RR	HH	RR	RR	HH	RR	RR	HH	RR	RR	HH	HH	-	HH	RR	HH	HH	RR	HH	RR	RR	-	HH	HH	RR	HH	HH	-	RR	HH	RR	RR	HH
4910727|F|0-52:G>A-52:G>A	TGCAGACTGGTAAAAGTAAGCAACTAGCTGACCGATCGAGGCTGCGATGATAGAACAGGAGCCTCGAGC	2B	777521194	G	A	2B	175.431		RR	HH	RR	RR	-	HH	RR	HH	RR	HH	RR	RR	-	RR	RR	-	RR	RR	HH	HH	-	-	RR	HH	HH	RR	HH	RR	RR	HH	HH	HH	RR	HH	HH	RR	RR	HH	RR	RR	HH
5324835|F|0-5:C>T-5:C>T	TGCAGCAACTCACCTTCACAGCCTCGATCTGGCCGAGATCGGAAGAGCGGTTCAGCAGGAATGCCGAGA	Unknown		T	C	2B	177.088		RR	HH	RR	RR	-	HH	RR	HH	HH	HH	RR	RR	HH	RR	RR	HH	RR	RR	HH	HH	HH	HH	RR	HH	HH	RR	HH	RR	RR	HH	HH	HH	RR	-	HH	RR	RR	HH	RR	RR	RR
4993587|F|0-18:A>G-18:A>G	TGCAGTTCTGCGCGTCATAATCAGCGCCCGAGATCGGAAGAGCGGTTCAGCAGGAATGCCGAGACCGAT	Unknown		A	G	2B	177.381		RR	HH	RR	RR	-	HH	RR	HH	HH	HH	-	RR	HH	RR	RR	HH	RR	RR	HH	HH	HH	HH	RR	HH	HH	RR	HH	-	RR	HH	HH	HH	RR	HH	HH	RR	RR	HH	RR	RR	RR
10592751|F|0-5:G>A-5:G>A	TGCAGGCCGCGACGGCGCCGAGATCGGAAGAGCGGTTCAGCAGGAATGCCGAGACCGATCTCGTATGCC	Unknown		G	A	2B	178.576		RR	HH	RR	RR	-	HH	RR	HH	HH	HH	-	RR	HH	RR	RR	HH	-	-	HH	HH	HH	HH	RR	HH	-	RR	HH	RR	RR	HH	HH	HH	RR	HH	RR	RR	RR	HH	RR	RR	RR
1205128|F|0-36:A>G-36:A>G	TGCAGCTGCTTACACATTTGAGGGATGATATGACGCAAGCTGCGCCACATCATGCGTGACGAACCTCGG	2B	780857763	A	G	2B	179.017		RR	HH	RR	RR	HH	HH	RR	HH	HH	HH	-	RR	HH	RR	RR	HH	RR	RR	HH	HH	HH	HH	RR	HH	HH	RR	HH	RR	RR	HH	HH	HH	RR	HH	RR	RR	RR	HH	RR	RR	RR
1862786|F|0-66:T>C-66:T>C	TGCAGTATAGATCTTATCTTCGAACCGCACCGCGATGATTTGAAGTTCGTTCAGTCCCTCTGGCACTGA	2B	782126877	T	C	2B	180.211		RR	HH	RR	-	HH	-	RR	HH	-	HH	-	RR	HH	RR	RR	HH	RR	RR	HH	-	HH	HH	-	-	HH	RR	HH	RR	-	HH	HH	HH	RR	HH	RR	RR	RR	HH	RR	RR	RR
2253072|F|0-16:C>G-16:C>G	TGCAGGACAGAATAAGCCAGTGTCCATCGATTGGTTGACATATGGGCCTGATTGGACACAATAACGCTC	2B	784377113	C	G	2B	180.211		RR	HH	RR	RR	-	HH	RR	HH	HH	HH	-	RR	HH	RR	RR	HH	RR	RR	HH	-	HH	-	RR	HH	HH	RR	HH	RR	RR	HH	HH	HH	RR	HH	RR	RR	RR	-	RR	RR	RR
2253072|F|0-45:G>A-45:G>A	TGCAGGACAGAATAAGCCAGTGTCCATCGATTGGTTGACATATGGGCCTGATTGGACACAATAACGCTC	2B	784377113	G	A	2B	180.211		RR	HH	RR	RR	-	HH	RR	HH	HH	HH	RR	RR	HH	RR	RR	-	RR	RR	HH	-	HH	HH	RR	HH	HH	RR	HH	RR	RR	HH	HH	HH	RR	HH	RR	RR	RR	HH	RR	RR	RR
1120241|F|0-30:A>G-30:A>G	TGCAGTAGTGACGGTACGAGTAGATCATAGACACGACGGTGTTTTATCTGCGCAATTAAAAGTTCTCAT	2B	781308800	A	G	2B	180.211		RR	HH	RR	RR	RR	HH	RR	HH	HH	HH	-	RR	HH	RR	-	HH	RR	RR	HH	HH	-	HH	RR	-	HH	RR	HH	RR	RR	HH	HH	HH	RR	HH	RR	RR	RR	HH	RR	RR	RR
1864933|F|0-18:A>G-18:A>G	TGCAGTCTATCTAATCTAAAACTAAACATTTGGTTGAACAAACATGCTTGCCCTCGACCCGACCGCGTG	2B	785074409	G	A	2B	180.652		RR	HH	RR	RR	-	-	-	HH	-	HH	RR	RR	HH	RR	RR	HH	RR	RR	HH	HH	HH	HH	RR	-	HH	RR	HH	RR	RR	HH	HH	HH	RR	HH	RR	RR	RR	HH	RR	RR	RR
4989755|F|0-17:A>T-17:A>T	TGCAGTTTATTAATGGGATTTTAGTACTACTAGTTTTAATGTTTTATACCGACATGCCTGTACTCCGTG	2B	786040142	T	A	2B	182		RR	HH	RR	RR	-	HH	-	HH	HH	RR	-	RR	HH	RR	RR	HH	RR	RR	HH	HH	HH	HH	RR	HH	HH	RR	HH	RR	RR	HH	HH	HH	RR	HH	RR	RR	RR	HH	RR	RR	RR
2256918|F|0-47:A>G-47:A>G	TGCAGGTTAGAGACGACGAGAAAGGACTCGTAAACTACTTCGATTTCATCCTCCAAGACACGGAGGATT	2B	799254327	G	A	2B	186.807		RR	HH	RR	RR	-	-	HH	HH	HH	RR	-	RR	-	RR	RR	-	RR	RR	HH	HH	-	-	RR	-	HH	RR	HH	RR	RR	HH	HH	-	RR	HH	RR	RR	RR	HH	RR	RR	RR
1193685|F|0-6:G>T-6:G>T	TGCAGGGTACATGGACCCCGAGTACGTGGTGACCCAGGAGCTGACGGAGAAGAGCGACATCTACAGCTA	Unknown		T	G	2B	187.547		-	HH	RR	-	HH	HH	HH	HH	HH	RR	-	RR	HH	-	-	HH	RR	RR	HH	HH	HH	HH	RR	-	HH	-	HH	RR	RR	HH	HH	HH	RR	HH	RR	RR	-	HH	RR	RR	RR
1084447|F|0-39:C>A-39:C>A	TGCAGAGGAGCAGCAGCATCACAAGCATTAGTGGAGAGGCGGTGCTCCTGCCGAGATCGGAAGAGCGGT	Unknown		A	C	2B	187.547		RR	HH	-	RR	-	HH	HH	HH	HH	RR	-	RR	HH	RR	RR	HH	-	-	HH	HH	HH	HH	RR	HH	HH	RR	HH	-	-	HH	HH	HH	RR	HH	RR	RR	RR	HH	RR	RR	RR
1006874|F|0-17:G>C-17:G>C	TGCAGGGGCTTCTTCACGCGCCGCTCGCCGCCCCCGCTCACCGACGCCCGAGATCGGAAGAGCGGTTCA	2D	642333026	G	C	2B	187.547		RR	HH	RR	-	-	HH	HH	HH	HH	RR	-	RR	HH	RR	RR	HH	RR	RR	HH	HH	HH	HH	RR	HH	HH	RR	HH	RR	RR	HH	HH	HH	RR	HH	RR	RR	RR	HH	RR	RR	RR
997197|F|0-54:G>A-54:G>A	TGCAGTAGGGATTCCCACGCCAGGCAGCTCAACAGTGGCGGCGAGTTCATTACCGTCGTCTGGCTTCTG	2B	799535528	A	G	2B	187.547		RR	HH	RR	RR	-	HH	HH	HH	HH	RR	-	RR	HH	RR	RR	HH	RR	RR	HH	HH	HH	HH	RR	HH	HH	RR	HH	RR	RR	HH	HH	HH	RR	HH	RR	RR	RR	HH	RR	RR	RR
4393912|F|0-56:C>T-56:C>T	TGCAGGGTACAGTCCATCGGTGTCGGTGACGAAACTGCCGTTGGTGACCGCGCTCGCCAGGTCGACGGG	Unknown		T	C	2B	187.547		RR	HH	RR	-	-	HH	HH	HH	HH	RR	-	RR	HH	RR	-	HH	RR	RR	HH	HH	HH	HH	RR	HH	HH	RR	HH	RR	RR	HH	HH	HH	RR	HH	RR	RR	RR	HH	RR	RR	RR
4393912|F|0-39:G>T-39:G>T	TGCAGGGTACAGTCCATCGGTGTCGGTGACGAAACTGCCGTTGGTGACCGCGCTCGCCAGGTCGACGGG	Unknown		T	G	2B	187.547		RR	HH	RR	-	HH	HH	HH	HH	HH	RR	-	RR	HH	RR	RR	HH	RR	RR	HH	HH	HH	HH	RR	HH	HH	RR	HH	RR	RR	HH	HH	HH	RR	HH	RR	RR	RR	HH	RR	RR	RR
1066819|F|0-46:G>A-46:G>A	TGCAGGGACATCTGAAGATGTATTACTTTTGAGTGGAGACCTCTGAGGCAAAATGCACGCACTCATCAG	2B	799452950	G	A	2B	187.547		RR	HH	RR	RR	-	HH	HH	HH	HH	RR	-	RR	HH	RR	RR	HH	RR	RR	HH	HH	HH	HH	RR	-	HH	RR	HH	RR	RR	HH	HH	HH	RR	HH	RR	RR	RR	HH	RR	RR	RR
1035141|F|0-32:C>T-32:C>T	TGCAGAAGCAAAGGACTAGTTTTTCTTCTCGCCGAGCTTTAGTACTTTGCTTGGCAGATAATCTAGCGA	2B	799538611	T	C	2B	187.693		RR	HH	RR	HH	-	HH	HH	HH	HH	RR	-	RR	HH	RR	RR	HH	RR	RR	HH	HH	HH	HH	RR	HH	HH	RR	HH	RR	RR	HH	HH	HH	RR	HH	RR	RR	RR	HH	RR	RR	RR
1109942|F|0-16:T>C-16:T>C	TGCAGAGAAGAGAGGGTAGAAAGGTGGCAATGAAAGAATCAAAGAATGAATGATACTAATTGCTTGGTG	Unknown		C	T	2B	188.583		RR	HH	RR	-	-	HH	-	HH	HH	RR	RR	RR	HH	RR	RR	HH	RR	RR	HH	HH	HH	HH	RR	HH	HH	RR	HH	RR	RR	RR	HH	HH	RR	-	RR	RR	RR	HH	RR	RR	RR
2281105|F|0-26:T>C-26:T>C	TGCAGTTACTTCCGCAGCTGCGGCCATCTCTATCAAGCCGCTGCCTCGAGCCTCCTCCGCTCGGCTACC	Unknown		T	C	2B	190.085		RR	HH	RR	-	HH	HH	HH	-	HH	RR	-	RR	HH	RR	RR	HH	RR	-	HH	-	HH	HH	-	HH	HH	RR	HH	RR	RR	-	HH	HH	RR	HH	RR	RR	RR	HH	RR	RR	RR
4733462|F|0-51:G>A-51:G>A	TGCAGGAATGATGACACGGCTCGGTCGTCGTCGTCGTATCTCGGCATCGACGTCGGTGGCAGCTGGCAC	2B	785943743	G	A	2B	190.085		RR	HH	RR	-	HH	HH	HH	-	HH	RR	-	RR	HH	RR	RR	HH	RR	RR	HH	-	HH	HH	RR	HH	HH	RR	HH	RR	RR	-	HH	HH	RR	HH	RR	RR	RR	HH	RR	RR	RR
1082595|F|0-56:C>G-56:C>G	TGCAGTTCGGAGATGGGGTTGGTGTAGTGCACCTTGGGCAGCAGCGGCCGCCCGTACTGCGCCAGCATG	2B	796598273	C	G	2B	190.231		RR	HH	RR	-	-	HH	HH	RR	HH	RR	RR	RR	HH	RR	RR	HH	RR	RR	HH	RR	HH	HH	RR	HH	HH	RR	HH	RR	RR	RR	HH	HH	RR	HH	RR	RR	RR	HH	RR	RR	-
990736|F|0-21:T>C-21:T>C	TGCAGACCAAGGGTGTCATTCTCAGAGGCAGAGCTGTATGGCTTCTGGTACCTTTGCCGAGATCGGAAG	2A	763290856	C	T	2B	190.378		RR	HH	-	RR	HH	-	HH	RR	HH	RR	HH	-	-	RR	RR	HH	RR	-	HH	RR	HH	HH	-	HH	HH	RR	-	RR	RR	RR	HH	HH	RR	HH	RR	RR	RR	HH	RR	RR	RR
1116857|F|0-14:G>A-14:G>A	TGCAGTGAGTCCCAGTAGAAACCGCTGCCCTTTCCTCTTCCTCTGCTCCCAGCAATGCCTCCTCCACTA	Unknown		A	G	2B	190.378		RR	HH	RR	RR	-	HH	HH	RR	HH	RR	-	RR	HH	RR	RR	HH	RR	RR	HH	RR	HH	HH	RR	HH	HH	RR	HH	RR	RR	RR	HH	HH	RR	HH	RR	RR	RR	HH	RR	RR	RR
5580425|F|0-37:T>C-37:T>C	TGCAGGCCGTGCTGGCGCACCTGTGGCGGGCCACGTGTCGGGCCCGAGATCGGAAGAGCGGTTCAGCAG	Unknown		T	C	2B	190.378		RR	HH	RR	-	HH	HH	HH	RR	HH	RR	-	RR	HH	RR	RR	HH	RR	RR	HH	RR	HH	HH	RR	HH	HH	RR	HH	RR	RR	RR	HH	HH	RR	HH	RR	RR	RR	HH	RR	RR	RR
3937507|F|0-14:G>A-14:G>A	TGCAGGCCCTTGAAGTACTCGATGTCGAAGGCGTTGCTGGTGGCGTCGAGCTTGGCCGTGCCGCCGTCG	2B	794041974	G	A	2B	190.378		RR	HH	RR	-	-	HH	HH	RR	HH	RR	-	RR	HH	RR	RR	HH	RR	RR	HH	RR	HH	HH	RR	HH	HH	RR	HH	RR	RR	RR	HH	HH	-	HH	RR	RR	RR	HH	RR	RR	RR
9724537|F|0-55:C>T-55:C>T	TGCAGCTGGGAGGGTTGCTTGGGGGAGCAGCGGTTGAATGGTTCTACGGTCCAGACTGGAAAGGGCGCC	Unknown		T	C	2B	190.671		RR	-	RR	RR	RR	-	-	RR	-	RR	RR	RR	HH	RR	RR	HH	RR	RR	HH	RR	-	-	RR	-	HH	RR	HH	RR	RR	RR	HH	HH	RR	HH	RR	RR	RR	HH	RR	RR	RR
1153110|F|0-52:T>C-52:T>C	TGCAGCTCCAAGCCCCCGCTGCCTCCACCGTCCCCGTAAACCGTGACCATCCTGTCCACCTTGTTCGCG	Unknown		T	C	2B	190.671		RR	HH	RR	-	-	HH	HH	RR	HH	RR	-	RR	HH	RR	RR	HH	-	RR	HH	RR	HH	HH	RR	HH	HH	RR	HH	RR	RR	RR	HH	HH	RR	HH	RR	RR	RR	HH	RR	RR	RR
4010196|F|0-5:A>C-5:A>C	TGCAGAGACGAAGGGCGGAAAGAGGAATGAATGTCGCCGAGATCGGAAGAGCGGTTCAGCAGGAATGCC	Unknown		A	C	2B	190.671		RR	HH	RR	-	-	HH	-	RR	HH	RR	-	RR	HH	RR	RR	HH	RR	RR	HH	-	HH	HH	RR	HH	-	RR	HH	RR	RR	RR	HH	HH	RR	HH	-	RR	RR	HH	RR	RR	RR
1171060|F|0-16:T>G-16:T>G	TGCAGCAATCTCCATATATCTCACTTTCGTTGGCCCCTCCCTAGGTCTGCATGCATGGCAAAGCGAGCT	Unknown		G	T	2B	190.671		-	HH	-	-	-	HH	HH	RR	HH	RR	-	-	HH	-	RR	HH	RR	-	HH	-	HH	HH	RR	HH	HH	RR	HH	RR	-	-	HH	HH	RR	HH	-	RR	RR	HH	RR	RR	RR
1009566|F|0-17:C>A-17:C>A	TGCAGGCCCGATTGGATCTGAGGCGCGGCAACAAATCGGACGGGAGCCGCAGGCCCGATTGGATCTGAG	4B	603527571	A	C	2B	190.671		RR	HH	RR	RR	-	HH	HH	-	HH	RR	-	RR	HH	RR	RR	HH	RR	RR	HH	-	HH	HH	RR	HH	HH	RR	HH	RR	RR	RR	HH	HH	RR	HH	RR	RR	RR	HH	RR	RR	RR
5411741|F|0-21:A>T-21:A>T	TGCAGGCCGTGCTGGCGCACCAGTGGCGGGCCACGTGCCGTGCCCGAGATCGGAAGAGCGGTTCAGCAG	Unknown		A	T	2B	190.671		RR	HH	RR	-	-	HH	HH	RR	HH	RR	-	RR	HH	RR	RR	HH	RR	RR	HH	RR	HH	HH	RR	-	HH	RR	HH	RR	RR	RR	HH	HH	RR	HH	RR	RR	RR	HH	RR	RR	RR
4408054|F|0-13:A>T-13:A>T	TGCAGTCAAGATCATCTTTATTGCACCGAGATCGGAAGAGCGGTTCAGCAGGAATGCCGAGACCGATCT	Unknown		A	T	2B	190.671		RR	HH	RR	-	-	HH	HH	RR	HH	RR	-	RR	HH	RR	RR	HH	RR	RR	HH	-	HH	HH	RR	HH	HH	RR	HH	RR	RR	RR	HH	HH	RR	HH	RR	RR	RR	HH	RR	RR	RR
4396159|F|0-13:T>C-13:T>C	TGCAGGAGCTCACTGTGCAGGTCGCCGCGGCAGCCTATGTCCTCTATGAGTCAACCGTCGTCAGCACTC	Unknown		T	C	2B	190.671		RR	HH	RR	-	-	HH	HH	RR	HH	RR	-	RR	HH	RR	RR	HH	RR	RR	HH	RR	HH	HH	RR	HH	HH	RR	HH	-	RR	RR	HH	HH	RR	HH	RR	RR	RR	HH	RR	RR	RR
1081780|F|0-35:C>T-35:C>T	TGCAGCGCGCACGCCACATGGTCCAAGCCCAACGCCCCAGGCGCTAGCCAATTTTATTTCCTTTTCACA	Unknown		C	T	2B	195.834		RR	HH	RR	-	-	HH	HH	-	HH	RR	-	RR	HH	RR	RR	HH	RR	RR	HH	-	HH	HH	RR	-	HH	RR	HH	RR	RR	-	HH	HH	RR	HH	RR	RR	RR	HH	RR	RR	RR
3024277|F|0-10:A>G-10:A>G	TGCAGGCACAACTCTACATCAGCAAGAAGCTACGGCCGAGATCGGAAGAGCGGTTCAGCAGGAATGCCG	2B	797540918	A	G	2B	195.834		-	HH	RR	-	-	HH	HH	-	HH	RR	-	RR	HH	RR	RR	HH	RR	RR	HH	-	HH	HH	RR	HH	HH	-	HH	RR	RR	-	HH	HH	RR	HH	RR	RR	RR	HH	RR	RR	RR
3533754|F|0-37:C>G-37:C>G	TGCAGGAGCGAGGCGTGGAACTGAGACGAGTCCCATGCCAACCGAGATCGGAAGAGCGGTTCAGCAGGA	2B	797535241	C	G	2B	195.834		RR	HH	RR	-	-	HH	HH	-	HH	RR	-	RR	HH	RR	RR	HH	RR	RR	HH	-	-	HH	RR	HH	HH	RR	HH	RR	RR	-	HH	HH	RR	HH	RR	RR	RR	HH	-	RR	RR
4993404|F|0-27:G>A-27:G>A	TGCAGCGAGTGCGCTTCCGAGTGCCACGCCTCCGAGATCGGAAGAGCGGTTCAGCAGGAATGCCGAGAC	2B	789260797	A	G	2B	195.834		RR	HH	RR	RR	-	HH	HH	HH	HH	RR	-	RR	HH	RR	RR	HH	RR	RR	HH	-	HH	HH	RR	HH	HH	RR	HH	RR	RR	HH	HH	HH	RR	-	RR	RR	RR	HH	RR	RR	RR
3950559|F|0-12:T>C-12:T>C	TGCAGGCATGGTTGTGTTGAGCCATATGCATGGTGCCTATTGGAGTTCGAGGTGCTGCCGCCTGCGGGC	2B	789257963	T	C	2B	195.834		RR	HH	RR	RR	HH	HH	HH	HH	HH	RR	-	RR	HH	RR	RR	HH	RR	RR	HH	HH	HH	HH	RR	HH	HH	RR	HH	RR	RR	HH	HH	HH	RR	HH	RR	RR	RR	HH	RR	RR	RR
1065812|F|0-8:G>C-8:G>C	TGCAGTATGGATGTCATTTTTTCATACGTGCCCTGCTCGTGATCACAGGATATATACTACATTACATCT	2B	789493633	G	C	2B	195.834		RR	HH	RR	RR	HH	HH	HH	HH	HH	RR	-	RR	HH	RR	RR	HH	RR	RR	HH	HH	HH	HH	RR	HH	HH	-	HH	RR	RR	HH	HH	HH	RR	HH	RR	RR	RR	HH	RR	RR	RR
1038329|F|0-54:T>A-54:T>A	TGCAGTGCATCGGGCTCTGAAAATGGTTGGATCTACTCTGATCTGATCCATGAATCTGAAACGAACCAA	Unknown		T	A	2B	195.98		RR	HH	RR	-	-	HH	HH	-	HH	RR	-	RR	HH	RR	RR	HH	RR	RR	HH	-	HH	HH	RR	HH	HH	RR	HH	RR	RR	-	HH	HH	RR	HH	RR	RR	RR	HH	RR	RR	RR
2263639|F|0-26:C>T-26:C>T	TGCAGGACCACGGCCTCCTCGACGCACCCTTCTCGATGAGCCTGCTGGACCGCCTCGCCGTGGCTTACC	2A	1686022	C	T	2D	0		RR	HH	HH	-	HH	HH	HH	HH	RR	RR	RR	RR	HH	HH	HH	-	HH	RR	HH	HH	RR	RR	RR	HH	RR	HH	RR	RR	HH	RR	RR	RR	RR	HH	HH	RR	HH	RR	RR	RR	RR
2249255|F|0-57:A>C-57:A>C	TGCAGTTCATAATCGGCTCCGATCTATCAATTCGATCCAGTGCCATATTAGAACTTAATTCCGACTCAT	2D	2593141	A	C	2D	2.28818		RR	HH	HH	HH	HH	HH	HH	RR	RR	RR	RR	RR	HH	HH	HH	RR	HH	-	HH	HH	RR	RR	RR	HH	RR	HH	RR	RR	RR	-	RR	RR	RR	HH	HH	RR	HH	RR	RR	RR	RR
2258068|F|0-46:G>A-46:G>A	TGCAGGACGTGTTGGAGCGCTTTGCGTTCGACAACATCTGCCGCGTGGCCTTCGGCCAGGACCCAGCCT	2D	4103776	A	G	2D	3.17848		RR	HH	HH	HH	HH	HH	HH	RR	RR	RR	-	RR	HH	HH	HH	RR	HH	RR	HH	HH	RR	RR	-	-	RR	HH	HH	RR	-	RR	RR	-	RR	HH	-	RR	HH	RR	RR	-	RR
1217494|F|0-16:G>T-16:G>T	TGCAGCTACGATTCATGTGTCGCATCTCAGCTGTGTCAGCAGAGAACTCATAATCGTCACCCTGGAGTC	2D	9279770	G	T	2D	13.0613		RR	-	-	-	HH	RR	HH	RR	-	HH	RR	RR	HH	HH	-	-	HH	HH	HH	HH	HH	RR	RR	HH	RR	HH	RR	RR	-	-	RR	RR	RR	HH	RR	RR	HH	RR	HH	RR	RR
1023613|F|0-28:G>A-28:G>A	TGCAGTAACCTTGGATCGGATGCCTCTAGATACAACTTCGCTGGGAAGATACCGACCGAGATCGGAAGA	2D	14784880	G	A	2D	18.9516		RR	RR	HH	HH	HH	RR	HH	RR	RR	HH	RR	RR	RR	HH	HH	RR	HH	HH	HH	HH	HH	HH	RR	HH	RR	HH	HH	RR	RR	RR	RR	HH	RR	RR	RR	RR	HH	RR	HH	RR	RR
1321869|F|0-44:G>C-44:G>C	TGCAGGCCGGAAGAAGCGCAAGTTGGGGCCCCAGAGCGCAGCCAGTGAGACAACCCGAGATCGGAAGAG	2D	16115680	G	C	2D	18.9516		RR	RR	-	HH	HH	RR	HH	RR	RR	HH	RR	RR	RR	HH	HH	RR	HH	HH	HH	HH	HH	HH	RR	HH	RR	HH	HH	RR	RR	RR	RR	HH	RR	RR	RR	RR	HH	RR	HH	RR	RR
4993517|F|0-20:A>G-20:A>G	TGCAGCATGTTGGCTCAAAGATGAGGCATTCAACCGAGATCGGAAGAGCGGTTCAGCAGGAATGCCGAG	2D	15631361	G	A	2D	19.0978		RR	RR	HH	HH	HH	RR	HH	RR	RR	HH	RR	RR	RR	HH	HH	RR	HH	HH	HH	HH	HH	HH	RR	HH	RR	HH	HH	RR	RR	RR	RR	HH	RR	RR	RR	RR	HH	RR	HH	RR	-
3024321|F|0-31:G>T-31:G>T	TGCAGCAACGAGCGAAGCATTAAGTAGCTACGTACTGCCGAGATCGGAAGAGCGGTTCAGCAGGAATGC	2D	15431934	G	T	2D	19.244		RR	RR	HH	HH	HH	RR	HH	RR	RR	HH	RR	RR	RR	HH	HH	RR	HH	HH	HH	HH	HH	HH	RR	-	RR	HH	HH	RR	RR	RR	RR	HH	RR	RR	RR	RR	HH	RR	HH	RR	RR
2249680|F|0-5:C>T-5:C>T	TGCAGCGTGCTCAGCGCTGTGCTCTTCGAGATGGGCCCGCTGAGGTTCGTGATCGAGCCCTACGACGGC	Unknown		T	C	2D	19.5372		RR	-	HH	HH	HH	RR	HH	RR	RR	HH	RR	-	RR	HH	HH	RR	HH	HH	HH	HH	HH	HH	RR	HH	RR	HH	HH	-	-	RR	RR	HH	RR	RR	-	RR	HH	RR	HH	RR	RR
1213508|F|0-38:C>A-38:C>A	TGCAGCGCCTGTGGCAGCTCAACGTGCTCTTGCCCGAGCCCACGGGTACTCCCGAGATCGGAAGAGCGG	2D	15313561	A	C	2D	19.5372		RR	-	HH	HH	HH	RR	HH	RR	RR	HH	RR	RR	RR	HH	HH	RR	HH	HH	HH	HH	HH	HH	RR	HH	RR	HH	HH	RR	RR	RR	RR	HH	RR	RR	RR	RR	HH	RR	HH	RR	RR
3064723|F|0-12:G>C-12:G>C	TGCAGCCATAGGGGTCGCCGTCCTTGGCCAGGTCGACAAATGCCGAGATCGGAAGAGCGGTTCAGCAGG	Unknown		G	C	2D	20.1272		RR	RR	HH	HH	HH	RR	-	RR	RR	HH	RR	RR	RR	HH	-	RR	HH	HH	HH	-	HH	-	RR	HH	RR	HH	HH	RR	RR	RR	RR	HH	RR	RR	RR	RR	HH	RR	HH	RR	RR
1079138|F|0-32:G>A-32:G>A	TGCAGGAATTCGGATGTGCAGACCAGTTTACGGGCGCTTGATGCAAGATGTTCACCACTACAGGCGCGA	2D	17462393	A	G	2D	20.1272		RR	RR	HH	HH	HH	-	HH	RR	RR	HH	RR	RR	RR	HH	HH	-	HH	HH	HH	HH	HH	HH	RR	HH	RR	HH	HH	RR	RR	RR	RR	HH	RR	RR	RR	RR	HH	-	HH	RR	RR
1055446|F|0-51:G>A-51:G>A	TGCAGGTTGCGGTATTTCTCTAAGTTTTATCTACTGTTTTAATTAAGTTTTGATGTAACTGAACTTTGA	Unknown		A	G	2D	20.1272		RR	RR	HH	HH	HH	RR	HH	RR	RR	HH	RR	RR	-	HH	HH	RR	HH	HH	HH	HH	HH	HH	RR	HH	RR	HH	HH	RR	RR	RR	RR	HH	RR	RR	RR	RR	HH	RR	HH	RR	RR
991048|F|0-5:G>A-5:G>A	TGCAGGAAGTCTCCACAGCTATATTAAAAAAGTGCAATGGTTTGCCTCTAGTCATAGTAAGCATAGGTC	Unknown		A	G	2D	20.5684		RR	RR	HH	HH	HH	RR	HH	RR	RR	HH	RR	RR	RR	HH	HH	RR	HH	HH	HH	-	HH	HH	RR	HH	RR	HH	HH	RR	-	RR	RR	HH	RR	RR	RR	RR	HH	RR	HH	RR	RR
1091926|F|0-43:C>T-43:C>T	TGCAGCGCTAAGATGTACTAACACACACACATGCATGGCATGGCGAATCAAAGTCTGAATTATCTTTGC	2D	17825797	T	C	2D	20.5684		RR	RR	HH	HH	HH	RR	HH	RR	RR	HH	RR	RR	RR	HH	HH	RR	HH	HH	HH	HH	HH	HH	RR	HH	RR	HH	HH	RR	RR	RR	RR	HH	RR	RR	RR	RR	HH	RR	HH	RR	RR
1044458|F|0-18:T>G-18:T>G	TGCAGTCTGTCCGGACATTCGTCGGACTCAAACACTATCCTGAAGAATAGCTTCTCTGAATCTTCCGAG	Unknown		G	T	2D	20.8617		RR	-	HH	HH	HH	RR	HH	RR	RR	HH	RR	RR	RR	HH	HH	RR	HH	HH	HH	HH	HH	HH	RR	HH	RR	HH	HH	RR	RR	RR	RR	HH	RR	RR	RR	RR	HH	RR	HH	RR	RR
1126866|F|0-19:A>G-19:A>G	TGCAGTGGAGGGAGATGGCAATGCTCTCGCCCTTCCCGCCAACGCTGCTCCCCGGCGCAACGGCGAGGC	2D	18325916	G	A	2D	21.3029		RR	RR	HH	HH	HH	-	-	RR	RR	HH	-	RR	RR	HH	HH	RR	HH	-	HH	HH	HH	HH	RR	-	RR	HH	HH	RR	-	RR	RR	HH	RR	RR	RR	RR	HH	RR	HH	RR	RR
1162627|F|0-6:C>G-6:C>G	TGCAGTCAAACCATACACACAATCTACTGCTCCCGCAAGTGAAAGAGGCCGTGCGCGCTGTGGCAGCAC	2D	18325586	G	C	2D	21.4491		RR	RR	HH	HH	-	RR	HH	RR	-	HH	RR	RR	RR	HH	HH	RR	HH	-	HH	HH	HH	HH	RR	HH	RR	HH	HH	RR	-	RR	RR	HH	RR	RR	RR	RR	HH	RR	HH	RR	RR
1088274|F|0-60:T>C-60:T>C	TGCAGACTCGCTGTTCGGCCTCATGATCGCATTGCACTACCACATTTCTCAACAACTCGCTGTCAATGT	2D	19022053	C	T	2D	23.2626		RR	RR	HH	HH	HH	RR	HH	RR	HH	HH	RR	RR	RR	HH	HH	RR	HH	HH	HH	HH	HH	HH	RR	HH	RR	HH	HH	RR	-	RR	RR	HH	RR	RR	RR	RR	HH	RR	HH	RR	RR
7350168|F|0-8:T>A-8:T>A	TGCAGGCATAACGACTTTCGCTTGAGTCAAGTTGCCAAGCTGAGGCGTGTACTGACCTTGAGACACGAA	2D	19022188	T	A	2D	23.2626		RR	RR	HH	-	-	RR	HH	RR	-	HH	RR	RR	RR	HH	HH	RR	HH	HH	HH	HH	-	HH	RR	HH	RR	-	HH	RR	-	RR	RR	HH	RR	RR	RR	RR	-	RR	HH	RR	RR
2251675|F|0-47:C>A-47:C>A	TGCAGGAAACCGTGCATCCAGGTCGACCCAAGTGCCCTCAACAGCCACCTCGTATCCAGGAGGAAGGTA	2D	20121468	C	A	2D	23.4088		RR	RR	HH	HH	HH	RR	-	RR	HH	HH	RR	RR	RR	HH	HH	-	HH	HH	HH	HH	HH	-	RR	HH	RR	HH	HH	RR	-	RR	RR	HH	RR	RR	RR	RR	HH	RR	HH	RR	RR
978273|F|0-18:G>A-18:G>A	TGCAGTTACCGAGGTACAGGGACTGGAAGTTGGACTGGCTCTTTTGGATGACAACACGTACGCTGAGAT	2D	20323802	A	G	2D	24.2991		RR	RR	HH	HH	HH	RR	HH	RR	HH	HH	RR	RR	RR	HH	HH	RR	HH	HH	HH	HH	HH	HH	RR	HH	RR	HH	HH	RR	-	RR	RR	HH	RR	RR	RR	RR	HH	RR	HH	RR	RR
4909684|F|0-14:G>T-14:G>T	TGCAGTCTGCCAGCGCCGCCTGGCCGAGATCGGAAGAGCGGTTCAGCAGGAATGCCGAGACCGATCTCG	Unknown		G	T	2D	24.2991		RR	RR	HH	HH	HH	RR	HH	-	HH	HH	-	RR	RR	HH	-	RR	HH	HH	HH	HH	HH	HH	RR	HH	RR	HH	HH	RR	-	-	RR	HH	RR	RR	RR	RR	HH	RR	HH	RR	RR
2254182|F|0-39:G>A-39:G>A	TGCAGGACGGCATGGGCGGTCTCCAGGTGCTCGTCGATCGCAAGACCTGGGTGGACGTCCCTCCCGTGC	Unknown		A	G	2D	24.2991		-	RR	HH	HH	HH	RR	HH	RR	HH	HH	RR	RR	RR	HH	HH	RR	-	HH	HH	HH	HH	HH	RR	-	RR	HH	HH	RR	-	RR	RR	HH	RR	RR	RR	RR	HH	RR	HH	-	RR
989323|F|0-53:T>A-53:T>A	TGCAGGAGTTCACCGTTGGAGTCGTCGTAGCCGTGCTGATGCTCGGTGTAAAATTTTTGGTGATGCTTG	2D	19608766	A	T	2D	24.2991		RR	RR	HH	HH	HH	RR	HH	RR	HH	HH	RR	RR	RR	HH	HH	RR	HH	HH	HH	HH	HH	HH	RR	HH	RR	HH	HH	RR	-	RR	RR	HH	RR	RR	RR	RR	HH	RR	HH	RR	RR
3222503|F|0-29:A>T-29:A>T	TGCAGCAAGCATCAATGTGGAGAACGACGAGGAGGTGCACCGAGATCGGAAGAGCGGTTCAGCAGGAAT	2D	20691381	T	A	2D	24.5923		RR	RR	HH	-	HH	RR	-	RR	HH	RR	RR	RR	RR	HH	HH	RR	HH	-	HH	-	HH	HH	RR	-	RR	HH	HH	RR	-	RR	RR	HH	RR	RR	RR	RR	-	RR	HH	RR	RR
4910771|F|0-48:C>T-48:C>T	TGCAGCTTTCGAGTCCGCCGCCTACTCCAGCGGCCGGCGCGTCAACATCAGCGCCCTCGCCGAGAACAT	2D	22731672	C	T	2D	25.1823		RR	RR	HH	HH	HH	RR	HH	RR	HH	RR	RR	RR	RR	HH	HH	RR	HH	HH	HH	HH	HH	HH	RR	HH	RR	HH	HH	RR	-	RR	RR	HH	RR	RR	RR	RR	HH	RR	HH	RR	RR
1131250|F|0-59:A>G-59:A>G	TGCAGCTTGATCACGCGCATGTAGTTGAGCAACTCGGTGATGGCCTTCATGCGCTCATCACGCTTGCCA	2D	22816715	G	A	2D	25.3285		RR	RR	HH	HH	HH	-	HH	RR	HH	RR	RR	-	RR	HH	HH	RR	HH	HH	HH	HH	HH	HH	-	HH	RR	HH	HH	RR	-	-	RR	HH	RR	RR	RR	RR	HH	RR	HH	RR	RR
100033996|F|0-65:A>G-65:A>G	TGCAGCCACTGGTGCCTGCCGGGGTTGCCTGATACTTGGAATGTGCTTTTGCTTGCTTCCTTGACAAGA	Unknown		A	G	2D	49.3918		RR	RR	RR	RR	HH	RR	HH	RR	HH	RR	RR	RR	RR	HH	RR	RR	RR	HH	HH	RR	RR	-	RR	-	HH	HH	HH	RR	-	-	RR	HH	RR	HH	RR	-	RR	RR	RR	RR	RR
1250841|F|0-44:T>G-44:T>G	TGCAGCGCCGCGGCGGTGGCGGCGGCGGGAGCATCGTGTCCGTGTTGAGCGTGGCCGAGATCGGAAGAG	2D	38781814	G	T	2D	56.2221		RR	-	-	RR	RR	RR	HH	RR	HH	RR	RR	RR	HH	HH	RR	RR	HH	HH	HH	RR	RR	-	RR	RR	HH	HH	RR	RR	HH	RR	RR	HH	RR	HH	RR	-	RR	RR	RR	RR	RR
4993274|F|0-16:T>C-16:T>C	TGCAGACCTGGCCCGATCGAACCCCAAACCGAGATCGGAAGAGCGGTTCAGCAGGAATGCCGAGACCGA	Unknown		C	T	2D	72.4807		HH	RR	RR	RR	RR	RR	RR	RR	HH	RR	RR	RR	HH	RR	RR	RR	HH	HH	HH	HH	HH	RR	HH	RR	HH	HH	RR	HH	RR	-	RR	RR	HH	HH	RR	-	RR	RR	RR	RR	HH
1243344|F|0-9:G>C-9:G>C	TGCAGCGCAGGAGGCAGTAGCAGCGCGCAGCAACTAGCGGAGCAGCAGCAAGAATAGCAGCGAACGCGG	Unknown		G	C	2D	101.603		-	RR	HH	HH	RR	RR	RR	HH	HH	RR	HH	HH	HH	HH	HH	-	HH	HH	HH	RR	HH	HH	HH	HH	RR	HH	RR	-	RR	RR	HH	HH	HH	HH	HH	HH	RR	RR	HH	-	HH
24505119|F|0-65:G>T-65:G>T	TGCAGTTCTTTTGTCTCTGATGCACAGCTAGCTAAGAATAATCAGTCATTTTTAGCAAGAAACAGGTCA	2D	544847041	T	G	2D	107.865		HH	HH	HH	HH	RR	RR	RR	-	HH	RR	RR	HH	HH	HH	HH	HH	HH	HH	HH	-	HH	HH	HH	HH	RR	HH	RR	RR	RR	RR	HH	HH	-	HH	HH	HH	HH	RR	HH	-	HH
1249530|F|0-22:A>G-22:A>G	TGCAGCATTTGATGGTTGCCGCAGATCGGTACGGGTTGGACAGGCTAGCCGCGATGTGTGAAGGAGAGC	2D	575705518	A	G	2D	112.496		HH	HH	RR	HH	RR	RR	HH	HH	HH	RR	HH	HH	HH	HH	HH	HH	RR	HH	HH	RR	HH	HH	-	HH	RR	HH	RR	RR	RR	RR	HH	HH	HH	HH	HH	HH	HH	RR	HH	-	RR
1118145|F|0-13:C>G-13:C>G	TGCAGCGGAGCGACATGGCCATGCTCTCGCTCTCCGCGTCGTCTTTGCTCCCCGAGATCGGAAGAGCGG	Unknown		C	G	2D	112.79		HH	HH	RR	-	RR	RR	-	HH	HH	RR	HH	HH	HH	HH	HH	HH	-	HH	HH	RR	HH	HH	RR	HH	RR	HH	RR	RR	RR	RR	HH	HH	-	HH	HH	HH	HH	RR	HH	-	RR
3384642|F|0-18:T>C-18:T>C	TGCAGTGTCATGTTCTTCTTGACATCGTGATTATCCGAGATCGGAAGAGCGGTTCAGCAGGAATGCCGA	Unknown		T	C	2D	112.79		HH	HH	RR	HH	RR	-	HH	HH	HH	RR	HH	HH	HH	HH	HH	HH	RR	HH	HH	RR	HH	HH	-	-	RR	HH	RR	RR	RR	RR	HH	HH	-	HH	HH	HH	HH	RR	HH	HH	RR
1153795|F|0-14:T>C-14:T>C	TGCAGGACGGCCCTTGTCGCAGCGGTGGTGGTGGTGGCGCTGGCGCTGGCGCCGCCGAGATCGGAAGAG	Unknown		T	C	2D	112.79		HH	HH	RR	HH	RR	RR	HH	HH	HH	RR	HH	HH	HH	HH	HH	HH	RR	HH	HH	RR	HH	HH	RR	HH	RR	HH	RR	RR	RR	RR	HH	HH	-	HH	HH	HH	HH	RR	HH	-	RR
16327931|F|0-38:G>T-38:G>T	TGCAGCGAGGAGATGGCGGTGCCCGTGGCTGCCGTACCGGCCATCTCGGCGTTCGCCTTTGCCTTCAGC	2D	572405025	T	G	2D	112.79		HH	-	RR	-	RR	RR	HH	HH	HH	RR	HH	-	HH	HH	HH	HH	RR	HH	HH	RR	HH	HH	RR	-	RR	-	RR	RR	RR	RR	HH	HH	RR	HH	-	HH	HH	RR	HH	-	RR
5324597|F|0-24:T>A-24:T>A	TGCAGCTGCCCACAGTGCCCAGCCTACTCTCCAGCCAACTCGAGAGCATGCTCGAGGACGGGAGAGGCG	2D	576294805	A	T	2D	112.936		HH	HH	RR	-	-	RR	HH	HH	HH	RR	HH	HH	HH	HH	HH	HH	RR	HH	HH	RR	HH	HH	-	HH	-	HH	RR	RR	RR	RR	HH	HH	-	HH	HH	HH	HH	RR	HH	-	RR
4909699|F|0-26:C>T-26:C>T	TGCAGCATTTGCTGGTTGCTGCGGATCGGTACGGGTTGGACAGGCTAGCGGCCATGTGTGAAGGAGAGC	2D	575686540	T	C	2D	112.936		HH	HH	RR	HH	RR	RR	HH	HH	HH	RR	HH	HH	HH	HH	HH	HH	RR	HH	HH	RR	HH	HH	-	HH	-	HH	RR	RR	RR	RR	HH	HH	-	HH	HH	HH	HH	RR	HH	HH	RR
1127843|F|0-36:C>A-36:C>A	TGCAGCAGGGGAACCTCGTCCGTTCCTTTCCCGCGCCAAATAGTCTGGCGGCGTCTCCGTCGGAACCGA	2D	571082311	A	C	2D	112.936		HH	HH	RR	HH	RR	RR	HH	HH	HH	RR	HH	HH	HH	HH	HH	HH	RR	HH	HH	-	HH	HH	RR	HH	RR	HH	RR	RR	RR	RR	HH	HH	-	HH	HH	HH	HH	RR	HH	-	RR
1034156|F|0-35:C>T-35:C>T	TGCAGCAGGAACCAATAACTGATGGTTTCTATTGACGGAAATTGGAAGAAGTTCAGAAATAATACTACC	2D	579196310	C	T	2D	113.229		HH	HH	RR	HH	RR	RR	HH	HH	HH	RR	HH	HH	HH	HH	HH	HH	RR	HH	HH	RR	HH	HH	RR	HH	RR	HH	RR	RR	RR	RR	HH	HH	-	HH	HH	HH	HH	RR	HH	-	RR
1104320|F|0-19:G>C-19:G>C	TGCAGCCATCCGTCTCCTGGAAGTCTTCTGTCAGCGTATGTCTATGGCATTGCGCGTTTCTCAGGACTA	Unknown		G	C	2D	113.229		HH	HH	RR	HH	RR	RR	HH	HH	HH	RR	HH	HH	HH	HH	HH	HH	RR	HH	HH	RR	HH	HH	RR	HH	RR	HH	RR	RR	RR	-	HH	HH	-	HH	HH	HH	HH	RR	HH	-	RR
1249530|F|0-11:A>C-11:A>C	TGCAGCATTTGATGGTTGCCGCAGATCGGTACGGGTTGGACAGGCTAGCCGCGATGTGTGAAGGAGAGC	2D	575705518	A	C	2D	113.229		HH	HH	RR	HH	RR	RR	HH	HH	HH	RR	HH	HH	HH	HH	HH	HH	RR	HH	HH	RR	HH	HH	-	HH	RR	HH	RR	RR	RR	RR	HH	HH	HH	HH	HH	HH	HH	RR	HH	-	RR
1086456|F|0-25:A>T-25:A>T	TGCAGTAGTCGAGGTCGTCGACCACATCGTCGGCTTCGTAGAGCAGGTCCGTGAGGCGAGCGAGAGACC	2B	683749636	A	T	2D	113.229		HH	HH	RR	HH	RR	RR	HH	HH	HH	RR	HH	HH	HH	HH	HH	HH	RR	HH	HH	RR	HH	HH	RR	HH	RR	HH	RR	RR	RR	RR	HH	HH	-	-	HH	HH	HH	RR	HH	-	RR
1054524|F|0-36:G>C-36:G>C	TGCAGAGGAAACTGTAGGCAGGTCAGCGTGGTGCATGGGAATAGAATCCTGACGAGCAACGAGCCATCC	2D	570998838	C	G	2D	113.229		HH	HH	RR	HH	RR	RR	HH	HH	HH	RR	HH	HH	HH	HH	HH	HH	RR	HH	HH	RR	HH	HH	RR	HH	RR	HH	RR	RR	RR	RR	HH	HH	-	HH	HH	HH	HH	RR	HH	-	RR
2252696|F|0-51:T>C-51:T>C	TGCAGTATAAAACGAGGGGCCTCCCCTCCACCTCGATCACCACCCTCCCGTTCATTTCCACCTCCAATT	2D	571082245	C	T	2D	113.229		HH	HH	RR	HH	RR	RR	HH	HH	HH	RR	HH	HH	HH	HH	HH	HH	RR	HH	HH	RR	HH	HH	RR	HH	RR	HH	RR	RR	RR	RR	HH	HH	-	HH	HH	HH	HH	RR	HH	-	RR
980698|F|0-47:G>C-47:G>C	TGCAGCCGAACAATATGCAAATGCTCTTCCAGCTTGGCCTTGGTTTCGTATTGCTTGCAGCACAGTATG	2D	572257406	G	C	2D	113.229		HH	HH	RR	HH	RR	RR	HH	HH	HH	RR	HH	HH	HH	HH	HH	HH	RR	HH	HH	RR	HH	HH	RR	HH	RR	HH	RR	RR	RR	RR	HH	HH	-	HH	-	HH	HH	RR	HH	-	RR
1208203|F|0-58:A>G-58:A>G	TGCAGCTGGTCGGCACTTGCAACGGGCTGCTCTGCCTGTGCGACAACACCAAGGGTGTAGGCGGCACCA	2D	575363807	A	G	2D	113.229		HH	HH	RR	HH	RR	RR	HH	HH	HH	RR	HH	HH	HH	HH	HH	HH	RR	HH	HH	RR	HH	HH	RR	HH	RR	HH	RR	RR	RR	RR	HH	HH	-	HH	HH	HH	HH	RR	HH	-	RR
3020796|F|0-14:G>A-14:G>A	TGCAGTTCCAACCTGTTGTAAGTTCCTTGTCTCTTTTGGACCCGAGATCGGAAGAGCGGTTCAGCAGGA	2D	576757312	A	G	2D	113.229		HH	HH	RR	HH	RR	RR	HH	HH	HH	RR	HH	HH	HH	HH	HH	HH	RR	HH	HH	RR	HH	HH	RR	HH	RR	HH	RR	RR	RR	RR	HH	HH	-	HH	HH	HH	HH	RR	HH	-	RR
1094769|F|0-36:T>A-36:T>A	TGCAGCACGCACCCGAGGGTGCCGACGCCTTCCCCGTCGCGTAGGACATGCACGGCGCGACGGCGGACG	2D	579065131	A	T	2D	113.229		HH	HH	RR	HH	RR	RR	HH	HH	HH	RR	HH	HH	HH	HH	HH	HH	RR	HH	HH	RR	HH	HH	RR	HH	RR	HH	RR	RR	RR	RR	HH	HH	-	HH	HH	HH	-	RR	HH	-	RR
3384642|F|0-9:A>G-9:A>G	TGCAGTGTCATGTTCTTCTTGACATCGTGATTATCCGAGATCGGAAGAGCGGTTCAGCAGGAATGCCGA	Unknown		A	G	2D	113.819		HH	HH	RR	HH	RR	-	-	HH	HH	RR	HH	HH	HH	HH	HH	HH	RR	HH	HH	RR	-	HH	-	-	RR	HH	RR	RR	RR	RR	HH	HH	-	HH	HH	HH	HH	RR	HH	HH	RR
1154976|F|0-35:A>G-35:A>G	TGCAGCGGCCGCCCGCCATGCCGTGGGCCAGCCTCAGGGGCGGTTCCTACCAGTGCATCGTGGAAGGCA	2D	572918159	G	A	2D	113.819		HH	HH	RR	HH	RR	RR	HH	HH	HH	RR	HH	HH	HH	HH	HH	HH	-	HH	HH	RR	HH	HH	RR	HH	RR	HH	RR	RR	RR	RR	HH	HH	-	HH	HH	HH	HH	RR	HH	-	RR
1033649|F|0-14:T>C-14:T>C	TGCAGGCAATAATATGTACGTGAATGAAGCACATTTTTGGAGTGAAATGAGATCTTGCAACATCCAACG	2D	574820263	T	C	2D	113.819		HH	HH	RR	HH	RR	RR	HH	HH	HH	RR	HH	HH	HH	HH	HH	HH	RR	HH	HH	RR	HH	HH	RR	-	RR	HH	RR	RR	RR	RR	HH	HH	-	HH	HH	HH	HH	RR	HH	-	RR
1250957|F|0-55:C>G-55:C>G	TGCAGCTCAAGGACGCGGGCTTCCACGCGCGCGTCACTTGGCCCGTCTTCAGCTTCGGCGGCCACGACT	2D	576290863	G	C	2D	113.819		HH	HH	RR	HH	RR	-	HH	HH	HH	RR	HH	HH	HH	HH	HH	HH	-	HH	HH	RR	HH	HH	RR	HH	-	HH	RR	RR	RR	RR	HH	HH	-	HH	HH	HH	HH	RR	HH	-	RR
5970951|F|0-36:C>A-36:C>A	TGCAGGACCGTCGGGCAGGATGGCGAAGCCTGATGGCAGGAGCGCGACGTAGTCTGGGTCGCCGCCGTT	2D	576934676	A	C	2D	113.819		HH	HH	-	HH	RR	RR	HH	HH	HH	RR	HH	HH	HH	HH	HH	HH	RR	HH	HH	RR	HH	HH	RR	HH	RR	HH	RR	RR	RR	RR	HH	HH	-	HH	HH	HH	HH	RR	HH	-	RR
1107079|F|0-41:A>T-41:A>T	TGCAGGCCCTTTGTCTCCTGCATGCTCAGCGAGAACTTGGCACTCACATCTTGGTCTTTGCCGAGGTAG	2D	576583148	T	A	2D	113.965		HH	HH	RR	HH	RR	RR	HH	HH	HH	RR	HH	HH	HH	HH	HH	HH	RR	HH	HH	RR	-	HH	RR	HH	RR	HH	RR	RR	RR	RR	HH	HH	-	HH	HH	HH	HH	RR	HH	-	RR
4909699|F|0-50:G>A-50:G>A	TGCAGCATTTGCTGGTTGCTGCGGATCGGTACGGGTTGGACAGGCTAGCGGCCATGTGTGAAGGAGAGC	2D	575686540	A	G	2D	114.111		HH	HH	RR	HH	RR	RR	HH	HH	HH	RR	HH	HH	HH	HH	HH	HH	RR	HH	HH	RR	HH	HH	RR	HH	RR	HH	RR	RR	RR	RR	HH	HH	-	HH	HH	HH	HH	RR	HH	-	RR
1125098|F|0-11:A>G-11:A>G	TGCAGCACCCCACCGAGGGTGACGACGCTTGCCCCGTCGCGTAGGACATGCACGGCGCGATGGCGGACG	2D	579060412	G	A	2D	114.851		HH	HH	RR	HH	RR	RR	HH	HH	HH	RR	HH	HH	HH	HH	HH	-	RR	HH	HH	RR	HH	HH	RR	HH	RR	HH	RR	RR	-	RR	HH	HH	HH	HH	HH	HH	HH	RR	HH	-	RR
1667156|F|0-38:C>G-38:C>G	TGCAGCGCCAGCCCGTTGCCCTTGGCTCGATCTCCCACCTTTTGCCATGGGAAACACCGTCGGCTCTTC	Unknown		C	G	2D	115.144		HH	HH	RR	HH	RR	-	-	HH	HH	RR	HH	-	HH	HH	HH	HH	RR	HH	HH	RR	HH	HH	RR	HH	RR	HH	RR	RR	RR	RR	HH	HH	-	HH	HH	HH	HH	RR	HH	RR	RR
4329571|F|0-32:T>C-32:T>C	TGCAGGTAGTTGGTCACCTCGAAGCTGAACGTTTCGGTGACGTGCTCTATGATGCGTCTCGATGTGGAC	2D	576290797	T	C	2D	115.144		HH	HH	RR	-	RR	RR	HH	HH	-	RR	HH	HH	HH	HH	HH	-	RR	HH	HH	RR	HH	HH	RR	HH	-	HH	RR	RR	RR	RR	HH	HH	-	HH	HH	HH	HH	RR	HH	-	RR
6039822|F|0-38:A>G-38:A>G	TGCAGCTTAGACTTCTCAACAATCACCCGATCTTCCCAACCACTGAAAATCTCGATACCTACATGTGAG	2D	575366522	G	A	2D	115.144		HH	HH	RR	HH	RR	RR	-	HH	HH	RR	HH	HH	HH	HH	HH	-	RR	HH	HH	RR	HH	HH	RR	-	RR	HH	RR	RR	RR	RR	HH	HH	-	HH	HH	HH	HH	RR	HH	-	RR
1025238|F|0-25:G>C-25:G>C	TGCAGGGCAGGGCCAACGACGCGACGGAGGGCGTGGTGGACGTCGTCCCCGAGATCGGAAGAGCGGTTC	2D	575770242	C	G	2D	115.144		HH	HH	RR	HH	RR	RR	HH	HH	HH	RR	HH	HH	HH	HH	HH	HH	-	HH	HH	RR	HH	HH	RR	HH	RR	HH	RR	RR	RR	RR	HH	HH	-	HH	HH	HH	HH	RR	HH	-	RR
2243418|F|0-8:G>C-8:G>C	TGCAGGTTGATCCATCGATCGATCAGGCCAACAGGCACACTGTGGTGCAGGGATGCAGCCAATGGTGAC	2D	587648696	G	C	2D	117.593		HH	HH	RR	HH	HH	-	HH	HH	HH	RR	HH	HH	HH	HH	HH	HH	RR	HH	HH	RR	HH	HH	RR	HH	RR	HH	RR	RR	RR	RR	HH	HH	-	HH	HH	HH	HH	RR	HH	RR	RR
1246993|F|0-27:A>G-27:A>G	TGCAGTGCAGATCAGCACATTATTAAGACAGACGGTGTCTCTCGGACTAGATCCTTCGGGCAGCTTTTG	2D	599789141	G	A	2D	123.855		HH	HH	RR	HH	HH	RR	HH	HH	HH	RR	HH	HH	HH	HH	HH	HH	RR	HH	HH	HH	HH	HH	-	HH	RR	HH	RR	RR	RR	-	HH	HH	RR	HH	HH	HH	HH	RR	HH	RR	RR
1229252|F|0-48:C>T-48:C>T	TGCAGCTGCAACCAACACCCTGACGGCGGGCCAGTCGCTCGCCGTCGGCGGCAGCAAGCTCGTCTCGGG	2D	599926494	T	C	2D	124.595		HH	HH	RR	HH	HH	RR	HH	HH	HH	RR	HH	-	HH	HH	HH	-	RR	HH	HH	HH	-	HH	RR	HH	RR	-	RR	RR	RR	RR	HH	HH	RR	HH	HH	HH	HH	RR	HH	RR	RR
1093176|F|0-50:G>A-50:G>A	TGCAGCCATTGCTCGGCTTGTAGAACTGGATCAGGAAGACCGCCGCCGCCGTGAACCGAGATCGGAAGA	2D	599925082	A	G	2D	124.741		HH	HH	RR	HH	HH	RR	HH	HH	HH	RR	HH	HH	HH	HH	HH	HH	RR	HH	HH	HH	HH	HH	RR	HH	RR	HH	RR	RR	RR	RR	HH	HH	RR	HH	HH	HH	HH	RR	HH	RR	RR
2250650|F|0-26:G>C-26:G>C	TGCAGCCTCTCGGCGGATGGCATGCCGTCGAGGCAACCTCCATGGTACGTGGGTCCTTGCCTAGTGCGT	2D	601178786	C	G	2D	125.182		HH	HH	RR	HH	HH	RR	HH	HH	HH	RR	HH	HH	HH	HH	HH	HH	RR	HH	HH	HH	-	HH	RR	HH	RR	HH	RR	RR	RR	RR	HH	HH	RR	HH	HH	HH	HH	RR	HH	RR	RR
1228672|F|0-40:T>C-40:T>C	TGCAGCGCGTCCCCCGTCCAGGTGTAGCTGTACAGGCTCATTGGCTATTGGTCGCTGTACATGCTGACT	2D	601266744	C	T	2D	125.922		-	-	RR	HH	-	RR	HH	HH	HH	RR	HH	HH	HH	HH	HH	HH	RR	HH	HH	HH	HH	HH	RR	HH	RR	HH	RR	RR	RR	RR	HH	HH	RR	-	HH	HH	HH	RR	HH	RR	RR
1126727|F|0-18:G>C-18:G>C	TGCAGTGCTTACCACGTTGAAGCCATGACAGGGCTTGGAGCAAACCACCTTGGTCTCCAATCGTGCACC	2D	601406100	G	C	2D	126.215		HH	HH	RR	HH	HH	RR	HH	HH	HH	RR	HH	HH	HH	HH	HH	HH	RR	HH	HH	RR	HH	HH	RR	HH	RR	HH	RR	RR	RR	RR	HH	HH	RR	HH	HH	HH	HH	RR	HH	RR	RR
1143584|F|0-52:C>T-52:C>T	TGCAGCATGGGTCCCTCTCTGGCCAACCACTCTTGGTCAGCTATGAACACCGCTCCATATCCCAACGAA	2D	601604653	T	C	2D	126.215		HH	HH	RR	HH	HH	RR	HH	HH	HH	RR	HH	HH	HH	HH	HH	HH	RR	HH	HH	RR	HH	HH	RR	HH	RR	HH	RR	RR	RR	RR	HH	HH	RR	HH	HH	HH	HH	RR	HH	RR	RR
1126980|F|0-10:G>T-10:G>T	TGCAGCCAGTGGCGCAGACTGGTTGAGGGCGAGGTCTTTACGCGCTCATACTTGGAAATGCATAAGAAA	2D	601405924	T	G	2D	126.508		HH	HH	-	HH	HH	RR	HH	HH	HH	RR	HH	HH	HH	HH	HH	HH	RR	HH	HH	-	HH	HH	RR	-	-	HH	RR	RR	RR	-	HH	HH	RR	HH	HH	HH	HH	RR	HH	RR	RR
3023945|F|0-16:A>G-16:A>G	TGCAGGCGAGCTGTTCAATGAAATGCTAAGTCAGCTCCGAGATCGGAAGAGCGGTTCAGCAGGAATGCC	Unknown		A	G	2D	126.508		HH	HH	RR	HH	HH	RR	HH	HH	HH	RR	HH	HH	HH	HH	HH	HH	RR	HH	HH	RR	HH	HH	RR	HH	RR	HH	RR	RR	RR	RR	HH	HH	RR	HH	HH	HH	HH	-	HH	RR	RR
2252472|F|0-34:T>C-34:T>C	TGCAGCTGGATTACTCGGCGGAGCCGCAGAGGATTGCTGATTCGACGGTGGTTCCAACGGTGTTGGAAT	2D	601970973	C	T	2D	126.654		HH	HH	RR	-	HH	RR	HH	HH	HH	RR	HH	-	HH	RR	HH	HH	RR	HH	HH	RR	HH	HH	RR	HH	RR	HH	RR	RR	RR	RR	HH	HH	RR	HH	HH	HH	HH	RR	HH	RR	-
1041770|F|0-19:C>T-19:C>T	TGCAGCAAAGGCTAAGATACTAGCTGTGCGTGCAACCAGGTACAAAGCTTTATTTGTCTATGGAGAGCA	2D	620582785	T	C	2D	142.913		HH	HH	-	-	HH	RR	RR	HH	HH	RR	HH	HH	-	RR	HH	HH	RR	HH	HH	-	RR	HH	RR	-	RR	-	RR	RR	RR	-	RR	HH	RR	HH	HH	-	HH	HH	HH	RR	RR
3064365|F|0-14:G>C-14:G>C	TGCAGGAGCAGCATGTGCATAAACAACTAAGTCAAGCTTCCCGAGATCGGAAGAGCGGTTCAGCAGGAA	2A	769631183	C	G	2D	149.743		HH	HH	RR	HH	HH	RR	HH	HH	HH	RR	HH	HH	RR	RR	HH	HH	RR	HH	RR	-	RR	HH	HH	HH	RR	HH	HH	RR	-	HH	RR	HH	-	HH	HH	HH	HH	HH	HH	HH	HH
1089466|F|0-21:A>C-21:A>C	TGCAGGTTTCTAACACAATTCATTGTGCTAAAAAAAGAAAAAAAAACGCTAACAGAATTCACCGTTGAG	2A	772378521	C	A	2D	149.743		HH	-	RR	HH	HH	RR	-	HH	HH	RR	HH	-	RR	RR	HH	-	RR	HH	-	RR	RR	HH	-	HH	RR	HH	HH	RR	-	HH	RR	HH	RR	HH	HH	-	HH	HH	HH	HH	HH
1228079|F|0-8:C>T-8:C>T	TGCAGGTTCAGCCTTCTGAAGTCAACAGTCAATATATGCTAACGCTGCACGCAGCTCTACAAATAAGCC	2A	775734045	T	C	2D	150.785		HH	HH	RR	HH	HH	RR	-	HH	HH	RR	HH	HH	RR	RR	HH	HH	RR	HH	-	RR	-	HH	RR	-	RR	HH	HH	RR	RR	HH	RR	HH	RR	HH	HH	-	HH	HH	HH	HH	HH
1090417|F|0-68:C>A-68:C>A	TGCAGCCTATATATGTACCTGCGGCATGCACTAGGAGTGCTCATCTCGCCTCCTCCACCGCCACCGCCC	2A	770104270	A	C	2D	150.785		HH	-	RR	HH	HH	RR	HH	HH	HH	RR	HH	HH	RR	RR	HH	HH	RR	HH	RR	RR	RR	HH	-	HH	-	HH	HH	RR	-	HH	RR	HH	RR	HH	HH	-	HH	HH	HH	HH	HH
4993894|F|0-8:A>G-8:A>G	TGCAGGGTAGAGACGAGCGCGCCGACCAGCGCCGTGCCATCCCTGTCGACGGCGCGCGCCAGGCACCGC	2D	648342751	A	G	2D	150.785		HH	HH	RR	HH	HH	RR	HH	HH	HH	RR	HH	HH	RR	RR	HH	HH	RR	HH	-	RR	RR	HH	RR	HH	RR	HH	HH	RR	RR	HH	RR	HH	RR	HH	HH	-	HH	HH	HH	HH	HH
1012395|F|0-35:G>A-35:G>A	TGCAGCTGCGGCGAGGAGGCGGCGAGCGCGGGCGGGATCTCCCACCCCCCGAGATCGGAAGAGCGGTTC	2D	648467517	G	A	2D	150.785		HH	HH	RR	HH	HH	RR	HH	HH	HH	RR	HH	HH	RR	RR	HH	-	-	HH	-	RR	RR	HH	RR	HH	RR	HH	HH	RR	RR	HH	RR	HH	RR	HH	HH	-	HH	HH	HH	HH	HH
5578496|F|0-10:C>T-10:C>T	TGCAGATCCACGGTGACAAGCCGAGATCGGAAGAGCGGTTCAGCAGGAATGCCGAGACCGATCTCGTAT	Unknown		T	C	2D	150.785		HH	HH	RR	HH	HH	RR	HH	HH	HH	RR	HH	HH	RR	RR	HH	HH	RR	HH	-	RR	RR	HH	RR	HH	RR	HH	HH	RR	RR	HH	RR	HH	RR	HH	HH	-	HH	HH	HH	HH	HH
1115502|F|0-29:C>G-29:C>G	TGCAGGAAGCCCACCATGAGGGCCGTCCACGACACCACGTTCCTCTCGGGCATTCCGCCGAACACCTGG	2D	645743538	C	G	2D	151.525		HH	HH	RR	HH	HH	RR	HH	HH	HH	RR	HH	HH	RR	RR	HH	HH	RR	HH	-	RR	RR	HH	-	HH	RR	HH	HH	RR	-	HH	RR	HH	RR	HH	HH	-	HH	HH	HH	HH	HH
3955036|F|0-18:A>T-18:A>T	TGCAGGAAGCCCACCATGAGGGCCGTCCAGGACACCACGTTCCTCTCGGGCATTCCGTCGAACACCTGG	2A	771507824	T	A	2D	151.525		HH	HH	RR	HH	HH	RR	HH	HH	HH	RR	HH	HH	RR	-	HH	HH	RR	HH	-	RR	RR	HH	-	HH	RR	HH	HH	RR	-	HH	RR	HH	RR	HH	HH	-	HH	HH	HH	HH	HH
1228231|F|0-7:C>T-7:C>T	TGCAGGCCTTCAGCAAGCTGGCGAAGGTGAACTCATTGGGCTGACAATCCTCATCTCCTCGCCGCTGCA	2A	771508243	T	C	2D	152.719		HH	-	RR	HH	HH	RR	HH	HH	HH	RR	HH	HH	RR	RR	HH	HH	RR	HH	HH	RR	RR	-	-	HH	RR	HH	HH	RR	-	HH	RR	HH	RR	HH	HH	-	HH	HH	HH	HH	HH
1228442|F|0-46:C>G-46:C>G	TGCAGGCTCTTCATTTCTTTTCTCCCCGTCGGCGGAGCTCACGGCTCTGGCCTCCGAGATCGGAAGAGC	3A	701193	G	C	3A	0		HH	RR	HH	HH	HH	RR	HH	HH	RR	RR	RR	HH	HH	RR	HH	RR	HH	RR	RR	HH	-	HH	RR	RR	HH	RR	RR	HH	HH	RR	HH	HH	HH	HH	RR	RR	-	-	RR	HH	RR
1696974|F|0-34:G>C-34:G>C	TGCAGATCGATCTCTCCCTGCTAAGCTAGATGGAGATGAAGGCCAGGGTGGCCGAGATCGGAAGAGCGG	3D	3075667	G	C	3A	0.441188		HH	RR	HH	HH	HH	RR	HH	HH	RR	RR	RR	HH	HH	RR	HH	RR	HH	RR	RR	HH	-	HH	RR	RR	HH	RR	RR	HH	HH	RR	HH	HH	HH	HH	RR	RR	RR	HH	RR	HH	HH
3385540|F|0-30:C>T-30:C>T	TGCAGATGGGTGTGCAATGTGGGAGCTACACAGAGTCGTCCGTGTCCGAGATCGGAAGAGCGGTTCAGC	3A	8088042	T	C	3A	1.94314		HH	RR	-	HH	HH	RR	HH	HH	RR	RR	RR	HH	HH	RR	HH	RR	HH	RR	RR	HH	RR	-	RR	-	HH	RR	RR	HH	HH	RR	HH	HH	HH	HH	RR	RR	RR	HH	RR	HH	RR
3022541|F|0-9:T>C-9:T>C	TGCAGCAGGTACCCTTTATGATGCACTCCTCAAAGACGTCTCCGAGATCGGAAGAGCGGTTCAGCAGGA	3A	8120634	T	C	3A	1.94314		HH	RR	HH	HH	HH	RR	HH	HH	RR	RR	RR	HH	HH	RR	HH	RR	HH	RR	RR	HH	RR	HH	RR	RR	HH	RR	RR	HH	HH	RR	HH	HH	HH	HH	RR	RR	RR	HH	RR	HH	RR
2264201|F|0-37:A>G-37:A>G	TGCAGCTGCAAGTCAAGGTATGCGGCAATCGGTTATCAATGCGTCGACTACTCTTTCGACCCAATTCAC	3A	2706236	G	A	3A	2.83344		HH	-	HH	HH	HH	RR	HH	HH	RR	-	-	-	HH	RR	HH	-	HH	RR	RR	-	-	HH	RR	RR	HH	RR	RR	-	HH	-	HH	HH	HH	HH	RR	RR	RR	HH	RR	HH	RR
1161054|F|0-56:G>C-56:G>C	TGCAGGCGGTCTCTAAGCGTGCCGTTGCTCATATGCTCGTAGACGAACATGCGGTCGTCCTCCTCCTCG	3A	1720504	G	C	3A	2.83344		HH	RR	HH	HH	HH	RR	HH	HH	RR	RR	RR	HH	HH	RR	HH	RR	HH	RR	RR	HH	RR	HH	RR	RR	HH	RR	RR	HH	HH	RR	HH	HH	HH	HH	RR	RR	RR	HH	RR	HH	RR
1080400|F|0-56:A>T-56:A>T	TGCAGGCCCACATTTCAAGTGCTCAATAATGCATGCCACTCTATCATCTATCAAGAAATATCACACATT	3A	2322187	T	A	3A	2.83344		HH	RR	HH	HH	HH	RR	HH	HH	RR	RR	RR	HH	HH	RR	HH	RR	HH	RR	RR	HH	RR	HH	RR	RR	HH	RR	RR	HH	HH	RR	HH	HH	HH	HH	RR	RR	RR	HH	RR	HH	RR
3064398|F|0-37:C>G-37:C>G	TGCAGCAAGCAAGCATGTACATCCATGGATCACCATGCACACACATACATAAATCACCATCAAGTTCCC	3A	2685379	G	C	3A	2.83344		HH	RR	HH	-	HH	-	HH	HH	RR	RR	RR	HH	HH	RR	HH	-	HH	RR	-	HH	-	HH	-	RR	HH	-	RR	HH	HH	-	HH	HH	HH	HH	RR	RR	RR	HH	RR	HH	RR
5324621|F|0-37:T>C-37:T>C	TGCAGGTGGAGGTGCTGCGCCGGCTGCGCCGAGACGATGACAACCACAAGCTCCGTGACGTGCTGCTCA	3B	5134784	C	T	3A	2.83344		HH	RR	HH	HH	HH	RR	HH	HH	RR	RR	RR	HH	-	RR	HH	RR	HH	RR	RR	HH	-	HH	RR	RR	HH	RR	RR	HH	HH	RR	HH	HH	HH	HH	RR	RR	RR	HH	RR	HH	RR
5325219|F|0-20:G>A-20:G>A	TGCAGGGTGGCCGGATCCTCGCCCATCAGCGCCTCCAGCATCACCACCCCGAAGCTGTACACGTCGCTC	3D	974028	A	G	3A	2.83344		HH	RR	HH	-	HH	RR	HH	HH	RR	RR	-	HH	HH	RR	HH	-	HH	-	RR	HH	RR	HH	RR	RR	HH	RR	-	HH	HH	-	HH	HH	HH	HH	RR	RR	RR	HH	RR	HH	RR
3574929|F|0-15:T>C-15:T>C	TGCAGGGGCTGACGTTGTAGATCTCCGTGGTGTTGAAGCCGAGATCGGAAGAGCGGTTCAGCAGGAATG	Unknown		T	C	3A	2.83344		HH	RR	HH	HH	HH	RR	HH	HH	RR	RR	RR	HH	HH	RR	HH	RR	HH	RR	RR	HH	RR	HH	RR	-	HH	RR	RR	HH	HH	RR	HH	HH	HH	HH	RR	RR	RR	HH	RR	HH	RR
1214008|F|0-15:T>A-15:T>A	TGCAGCCATAGCCAGTGGAGGCCGAGGAGACAGATGGGTGTTCAATCTGAGCTTGTCGCACGGTTTTTA	Unknown		A	T	3A	2.83344		HH	RR	-	HH	HH	RR	HH	HH	RR	RR	RR	HH	HH	RR	HH	RR	HH	RR	RR	HH	RR	HH	RR	RR	HH	RR	RR	HH	HH	RR	HH	HH	HH	HH	RR	RR	RR	HH	RR	HH	RR
1083197|F|0-13:C>T-13:C>T	TGCAGCTTCCCGTCCCGTATGGTCATGAGCGAGGAGTCCACCTGGAGGGTGGCCGAGATCGGAAGAGCG	Unknown		T	C	3A	2.83344		HH	RR	HH	HH	HH	RR	HH	HH	RR	RR	RR	HH	HH	RR	HH	RR	HH	RR	RR	HH	RR	HH	RR	RR	HH	RR	RR	HH	HH	RR	HH	HH	HH	HH	RR	RR	RR	HH	RR	-	RR
4992399|F|0-5:C>T-5:C>T	TGCAGCCGTATGGTCTCCACCTGGGTGAGCTCCGCCTCCACGGCCCCGTGCCGCGCCGTGGCGTGCTGC	3D	1761979	C	T	3A	2.83344		HH	RR	HH	HH	HH	-	HH	HH	RR	RR	RR	HH	HH	RR	HH	RR	-	RR	RR	HH	RR	HH	RR	RR	HH	RR	RR	HH	HH	RR	HH	HH	HH	HH	RR	RR	RR	HH	RR	HH	RR
2280889|F|0-6:A>G-6:A>G	TGCAGCAGACTCACATGGTGTTGGTACCCGATTGCCCCAGGATGTTCACGCTAGCGGAAATAGAAGCGG	Unknown		G	A	3A	2.83344		HH	RR	HH	HH	HH	RR	HH	HH	RR	RR	RR	HH	HH	RR	HH	RR	HH	RR	RR	HH	RR	HH	RR	-	HH	RR	RR	HH	HH	RR	HH	HH	HH	HH	RR	RR	RR	HH	RR	HH	RR
2283109|F|0-12:T>A-12:T>A	TGCAGCTTGTGCTGGGAGCCAGCACAGGAGCAGCTCGGTTTGTCGTCGAGGCGGCGGGCGATGGCGGCA	3A	1713097	A	T	3A	3.42344		HH	RR	HH	HH	HH	RR	HH	-	RR	RR	RR	HH	HH	RR	-	RR	HH	RR	RR	HH	-	HH	RR	RR	HH	RR	RR	HH	HH	-	HH	HH	HH	HH	RR	RR	RR	HH	RR	HH	RR
4990767|F|0-6:C>T-6:C>T	TGCAGGCGGTCTCTAAGCGTGCCGTTGCTCATATGCTCGTAGACGAACATGCGGTCCTCCTCCTCCGCG	3A	1720504	T	C	3A	3.42344		HH	RR	HH	HH	HH	RR	HH	HH	RR	RR	RR	HH	HH	RR	HH	RR	HH	RR	RR	HH	RR	HH	RR	RR	HH	RR	RR	HH	HH	RR	HH	HH	HH	HH	RR	RR	RR	HH	RR	HH	RR
7918458|F|0-23:G>A-23:G>A	TGCAGCAACAACCGGAGTAAACCGTACCAGCTAGCTAGCTAGAATCGTCGATTTCAGCTCAAAGTCTAT	3A	8693780	G	A	3A	3.86463		HH	RR	HH	HH	HH	RR	HH	HH	RR	RR	RR	HH	HH	RR	HH	RR	HH	RR	RR	HH	RR	HH	RR	RR	HH	RR	RR	HH	HH	RR	HH	HH	HH	HH	RR	RR	RR	HH	RR	HH	RR
4260856|F|0-6:T>C-6:T>C	TGCAGGTCTCGAGCCGTCGTTCGCGCTGAACCTGTTCCCGAGATCGGAAGAGCGGTTCAGCAGGAATGC	3A	11785630	C	T	3A	4.45463		HH	-	HH	HH	HH	RR	HH	HH	RR	RR	RR	HH	HH	RR	-	-	HH	RR	RR	HH	RR	HH	RR	RR	-	RR	RR	HH	HH	RR	HH	HH	HH	HH	RR	RR	-	HH	RR	HH	RR
3938213|F|0-25:C>G-25:C>G	TGCAGGAGCCAAGAACATGGTGATCCAGGATTGTGTCCTGCCCGAGATCGGAAGAGCGGTTCAGCAGGA	3A	11381840	G	C	3A	4.45463		-	RR	HH	HH	HH	-	HH	HH	RR	RR	RR	HH	HH	RR	HH	RR	HH	RR	RR	-	-	HH	RR	RR	HH	-	RR	-	HH	-	HH	HH	HH	-	RR	-	RR	HH	RR	HH	RR
1090511|F|0-13:A>G-13:A>G	TGCAGAAACAGGGATTAAATCTTTGCTCATCCCTTATCTAACGGCGAGCAATCTAACGATGAAGGGAAA	3A	8862385	A	G	3A	4.45463		HH	RR	HH	HH	HH	RR	HH	HH	RR	RR	-	HH	HH	RR	HH	RR	HH	RR	RR	HH	RR	HH	RR	RR	HH	RR	RR	HH	HH	RR	HH	HH	HH	HH	RR	RR	RR	HH	RR	HH	RR
1096696|F|0-56:A>G-56:A>G	TGCAGGGGCTTGCGGTGGGGAGCAAGTGCCGACCACGACCGTGGAGTGGCAGTCTGAGCCCTTGGCAAA	3A	9437149	A	G	3A	4.45463		HH	RR	HH	HH	-	-	HH	HH	RR	RR	RR	HH	HH	RR	HH	RR	HH	RR	RR	HH	RR	HH	RR	-	HH	RR	RR	HH	HH	RR	HH	HH	HH	HH	RR	RR	RR	HH	RR	HH	RR
5325161|F|0-10:C>T-10:C>T	TGCAGCGGCGCGAGGTGCCCAAGCCCAAGGCGCGACGGGTGGAGGGTCTCGGCGGTGATGTTGCACCGA	3B	12639538	T	C	3A	4.45463		HH	RR	HH	HH	HH	RR	HH	HH	RR	RR	RR	HH	HH	RR	HH	RR	HH	RR	RR	HH	RR	HH	RR	-	HH	RR	RR	HH	HH	RR	HH	HH	HH	HH	RR	RR	RR	HH	RR	HH	RR
4993220|F|0-7:A>G-7:A>G	TGCAGGGACAACGACTACACCAGTGACTCCGAGATCGGAAGAGCGGTTCAGCAGGAATGCCGAGACCGA	Unknown		A	G	3A	4.45463		HH	RR	HH	HH	HH	RR	HH	HH	RR	RR	RR	HH	HH	RR	HH	RR	HH	RR	RR	HH	-	HH	RR	-	HH	RR	RR	HH	HH	RR	HH	HH	HH	HH	RR	RR	RR	HH	RR	HH	RR
3959057|F|0-8:T>C-8:T>C	TGCAGTGGTGGAGCCACCGCCCAGTGACCCTGGGCACTTGCCCGAGATCGGAAGAGCGGTTCAGCAGGA	3A	12359371	C	T	3A	6.74281		HH	RR	HH	HH	HH	RR	HH	RR	RR	RR	RR	HH	HH	RR	HH	RR	HH	RR	RR	HH	RR	HH	RR	-	HH	RR	RR	HH	HH	RR	HH	HH	HH	HH	RR	RR	RR	HH	RR	HH	RR
1049379|F|0-45:C>T-45:C>T	TGCAGCAACAGAACCAATTACTAACGATGGCAGTACTGTTTGTGTCCGCGTGGGATCATCCTGTCCACA	3A	12479120	C	T	3A	7.03607		HH	RR	HH	HH	-	RR	HH	RR	RR	RR	RR	HH	HH	RR	HH	RR	HH	RR	RR	HH	RR	HH	RR	RR	HH	RR	RR	HH	HH	RR	HH	HH	HH	HH	RR	RR	RR	HH	RR	HH	-
1688528|F|0-9:G>C-9:G>C	TGCAGGAATGGATGTTGCAACAACCGCTACCTGTATCCACCGATCTCCATCCACCTATACATATGCCAC	3A	12926271	G	C	3A	7.03607		HH	RR	-	HH	HH	RR	HH	RR	RR	RR	RR	HH	HH	RR	HH	RR	HH	RR	RR	HH	RR	HH	RR	RR	HH	RR	RR	HH	HH	RR	HH	HH	HH	HH	RR	RR	RR	HH	RR	HH	RR
986215|F|0-50:G>T-50:G>T	TGCAGGTCGGAGACGAGGAACTGCACCTCCCCGCCGTACTGCTTGGCCGTGAGGAAGAGCGGCAGGATG	3A	12960511	T	G	3A	7.03607		HH	RR	-	HH	HH	RR	HH	RR	RR	RR	RR	HH	HH	RR	HH	RR	HH	RR	RR	HH	RR	HH	RR	-	HH	RR	RR	HH	HH	RR	HH	HH	HH	HH	RR	RR	RR	HH	RR	HH	RR
4988944|F|0-25:G>C-25:G>C	TGCAGGTTCTCGTCGACTTCTACTAGAACACCATGGCGCCCGTCGTCGAGCGCGGCTCAGGGGTTTTCG	3A	13244264	C	G	3A	8.3837		HH	RR	HH	HH	HH	RR	RR	RR	RR	RR	RR	HH	HH	RR	HH	RR	HH	RR	RR	HH	RR	HH	RR	RR	HH	RR	RR	HH	HH	RR	HH	HH	HH	HH	RR	RR	RR	HH	RR	HH	RR
1094621|F|0-16:G>A-16:G>A	TGCAGCAATCACATAGGGCGTGTTTGGTTCCTTGGGCTGCACCTGGCTCGCACCCGAGATCGGAAGAGC	3A	13261800	G	A	3A	8.3837		HH	RR	HH	HH	HH	RR	RR	RR	RR	RR	RR	HH	HH	RR	HH	RR	HH	RR	RR	HH	RR	HH	RR	RR	HH	RR	RR	HH	HH	RR	HH	HH	HH	HH	RR	RR	RR	HH	RR	HH	RR
1109698|F|0-19:G>C-19:G>C	TGCAGCAGGAGAGGAACCAGGCGATTCTGTCAACCGTCGCCGCTACCAGAACCTCTTCATCATCATCCA	3A	13267273	G	C	3A	8.3837		HH	RR	HH	HH	HH	RR	RR	RR	RR	RR	RR	HH	HH	RR	HH	RR	HH	RR	RR	HH	RR	HH	RR	RR	HH	RR	RR	HH	HH	RR	HH	HH	HH	HH	RR	RR	RR	-	RR	HH	RR
1112325|F|0-19:G>A-19:G>A	TGCAGGAGAAGAACCAGGCGGCTCTGTCCGCCATCGCCGCAATCAGGACCTCATCATCATCATCATCGT	3A	13376403	A	G	3A	8.3837		HH	RR	HH	HH	HH	-	RR	RR	RR	RR	RR	HH	HH	RR	HH	RR	HH	RR	RR	HH	RR	HH	RR	-	HH	RR	RR	HH	HH	RR	HH	HH	-	HH	RR	RR	-	HH	RR	HH	RR
1155863|F|0-62:A>G-62:A>G	TGCAGCAGCCGGAACCTGGCGAGGCTCTCGTTCAGCGCCATCTGGAAGCCTGAACTTGGTGGAGGCGGC	3A	13376469	G	A	3A	8.3837		HH	RR	HH	HH	HH	RR	RR	-	RR	RR	RR	HH	HH	RR	HH	RR	HH	RR	RR	HH	RR	HH	RR	RR	HH	RR	RR	HH	HH	RR	HH	HH	HH	HH	RR	RR	RR	HH	RR	HH	RR
1069135|F|0-57:C>A-57:C>A	TGCAGCTAAAACCAAAAGAATTACATATCTCCATTGCACTGTGTATCTAATTATCTACAGACACAGATA	3A	13812131	A	C	3A	8.67696		HH	RR	HH	HH	HH	RR	RR	RR	RR	RR	RR	HH	HH	RR	HH	RR	HH	RR	RR	HH	RR	HH	RR	RR	HH	RR	RR	HH	HH	RR	HH	HH	HH	HH	RR	RR	RR	HH	RR	HH	RR
1119658|F|0-60:T>C-60:T>C	TGCAGAAACTGCCAGCCACGCCGTTCGCAAATGCCATCATGGTTGACGAAATTGTATATTTTGAGATGA	3A	13817566	T	C	3A	8.82316		HH	RR	HH	-	HH	RR	RR	RR	RR	RR	RR	HH	HH	RR	HH	RR	HH	RR	RR	HH	RR	HH	RR	-	HH	RR	RR	HH	HH	-	HH	HH	HH	HH	RR	RR	RR	-	RR	HH	RR
996962|F|0-68:A>G-68:A>G	TGCAGACAGCGACGGCTCCCTCTGGGGCAGCTCCCTCCAGAACAGCGGTGATCCGCAGTCGGACGCCGA	3A	13957057	A	G	3A	9.71346		HH	RR	HH	HH	HH	RR	RR	RR	RR	RR	RR	-	-	RR	-	RR	HH	RR	RR	-	RR	-	RR	RR	HH	RR	RR	HH	HH	RR	HH	HH	HH	HH	RR	RR	RR	HH	RR	HH	RR
1720545|F|0-54:A>G-54:A>G	TGCAGACAGCGACGGCTCCCTCTGGGGCAGCTCCCTCCAGAACAGCGGTGATCCACAGTCGGACGCCGA	3A	13957057	G	A	3A	9.71346		HH	RR	HH	HH	HH	RR	RR	RR	RR	RR	RR	HH	HH	RR	HH	RR	HH	RR	RR	HH	RR	HH	RR	RR	HH	RR	RR	HH	HH	RR	HH	HH	HH	HH	RR	RR	RR	HH	RR	HH	RR
1259016|F|0-53:A>G-53:A>G	TGCAGGCCTTGACGCGGGGGCGCGCCTCGTCGGCGAGCTGCACGGTGACCTTCAAACCATCCTTGGCCA	3A	15462564	G	A	3A	12.3232		HH	RR	HH	-	RR	RR	RR	RR	RR	RR	RR	HH	HH	RR	-	RR	HH	RR	RR	RR	RR	HH	RR	-	HH	RR	RR	HH	HH	RR	HH	HH	HH	HH	RR	RR	RR	HH	RR	-	RR
990865|F|0-68:C>G-68:C>G	TGCAGTCTGCACACCCATTTGCTGCCCTGAACCACCCCATCCGCCTCCCCTGCTTCCTCCTCCTTCCTC	3A	15478548	C	G	3A	12.3232		HH	RR	HH	HH	RR	RR	RR	RR	RR	RR	RR	HH	HH	RR	-	RR	HH	RR	RR	RR	RR	HH	RR	-	HH	RR	RR	HH	HH	RR	HH	HH	HH	HH	RR	RR	RR	HH	RR	HH	-
1127382|F|0-43:C>T-43:C>T	TGCAGCGCGTGGGGAGGGGAGGCAGCAAGGTCGGAGATGCCGCCGCTCCCCATGTCCGCAGAGAGAAGA	3A	15797171	T	C	3A	13.365		-	-	HH	HH	RR	-	-	-	-	RR	HH	HH	HH	RR	-	RR	HH	RR	RR	-	RR	HH	RR	-	HH	RR	RR	HH	HH	RR	HH	HH	HH	HH	RR	RR	RR	HH	RR	HH	RR
3222425|F|0-13:A>G-13:A>G	TGCAGACGGCTCCATCATCGAACAATACATCGATGTCGATCGACACCTCCACGACGCGGCCGAGCCACG	3A	15836070	A	G	3A	13.8062		HH	RR	RR	HH	RR	RR	RR	RR	RR	RR	HH	HH	HH	RR	RR	RR	HH	RR	RR	RR	RR	-	RR	RR	HH	RR	RR	HH	HH	RR	HH	HH	HH	HH	RR	RR	RR	HH	RR	HH	RR
1114649|F|0-10:C>G-10:C>G	TGCAGGGTCACCGATGCGGAGTCCAAGAACCTGGTGGCGGTGTGTGAGAACCGCCACACCAGGCGTCGC	3A	15836136	G	C	3A	13.8062		HH	RR	RR	-	RR	RR	-	RR	RR	RR	HH	HH	HH	RR	RR	RR	HH	RR	RR	RR	RR	HH	RR	RR	HH	RR	RR	HH	HH	RR	HH	HH	HH	HH	RR	RR	RR	HH	RR	HH	RR
1034802|F|0-21:T>C-21:T>C	TGCAGAGGGCAAGGCTATGATTTGCCAATCAGCAGATTTCTTGATTAAATATGCTGTGGAAACAAGACC	3A	18155871	C	T	3A	14.5459		HH	RR	RR	HH	RR	RR	RR	RR	RR	RR	HH	HH	HH	RR	RR	RR	HH	RR	RR	RR	-	HH	RR	-	HH	RR	RR	HH	RR	RR	HH	HH	HH	HH	RR	RR	RR	HH	RR	HH	-
3025190|F|0-6:T>C-6:T>C	TGCAGGTCGATGCAGTCGTACAGGAAGAAGAGCTCCCGAGATCGGAAGAGCGGTTCAGCAGGAATGCCG	Unknown		T	C	3A	16.5166		HH	RR	RR	HH	RR	RR	RR	RR	RR	RR	HH	HH	HH	RR	RR	RR	HH	RR	HH	RR	RR	HH	RR	RR	HH	RR	RR	HH	RR	RR	HH	HH	HH	HH	RR	RR	RR	HH	RR	HH	HH
5324886|F|0-32:G>C-32:G>C	TGCAGGTCCAGCCCCAGCGCGTCCTCGGGCGCGGCGGCCATCGGCTCCGAGATCGGAAGAGCGGTTCAG	3A	19895266	G	C	3A	18.8048		HH	RR	RR	HH	HH	RR	RR	RR	RR	RR	HH	HH	HH	RR	RR	RR	HH	RR	HH	RR	RR	HH	RR	RR	HH	RR	RR	HH	RR	RR	HH	HH	HH	HH	RR	RR	RR	HH	RR	HH	RR
1007236|F|0-31:C>T-31:C>T	TGCAGCGCCCAGATCACCGACGCCAGATAGACAGATGTAGATAGATAAAGCACCGTCACTCTGTCACTC	3A	19969092	C	T	3A	18.8048		HH	RR	RR	HH	HH	RR	RR	RR	RR	RR	HH	HH	HH	RR	RR	RR	HH	RR	HH	RR	RR	HH	RR	-	HH	RR	RR	HH	RR	RR	HH	HH	HH	HH	RR	RR	RR	HH	RR	HH	RR
1176628|F|0-6:T>C-6:T>C	TGCAGCTAAGATAGCTAGCGACAATTCTACCAGTGAAGACCAAGACGAAGGCGAAATGCAGAGCAGACA	3A	19975582	C	T	3A	19.098		HH	RR	RR	HH	HH	RR	RR	RR	RR	RR	HH	HH	HH	RR	RR	RR	HH	RR	HH	RR	RR	HH	RR	-	HH	RR	RR	HH	RR	RR	HH	HH	HH	HH	RR	RR	RR	HH	RR	HH	RR
1122539|F|0-55:T>C-55:T>C	TGCAGCCAGCCACCACCACCACCACGATCACTGTGTCCGCCACCTTGGCCCAGTTTGAATGTGACAAAG	3A	19976281	T	C	3A	19.098		HH	RR	RR	HH	HH	RR	RR	RR	RR	RR	HH	HH	HH	RR	RR	-	HH	RR	HH	RR	RR	HH	RR	HH	HH	RR	RR	HH	RR	RR	HH	HH	HH	HH	RR	-	RR	HH	RR	HH	RR
2256612|F|0-37:G>A-37:G>A	TGCAGATCGATCAGTTCCCAGAGGCAAACAACTTGGGGGCCAGCTCGAGCAGGGCATCGAGCGCCTCCG	3A	20102418	A	G	3A	19.3913		HH	RR	RR	HH	HH	RR	RR	RR	RR	RR	HH	HH	HH	RR	RR	RR	HH	RR	HH	RR	RR	HH	RR	HH	HH	RR	RR	HH	RR	RR	HH	HH	HH	HH	RR	RR	RR	-	RR	HH	RR
2351235|F|0-23:G>C-23:G>C	TGCAGCACCGGAAAGCGATCCATGATCCAATTATCCACAGCGATCGCTGTAGTAGCAGCGTACAGTGAA	3A	20155455	C	G	3A	19.6846		HH	RR	RR	HH	HH	-	RR	RR	RR	RR	HH	-	HH	RR	RR	-	HH	RR	HH	RR	RR	HH	RR	-	HH	RR	RR	HH	RR	RR	HH	HH	HH	HH	RR	RR	RR	HH	RR	HH	RR
1113547|F|0-58:A>C-58:A>C	TGCAGAGTAAGCAACACACCATCCGACCAAAATTCCTTCTGCTCCTGACAATGCTCTGATTTTCTTCTG	3A	20335431	C	A	3A	20.5749		HH	RR	RR	HH	HH	RR	RR	RR	RR	RR	HH	HH	HH	RR	RR	RR	HH	RR	HH	RR	RR	HH	RR	-	HH	RR	RR	HH	RR	RR	HH	HH	HH	HH	RR	RR	RR	HH	RR	HH	RR
2253336|F|0-52:T>C-52:T>C	TGCAGCTGACGAGCGTACAGCGGTACAGGTCTACTTGCGTACTTGCTGGTCGTCGTGGCGCCTTCGATG	3B	21904404	T	C	3A	20.5749		HH	RR	RR	HH	HH	RR	RR	RR	RR	RR	HH	HH	HH	RR	RR	RR	HH	RR	HH	RR	RR	HH	RR	HH	HH	RR	RR	HH	RR	RR	HH	HH	HH	HH	RR	RR	RR	HH	RR	HH	RR
1213353|F|0-9:A>C-9:A>C	TGCAGCAACAAGGTTATCGCGGTGCTGAATGAGCATCGGCCAAATATGAGAGCTAGTGCTATGCTGCAT	3A	21657409	A	C	3A	22.863		HH	RR	RR	HH	HH	RR	RR	RR	RR	RR	HH	HH	HH	RR	RR	RR	HH	RR	HH	RR	RR	HH	RR	HH	HH	RR	RR	HH	RR	-	HH	HH	HH	HH	RR	RR	RR	HH	RR	HH	RR
4412174|F|0-10:T>C-10:T>C	TGCAGCTCCGTGTCCAGTGGAGTGGAGGTCGTCGTTGCATGCGCCAGTGAGCTCGTGTCTCGTGACATT	3A	21799560	T	C	3A	23.453		HH	RR	RR	HH	HH	RR	RR	RR	RR	RR	HH	HH	HH	RR	RR	RR	HH	RR	RR	RR	RR	HH	RR	HH	HH	RR	RR	HH	RR	RR	HH	HH	HH	HH	RR	RR	RR	HH	RR	HH	RR
1060338|F|0-53:C>T-53:C>T	TGCAGTTAAACACTGGATCGCTCGGTGGTTCAATTCGGATCCAACCACCACCGCCATCCCATTTGGCAC	3A	22234939	T	C	3A	23.453		HH	RR	RR	HH	HH	RR	RR	RR	RR	RR	HH	HH	HH	RR	RR	RR	HH	RR	RR	RR	RR	HH	RR	-	HH	RR	RR	HH	-	RR	HH	HH	HH	HH	RR	RR	RR	HH	RR	HH	RR
1767669|F|0-56:G>C-56:G>C	TGCAGCAGCTGCCATGTTTTGTTGATGCATATGCGAGGAGGAGGTGAGCAGCAGGAGGGGCCGAGATCG	3A	22262008	C	G	3A	23.453		HH	RR	RR	HH	HH	RR	RR	RR	RR	RR	HH	-	HH	RR	RR	RR	HH	RR	RR	RR	RR	HH	RR	-	HH	RR	RR	HH	RR	RR	HH	HH	HH	HH	RR	RR	RR	HH	RR	HH	RR
1121209|F|0-35:T>G-35:T>G	TGCAGCCCCTTGTGCGTGGCGATGGCCTGCGAGAATCCATACAGGCTGTGGGCATTGTACTCCAGGACG	3A	22616236	G	T	3A	24.1927		HH	RR	RR	HH	HH	RR	-	RR	RR	RR	HH	HH	HH	RR	RR	RR	HH	RR	RR	RR	RR	HH	RR	HH	HH	RR	RR	HH	RR	RR	HH	HH	HH	HH	RR	RR	RR	HH	RR	HH	RR
1221097|F|0-18:G>C-18:G>C	TGCAGTAATGCAACACAAGGCATCAGAGAGACAAAAAGGTGAGTAGCTGCATGTACAGGAAGGGGAGAA	3A	23155739	G	C	3A	25.6947		HH	RR	RR	HH	HH	RR	RR	RR	RR	RR	HH	HH	HH	RR	RR	RR	HH	RR	RR	RR	RR	HH	RR	HH	HH	RR	RR	HH	RR	RR	HH	HH	HH	HH	RR	RR	RR	HH	RR	HH	RR
3024482|F|0-23:A>G-23:A>G	TGCAGGTCGATTAGCTAGCTCCTAGTGAATGAAACTTAGCGGTGCCGAGATCGGAAGAGCGGTTCAGCA	3A	24511306	A	G	3A	29.1269		HH	RR	RR	HH	HH	HH	RR	RR	RR	RR	HH	HH	HH	RR	RR	RR	HH	HH	RR	RR	RR	HH	RR	-	HH	RR	RR	HH	RR	RR	HH	HH	HH	HH	RR	RR	RR	HH	HH	HH	RR
980051|F|0-44:G>A-44:G>A	TGCAGTAGGTGCGCACGTACGTGTTGTTTTTCTTTGGGGTTGCTGCTGTAGCCTTATTAATTGCATGGT	3A	24532449	A	G	3A	29.2731		HH	RR	RR	HH	HH	HH	RR	RR	RR	RR	HH	HH	HH	RR	-	-	HH	HH	RR	RR	-	HH	RR	HH	HH	RR	RR	HH	RR	RR	HH	HH	HH	HH	RR	RR	-	HH	HH	HH	RR
4989110|F|0-10:G>C-10:G>C	TGCAGCGCGTGTCGTCATGGCTGGTTAACTGTAGCTAGTTAAGCTGAAGATGGTAGTGGTGTGGCGTTC	3A	24787565	G	C	3A	30.3149		HH	RR	RR	HH	-	HH	RR	RR	RR	RR	HH	HH	HH	RR	RR	RR	HH	HH	RR	RR	RR	HH	RR	HH	HH	RR	RR	HH	RR	RR	HH	HH	HH	HH	RR	RR	RR	HH	HH	HH	RR
5412055|F|0-27:C>G-27:C>G	TGCAGCCATCCTGATGCTGATGCTCACCCTCCCGAGATCGGAAGAGCGGTTCAGCAGGAATGCCGAGAC	Unknown		G	C	3A	30.3149		HH	RR	RR	HH	HH	HH	RR	RR	RR	RR	HH	HH	HH	RR	RR	RR	HH	HH	RR	RR	RR	HH	RR	HH	HH	RR	RR	HH	RR	RR	HH	HH	HH	HH	RR	RR	RR	HH	HH	HH	RR
5324311|F|0-43:C>T-43:C>T	TGCAGGACAAGTCCAGCCCGAGCTACAGGTGGATGGTGCACCACGGCAGGCGCTACCGCGAGGCCCACG	3A	25896682	T	C	3A	30.9049		HH	RR	RR	HH	HH	HH	RR	RR	RR	RR	HH	HH	HH	RR	RR	RR	HH	HH	RR	RR	RR	HH	RR	HH	HH	RR	RR	RR	RR	RR	HH	HH	HH	HH	RR	RR	RR	HH	HH	HH	RR
1006017|F|0-42:G>T-42:G>T	TGCAGCGTCGCCACCTTAGCTCTCACCTCGGCGCCTTTGCCTGGGCCAGCCATCACCTCCCTCACCGCC	3A	25897384	G	T	3A	30.9049		HH	RR	RR	-	HH	HH	RR	RR	RR	RR	HH	HH	HH	RR	RR	RR	HH	HH	RR	RR	RR	HH	RR	HH	HH	RR	RR	RR	RR	RR	HH	HH	HH	HH	RR	RR	RR	HH	HH	HH	RR
1377025|F|0-7:C>T-7:C>T	TGCAGCGCGAGTGCAGGGTGTACTAATTAACTAGCCGTTGTGTGCATTGACGTGATGCGACGAGGCAGG	3A	25922467	T	C	3A	31.3461		HH	-	RR	-	HH	-	RR	RR	-	RR	HH	HH	HH	RR	RR	-	HH	HH	RR	-	RR	-	RR	HH	-	-	RR	RR	RR	RR	HH	HH	-	HH	RR	RR	-	HH	HH	HH	RR
4910107|F|0-9:A>G-9:A>G	TGCAGCTTCACGGCCAGCGGAGTGCAAGTACTCGGTGGTGCCGAGATCGGAAGAGCGGTTCAGCAGGAA	3A	26475034	G	A	3A	32.3879		HH	RR	RR	HH	HH	HH	RR	RR	RR	RR	HH	HH	HH	RR	RR	HH	HH	HH	RR	RR	RR	HH	RR	HH	HH	RR	RR	RR	RR	RR	HH	HH	HH	HH	RR	RR	RR	HH	HH	HH	-
1228539|F|0-17:A>G-17:A>G	TGCAGTGTGGACGACGTACAGGGCATTGTTCAGGCGGCGGGCTGCGCCGTCAAGGAGTTGCCAATCACC	3A	32848673	A	G	3A	39.6042		HH	RR	-	HH	HH	-	RR	HH	RR	RR	HH	-	HH	RR	RR	HH	-	RR	RR	RR	RR	HH	RR	HH	HH	RR	RR	RR	HH	RR	HH	HH	HH	HH	HH	-	RR	HH	HH	HH	RR
3064793|F|0-7:A>G-7:A>G	TGCAGCGACGCGCCGCCGCCGCCGTCACCGTGCAGGCCGCGTTCCGAGATCGGAAGAGCGGTTCAGCAG	3A	34520804	A	G	3A	39.8975		HH	-	RR	HH	HH	HH	RR	HH	HH	RR	HH	HH	HH	RR	RR	HH	HH	RR	RR	-	RR	HH	RR	-	HH	RR	RR	RR	HH	RR	HH	HH	HH	HH	HH	HH	RR	HH	HH	HH	RR
1062598|F|0-51:C>T-51:C>T	TGCAGTATGGAGAGTTGGAGACCCACCCAGCGACGTGCGTTGCGTACATGACGCAGTCATGCAGAAGAA	3A	35421181	C	T	3A	39.8975		HH	RR	RR	HH	HH	HH	RR	HH	HH	RR	HH	HH	-	RR	-	HH	-	RR	RR	RR	RR	HH	RR	HH	HH	RR	RR	RR	HH	RR	HH	HH	HH	HH	HH	HH	RR	-	HH	HH	RR
3954277|F|0-5:C>T-5:C>T	TGCAGCTTCTCTTCAGTGAGTCATCATCGATCTCCGAGATCGGAAGAGCGGTTCAGCAGGAATGCCGAG	3A	34520561	C	T	3A	40.3387		-	RR	RR	HH	HH	HH	RR	HH	HH	RR	HH	HH	HH	RR	RR	-	HH	RR	RR	-	RR	HH	RR	HH	HH	RR	RR	RR	HH	RR	-	HH	HH	HH	HH	HH	RR	HH	HH	HH	RR
1112192|F|0-8:T>C-8:T>C	TGCAGAAATTCTTGCCAGAGACCCTGCCACGGGCATGGTTGTTTCTGTTCCTCTTCTGCCTCATCGTGT	3A	36940949	T	C	3A	41.3805		HH	RR	RR	HH	HH	-	RR	-	-	RR	HH	-	HH	RR	RR	HH	HH	RR	RR	RR	RR	HH	-	HH	-	RR	RR	RR	HH	RR	HH	HH	HH	HH	HH	HH	RR	HH	HH	HH	RR
1248943|F|0-27:G>A-27:G>A	TGCAGGGAGCCAAGCAGGATTTAGCCCGTTTAGGAGCCCACTCTGGACCGGAGCTCTCCCGGAGAAATG	3A	36924655	G	A	3A	41.3805		HH	RR	RR	HH	-	-	RR	-	HH	RR	HH	HH	HH	RR	RR	HH	HH	RR	RR	-	RR	HH	RR	HH	HH	-	RR	RR	HH	RR	-	-	HH	HH	HH	HH	RR	HH	HH	HH	RR
1252770|F|0-13:G>A-13:G>A	TGCAGCCGGCGACGGAGCTGCATTGGAGTAGGTGGTCCACTGAAGCCCCGAGATCGGAAGAGCGGTTCA	3A	36723174	A	G	3A	41.3805		HH	RR	RR	HH	HH	HH	RR	HH	HH	RR	HH	HH	HH	RR	RR	-	HH	RR	RR	RR	RR	HH	RR	HH	HH	RR	RR	RR	HH	-	HH	HH	HH	HH	HH	HH	RR	HH	HH	HH	RR
3022477|F|0-13:A>G-13:A>G	TGCAGGCATGACCACATGACCTTCCTGGCCTTGGCGTTCTTGGCGTGGGCGAGCGCAGACTCGATGCTG	3A	36678542	A	G	3A	41.3805		HH	RR	RR	-	HH	HH	RR	HH	HH	RR	HH	HH	HH	RR	RR	HH	HH	-	RR	RR	RR	HH	-	-	HH	RR	RR	RR	-	-	HH	-	HH	HH	-	HH	RR	HH	HH	HH	RR
3028938|F|0-25:A>G-25:A>G	TGCAGATGTACTCGCGTGTAAGCCAACAACTGGGCTGCCGAGATCGGAAGAGCGGTTCAGCAGGAATGC	3A	36785592	G	A	3A	41.3805		HH	RR	RR	HH	HH	HH	RR	HH	HH	RR	HH	HH	HH	RR	RR	HH	HH	RR	RR	RR	RR	HH	RR	HH	HH	RR	RR	RR	HH	RR	HH	HH	HH	HH	HH	HH	RR	HH	HH	HH	RR
3064609|F|0-27:T>C-27:T>C	TGCAGGCGACCTGCCTCCGCCGCCCTTTCTTTCACCCCCGAGATCGGAAGAGCGGTTCAGCAGGAATGC	3A	39734758	T	C	3A	43.5095		-	RR	-	-	HH	-	RR	HH	-	RR	HH	HH	HH	RR	RR	-	-	RR	-	RR	RR	-	RR	-	HH	-	RR	RR	HH	RR	HH	HH	HH	HH	HH	HH	RR	HH	HH	HH	-
5341198|F|0-51:C>G-51:C>G	TGCAGTGGCAGGCGGAGGAGGCGTGGCAGGCGTACCTGCGGCAGCAGCGGTCGCGGATCGGGTGGGCGC	3A	38436021	C	G	3A	43.5095		HH	RR	RR	HH	HH	HH	RR	HH	HH	RR	HH	HH	HH	RR	RR	HH	HH	RR	RR	RR	RR	HH	RR	HH	HH	RR	RR	RR	HH	RR	HH	HH	HH	HH	HH	HH	RR	HH	HH	HH	RR
1037151|F|0-21:T>G-21:T>G	TGCAGTATCCAGTTTTTTAGGTGAAAACCAACATGTGTCAGCATACTACTTTTTTTAGCGTCATTGGTA	3A	40144585	T	G	3A	43.5095		HH	-	RR	HH	HH	HH	RR	HH	HH	RR	HH	HH	HH	-	-	HH	HH	-	RR	RR	-	HH	RR	HH	HH	RR	RR	RR	HH	RR	HH	HH	HH	HH	HH	HH	RR	HH	HH	HH	RR
1073341|F|0-62:C>G-62:C>G	TGCAGAGTATAGCCGCGTGCGGTGTGGGTTTTATAGGACGAAAGGATGTGTGGGGAAATGTGCCGAGAT	3A	40556197	C	G	3A	43.6557		HH	RR	RR	HH	HH	HH	RR	HH	HH	RR	HH	HH	HH	RR	RR	HH	HH	RR	RR	RR	RR	HH	RR	HH	HH	RR	RR	RR	RR	RR	-	HH	HH	HH	HH	HH	RR	HH	HH	HH	RR
1055210|F|0-54:G>C-54:G>C	TGCAGATATCAGACACCAACACAGCTAGCATTAGCATCACCAACACCACTGCCAGTACCAGCTAGTTAG	3A	40556131	G	C	3A	43.6557		HH	RR	RR	HH	HH	HH	RR	-	HH	RR	HH	HH	HH	RR	RR	HH	HH	RR	RR	RR	RR	-	RR	HH	-	RR	RR	RR	RR	RR	HH	HH	HH	HH	HH	HH	RR	HH	HH	HH	RR
1071147|F|0-34:A>G-34:A>G	TGCAGGCTCATCATGGACGACGACGACCCTCTGGAACAGGGCGTTGACGGAGGCGAGGGAGATGTTGAG	3A	40814340	A	G	3A	43.6557		HH	RR	RR	HH	HH	HH	RR	HH	HH	RR	HH	HH	HH	RR	RR	HH	HH	RR	RR	RR	RR	HH	RR	HH	HH	-	RR	RR	RR	RR	HH	HH	HH	HH	HH	HH	RR	HH	HH	HH	RR
1190017|F|0-20:C>T-20:C>T	TGCAGAGAAACAGAGTTTGCCCATTCATAGATGATAGATCACGCTTCTCACCAACATAGCTGCTTCAGA	3A	41068859	T	C	3A	44.0968		HH	RR	RR	-	HH	-	RR	HH	HH	RR	HH	HH	-	RR	RR	HH	-	RR	RR	-	RR	-	RR	HH	HH	RR	RR	RR	RR	RR	HH	HH	HH	HH	-	-	RR	HH	HH	-	RR
1203093|F|0-35:T>C-35:T>C	TGCAGAATGAACACGGCACCACGTGTGCAGTGCGGTGCTTCAGGAGCAGTGGAGCACAACCACGGAGGG	3A	41068713	T	C	3A	44.0968		HH	RR	RR	HH	HH	HH	RR	-	HH	RR	HH	HH	HH	RR	RR	-	HH	RR	RR	-	RR	-	RR	-	HH	RR	RR	RR	RR	RR	HH	HH	HH	HH	HH	HH	RR	HH	HH	-	RR
1057710|F|0-41:G>A-41:G>A	TGCAGTAGGACCACGAGCATGGCCAGGGCTGCGAGCTTAGCGTACGCCATTGCTAAGCCGAAGTAAGCT	3A	46844188	G	A	3A	48.9039		HH	RR	RR	HH	HH	HH	RR	HH	HH	RR	HH	-	HH	-	RR	HH	HH	RR	RR	RR	RR	HH	RR	HH	HH	RR	RR	RR	RR	RR	HH	HH	HH	HH	RR	HH	HH	RR	HH	HH	RR
1095444|F|0-50:C>T-50:C>T	TGCAGAGCCCGCTCCTCGGCGACGACACGACGGTGTCGCTGGACGCGACCCCGCGCCGCCGTTCCTGCG	3A	47492072	C	T	3A	50.5612		HH	RR	RR	HH	HH	-	RR	HH	HH	RR	HH	HH	HH	RR	RR	HH	HH	RR	HH	RR	RR	HH	RR	HH	HH	RR	RR	HH	RR	RR	HH	HH	HH	HH	RR	HH	HH	RR	HH	HH	RR
2263003|F|0-61:A>G-61:A>G	TGCAGTTTCAACTTCCTGAACATGGAATAGTGCCTGGTTCGATGCCCAAATGAAGAACTTGAAGTGTCT	3A	49818312	A	G	3A	50.7074		HH	RR	-	HH	HH	RR	RR	HH	HH	RR	HH	-	RR	RR	RR	HH	HH	-	-	-	RR	HH	RR	HH	HH	RR	RR	HH	RR	-	HH	HH	HH	HH	RR	HH	HH	RR	HH	HH	RR
1240205|F|0-21:A>G-21:A>G	TGCAGAAGCTTTCGTGGGTTCAAGGACAGACAATGACGCGGACGAATTTGGCCCACCCGAGATCGGAAG	Unknown		G	A	3A	50.7074		HH	RR	RR	HH	HH	RR	RR	HH	HH	RR	HH	HH	RR	RR	RR	HH	HH	RR	HH	RR	RR	HH	RR	-	HH	RR	RR	HH	RR	RR	HH	HH	HH	HH	RR	HH	HH	RR	HH	HH	RR
1220763|F|0-10:A>G-10:A>G	TGCAGCTTGGACAGACGCCGCTGGTGGTGGCTTCGTCCAAGGAGACGGCGCGGCTAGTGCTCAAGACTC	3A	48664873	A	G	3A	50.8536		HH	RR	RR	HH	HH	RR	RR	HH	HH	RR	HH	HH	RR	RR	RR	HH	HH	RR	HH	-	RR	HH	-	HH	HH	RR	RR	HH	RR	RR	HH	HH	HH	HH	RR	HH	HH	RR	HH	HH	RR
4734032|F|0-18:G>A-18:G>A	TGCAGTCCAGCTCGGGCAGCACGTCCCACCTGCCGAGATCGGAAGAGCGGTTCAGCAGGAATGCCGAGA	3A	50910317	G	A	3A	52.0478		HH	RR	RR	HH	HH	RR	RR	RR	HH	RR	HH	HH	RR	RR	RR	HH	HH	RR	HH	RR	RR	HH	RR	HH	HH	RR	RR	HH	RR	RR	HH	HH	HH	HH	RR	HH	HH	RR	HH	HH	RR
1176177|F|0-18:A>G-18:A>G	TGCAGTCCAGCTCGGGCAACACGTCCCACCTGCCGGCGAGCGTGTCGCACACAGCCAAGCGAAGGACAT	3A	50910283	G	A	3A	52.194		HH	RR	RR	HH	HH	RR	RR	RR	HH	RR	HH	HH	RR	RR	RR	HH	HH	RR	HH	RR	RR	HH	RR	HH	HH	RR	RR	HH	RR	RR	HH	HH	HH	HH	RR	HH	HH	RR	HH	HH	RR
1092240|F|0-18:C>T-18:C>T	TGCAGTTCAAACCATGGACGACCATGGCATGGCACCGCTCCTCACTGACAGAGGACGCGCCGTGAGCGC	3A	51753480	C	T	3A	52.6352		-	RR	RR	HH	HH	RR	RR	RR	HH	RR	HH	HH	RR	RR	RR	HH	HH	RR	HH	RR	RR	HH	RR	HH	HH	RR	RR	HH	RR	HH	HH	HH	HH	HH	-	HH	HH	RR	HH	HH	RR
5581762|F|0-39:G>A-39:G>A	TGCAGACGGCCGGGCGTCGATGACATCCGCAAGGTGGTGGTGATGTCCGATCACGCCGTCGTTGTCCGA	3A	51543523	A	G	3A	52.6352		HH	RR	RR	HH	HH	-	RR	RR	HH	RR	HH	HH	RR	RR	RR	HH	HH	RR	HH	RR	RR	HH	RR	HH	HH	RR	RR	HH	RR	HH	HH	HH	HH	HH	RR	HH	HH	RR	HH	HH	RR
1864082|F|0-7:T>C-7:T>C	TGCAGCCTGCGCTTCCAGCGCTGCTCCCGTGGCTCGCCCTCCGCGACGGCTCCTTCCTCAGCCTCCCCG	3A	51579766	T	C	3A	52.6352		HH	RR	RR	HH	HH	RR	RR	RR	HH	RR	HH	HH	RR	RR	RR	HH	HH	RR	HH	RR	RR	HH	RR	HH	HH	RR	RR	HH	RR	HH	HH	HH	-	HH	RR	HH	HH	RR	HH	HH	RR
5582797|F|0-27:T>C-27:T>C	TGCAGCCTGCGCTTCCAGCGCTGCTCCTGTGGCTCGCCCTCCGCGACGGCTCCTTCCTCAGCCTCCCCG	3A	51579766	C	T	3A	52.6352		HH	RR	RR	HH	HH	RR	-	RR	HH	RR	HH	HH	-	RR	RR	HH	HH	RR	HH	RR	RR	HH	RR	HH	HH	RR	RR	HH	RR	HH	HH	HH	-	HH	RR	HH	HH	RR	HH	HH	RR
1076950|F|0-27:A>G-27:A>G	TGCAGATACATGAGACTTAGTTAAGATACATTGGTACAAGTTCATGCTGATGCATACTTAACTTTGTTC	3A	52210614	A	G	3A	52.9285		HH	-	-	HH	HH	-	RR	RR	-	RR	HH	HH	RR	RR	-	HH	HH	RR	HH	-	RR	HH	-	HH	HH	RR	RR	HH	RR	HH	HH	HH	HH	HH	RR	HH	HH	RR	HH	HH	RR
1138256|F|0-20:C>T-20:C>T	TGCAGGGAAAAACCAAGTTGCTGTCAATGGACCTTCACGTGCAGCCACTGTCTCAAACGGCAAGGGTGA	3A	52210548	T	C	3A	52.9285		HH	RR	RR	HH	HH	RR	RR	RR	HH	RR	HH	HH	RR	RR	RR	HH	HH	RR	HH	RR	RR	HH	RR	HH	HH	RR	RR	HH	RR	HH	HH	HH	HH	HH	RR	-	HH	RR	HH	HH	RR
1214734|F|0-30:A>G-30:A>G	TGCAGTGTTGGTAGATTTTACTGACAAAGGACATTGGCTGCTGACGACAAGCTGACCTTGGTGGCGAGC	3A	52420654	A	G	3A	52.9285		HH	RR	RR	HH	HH	RR	RR	RR	HH	RR	HH	HH	-	RR	RR	HH	HH	RR	HH	RR	RR	HH	RR	HH	HH	RR	RR	HH	RR	HH	HH	HH	HH	HH	RR	HH	HH	RR	HH	HH	RR
2297659|F|0-8:T>C-8:T>C	TGCAGCGGTCCCCCATCACGGCGCGCACCGTGCTGTCCGCCAGCATTGCCGACAGCCGCGCGCGCATGT	3A	52963594	T	C	3A	53.0747		-	-	RR	HH	HH	-	RR	RR	HH	RR	-	-	RR	RR	RR	HH	HH	RR	HH	RR	-	-	RR	HH	HH	RR	RR	HH	RR	HH	HH	HH	HH	HH	RR	HH	HH	RR	HH	HH	RR
1036146|F|0-53:A>G-53:A>G	TGCAGATTCTGTCGCAGGCAACATGATTAACACCACGGTGATTCTGCACAGCTAGTTAACACCACAGAT	3A	52454995	A	G	3A	53.0747		HH	RR	RR	HH	HH	RR	-	RR	HH	RR	HH	HH	RR	RR	RR	HH	HH	RR	HH	RR	RR	HH	RR	HH	HH	RR	RR	HH	RR	HH	HH	HH	HH	HH	RR	HH	HH	RR	HH	HH	RR
3064841|F|0-43:A>G-43:A>G	TGCAGCGCAAGAAGCTCGGCTCCCACTTCCTCGAGAGCGACGAACGCCGCCGCTTCTACGGCGCGTCCG	3A	52457606	A	G	3A	53.0747		HH	RR	RR	HH	HH	-	RR	RR	HH	RR	HH	HH	RR	RR	RR	HH	HH	RR	HH	-	RR	HH	RR	HH	HH	RR	RR	HH	RR	HH	HH	HH	HH	HH	RR	HH	HH	RR	HH	HH	RR
1060886|F|0-58:C>G-58:C>G	TGCAGAAATGGTGCCTGTCCTTGCAGACGCATGTCACAGCAGCATTGCCGTCGTTCGTCACCTTTGCCC	3A	52962542	C	G	3A	53.0747		HH	RR	RR	HH	HH	RR	RR	RR	HH	RR	HH	HH	RR	RR	RR	HH	HH	RR	HH	RR	RR	HH	RR	HH	HH	RR	RR	HH	RR	HH	HH	HH	HH	HH	RR	HH	HH	RR	HH	HH	RR
1025506|F|0-58:A>G-58:A>G	TGCAGGAACGACGGCAGCGAGCGTGAGGGGTGAGGTGGACAAGAGCAGTGCTCTCCTGATTGTGGCCGA	3A	53554917	A	G	3A	54.1165		HH	RR	RR	HH	HH	RR	RR	RR	HH	RR	HH	HH	RR	RR	RR	HH	HH	RR	HH	RR	RR	HH	RR	-	HH	RR	RR	HH	RR	HH	HH	HH	HH	HH	RR	HH	HH	RR	HH	HH	RR
5410749|F|0-5:T>C-5:T>C	TGCAGTGGCGGCGGCGGGGCAGGGCGCCGCCGCTGCCTCCAGGGCCGAACCCGCTGCCGATCGTCGGCA	3A	53738729	C	T	3A	54.5577		HH	RR	RR	HH	HH	RR	RR	RR	HH	RR	HH	HH	RR	RR	RR	HH	HH	RR	HH	RR	RR	HH	RR	HH	HH	RR	RR	HH	RR	HH	HH	HH	HH	HH	RR	HH	HH	RR	HH	-	RR
2267229|F|0-22:A>G-22:A>G	TGCAGGAGGCCGGCCTTGAAGCACCGTTGCTCGAGGCGAGGAGCAGGGGACGATGCCGATGAAGGGGAG	3A	54853386	A	G	3A	54.7039		HH	RR	RR	HH	HH	RR	-	RR	-	RR	HH	HH	RR	RR	RR	HH	HH	RR	HH	RR	RR	HH	RR	HH	HH	RR	RR	HH	RR	-	HH	HH	HH	HH	RR	HH	HH	RR	HH	HH	RR
2267229|F|0-25:G>C-25:G>C	TGCAGGAGGCCGGCCTTGAAGCACCGTTGCTCGAGGCGAGGAGCAGGGGACGATGCCGATGAAGGGGAG	3A	54853386	G	C	3A	54.7039		HH	RR	RR	HH	HH	RR	RR	RR	HH	RR	HH	HH	RR	RR	RR	HH	HH	RR	HH	RR	RR	HH	RR	HH	HH	RR	RR	HH	RR	HH	HH	HH	HH	HH	RR	HH	HH	RR	HH	HH	RR
1234789|F|0-11:A>G-11:A>G	TGCAGCTCCGCAGGGTGCCCCTCTGTTGCCCCGCTATCGTCGTGGAGTGACTTTGCTGTGGATTGTGGT	3A	54991220	A	G	3A	54.8501		HH	RR	RR	HH	HH	RR	RR	RR	HH	RR	HH	HH	RR	RR	RR	-	HH	RR	HH	-	RR	-	-	-	-	RR	RR	HH	RR	HH	HH	HH	HH	HH	RR	HH	HH	RR	HH	HH	RR
1013788|F|0-52:C>T-52:C>T	TGCAGCGCCACAGAAGAGCCCCGAGCAGGGAGGGAGGGCCGCCACCCCACCCCAACTCGCCGAGATCGG	3D	419599558	C	T	3A	54.8501		HH	RR	RR	HH	HH	RR	RR	RR	HH	RR	HH	HH	RR	RR	RR	HH	HH	RR	HH	RR	RR	HH	RR	-	HH	RR	RR	HH	RR	HH	HH	HH	HH	HH	RR	HH	HH	RR	HH	HH	RR
1128305|F|0-12:G>A-12:G>A	TGCAGGAGCGGCGTGCTGCTACATGGTACGTATGGGGTTGTTATTCAGTAAGTCTGACTCAGCCCATCT	3A	55725465	G	A	3A	54.9963		HH	-	RR	HH	HH	RR	RR	RR	HH	RR	HH	HH	RR	RR	-	HH	HH	RR	HH	RR	-	HH	RR	HH	HH	RR	RR	HH	RR	-	HH	HH	HH	HH	RR	HH	HH	RR	HH	HH	RR
1237538|F|0-11:T>G-11:T>G	TGCAGCTCCCCTGCGCACCCCTCGCCGAACGCCACCTTCGCCGTGACCGTGTTCGTGCACGCCATCACG	3A	55707391	T	G	3A	54.9963		HH	RR	RR	HH	HH	RR	RR	RR	HH	RR	HH	-	RR	RR	RR	-	HH	RR	HH	RR	RR	HH	RR	HH	HH	RR	RR	HH	RR	HH	HH	-	HH	HH	RR	HH	HH	RR	HH	HH	RR
5970398|F|0-43:G>T-43:G>T	TGCAGTTCAGGCATTGTCTCTCTGCAAGACAAACATGGAGCAAGGGCGTGCAAGTGCAACAACCTTTGC	3A	55725399	T	G	3A	54.9963		HH	RR	RR	HH	HH	RR	RR	RR	HH	RR	HH	HH	RR	RR	RR	HH	HH	RR	HH	RR	RR	HH	RR	HH	HH	RR	RR	HH	RR	HH	HH	HH	HH	HH	-	HH	HH	RR	HH	HH	RR
1051833|F|0-60:G>A-60:G>A	TGCAGAGCTACGTGCCTAGCCTGAATCTGGAAGGAGAATCAGAACAGTTTTGACCAAGGGGAAGAAACT	3A	56679838	G	A	3A	55.4375		HH	RR	RR	HH	HH	RR	RR	RR	HH	RR	HH	HH	RR	RR	RR	HH	HH	RR	HH	RR	RR	HH	RR	-	HH	-	RR	HH	RR	HH	HH	HH	HH	HH	RR	HH	HH	RR	HH	HH	RR
2261029|F|0-17:T>C-17:T>C	TGCAGCACAAATGTGTTTAGTGACCAAGGGTTAGATGGAGACCGAATCGAAATACGTTGCATGAGAACA	3A	56853667	C	T	3A	55.4375		HH	RR	RR	-	HH	RR	RR	RR	HH	RR	HH	HH	RR	RR	RR	HH	HH	RR	HH	RR	RR	HH	RR	-	HH	RR	RR	HH	RR	HH	HH	HH	HH	HH	RR	HH	HH	RR	HH	HH	RR
1041776|F|0-30:G>A-30:G>A	TGCAGATTCATCTTGGAGGCGAGGAGAAAAGGAAGAACAGAAGATGAGCACCGCCAAGACGTCGTGGCC	3A	56948590	G	A	3A	55.4375		HH	RR	RR	HH	HH	RR	RR	RR	HH	RR	HH	HH	RR	RR	RR	HH	HH	RR	HH	RR	RR	HH	RR	-	HH	RR	RR	-	RR	HH	HH	HH	HH	HH	RR	HH	HH	RR	HH	HH	RR
1376205|F|0-30:A>G-30:A>G	TGCAGTGAAAAGTTTTGGAGTGGGTGAAACAATGCTCCGCGGATTTCAAGGAGCCGGCGCATTGCCGAA	3A	59429659	A	G	3A	59.7201		-	RR	RR	-	RR	RR	RR	-	HH	RR	HH	HH	RR	-	-	HH	-	RR	HH	RR	HH	HH	RR	HH	-	RR	RR	HH	RR	HH	HH	HH	HH	HH	RR	HH	HH	RR	HH	HH	RR
4733506|F|0-26:C>G-26:C>G	TGCAGCGGCCGTACCGCCCCCACTAGCTGTTCGACGATATGCCGGGGTGAACATGTCACCAAATGAAGC	3A	59430753	C	G	3A	60.0133		HH	-	RR	HH	RR	RR	RR	RR	-	RR	-	-	RR	RR	RR	HH	HH	-	HH	RR	HH	HH	-	HH	-	-	RR	HH	-	HH	HH	HH	HH	HH	RR	HH	HH	RR	HH	HH	RR
3028164|F|0-26:C>G-26:C>G	TGCAGCGGCCGTACCGCCCCCACTAGCTGTTCGACGATATGCCGAGATCGGAAGAGCGGTTCAGCAGGA	3A	59430778	C	G	3A	60.0133		HH	RR	RR	-	RR	RR	RR	RR	HH	RR	HH	HH	RR	RR	RR	HH	HH	RR	HH	RR	-	HH	RR	HH	HH	RR	RR	HH	RR	HH	HH	HH	HH	HH	RR	HH	HH	RR	HH	HH	RR
2261258|F|0-11:T>C-11:T>C	TGCAGCTTGCATACCTTCCCAATTGTTCTGGTGCCTCCCATGCGTGCGTGCATGGTCGATCGGCGACAA	3A	58834013	C	T	3A	60.0133		HH	-	RR	HH	RR	RR	RR	RR	HH	RR	HH	HH	RR	RR	RR	HH	HH	RR	HH	RR	HH	HH	RR	HH	-	RR	RR	HH	RR	HH	HH	HH	HH	HH	RR	HH	HH	RR	HH	HH	RR
2268716|F|0-6:A>T-6:A>T	TGCAGCAAGCAATGGGACCTCCTCGACGTGGTGACTGCTGCGACACCCGCGGGTCAGAGAGCCATTTTA	3A	59432035	T	A	3A	60.0133		HH	RR	RR	HH	RR	RR	RR	RR	HH	RR	HH	HH	RR	RR	RR	-	HH	RR	HH	RR	HH	HH	RR	HH	HH	RR	RR	HH	RR	HH	HH	HH	HH	HH	RR	HH	HH	RR	HH	HH	RR
5324940|F|0-21:C>A-21:C>A	TGCAGGGCTGCCCTTTAATCACAAATTCACAAAGAAGAACCTGAATCATGTACTGTATCCAAGGAAAAG	3A	60005414	C	A	3A	60.0133		HH	RR	RR	HH	RR	RR	RR	RR	HH	RR	HH	HH	RR	RR	RR	HH	HH	RR	HH	RR	HH	HH	RR	-	HH	RR	RR	HH	RR	HH	HH	HH	HH	HH	RR	HH	HH	RR	HH	HH	RR
1234563|F|0-55:C>G-55:C>G	TGCAGACTTGCTTTCCTTGCAGGTGTGACAGACAGCTGGCGAATATGTTCTGCTCCATGGCATGTGCTA	3A	60203435	C	G	3A	60.0133		HH	RR	RR	HH	RR	RR	RR	RR	HH	RR	HH	HH	RR	RR	RR	HH	HH	RR	HH	RR	HH	HH	RR	HH	HH	RR	RR	HH	RR	HH	HH	HH	HH	HH	RR	HH	HH	RR	HH	HH	RR
1093535|F|0-50:C>T-50:C>T	TGCAGAAACGTCGGTCCTGAGGGCGGCCGCAGTAGCGGGCACCACCACACCGACGAACACGCGAGCGAG	3A	64777406	T	C	3A	62.3015		HH	RR	RR	HH	RR	-	RR	RR	HH	RR	HH	HH	RR	RR	RR	HH	-	RR	HH	RR	HH	HH	RR	HH	HH	RR	RR	HH	RR	HH	HH	HH	HH	HH	RR	HH	HH	RR	HH	HH	RR
1208317|F|0-59:T>A-59:T>A	TGCAGCACGCTACGCCATACCACGCCAGGCGCTAAAAGAAATCACAGGGAAATTGGTGCTACTAGCTGG	3A	66513008	T	A	3A	62.7427		HH	-	RR	HH	RR	RR	RR	RR	HH	RR	HH	HH	RR	-	RR	HH	HH	-	HH	-	HH	HH	RR	RR	HH	RR	RR	HH	RR	HH	HH	HH	HH	HH	RR	-	HH	RR	HH	HH	RR
1078948|F|0-28:G>T-28:G>T	TGCAGGTAGAAGCTCCCTGGGAAGAGATGAGGCGAGGGCAAACGGGGGGTGACAAAGCCAGAAAGAGAC	3A	68283037	T	G	3A	63.0359		HH	RR	RR	HH	RR	RR	RR	RR	HH	RR	HH	HH	RR	RR	RR	HH	HH	RR	HH	RR	HH	HH	RR	HH	HH	RR	RR	HH	RR	HH	HH	HH	HH	HH	RR	HH	HH	RR	HH	HH	RR
1093344|F|0-11:T>C-11:T>C	TGCAGCATGCCTCTATCATGGTTTGGGAAGCAATTGATGCCCCGCAGATGACATTTTTAAGAGGTAAAA	3A	69503671	T	C	3A	63.0359		HH	RR	RR	HH	RR	RR	RR	RR	HH	RR	HH	HH	RR	RR	RR	HH	HH	RR	HH	RR	HH	HH	RR	HH	HH	RR	RR	HH	RR	HH	HH	HH	HH	HH	RR	HH	HH	RR	HH	HH	RR
1263957|F|0-29:A>C-29:A>C	TGCAGGCCATCGTGCGCGGCCGGCAGGTGAGGAAGCAGGCGGCGGTGACGCTCCGAGATCGGAAGAGCG	3A	69505674	A	C	3A	63.0359		HH	RR	RR	HH	RR	RR	RR	RR	HH	RR	HH	HH	RR	RR	-	HH	-	RR	HH	RR	HH	HH	-	HH	-	RR	RR	HH	RR	HH	HH	HH	HH	HH	-	HH	-	RR	HH	HH	RR
996159|F|0-27:T>G-27:T>G	TGCAGAACAAGCTGCTGGTTCCGTCCGTCCTGGGAGTGGGAGGCAAGGGCCGAGATCGGAAGAGCGGTT	Unknown		G	T	3A	63.6259		HH	RR	-	HH	RR	-	-	RR	HH	RR	HH	HH	RR	RR	-	HH	HH	-	HH	-	HH	HH	-	HH	HH	-	RR	HH	-	HH	HH	HH	HH	HH	RR	HH	HH	RR	HH	HH	RR
987916|F|0-27:T>C-27:T>C	TGCAGGCCGTTTGGAGAAACTTCTGGTTCATCTACCGGCATCGGGCATCACTGCTTGTCCGTTCGTGCC	3A	70712975	C	T	3A	63.6259		HH	RR	RR	HH	-	RR	RR	RR	HH	RR	HH	HH	RR	RR	RR	HH	-	RR	HH	RR	HH	HH	RR	HH	HH	RR	RR	HH	RR	HH	HH	HH	HH	HH	RR	HH	HH	RR	HH	HH	-
4909905|F|0-53:G>A-53:G>A	TGCAGTTGAGCTATCAATGGTCGCTAGGTCGACTGGTGTTGCTTGATGCTGTCGCTGTTGAGGTACTGG	3A	72174235	G	A	3A	64.3656		HH	RR	RR	HH	RR	RR	RR	RR	HH	RR	HH	HH	RR	HH	RR	HH	HH	RR	HH	RR	HH	HH	RR	HH	HH	RR	RR	HH	RR	HH	HH	-	HH	HH	RR	HH	HH	RR	HH	HH	RR
4991865|F|0-5:T>C-5:T>C	TGCAGTGCAGAGAGATGCTATGCTATATGCTTCTTGTCAAACGGGTGGTTCTTTCGCATCCAACGGTCA	3A	97477038	T	C	3A	64.8068		HH	RR	-	HH	HH	RR	RR	RR	HH	RR	-	-	RR	HH	RR	HH	HH	RR	HH	RR	HH	HH	RR	HH	HH	RR	RR	HH	RR	HH	HH	HH	HH	HH	RR	HH	HH	RR	HH	HH	RR
2276155|F|0-35:A>G-35:A>G	TGCAGTTACAAGGAGAAACAAGTCAGAAGAGCCACACGACATTGCAGTAGAAAAGAGACTGCTCGAGGA	3A	107403217	G	A	3A	66.7775		HH	RR	RR	HH	HH	RR	RR	RR	HH	RR	HH	-	RR	HH	RR	RR	HH	RR	HH	RR	HH	HH	RR	HH	HH	RR	RR	-	RR	HH	HH	HH	HH	RR	RR	HH	HH	RR	HH	HH	RR
4993146|F|0-36:C>T-36:C>T	TGCAGCCGTGCAAAACCCTGTCCCGATCGAAGACATCGCTGGATATCAGCAAATCAAAGCATAGTCAAC	3A	116149097	C	T	3A	67.6678		HH	RR	RR	HH	HH	RR	-	RR	HH	RR	HH	RR	RR	HH	RR	RR	HH	RR	HH	RR	HH	HH	RR	HH	HH	-	RR	HH	RR	HH	HH	HH	HH	RR	RR	HH	HH	RR	HH	HH	RR
1130676|F|0-52:C>T-52:C>T	TGCAGGTTACGTCGCAGCTTTACATGTATTCAATTCAATTGCCCGCCCGCGGCTGAAAAAGTTGCTCAA	3A	135523959	T	C	3A	68.2578		HH	RR	RR	HH	HH	RR	RR	RR	HH	RR	HH	RR	RR	HH	RR	RR	HH	RR	HH	RR	HH	HH	RR	HH	HH	RR	RR	HH	RR	HH	HH	HH	HH	RR	RR	HH	HH	RR	HH	HH	RR
1682650|F|0-7:G>T-7:G>T	TGCAGCCGCGACTTCACCACGTCCAGCGGGTAGCAGCAGACCCAGCTGGCGACGCCCGCGAGGCCGCCG	3A	136428474	T	G	3A	68.2578		HH	RR	RR	HH	HH	RR	RR	RR	-	RR	HH	RR	RR	HH	RR	-	HH	RR	HH	RR	HH	HH	RR	HH	HH	RR	RR	HH	RR	HH	HH	HH	HH	RR	RR	HH	HH	RR	HH	HH	RR
2372947|F|0-43:C>T-43:C>T	TGCAGGGCAATGGCGGGGAAAGATGACGGCTCAGATTCGAGCTCTGGAGATGCTGCCACGGGATAACCT	3A	143491810	C	T	3A	68.2578		HH	RR	RR	HH	HH	RR	-	RR	HH	RR	HH	RR	RR	HH	RR	RR	HH	RR	HH	RR	HH	HH	RR	HH	HH	RR	RR	-	RR	HH	HH	HH	HH	RR	RR	HH	HH	RR	HH	HH	RR
1125872|F|0-29:C>T-29:C>T	TGCAGCAAAAACAGAGATCACATTGGCGTCAGAGTCCGAGTCTCTACGGCCCGATCCTCCTCCGAGATC	3A	135590613	T	C	3A	68.5511		HH	RR	RR	HH	HH	RR	RR	RR	HH	RR	HH	RR	RR	HH	RR	RR	HH	RR	HH	RR	HH	HH	RR	-	HH	RR	RR	HH	RR	HH	HH	HH	HH	RR	RR	HH	HH	RR	HH	HH	RR
5970361|F|0-8:T>G-8:T>G	TGCAGGCCTTAGTCAGGAGCTGCGCCACCTTCTCCTCCTCCCGCCACCCCCAGGACCGCGCCGGTCCTC	3A	423308266	T	G	3A	69.1411		HH	RR	RR	HH	-	RR	-	RR	HH	RR	HH	RR	RR	HH	RR	RR	HH	-	HH	-	-	HH	RR	HH	HH	RR	RR	HH	RR	HH	HH	HH	HH	RR	RR	HH	-	RR	HH	HH	RR
1004584|F|0-8:G>T-8:G>T	TGCAGGCCGTAGTCAGGAGCTGCGCCACCTTCTCCTCCTCCCGCCACCCCCAGGACCGCGCCGAGATCG	3A	423308272	T	G	3A	69.1411		HH	RR	RR	HH	HH	RR	RR	RR	HH	RR	HH	RR	RR	HH	RR	RR	HH	RR	HH	RR	HH	HH	RR	HH	HH	RR	RR	HH	RR	HH	HH	HH	HH	RR	RR	HH	HH	RR	HH	HH	RR
2257185|F|0-25:A>C-25:A>C	TGCAGAACATCCCTCCCCAGTACTGAACCTACTTCGACAAGATCAGGGAGCCATCCCCAGGTGACGCAT	3A	457796953	C	A	3A	69.5823		HH	RR	-	HH	-	RR	RR	RR	HH	RR	HH	RR	RR	HH	RR	RR	HH	RR	HH	RR	HH	HH	RR	HH	HH	RR	RR	HH	RR	HH	HH	HH	HH	RR	RR	HH	HH	RR	HH	HH	RR
1147712|F|0-12:T>A-12:T>A	TGCAGGGCACGCTGCTTCGTAATTCGGCTCGTGCCGTTTACATGCAGACCGTGGACCGAGATCGGAAGA	3A	478166064	T	A	3A	70.7765		HH	RR	RR	HH	HH	RR	RR	RR	HH	RR	HH	RR	RR	HH	RR	RR	HH	RR	HH	RR	HH	HH	RR	-	HH	RR	RR	HH	RR	HH	HH	HH	HH	RR	RR	RR	HH	RR	HH	HH	RR
995319|F|0-39:A>G-39:A>G	TGCAGAGCAGCAAATGCTAAACATATTCATAAAATCCTCAGCCTCCAGAGTACTCCAGCCTCTACAATG	3A	482182115	G	A	3A	71.3665		HH	RR	RR	HH	HH	RR	RR	RR	HH	RR	HH	RR	RR	HH	RR	RR	HH	RR	HH	RR	HH	HH	RR	HH	HH	RR	RR	HH	RR	HH	HH	HH	HH	RR	RR	RR	HH	RR	HH	HH	RR
2264392|F|0-51:T>C-51:T>C	TGCAGATCGCCTACGGACTACGGAGTATAGCCAAAGAATCGAAGCAACCTCTCGCTGCACGTGCTCGCA	3A	496984442	C	T	3A	71.5127		HH	RR	RR	HH	HH	RR	RR	RR	HH	RR	HH	RR	RR	HH	RR	-	HH	-	HH	-	HH	HH	RR	RR	HH	RR	RR	-	RR	-	HH	HH	HH	RR	RR	RR	HH	RR	HH	HH	RR
1005033|F|0-11:G>A-11:G>A	TGCAGCACAAGGGCGAGCTCCTGCTCAGCTCCAACCCTGTGCACAAGAAGGTCCCCGTGCTGATCCACG	3A	483743419	G	A	3A	72.1027		HH	RR	RR	HH	HH	RR	RR	-	HH	RR	HH	RR	RR	HH	-	RR	HH	RR	HH	RR	HH	HH	RR	HH	-	RR	RR	HH	RR	HH	HH	HH	HH	RR	RR	RR	-	RR	HH	HH	RR
2265573|F|0-50:G>A-50:G>A	TGCAGCTCAGCGGCATCGCCAACTACACCGTCAAGAGCATCGACGGCGCAGCACCAGGTCATAGTGACC	3A	484644071	A	G	3A	72.1027		HH	RR	RR	HH	HH	RR	RR	RR	HH	RR	HH	RR	RR	HH	-	RR	HH	RR	HH	RR	HH	HH	RR	-	-	RR	RR	HH	RR	HH	HH	HH	HH	RR	RR	RR	HH	RR	HH	HH	RR
1398743|F|0-24:A>G-24:A>G	TGCAGCTGGGACATGTTGAAGATGACAGGAGGCATGGGGCCTGAGAGAAGATTGCCTTCCAGGACCAGC	3A	481886390	A	G	3A	72.1027		HH	RR	RR	HH	HH	RR	RR	RR	HH	RR	HH	RR	RR	HH	RR	RR	HH	RR	HH	RR	HH	HH	RR	HH	HH	RR	RR	HH	RR	HH	HH	HH	HH	RR	RR	RR	HH	RR	HH	HH	RR
3953602|F|0-10:C>G-10:C>G	TGCAGCAGGACTTTGGGGTCGTCCTGGACGGCAGCGACCGAGATCGGAAGAGCGGTTCAGCAGGAATGC	3A	496620453	G	C	3A	72.5439		HH	RR	RR	HH	HH	RR	RR	RR	HH	RR	HH	RR	RR	HH	RR	HH	-	RR	HH	RR	HH	HH	RR	HH	HH	RR	RR	HH	RR	HH	-	HH	HH	RR	RR	RR	HH	RR	HH	HH	RR
3064920|F|0-27:A>G-27:A>G	TGCAGCTGCGGCGCCTTCGGCTTCGTCACGTCGTCGTCGCCGAGATCGGAAGAGCGGTTCAGCAGGAAT	3B	511331202	G	A	3A	73.8916		HH	RR	RR	HH	HH	RR	RR	RR	HH	RR	HH	RR	RR	HH	RR	HH	HH	RR	HH	RR	HH	HH	RR	HH	HH	RR	RR	HH	RR	HH	HH	HH	HH	RR	RR	RR	HH	RR	HH	HH	RR
1707866|F|0-20:C>T-20:C>T	TGCAGTGAGTCGAGAAGTCGCCAAGCTGGAGTCTTGCGCCCGAGCTGGCCTGCCATCTTAGGTTTTTGT	3A	512321059	C	T	3A	74.4816		HH	RR	RR	-	HH	RR	-	-	HH	RR	HH	RR	RR	-	RR	HH	HH	RR	HH	RR	HH	HH	RR	-	-	-	RR	HH	-	HH	HH	HH	HH	RR	RR	RR	HH	RR	HH	HH	RR
4909900|F|0-62:A>G-62:A>G	TGCAGCAGCGACACCAGCACGGTAGCCTCGCCCAGGTGGACAATCTGCTGGATGCACCTGACAACCTGG	3A	513927730	G	A	3A	74.4816		HH	RR	-	HH	HH	RR	RR	RR	HH	RR	HH	RR	RR	HH	RR	HH	HH	RR	-	RR	-	HH	RR	RR	HH	RR	RR	HH	RR	HH	HH	HH	HH	RR	RR	RR	HH	RR	HH	HH	RR
4988938|F|0-8:G>C-8:G>C	TGCAGCTTGTGCACCTCTCCTCTCACCGAGATCGGAAGAGCGGTTCAGCAGGAATGCCGAGACCGATCT	Unknown		C	G	3A	75.2213		HH	RR	RR	HH	HH	RR	RR	-	HH	RR	HH	RR	RR	HH	RR	-	HH	RR	HH	RR	HH	HH	RR	HH	HH	-	RR	HH	RR	HH	HH	HH	HH	RR	RR	RR	HH	RR	HH	HH	RR
1019269|F|0-22:A>T-22:A>T	TGCAGTGCCTTCTGCGATTCCCACTACGTGGCTACTGTAGCTCCCTGCCGTGCCTTCAGCACGGTAGAC	7B	72765106	A	T	3A	75.5145		HH	RR	RR	HH	HH	RR	RR	-	HH	RR	HH	RR	RR	HH	RR	HH	HH	RR	HH	RR	-	HH	RR	-	HH	RR	RR	HH	RR	HH	HH	HH	HH	RR	RR	RR	HH	RR	-	HH	RR
2256281|F|0-48:G>T-48:G>T	TGCAGGGTCAGTGAAGTTGAGGTGCTCGCTGAGAGTCCTCTCGATGCAGATGCCACCGTCCGCGCCGAG	3A	512556910	T	G	3A	75.5145		HH	RR	RR	HH	HH	RR	RR	RR	HH	RR	HH	RR	RR	HH	RR	HH	HH	RR	HH	RR	HH	HH	RR	-	HH	RR	RR	HH	RR	HH	HH	HH	HH	RR	RR	RR	HH	RR	HH	HH	RR
7335757|F|0-17:T>C-17:T>C	TGCAGGAACTTCCACCATGCCGAGATCGGAAGAGCGGTTCAGCAGGAATGCCGAGACCGATCTCGTATG	Unknown		T	C	3A	75.5145		HH	RR	-	HH	HH	RR	-	RR	HH	RR	HH	RR	RR	-	RR	HH	HH	RR	HH	RR	HH	HH	RR	HH	HH	RR	RR	HH	RR	HH	HH	HH	HH	RR	RR	RR	HH	RR	HH	HH	RR
1257874|F|0-66:C>T-66:C>T	TGCAGGGTGCAGTTGCCCCGTGATTGGCCGTCCTCTCGGCGGGTTTCCTAGTTCCCAATGCCGCGCCCC	3A	526866497	T	C	3A	75.9557		HH	RR	RR	HH	HH	RR	RR	RR	HH	RR	HH	RR	RR	HH	RR	HH	HH	RR	HH	RR	HH	HH	RR	-	HH	RR	RR	HH	RR	HH	HH	HH	HH	RR	RR	RR	HH	RR	HH	HH	RR
3064511|F|0-11:T>C-11:T>C	TGCAGCCGCCTTGCCCTGCGTCGCGTCTGTCCAGATCCGAGATCGGAAGAGCGGTTCAGCAGGAATGCC	3A	516733247	T	C	3A	75.9557		HH	RR	RR	HH	HH	RR	RR	RR	HH	RR	HH	RR	RR	HH	RR	HH	HH	RR	HH	RR	HH	HH	RR	HH	HH	RR	RR	HH	RR	HH	HH	HH	HH	RR	RR	RR	HH	RR	HH	HH	RR
4396825|F|0-19:G>A-19:G>A	TGCAGTTACGTTTCTTCTCGTCTTGGCGTCCTCCGAGATCGGAAGAGCGGTTCAGCAGGAATGCCGAGA	Unknown		A	G	3A	75.9557		HH	RR	RR	-	HH	-	RR	RR	HH	RR	HH	RR	RR	HH	RR	HH	HH	RR	HH	RR	HH	HH	RR	HH	HH	RR	RR	HH	RR	HH	HH	HH	HH	RR	RR	RR	HH	RR	HH	HH	RR
1094856|F|0-29:C>A-29:C>A	TGCAGTCCGACATCGGCGGCGCCTCGCCTCGCCTAGCCTAGGTATCCACGCCCGAGATCGGAAGAGCGG	3A	518643253	C	A	3A	76.249		HH	RR	RR	HH	HH	RR	RR	RR	HH	RR	HH	RR	RR	HH	RR	HH	HH	RR	HH	RR	HH	-	RR	-	HH	RR	RR	HH	RR	HH	HH	HH	HH	RR	RR	RR	HH	RR	HH	HH	RR
1213892|F|0-11:T>C-11:T>C	TGCAGTAATAGTTGATAGAGTACGATGGATGCGAGAGAGCTCACCTTCACAGCACAGCCTCTGAGCGTA	3A	521302936	T	C	3A	76.249		HH	RR	RR	HH	HH	RR	RR	RR	HH	RR	HH	RR	RR	HH	RR	HH	HH	RR	HH	RR	HH	HH	RR	HH	HH	RR	RR	HH	RR	HH	HH	HH	HH	RR	RR	RR	HH	RR	HH	HH	RR
1195506|F|0-22:G>C-22:G>C	TGCAGGCCGTCACATGAAGACTGGCAGGAAGCAGCAGCCGCCCTCTCATGGAAGCATTTGACAAGATGT	3A	518907641	C	G	3A	76.3952		-	RR	RR	HH	HH	RR	-	RR	HH	RR	-	RR	RR	HH	RR	-	HH	RR	HH	-	HH	HH	RR	-	-	RR	RR	HH	RR	HH	HH	HH	HH	RR	RR	RR	HH	RR	HH	HH	RR
4993304|F|0-31:C>G-31:C>G	TGCAGGTTCAGCTTGGGTCCTCCGCTTGCGTCGCCGAGATCGGAAGAGCGGTTCAGCAGGAATGCCGAG	3A	516238945	C	G	3A	76.3952		HH	RR	RR	HH	HH	RR	RR	RR	HH	RR	HH	RR	RR	HH	RR	-	HH	RR	HH	RR	HH	-	RR	HH	HH	RR	RR	HH	RR	-	HH	HH	HH	RR	RR	RR	HH	RR	HH	HH	RR
1111178|F|0-6:C>T-6:C>T	TGCAGGCACCTCTGGACCAGGAACGACACGGACCTGCCGAGCAGGTCGCTGAGGATCGCGGGCAGGAAC	3A	515267908	C	T	3A	76.5414		HH	RR	RR	-	HH	RR	RR	RR	HH	RR	HH	RR	RR	HH	RR	HH	HH	RR	HH	RR	-	HH	RR	-	HH	RR	RR	HH	RR	HH	HH	HH	HH	RR	RR	RR	-	RR	HH	HH	RR
1115339|F|0-23:T>C-23:T>C	TGCAGGGCTGCCTTCAAGCATGGTTGCCCCAAGTCGGGCTGCAAGCAGCGTGCTGACCCCGAGATCGGA	3A	516793650	T	C	3A	76.5414		HH	RR	RR	HH	HH	RR	RR	RR	HH	RR	HH	RR	RR	HH	RR	HH	HH	RR	HH	-	HH	HH	RR	HH	HH	RR	RR	HH	RR	HH	HH	HH	HH	RR	RR	RR	HH	RR	HH	HH	RR
1168836|F|0-29:A>C-29:A>C	TGCAGTCTGTAACAACTAAAACTAGTCTGATCTACAGTAGATAACAACAGACAAACATGCATCGCGACT	3A	523316233	C	A	3A	76.5414		HH	RR	RR	HH	HH	RR	RR	RR	HH	RR	HH	RR	RR	HH	RR	HH	HH	RR	HH	RR	HH	HH	RR	HH	HH	RR	RR	HH	RR	HH	HH	HH	HH	RR	RR	RR	HH	RR	HH	HH	RR
978741|F|0-21:T>A-21:T>A	TGCAGGCCACACATGCTTAAATTTTTCTCTCTAGCTACCAAATCCTCTTGAAAAAGCAATGGAATTTCA	3A	543362510	T	A	3A	78.5121		HH	RR	RR	HH	HH	RR	RR	RR	HH	-	-	-	-	HH	RR	-	HH	RR	HH	RR	HH	HH	RR	HH	HH	RR	RR	HH	RR	HH	HH	HH	HH	HH	RR	RR	HH	RR	HH	HH	RR
1078945|F|0-26:A>G-26:A>G	TGCAGGTAGATTTTACATAGAGAAACATATATATTCACCTCGCCCGAACTTTAACCAAGCACGCTGTAA	3A	542232480	A	G	3A	78.5121		HH	RR	RR	HH	HH	RR	RR	RR	HH	RR	HH	RR	RR	HH	RR	HH	HH	RR	HH	RR	HH	HH	RR	HH	HH	RR	RR	HH	RR	HH	HH	HH	HH	HH	RR	RR	HH	RR	HH	HH	RR
4991943|F|0-46:A>G-46:A>G	TGCAGTCGTATATATAATTAAGCACGTTCACGAGTCACGACCATCTATCCCGTCGCGCTCAAAAGTTCC	3A	543362576	A	G	3A	78.6583		-	-	RR	HH	HH	-	RR	RR	-	RR	-	RR	-	HH	RR	HH	-	RR	HH	RR	HH	HH	RR	-	HH	-	RR	HH	RR	HH	HH	HH	HH	HH	-	RR	HH	RR	HH	HH	RR
1201503|F|0-16:T>C-16:T>C	TGCAGGCGGGACCACGTGCGTGGGAGTGGACGGAGATGTTCAGGCGCGTCGGTGGTGGCGTCCTTCGGC	3A	565574116	T	C	3A	78.6583		HH	RR	RR	HH	HH	RR	RR	RR	HH	RR	HH	-	RR	HH	RR	HH	HH	RR	HH	RR	HH	HH	RR	HH	HH	RR	RR	HH	RR	HH	HH	HH	HH	HH	RR	RR	HH	RR	HH	HH	RR
1053840|F|0-38:T>C-38:T>C	TGCAGTCTTGATGCATATGTGTGCCATCTACTTATCTTTCTCCTGAAAAGCTTGACATTGTGCCAAAGC	3A	541395021	T	C	3A	78.6583		HH	RR	RR	HH	HH	RR	RR	RR	HH	RR	HH	RR	RR	HH	RR	HH	HH	RR	HH	RR	HH	HH	RR	HH	HH	-	RR	HH	RR	HH	HH	HH	HH	HH	RR	RR	HH	RR	HH	HH	RR
1133347|F|0-53:C>T-53:C>T	TGCAGTACCGTCGAGAAGGACGGGAGCGGCCATGACGGACCACGGTGGCACTGCTGACGACTTGTCCCG	3A	565456003	C	T	3A	78.6583		HH	RR	RR	HH	HH	RR	RR	RR	HH	RR	HH	RR	RR	HH	RR	HH	HH	RR	HH	RR	-	HH	-	-	HH	RR	RR	HH	RR	HH	HH	HH	HH	-	RR	RR	HH	RR	HH	HH	RR
1146179|F|0-56:T>A-56:T>A	TGCAGGAGCGGTGGAGCCCGCCCAACCAAATTCGTGTCTCGCATGAAACTCTTGGATCGCTCAATAAAC	3A	559535828	A	T	3A	79.398		HH	RR	RR	HH	-	RR	RR	RR	HH	RR	HH	-	RR	HH	-	HH	HH	RR	HH	RR	HH	HH	RR	RR	HH	RR	RR	HH	-	-	HH	HH	HH	HH	RR	RR	HH	RR	HH	HH	RR
2257339|F|0-7:A>G-7:A>G	TGCAGTTATCGTGAACTCAAGTTGTAATTACGTGTAGTACTTGTTTTACATGCTGGTCTTACAGTAGCT	3A	562870756	G	A	3A	79.398		HH	RR	RR	HH	HH	RR	RR	RR	HH	RR	HH	RR	RR	HH	RR	-	HH	RR	HH	RR	HH	HH	RR	RR	HH	RR	RR	HH	RR	HH	HH	HH	HH	HH	RR	RR	HH	RR	HH	HH	RR
983370|F|0-34:G>C-34:G>C	TGCAGGTGGTCTTGCCTCCGATGAAGACTCTCCTGCTCCAGAAGGTTCCGCACCATCTGGTCCGAGATC	3A	543421374	G	C	3A	79.398		HH	RR	RR	HH	HH	RR	RR	RR	HH	RR	HH	RR	RR	HH	RR	HH	HH	RR	HH	-	-	HH	RR	RR	HH	RR	RR	HH	RR	HH	HH	HH	HH	HH	RR	RR	HH	RR	HH	HH	RR
1068273|F|0-19:C>A-19:C>A	TGCAGAAGGTGAAGCAGCGCAATGGTCATATTGTGTGCTCCTTCATGCCAAAGACGCGACACACGGACC	3A	556260082	C	A	3A	79.6912		HH	RR	RR	HH	HH	RR	RR	RR	HH	HH	HH	RR	RR	HH	RR	HH	HH	RR	HH	RR	HH	HH	RR	RR	HH	RR	RR	HH	RR	HH	HH	HH	HH	HH	RR	RR	HH	RR	HH	HH	RR
4990052|F|0-59:A>G-59:A>G	TGCAGAAACAATTGAAGCCAAGTGATCTGGTGAGGTGGTTAGTTGCATGCTTTGGGCTGAAGTCAAGCC	3A	556299936	A	G	3A	79.6912		HH	RR	RR	HH	HH	RR	RR	RR	HH	HH	HH	-	RR	HH	RR	HH	HH	RR	HH	RR	HH	HH	RR	RR	HH	RR	RR	HH	RR	HH	HH	HH	HH	HH	RR	RR	HH	RR	HH	HH	RR
3023794|F|0-50:T>G-50:T>G	TGCAGCGAATACGGATCGACAAATGCTCACCTCATGGAAGGGCTGCGAGATTACCCAGCAACATGAAGA	3A	556367938	T	G	3A	79.6912		HH	RR	RR	HH	HH	RR	RR	RR	HH	HH	HH	RR	RR	HH	RR	HH	HH	RR	HH	RR	HH	HH	RR	RR	HH	RR	RR	HH	RR	HH	HH	HH	HH	HH	RR	RR	HH	RR	HH	HH	RR
1266764|F|0-6:G>A-6:G>A	TGCAGCGCAGAGTTAAACGAAGTGACTGCCAACAACACAGGACCACCTCCCGTCGCACCACCAGAGCCA	2D	125507940	G	A	3A	80.1324		HH	RR	RR	HH	HH	RR	RR	RR	HH	HH	HH	RR	RR	HH	RR	HH	HH	RR	HH	RR	HH	HH	RR	RR	HH	RR	RR	HH	RR	HH	HH	HH	HH	HH	RR	RR	HH	RR	HH	HH	RR
1095360|F|0-30:T>C-30:T>C	TGCAGGTTGTGGTTGCATCGCAGCCGTCGTTGCATTCTCGGCCTGCATCGTCGTAGTCCGCTGCCCTCC	3A	568024952	T	C	3A	80.1324		HH	RR	RR	HH	HH	RR	RR	RR	HH	-	HH	RR	RR	HH	RR	-	HH	RR	HH	RR	HH	HH	RR	RR	HH	RR	RR	HH	RR	HH	HH	HH	HH	HH	RR	RR	HH	RR	HH	HH	RR
3938522|F|0-6:T>C-6:T>C	TGCAGATCGTGCGCTCCTCGAAGGATCACGCGCCGAGATCGGAAGAGCGGTTCAGCAGGAATGCCGAGA	3A	570671227	T	C	3A	80.5736		HH	RR	RR	HH	HH	RR	RR	RR	HH	HH	HH	RR	RR	HH	RR	HH	HH	RR	HH	RR	HH	HH	RR	RR	HH	RR	RR	HH	RR	HH	HH	HH	HH	HH	RR	RR	HH	RR	HH	HH	RR
5050445|F|0-6:A>G-6:A>G	TGCAGCATTAATTAGGGTTTGCCTTGCCGCTAGCTGCGGCAAACTGCCGAGATCGGAAGAGCGGTTCAG	3A	570750025	A	G	3A	80.5736		HH	RR	RR	HH	HH	RR	RR	RR	-	HH	HH	RR	RR	-	RR	-	HH	-	HH	RR	HH	HH	RR	RR	HH	-	RR	HH	RR	HH	HH	HH	HH	HH	RR	RR	HH	RR	HH	HH	RR
1127242|F|0-11:C>A-11:C>A	TGCAGCCATAGCCGCTGCAAAGCAAATTAGCAGTACGTACAGCCGCCCTTTCCTTATACCTTGGTTGAT	3A	571169974	A	C	3A	80.7198		HH	-	RR	HH	HH	RR	RR	RR	HH	HH	HH	RR	RR	HH	RR	-	HH	-	HH	RR	HH	HH	RR	RR	HH	RR	RR	HH	RR	HH	HH	HH	HH	HH	RR	RR	HH	RR	HH	HH	RR
1111624|F|0-7:A>G-7:A>G	TGCAGGAACTGGAGGACGAGCAGGCCAAGGGGTACGCGCCGTCGCTGCGCCACGCCGAGATCGGAAGAG	3D	433623068	A	G	3A	80.7198		HH	RR	RR	HH	HH	RR	RR	RR	HH	HH	HH	RR	RR	HH	RR	HH	HH	RR	HH	-	HH	HH	RR	RR	HH	RR	RR	HH	RR	HH	HH	HH	HH	HH	RR	RR	HH	RR	HH	HH	RR
1090721|F|0-46:G>A-46:G>A	TGCAGGAACGCCAACGAAAGTAGGAGATGTGAAATCAGGCGGCTACGCCATGACAGCATGGCAACAGTG	3A	572745390	A	G	3A	81.0131		HH	RR	RR	HH	HH	RR	RR	RR	HH	HH	HH	RR	RR	HH	RR	HH	HH	RR	HH	RR	HH	HH	RR	RR	HH	RR	RR	HH	RR	HH	HH	HH	HH	HH	RR	RR	HH	RR	RR	HH	RR
2253468|F|0-20:A>G-20:A>G	TGCAGAGCGTAGGACCTCCCATAGCTATTCGAGACAATGAACCGATCACTGAATTCCGAAATACCATAA	3A	574346197	G	A	3A	81.7528		HH	RR	RR	HH	HH	RR	RR	HH	HH	HH	HH	RR	RR	HH	RR	HH	HH	RR	HH	RR	HH	HH	RR	RR	HH	RR	RR	HH	RR	HH	HH	HH	HH	HH	RR	RR	HH	RR	-	HH	RR
1109808|F|0-48:C>G-48:C>G	TGCAGACGGAGAGACGACCCAGCAGTCAGCAATTCTAGTTGATTGAATCAAAAGAGAGACCGATCTCGT	3A	574451541	G	C	3A	81.7528		HH	RR	RR	HH	HH	RR	RR	HH	HH	HH	HH	RR	RR	HH	RR	HH	HH	RR	HH	RR	HH	HH	RR	RR	HH	RR	RR	HH	RR	HH	HH	HH	HH	HH	RR	RR	HH	RR	RR	HH	RR
1076524|F|0-9:C>A-9:C>A	TGCAGCTTTCAAAAATGTCTATCAAAATTAGGCCGTCCAAGTCAAGCTACCTGCACCCACCGAGATCGG	3A	603900761	C	A	3A	90.5761		HH	RR	RR	HH	HH	RR	RR	HH	HH	HH	HH	HH	RR	HH	RR	HH	HH	RR	HH	RR	HH	RR	RR	RR	HH	RR	RR	HH	RR	HH	HH	HH	HH	HH	RR	RR	HH	RR	RR	HH	RR
4911164|F|0-64:C>G-64:C>G	TGCAGGCGCGGGTGCTCGAGGAGCTCCTCTCCTCGAGCGCTCGGGCGACGGGGACGAGGTGCAGCGAGA	3A	623272425	G	C	3A	94.0083		HH	RR	RR	HH	HH	-	RR	HH	HH	HH	HH	HH	RR	HH	RR	HH	HH	HH	HH	RR	HH	RR	RR	RR	HH	RR	RR	HH	RR	HH	HH	HH	HH	RR	RR	RR	RR	RR	RR	HH	RR
5338376|F|0-13:T>G-13:T>G	TGCAGCTCATGGATGCCCATGGCGGCGGCTCGCAAAGTTGGATGGCAGCGGCTCGGCCACATCGGCGCC	Unknown		T	G	3A	94.0083		HH	RR	RR	HH	HH	RR	RR	HH	HH	HH	HH	HH	RR	HH	RR	HH	HH	HH	HH	RR	HH	RR	RR	RR	HH	RR	RR	HH	RR	HH	HH	HH	HH	RR	RR	RR	RR	RR	RR	HH	RR
1045011|F|0-60:T>A-60:T>A	TGCAGCAATGGCAACAGAATAGTACAGATCGGGTAGGTGCCCTGCCTGCCCGATGCCTTCTCCGACACG	3D	481074317	A	T	3A	94.3015		HH	RR	RR	-	HH	HH	RR	HH	HH	HH	HH	HH	RR	HH	RR	HH	HH	HH	HH	RR	HH	RR	RR	-	HH	RR	RR	HH	RR	HH	HH	HH	HH	RR	RR	RR	RR	RR	-	HH	RR
996906|F|0-56:G>A-56:G>A	TGCAGAGGATCTCAACACACAATGTTGTGTTATTATTTCTTTATTATACACCTGAAGGCTTACCGAGAT	3A	633055334	G	A	3A	95.4958		HH	RR	-	HH	HH	HH	RR	HH	HH	HH	HH	HH	RR	HH	RR	HH	HH	HH	HH	RR	HH	HH	RR	RR	HH	RR	RR	HH	-	HH	HH	HH	HH	RR	RR	RR	RR	RR	RR	HH	RR
1091056|F|0-32:A>G-32:A>G	TGCAGCCCGTCGCCCGTCGTCTTTCCTGGAGCAGCCGTCTCACCCGATCCTCCCGCTAACCTTCTCCCG	3A	648020631	G	A	3A	102.712		HH	RR	-	HH	HH	HH	RR	HH	HH	HH	RR	RR	RR	HH	RR	HH	HH	HH	HH	RR	HH	HH	RR	-	HH	RR	RR	-	RR	-	HH	HH	HH	RR	RR	RR	RR	RR	RR	-	RR
1075962|F|0-63:C>T-63:C>T	TGCAGTTTGGCCACATGCCCACATGCCTTTTGTTTTCTTGACCCAGTGCTCCCCACATTATCCCCAAGA	3A	648107739	T	C	3A	102.712		HH	RR	HH	HH	HH	HH	RR	HH	-	HH	RR	RR	RR	HH	-	HH	HH	HH	HH	RR	HH	HH	RR	RR	HH	RR	RR	HH	RR	HH	HH	HH	HH	RR	-	RR	RR	RR	RR	HH	RR
1046207|F|0-61:G>T-61:G>T	TGCAGTATGGAGAGTTGGAGACCCACCCAGCGACGTGCGTTGCATACATGATGCAGAAGAGGAAGTAGG	3A	648497655	T	G	3A	102.712		HH	RR	HH	HH	HH	HH	RR	HH	HH	HH	RR	RR	RR	HH	RR	HH	HH	HH	HH	RR	HH	HH	RR	-	HH	RR	RR	HH	RR	HH	HH	HH	HH	RR	RR	RR	RR	RR	RR	HH	RR
26674207|F|0-56:T>G-56:T>G	TGCAGTAGAAGAGCGGACCGTAGATGAACACAAACGCAAAGGCGCAGACATCATCATACTACTAAAATG	3A	648535566	T	G	3A	102.712		HH	RR	-	-	HH	HH	RR	HH	HH	HH	RR	RR	RR	HH	RR	HH	HH	HH	HH	RR	HH	HH	RR	RR	HH	RR	RR	HH	RR	HH	HH	HH	HH	RR	RR	RR	RR	RR	RR	HH	RR
1212042|F|0-21:G>A-21:G>A	TGCAGGACACGTGGTTCATGCGTGCAGGTGGAGGCGCTCGGGTGTTGGCCAGCTACTCCCGAGATCGGA	3A	648878162	A	G	3A	102.712		HH	RR	-	HH	HH	HH	RR	HH	HH	HH	RR	RR	-	HH	RR	-	HH	HH	HH	RR	HH	HH	RR	RR	HH	RR	RR	HH	-	HH	HH	HH	HH	RR	RR	RR	RR	RR	RR	HH	RR
1140908|F|0-30:C>T-30:C>T	TGCAGTCAGTGGCAGCGCCGCCAGCGTGCTCCTACCCCTGTGCGCGCCGAGATCGGAAGAGCGGTTCAG	3A	650055169	C	T	3A	102.712		HH	RR	-	HH	HH	HH	RR	HH	HH	-	RR	RR	RR	HH	RR	-	HH	HH	HH	RR	HH	HH	RR	RR	HH	RR	RR	HH	RR	HH	HH	HH	HH	RR	RR	RR	RR	RR	RR	HH	RR
1237234|F|0-13:C>T-13:C>T	TGCAGCTCAGAATCCCAAACTCTTGTGGATTGGGTTCATTTGGCCATGCATCCGAGATCGGAAGAGCGG	3A	653961703	C	T	3A	102.712		HH	RR	HH	HH	HH	HH	RR	HH	HH	HH	RR	RR	RR	HH	RR	HH	HH	HH	HH	RR	HH	HH	RR	RR	HH	RR	RR	HH	RR	HH	HH	HH	HH	RR	RR	RR	RR	RR	RR	HH	RR
1002763|F|0-11:C>G-11:C>G	TGCAGCAGCAGCGTCAGCCCGACGGCGTCCGAGTGCGGCGACAGGCCCAGCATCCTGTCCACGTGTGCC	3A	652910203	C	G	3A	102.712		HH	RR	-	HH	HH	HH	RR	HH	HH	HH	RR	RR	RR	HH	RR	HH	HH	HH	HH	RR	HH	HH	RR	RR	HH	RR	RR	HH	RR	HH	HH	HH	HH	RR	RR	RR	RR	RR	RR	HH	RR
26674208|F|0-46:G>T-46:G>T	TGCAGTAGAAGAGCGGACCGTAGATGAACACAAACGCAAAGGCGTAGACATCATCAGACTACTAAAATG	3A	648535566	G	T	3A	102.712		HH	RR	-	HH	HH	HH	RR	HH	HH	HH	RR	RR	RR	HH	RR	HH	HH	HH	HH	RR	HH	HH	RR	RR	HH	RR	RR	HH	RR	HH	HH	HH	HH	RR	RR	RR	RR	RR	RR	HH	RR
1090449|F|0-45:C>T-45:C>T	TGCAGTCGTAAAGAATTCGTGATACGACGACGGAGAGCCATCCGACGCTCGCATGATCGGCGGAGCACT	3A	651647710	T	C	3A	102.712		HH	-	-	HH	-	HH	RR	HH	HH	HH	RR	RR	RR	-	RR	HH	HH	HH	HH	RR	HH	HH	-	RR	HH	-	RR	HH	RR	HH	HH	HH	HH	RR	RR	RR	RR	RR	RR	HH	RR
1114897|F|0-28:C>A-28:C>A	TGCAGAGGGAGCGAAGAAGAAAACCCCACTAGCCGCGGCGTTGCTACCTGTGATCGCAACCCGAGGCTT	3A	650857819	C	A	3A	103.153		HH	RR	-	HH	HH	HH	RR	HH	HH	HH	RR	RR	RR	HH	RR	HH	-	HH	HH	RR	HH	HH	RR	RR	HH	RR	RR	HH	RR	-	HH	HH	HH	RR	RR	RR	RR	RR	RR	HH	RR
1113363|F|0-49:C>T-49:C>T	TGCAGCATCCAATATTGGGAAGTGATCACACACTAAAGTGATTTGGCTACCGAGGAGAAAAAAGGCTAA	3A	653855173	C	T	3A	103.153		HH	RR	-	HH	-	HH	RR	HH	-	HH	RR	RR	RR	HH	RR	HH	HH	HH	HH	RR	HH	HH	RR	RR	HH	RR	RR	HH	RR	HH	HH	HH	HH	RR	RR	RR	RR	RR	RR	HH	RR
5323445|F|0-63:T>C-63:T>C	TGCAGTGCGAGTGCGAGTGCGAGTGCGGCGGCTGGGGGTTCGTTATCTCTCTCGTTGCACCAATAGTGG	3A	653883428	T	C	3A	103.153		HH	RR	-	HH	HH	HH	RR	HH	HH	HH	RR	RR	RR	HH	RR	HH	HH	HH	HH	RR	HH	HH	RR	RR	HH	RR	RR	HH	RR	HH	HH	HH	HH	RR	RR	RR	RR	RR	RR	HH	RR
1128260|F|0-13:G>C-13:G>C	TGCAGCGCCGCCAGCGCGCGCTCGCCTGCGGCCATGGACACCAGCCCTGCAACTCCCCTGCTCCTCCAG	3A	650432929	C	G	3A	103.893		HH	RR	-	HH	HH	HH	RR	HH	HH	HH	RR	RR	RR	HH	RR	HH	HH	HH	HH	RR	HH	HH	RR	-	HH	RR	RR	HH	RR	-	HH	HH	HH	RR	RR	RR	RR	RR	RR	HH	RR
26674208|F|0-44:T>C-44:T>C	TGCAGTAGAAGAGCGGACCGTAGATGAACACAAACGCAAAGGCGTAGACATCATCAGACTACTAAAATG	3A	648535566	T	C	3A	103.893		HH	RR	-	HH	HH	HH	RR	HH	HH	HH	RR	RR	RR	HH	RR	HH	HH	HH	HH	RR	HH	HH	RR	RR	HH	RR	RR	HH	RR	HH	HH	HH	HH	RR	RR	RR	RR	RR	RR	HH	RR
2267419|F|0-37:C>T-37:C>T	TGCAGCGATCGGCCCAGCTAGCACGATCCAATCTAGCCACATCGACTTCATGCTCAACAGGACTCTGCC	3A	650203849	T	C	3A	104.334		HH	RR	-	HH	HH	HH	RR	HH	-	HH	RR	RR	RR	HH	RR	HH	HH	HH	HH	RR	-	HH	RR	-	HH	RR	RR	HH	RR	HH	HH	HH	HH	RR	-	RR	-	RR	-	HH	RR
4911137|F|0-8:T>C-8:T>C	TGCAGCGCTGCGCGGCTCACGGGCGAGATCCGAGATCGGAAGAGCGGTTCAGCAGGAATGCCGAGACCG	Unknown		T	C	3A	104.334		-	RR	-	HH	HH	HH	-	HH	HH	HH	RR	RR	RR	HH	RR	HH	HH	HH	HH	RR	HH	HH	RR	RR	-	RR	RR	HH	RR	HH	HH	HH	HH	RR	RR	RR	RR	RR	RR	HH	RR
2275820|F|0-7:T>C-7:T>C	TGCAGTGTTGCTACCAGAAAACCCATTCGATACAGTATGAAAACAGAGTTGCTACAGACGAACGCTCTA	3A	653925903	C	T	3A	104.334		HH	RR	RR	HH	HH	HH	-	HH	HH	HH	RR	RR	RR	HH	RR	HH	HH	HH	HH	RR	HH	HH	RR	-	HH	RR	RR	HH	RR	HH	HH	HH	HH	RR	RR	RR	RR	RR	RR	HH	RR
1200653|F|0-5:G>A-5:G>A	TGCAGGTGCTGCCTGACAAGTTCGTGAGCGAGCTCAGCGGCCTTGAGCTCCGAGATCGGAAGAGCGGTT	3A	649815141	A	G	3A	104.334		HH	RR	-	HH	HH	HH	RR	HH	HH	HH	RR	RR	RR	HH	RR	HH	HH	HH	HH	RR	HH	HH	RR	RR	HH	RR	RR	HH	RR	HH	HH	HH	HH	RR	RR	RR	RR	RR	RR	HH	RR
1020174|F|0-33:A>G-33:A>G	TGCAGGCCCTGAAGCAGGCCTCGGAACCTCTCCACGTTGCCACCGAACCGCCCGTCCTTCAAAATCCTG	3A	655669363	G	A	3A	104.334		HH	RR	-	HH	HH	HH	RR	HH	HH	HH	RR	RR	RR	HH	RR	HH	HH	HH	HH	RR	HH	-	RR	-	HH	RR	RR	HH	RR	HH	HH	HH	HH	RR	RR	RR	RR	RR	RR	HH	RR
3064370|F|0-57:A>G-57:A>G	TGCAGCATTAGTTCTTCTTCCACGGTCGATCAGAATCGCACACGAGCAACGTCCTTGATCAAGAATTCG	3A	655669429	G	A	3A	104.334		HH	RR	-	HH	HH	HH	RR	HH	HH	HH	RR	RR	RR	HH	RR	HH	HH	HH	HH	RR	HH	HH	RR	RR	HH	RR	RR	HH	RR	HH	HH	HH	HH	RR	RR	RR	RR	RR	RR	HH	RR
1051462|F|0-38:G>T-38:G>T	TGCAGAAGTCGCAGTGGCACCCGATTGGACGGCATTTGGCCACCTGGGAGCACCTCCCCTGACAAAGAG	3D	519182031	G	T	3A	104.334		-	RR	RR	HH	HH	HH	RR	HH	HH	HH	RR	RR	RR	HH	RR	HH	HH	HH	HH	RR	HH	HH	RR	RR	HH	RR	RR	HH	-	HH	HH	HH	HH	RR	RR	RR	RR	RR	RR	HH	RR
999513|F|0-50:C>T-50:C>T	TGCAGCGCCCAGGCGGTGTCCGCCACGTACCCTTGGCCGCGGATCCTCTCCGTCATCTCCTCCACCTTC	3A	649938133	T	C	3A	104.775		HH	RR	-	HH	HH	HH	RR	HH	HH	-	RR	RR	RR	HH	RR	HH	HH	HH	HH	RR	-	HH	RR	RR	HH	RR	RR	HH	RR	HH	HH	HH	HH	RR	RR	RR	RR	-	RR	HH	RR
1062360|F|0-23:C>A-23:C>A	TGCAGCAGCCGTTCTTCTTCTCGCTGCTGCTGCTGATGCTTGCTTTGAGACGTTCAGGAGGGAAAGCTG	3A	648020778	A	C	3A	105.069		HH	RR	-	HH	HH	HH	RR	HH	HH	HH	RR	RR	RR	HH	RR	HH	HH	HH	HH	RR	HH	HH	RR	RR	HH	RR	RR	HH	RR	-	HH	HH	HH	RR	RR	RR	RR	RR	RR	HH	RR
1695196|F|0-57:G>C-57:G>C	TGCAGGAGCTGCTCTAGCTGGCTTTCTGCCCTTGTTGCACGGTTGGTCGAGAGGGCTGGGTGACAACTG	3A	651994615	C	G	3A	105.069		HH	RR	-	HH	HH	HH	RR	HH	HH	HH	RR	RR	RR	HH	RR	HH	HH	HH	HH	RR	HH	HH	RR	RR	HH	RR	RR	HH	RR	HH	HH	HH	HH	RR	-	RR	RR	RR	RR	HH	RR
997396|F|0-14:C>T-14:C>T	TGCAGGCACACCCACTGCGTGCTCCACTTGGGCACCTTCTTCTGCACCACGTACATCTCCACCGAGATC	3A	651997752	C	T	3A	105.069		HH	RR	-	HH	HH	HH	-	HH	HH	HH	RR	RR	RR	HH	RR	HH	HH	HH	HH	RR	HH	HH	RR	-	HH	RR	RR	HH	RR	HH	HH	HH	HH	RR	RR	RR	RR	RR	RR	HH	RR
5970298|F|0-39:G>C-39:G>C	TGCAGTAACCAGGAGTAGCTCGGCACGTACTACCGCTCGGCCTCGAGCGGGTCCTTGACGCGGACCAGC	3A	647749832	C	G	3A	105.069		-	RR	RR	HH	HH	HH	RR	HH	HH	HH	-	RR	RR	HH	RR	HH	HH	HH	HH	RR	HH	-	-	RR	HH	RR	RR	HH	RR	HH	HH	HH	HH	RR	RR	RR	RR	RR	RR	HH	RR
1210082|F|0-8:A>G-8:A>G	TGCAGCGCAGCCAGCTCATCTCCAGGAACGCCCGCTCGTCCTCGGTTATCAGCAACATGTCCTGCTTGG	3A	659038151	G	A	3A	106.726		HH	RR	HH	-	HH	-	RR	HH	HH	HH	RR	-	-	HH	-	HH	HH	HH	HH	-	HH	HH	-	HH	HH	RR	RR	HH	-	HH	HH	HH	HH	RR	RR	RR	RR	RR	RR	HH	RR
1012499|F|0-37:T>A-37:T>A	TGCAGCGGGAGGGTACGACGGCGTCCACCACGACAGCTCGGTGCAGAAGCACGGCTACGGGGAGAAGGC	3A	658983942	A	T	3A	106.726		HH	RR	-	-	-	HH	RR	HH	HH	HH	RR	RR	RR	HH	RR	HH	HH	HH	HH	RR	HH	HH	RR	-	HH	RR	RR	HH	RR	HH	HH	HH	HH	RR	RR	RR	RR	RR	RR	HH	RR
1210159|F|0-12:A>C-12:A>C	TGCAGCACATCAACCATCGGTGGTCTCACGACGGCGCCAGGCAGACCATAGGGAAGCTCATGGCCTCAC	3A	667794557	C	A	3A	110.158		HH	RR	-	HH	HH	RR	RR	HH	HH	HH	RR	RR	RR	HH	RR	HH	HH	HH	HH	RR	HH	HH	RR	-	HH	RR	RR	HH	HH	HH	HH	HH	HH	RR	RR	-	RR	HH	RR	-	RR
3956335|F|0-12:G>T-12:G>T	TGCAGCGCACGGGCTCCCAATCGTCGCCACCAAGAACGGCGGTCCGAGATCGGAAGAGCGGTTCAGCAG	3D	532697416	G	T	3A	110.304		HH	RR	RR	HH	HH	RR	RR	HH	HH	HH	RR	-	RR	HH	-	HH	HH	-	HH	-	HH	HH	RR	RR	HH	RR	RR	HH	HH	-	HH	HH	HH	RR	RR	-	RR	HH	RR	HH	RR
1094015|F|0-28:G>A-28:G>A	TGCAGCAGAGCCACGAGAACAACCAAGAGGACGGTGAGCGCCATGAGGAAGACGTTCACCAATCCGAGA	3A	675313844	A	G	3A	111.806		RR	RR	-	HH	RR	RR	RR	HH	HH	HH	RR	RR	RR	HH	RR	HH	HH	HH	HH	RR	RR	HH	RR	-	HH	RR	RR	HH	HH	HH	HH	HH	HH	RR	RR	-	RR	HH	RR	HH	RR
3954914|F|0-45:C>T-45:C>T	TGCAGCCGCCGGAGCTGAAGGCGCCGGAGTTCCCTCTCTCCAATGCCCGAGATCGGAAGAGCGGTTCAG	3A	688622322	C	T	3A	117.33		RR	RR	-	HH	-	-	RR	HH	-	HH	RR	-	HH	HH	RR	HH	HH	HH	HH	-	RR	-	RR	HH	HH	RR	RR	HH	HH	HH	HH	HH	HH	RR	RR	-	RR	HH	RR	RR	RR
5371116|F|0-23:C>T-23:C>T	TGCAGAACACGCAAAGCCTCCTCCTCTGTGGTCTTCCTCCTCCTCCGGGACCAATAGAGCGCCCGAGAT	3A	688622260	C	T	3A	117.33		RR	RR	-	HH	RR	RR	RR	HH	HH	HH	-	RR	-	HH	-	HH	HH	HH	HH	RR	RR	HH	RR	HH	-	-	RR	HH	HH	HH	HH	HH	HH	RR	RR	HH	-	HH	RR	RR	RR
4022636|F|0-27:G>A-27:G>A	TGCAGATTGGACAAGTTGGCGACCTGCGCCGGGATGCTGCCATGGATGGCATTGTGGCTCACGTCGACG	3A	695744760	A	G	3A	121.099		RR	RR	-	HH	RR	RR	RR	RR	HH	HH	RR	RR	HH	HH	RR	HH	-	HH	HH	RR	HH	HH	RR	-	HH	-	RR	HH	HH	HH	HH	HH	HH	RR	RR	RR	RR	HH	RR	RR	RR
2261562|F|0-59:C>T-59:C>T	TGCAGGCGGAAGGAGCCGAGCCGCGGAAGGCAGGAGGTACAGACCAGTCCTCGACCAGACGGACAGCTT	3A	695611858	C	T	3A	121.245		RR	RR	-	-	RR	RR	RR	RR	HH	HH	RR	RR	HH	HH	RR	HH	RR	HH	HH	RR	-	HH	RR	RR	HH	RR	RR	HH	HH	HH	HH	HH	HH	RR	RR	RR	RR	-	RR	RR	RR
2260732|F|0-10:A>T-10:A>T	TGCAGATTCAAGCCAAACGCCCGTTGACCTGGCCACGATGATCGTTGAGTCAATTGGCCGTGAGATCGA	3A	695671626	T	A	3A	121.245		RR	RR	-	HH	RR	RR	RR	RR	HH	HH	RR	RR	HH	HH	RR	HH	RR	HH	HH	RR	HH	HH	RR	RR	HH	RR	RR	HH	HH	HH	HH	HH	HH	RR	RR	RR	RR	HH	RR	RR	RR
1032385|F|0-23:T>C-23:T>C	TGCAGACTGTTCTGCACACGCACTAGTTAATATTTTGTCTTCTTTAGACCGTTCTGTATTGGTTGTTCA	3A	696239384	T	C	3A	121.835		RR	RR	-	-	RR	RR	RR	RR	-	HH	RR	RR	-	HH	RR	-	RR	HH	HH	RR	HH	HH	RR	RR	HH	-	RR	HH	HH	-	HH	HH	HH	RR	RR	RR	RR	-	RR	RR	RR
2269763|F|0-6:T>G-6:T>G	TGCAGCTGTCGGCAGTGTGGTTCAGGAAGGCCAAGCTGGACGCGAGGGAGAGGCACGGCGGCGACCTCG	3A	697202154	T	G	3A	122.726		RR	RR	HH	HH	RR	RR	RR	RR	HH	HH	RR	RR	HH	HH	RR	HH	RR	HH	HH	RR	HH	HH	RR	RR	HH	RR	RR	HH	HH	HH	HH	HH	HH	RR	RR	RR	RR	HH	RR	RR	HH
2257732|F|0-59:T>C-59:T>C	TGCAGCTCCCTGGCGCAAGGGATGAGCCACTCCGACTCCTCCTTGGCCTCGAGAAGCTTTAATGGCGTG	3A	697202220	T	C	3A	122.726		RR	RR	HH	HH	RR	RR	RR	RR	HH	HH	RR	RR	HH	HH	RR	HH	RR	HH	HH	RR	-	HH	RR	RR	HH	RR	RR	HH	HH	HH	HH	HH	HH	RR	RR	RR	RR	HH	RR	RR	HH
4910824|F|0-31:T>G-31:T>G	TGCAGCGGAACACAAGGCGGGTGGTGAGTCGTAGTCGTCGGTTAGCGATGCAGCGGACAGCCCTCCCAG	3A	707649372	G	T	3A	132.608		RR	RR	HH	HH	RR	RR	RR	RR	HH	HH	RR	RR	HH	HH	RR	HH	RR	HH	HH	RR	HH	HH	RR	RR	RR	RR	RR	HH	HH	RR	HH	HH	HH	RR	RR	RR	RR	HH	RR	HH	HH
1018354|F|0-6:G>A-6:G>A	TGCAGCGGAACACAAGGCGGGTGGTGAGTCGGAGTCGTCGGTTAGCAATGCAGCGGGCAGCCCTCCCAG	3A	707898386	G	A	3A	132.608		RR	RR	HH	HH	RR	RR	RR	RR	HH	HH	RR	RR	HH	HH	RR	HH	RR	HH	HH	RR	HH	HH	RR	RR	RR	RR	RR	HH	HH	RR	HH	HH	HH	RR	RR	RR	RR	HH	RR	HH	HH
4990982|F|0-27:A>G-27:A>G	TGCAGAAGTCGACGGCATGGGGAAGACAAAGACTTGCTCCAGCCACATGCCACTGCCCCGTGCTCGTCT	3A	708354898	G	A	3A	133.956		RR	RR	HH	HH	RR	-	-	RR	HH	HH	RR	RR	HH	HH	RR	HH	RR	HH	HH	RR	HH	HH	RR	RR	-	RR	RR	HH	HH	RR	HH	HH	HH	RR	RR	RR	RR	HH	RR	HH	HH
1205035|F|0-66:T>C-66:T>C	TGCAGTACCTCCGCAAATTAATCGCGTACGAGGTGATTTCCATGAGGGGAGCAGAGTTGAGCTCCCTGA	3A	708355226	T	C	3A	134.102		RR	RR	HH	HH	RR	RR	RR	RR	HH	HH	RR	RR	HH	HH	RR	HH	RR	HH	HH	RR	HH	HH	RR	RR	RR	RR	RR	HH	HH	-	HH	HH	HH	RR	RR	RR	RR	HH	RR	HH	HH
1241567|F|0-16:T>C-16:T>C	TGCAGGACGTGTTCCTTAGGCTCACGTTTGACACCACCACCACGCTGGTCTTCGGCCTCGACCCCGAGA	3A	711115907	C	T	3A	135.604		RR	RR	HH	HH	RR	RR	RR	RR	HH	HH	RR	RR	HH	HH	RR	HH	RR	HH	HH	RR	HH	HH	RR	RR	RR	RR	RR	HH	HH	RR	HH	HH	HH	RR	RR	RR	RR	HH	RR	HH	HH
1225592|F|0-27:C>G-27:C>G	TGCAGGTACGAGACAGAATAGCTATACCTACAGTATATATACCAGCCTTCTCCTCCAAATCCCACAAAC	3A	711219048	C	G	3A	135.604		RR	RR	HH	HH	RR	RR	RR	RR	HH	HH	RR	RR	HH	HH	RR	HH	RR	HH	HH	RR	HH	HH	RR	RR	RR	RR	RR	HH	HH	RR	HH	HH	HH	RR	RR	RR	-	HH	RR	HH	HH
4989102|F|0-40:G>A-40:G>A	TGCAGGTACGAGACAGAATAGCTATACGTACAGTATATATGGCAGCCTTCTCCTCCAAATCCCACAAAC	3A	711219048	G	A	3A	135.604		RR	RR	HH	HH	RR	RR	RR	RR	HH	HH	RR	RR	HH	HH	RR	HH	RR	HH	HH	RR	HH	HH	RR	RR	RR	RR	RR	HH	HH	RR	HH	HH	HH	RR	RR	RR	RR	HH	RR	HH	HH
4911104|F|0-20:T>C-20:T>C	TGCAGCGGCCCGAAGAGGCATGTGCTCGCAGGGGGAGGGGGGAGGCGCCGAGATCGGAAGAGCGGTTCA	Unknown		T	C	3A	135.604		RR	RR	HH	HH	RR	RR	RR	RR	HH	HH	RR	RR	-	HH	-	-	RR	-	HH	-	HH	HH	RR	RR	RR	RR	RR	HH	HH	RR	HH	HH	HH	RR	RR	RR	RR	HH	RR	HH	HH
1017215|F|0-14:C>A-14:C>A	TGCAGTGCTGCGTGCGGCAGCGTGGCCGTGTGATGCGGCAAGTGCGACGAAGGCTGGAGTGTGGGGCTC	3A	711289967	A	C	3A	135.75		RR	RR	HH	HH	RR	RR	RR	RR	HH	HH	RR	-	HH	HH	RR	HH	RR	HH	HH	RR	HH	HH	RR	RR	RR	RR	RR	HH	HH	RR	HH	HH	HH	RR	RR	RR	RR	HH	RR	HH	HH
1127619|F|0-10:G>A-10:G>A	TGCAGGCAGCGTGGAATCCACCCCGCTGAACCAGTATTGGGATGTGTGTTGTCAGGCGTATGCCATTTC	Unknown		G	A	3A	138.039		RR	RR	HH	HH	RR	-	RR	-	HH	HH	RR	RR	HH	-	RR	-	RR	-	HH	RR	-	HH	RR	RR	RR	RR	RR	HH	HH	RR	HH	HH	HH	RR	RR	RR	RR	HH	RR	RR	HH
3945339|F|0-29:G>A-29:G>A	TGCAGCAGACGGCTCGTTGCTGGTAACCTGACTAGCCTCCGCCGAGATCGGAAGAGCGGTTCAGCAGGA	3A	713323719	G	A	3A	138.039		RR	RR	HH	HH	RR	RR	RR	RR	HH	-	RR	RR	HH	HH	RR	HH	RR	HH	HH	RR	HH	HH	RR	-	RR	RR	RR	HH	HH	RR	HH	HH	HH	RR	RR	RR	RR	HH	RR	RR	HH
1142521|F|0-27:A>C-27:A>C	TGCAGATGGCCGAATCCGACACGGCGGACGGCAAGATGGCCGAACCCGACGCGGCGGACGGCAAGATGG	3A	714150915	C	A	3A	138.929		RR	RR	RR	HH	RR	RR	-	RR	HH	HH	RR	RR	HH	HH	RR	HH	RR	HH	HH	RR	HH	HH	RR	-	RR	RR	RR	HH	HH	RR	HH	HH	HH	RR	RR	RR	RR	HH	RR	RR	HH
1112413|F|0-68:G>C-68:G>C	TGCAGCAAAAGCGTTATCTTGAGCCGAGTGCTCTTCACTCTGTTTTTCGTTGCAATATTCAGTCTCCAG	3A	714298386	C	G	3A	139.222		RR	RR	RR	HH	RR	RR	RR	RR	HH	HH	RR	RR	HH	HH	RR	HH	RR	HH	HH	RR	HH	HH	RR	RR	RR	RR	RR	HH	HH	RR	HH	HH	HH	RR	RR	RR	RR	HH	RR	RR	HH
2256792|F|0-61:C>A-61:C>A	TGCAGGGGCTAGAGCTCAGGGTCCATCCACCAGTGAATTGCCCCGTCGGCGTCGAGAGATTCGTTTAGG	3A	715541796	A	C	3A	143.332		HH	RR	RR	HH	RR	RR	RR	HH	HH	HH	RR	RR	HH	HH	RR	HH	RR	HH	HH	RR	HH	HH	HH	RR	-	RR	RR	RR	HH	HH	HH	HH	RR	RR	RR	RR	RR	HH	HH	RR	HH
1133683|F|0-30:G>A-30:G>A	TGCAGTCCCCACAAGAAAAGGAAATACTAAGATATGAAGCTAGCGCATGCTTGGAAGTTATAGAAAGGG	3A	715967941	A	G	3A	143.332		HH	RR	RR	HH	RR	RR	RR	HH	HH	HH	RR	RR	-	HH	RR	HH	RR	HH	HH	RR	HH	HH	-	RR	RR	RR	RR	RR	HH	HH	HH	HH	RR	RR	RR	RR	RR	HH	HH	RR	HH
2261140|F|0-67:C>A-67:C>A	TGCAGTGCTAACCTTGCTTGCTAGCCTCGAGTAGGACAAACTAATTAGTTTTGCTAACTATGCATGACA	3A	716253361	A	C	3A	143.332		HH	RR	RR	-	RR	RR	RR	HH	HH	HH	-	RR	HH	HH	-	HH	-	HH	HH	RR	HH	HH	-	RR	RR	RR	RR	RR	HH	-	HH	HH	RR	RR	RR	RR	RR	HH	HH	RR	HH
2291215|F|0-34:G>A-34:G>A	TGCAGGCAAGCTGCCCTCTTGAGCTTCGGCTTCAGCTTCAGGAAACCACGCGTCCCACTCGCAGTCTCG	Unknown		A	G	3A	146.764		HH	RR	RR	HH	RR	RR	RR	HH	HH	HH	RR	RR	HH	HH	RR	-	-	HH	HH	RR	HH	HH	HH	RR	RR	RR	RR	RR	RR	HH	HH	HH	RR	RR	RR	RR	RR	HH	HH	RR	HH
3946672|F|0-54:C>A-54:C>A	TGCAGGAAGCCCACGAGCTCCTCATGTCCTGCCAGAGGAGGAGCGCGGCGTACCCTTTTTTCATGGCTG	3B	781789824	A	C	3A	151.927		HH	RR	RR	HH	RR	RR	RR	HH	-	HH	-	-	RR	HH	RR	HH	HH	HH	HH	-	HH	HH	HH	RR	-	RR	HH	RR	RR	HH	HH	HH	RR	RR	RR	RR	RR	HH	HH	RR	-
7351352|F|0-6:A>G-6:A>G	TGCAGCATGTCACCCAGCCCGAGATCGGAAGAGCGGTTCAGCAGGAATGCCGAGACCGATCTCGTATGC	Unknown		A	G	3A	151.927		HH	RR	RR	HH	RR	RR	RR	HH	-	HH	RR	RR	RR	HH	RR	HH	-	HH	HH	RR	HH	HH	HH	RR	RR	RR	HH	RR	-	HH	HH	HH	RR	RR	RR	RR	RR	-	HH	RR	HH
1399767|F|0-20:T>G-20:T>G	TGCAGTGCTGCTCGTAGTGATATTTGCAACACTCTCCTCCACAGCTAGCCACTACCATGGACAGAAAGG	Unknown		T	G	3A	151.927		HH	RR	RR	HH	RR	RR	RR	HH	HH	HH	RR	RR	RR	HH	RR	HH	-	HH	HH	RR	HH	HH	HH	-	RR	RR	HH	RR	RR	-	HH	HH	RR	RR	RR	RR	RR	HH	HH	RR	HH
1123524|F|0-11:G>A-11:G>A	TGCAGTCCACGGATATATGCCCGTGTTGCTTGCAGCGATGGCACTTGCGTTTATGAGGCTTCACCGCCC	6A	182482208	A	G	3A	152.074		HH	RR	RR	HH	RR	RR	RR	HH	HH	HH	RR	RR	RR	HH	RR	HH	-	HH	HH	RR	HH	HH	HH	RR	-	RR	HH	RR	RR	HH	HH	HH	RR	RR	RR	RR	RR	HH	HH	RR	HH
1135230|F|0-13:C>T-13:C>T	TGCAGGTTGCATGCAGATGCAGTGGAGGTGAGAGATCTATGTCAAAACCTTATATAGAGAGATTAATTG	Unknown		T	C	3A	152.074		HH	RR	RR	HH	RR	RR	RR	HH	HH	HH	RR	RR	RR	HH	RR	HH	-	HH	HH	RR	HH	HH	HH	-	RR	RR	HH	RR	RR	HH	HH	HH	RR	RR	RR	RR	RR	HH	HH	RR	HH
2267534|F|0-30:T>C-30:T>C	TGCAGCAGCTTCGCGCTCGACGCGCTCCCATCGTGCCCTTTCCACCTCGCCCGCGCCCCCTGGTGCCGA	6A	182482072	C	T	3A	152.074		HH	RR	RR	HH	RR	RR	RR	HH	HH	HH	RR	RR	RR	HH	RR	HH	-	HH	HH	RR	HH	HH	HH	-	-	RR	HH	RR	RR	HH	HH	HH	RR	RR	RR	RR	RR	HH	HH	RR	HH
3947116|F|0-6:G>A-6:G>A	TGCAGCGTGTCACCCAGCCCGGCCATCGGCCGCGCCGCCTCCGAGATCGGAAGAGCGGTTCAGCAGGAA	Unknown		A	G	3A	152.22		HH	RR	RR	HH	RR	-	-	HH	-	HH	RR	RR	RR	HH	-	-	HH	HH	HH	RR	HH	HH	HH	RR	-	RR	HH	RR	-	HH	HH	HH	RR	RR	-	RR	RR	HH	HH	RR	HH
4260707|F|0-16:T>C-16:T>C	TGCAGATAGGGGCTTGTGGGTTACCGATTGTCGACCACAAAGCTTTGCATTGCGAGAGAAACTGTCTTA	Unknown		T	C	3A	154.349		-	-	RR	HH	RR	-	RR	HH	HH	HH	RR	RR	RR	HH	RR	HH	-	HH	RR	RR	HH	HH	HH	RR	RR	RR	HH	RR	RR	HH	HH	HH	RR	RR	RR	RR	RR	HH	HH	RR	HH
1095722|F|0-22:C>G-22:C>G	TGCAGCAGCCTTGGTGGTGGGGCCAGTTGTGGCCCACTAAGGCCCGAGCGGTGGGAGGGATGTTGTTTT	3A	721221256	G	C	3A	154.495		HH	RR	RR	HH	-	RR	RR	HH	HH	HH	RR	RR	RR	HH	RR	HH	-	HH	RR	RR	HH	HH	HH	RR	-	RR	HH	RR	RR	HH	HH	HH	RR	RR	RR	RR	-	HH	HH	RR	HH
4989119|F|0-24:T>G-24:T>G	TGCAGCGGCGTGACCGTCCAAGGCTTCCGAGATCGGAAGAGCGGTTCAGCAGGAATGCCGAGACCGATC	Unknown		G	T	3A	159.838		HH	RR	RR	RR	HH	RR	RR	HH	HH	HH	RR	RR	RR	HH	-	HH	-	HH	RR	RR	HH	HH	HH	RR	RR	RR	HH	RR	HH	HH	HH	RR	RR	RR	RR	RR	-	HH	RR	RR	HH
4261141|F|0-11:G>A-11:G>A	TGCAGCTATCAGCTACAACCGCTCCTTCCAGCCGAGATCGGAAGAGCGGTTCAGCAGGAATGCCGAGAC	Unknown		G	A	3A	159.838		HH	RR	RR	RR	HH	RR	RR	HH	HH	-	RR	RR	RR	HH	RR	HH	-	HH	RR	RR	HH	HH	HH	RR	RR	RR	HH	RR	HH	HH	HH	RR	RR	RR	RR	RR	-	HH	RR	RR	HH
1070356|F|0-43:A>G-43:A>G	TGCAGTTTCAACACAAGTTCCAGACGTTAAATATCTAAGTAGAAATACAAATTAAGACTAAAAGATTGT	3A	730152341	G	A	3A	164.294		-	HH	RR	HH	HH	-	RR	HH	-	HH	RR	-	RR	HH	RR	HH	HH	HH	HH	HH	-	-	HH	RR	RR	-	HH	RR	-	-	HH	RR	RR	RR	RR	RR	RR	HH	RR	RR	HH
1072755|F|0-30:G>A-30:G>A	TGCAGGTAGAATTATTTTGGCTTTGTTTATGCGGATTTACCAGCTAGGACTATCTGGTGGTTATATATT	3A	733636208	G	A	3A	167.394		HH	-	RR	HH	HH	RR	RR	HH	HH	HH	RR	-	RR	HH	RR	HH	-	HH	HH	HH	-	HH	HH	RR	RR	RR	HH	RR	HH	HH	HH	RR	RR	RR	RR	RR	-	HH	RR	RR	HH
1055641|F|0-47:T>A-47:T>A	TGCAGCCGATAGTGGGTTCGGAGTTCGGACGCGCCGCCAGCCCATACTGTTGACTCAGTTTCGGTTCAC	3A	734547664	T	A	3A	168.134		HH	HH	RR	HH	HH	RR	RR	HH	HH	HH	RR	RR	RR	HH	RR	-	HH	HH	HH	-	-	HH	HH	RR	RR	RR	HH	RR	HH	HH	HH	RR	RR	RR	RR	RR	-	HH	RR	RR	HH
1011159|F|0-13:A>C-13:A>C	TGCAGCGTCTGGCAGTTGAAGGTTGCATCGGCAAAGACGGCAAGCTGCTGGAGCCGCTGGCGCCTCTTC	3A	735418575	C	A	3A	168.427		HH	HH	RR	HH	HH	-	RR	HH	HH	HH	RR	RR	RR	RR	RR	HH	-	HH	HH	HH	HH	HH	HH	RR	RR	RR	HH	RR	HH	HH	HH	RR	RR	RR	RR	RR	-	HH	RR	RR	HH
1377984|F|0-63:T>C-63:T>C	TGCAGGCCATATTTAAGGGCCAAGGCATCCGCTTCCTCTGCATTTGCACACGTCTCCAGCCTTTGACAA	3A	736119689	T	C	3A	168.72		HH	HH	RR	HH	HH	RR	RR	HH	HH	HH	RR	RR	RR	RR	RR	HH	-	HH	HH	HH	HH	HH	HH	RR	RR	RR	HH	RR	HH	HH	HH	RR	RR	RR	RR	RR	-	HH	RR	RR	HH
2280022|F|0-48:T>C-48:T>C	TGCAGCTGATGCAGGAGGGGGAGGGACGGGGGAGCGCTGCATCGAGCGTCTGCTTCTGCCGAGATCGGA	3A	739534901	T	C	3A	170.222		HH	HH	RR	HH	HH	-	RR	HH	HH	HH	RR	RR	RR	RR	RR	HH	RR	HH	HH	HH	HH	HH	HH	-	RR	RR	HH	RR	HH	HH	HH	RR	RR	RR	RR	RR	-	HH	RR	RR	HH
1009485|F|0-42:T>C-42:T>C	TGCAGGGCACCGATCGTTGTCTTCCATGCACCACCGCCCCTGTCCCCTGGCACCCGAGATCGGAAGAGC	3A	741252393	T	C	3A	171.112		HH	HH	RR	HH	HH	RR	RR	HH	HH	HH	RR	-	-	RR	RR	HH	-	HH	HH	HH	HH	HH	HH	RR	RR	RR	HH	RR	HH	HH	HH	RR	RR	RR	RR	RR	-	HH	RR	RR	HH
4408142|F|0-28:T>C-28:T>C	TGCAGGCGGCTGGCGACGTCACGGAGCATGTCCGAGATCGGAAGAGCGGTTCAGCAGGAATGCCGAGAC	3A	741359064	C	T	3A	171.112		HH	HH	RR	HH	HH	RR	RR	HH	HH	HH	RR	RR	-	RR	RR	HH	RR	HH	HH	HH	HH	HH	HH	RR	RR	RR	HH	RR	HH	HH	HH	RR	RR	RR	RR	RR	-	HH	RR	RR	HH
2261126|F|0-39:C>A-39:C>A	TGCAGTTAGAGCCCACAGCCCTCCAAATCACCAGACACCCCAGATTTCTCAGCAAGTTCCCACGAGGCC	3A	743545211	A	C	3A	174.712		HH	RR	RR	HH	HH	RR	RR	-	HH	HH	RR	-	-	RR	RR	HH	HH	HH	HH	-	HH	HH	HH	RR	RR	RR	HH	RR	HH	HH	RR	RR	RR	RR	RR	RR	RR	HH	RR	RR	HH
1134717|F|0-55:C>G-55:C>G	TGCAGCAGGCCGGAAGTACCACGGGCGGCCTGACTCGGCCCTTGTTGTTGCATAACTTGGGCTTTGGTT	3A	744398246	G	C	3A	175.302		HH	RR	-	HH	HH	RR	RR	HH	-	HH	RR	RR	-	RR	RR	HH	RR	HH	HH	-	HH	HH	HH	RR	RR	RR	HH	RR	-	HH	RR	RR	RR	RR	RR	RR	RR	HH	RR	RR	HH
1135672|F|0-23:A>G-23:A>G	TGCAGCAGGATCTTGACAAAAGTATGACCAACCGACGGCTGGGAAGACCAGCCTAGCCAAGGAGGTGAA	3A	744398180	A	G	3A	175.302		HH	RR	RR	-	HH	RR	RR	HH	HH	HH	RR	RR	-	RR	RR	HH	-	HH	HH	-	HH	HH	HH	RR	RR	RR	HH	RR	HH	-	RR	RR	RR	RR	RR	RR	RR	HH	RR	RR	HH
1021077|F|0-58:A>G-58:A>G	TGCAGCAGGAGCAGCCGCAGCTGGTGCCGCACTTGCACTGGGTGCAGCCGCAGCCGCCATCCTCCGCCG	3B	820527978	G	A	3A	175.302		HH	RR	RR	HH	HH	-	-	HH	-	HH	RR	RR	-	RR	RR	HH	-	HH	HH	RR	HH	HH	HH	RR	-	RR	HH	RR	HH	HH	RR	RR	RR	RR	RR	RR	RR	HH	RR	RR	HH
1021077|F|0-60:C>T-60:C>T	TGCAGCAGGAGCAGCCGCAGCTGGTGCCGCACTTGCACTGGGTGCAGCCGCAGCCGCCATCCTCCGCCG	3B	820527978	T	C	3A	175.302		HH	RR	RR	HH	HH	RR	RR	HH	HH	HH	RR	RR	-	RR	RR	HH	RR	HH	HH	RR	HH	HH	HH	RR	RR	RR	HH	RR	HH	HH	RR	RR	RR	RR	RR	RR	-	HH	RR	RR	HH
1027222|F|0-11:G>T-11:G>T	TGCAGCACACTGTCTCTCCTGACATGCAAGACGCACACACTCTCTCTTTTTTCTTTACTCCACGAGCAC	Unknown		T	G	3B	0		-	HH	RR	HH	HH	RR	-	-	RR	HH	HH	RR	HH	-	HH	HH	RR	HH	RR	HH	HH	HH	RR	-	HH	HH	HH	RR	RR	RR	RR	RR	HH	RR	-	HH	-	RR	HH	HH	RR
2265130|F|0-45:G>A-45:G>A	TGCAGAAGATGGACGCCGTGAATTCACTCTTCACGTAGTTGAGGTGGATGATGATGAAGTCTTGGACGT	Unknown		G	A	3B	0.293258		RR	HH	RR	HH	-	-	RR	HH	RR	HH	HH	RR	HH	RR	HH	HH	RR	HH	RR	HH	HH	HH	RR	RR	HH	HH	HH	RR	RR	RR	RR	RR	-	RR	HH	HH	RR	RR	HH	HH	-
3958068|F|0-37:T>C-37:T>C	TGCAGAGCGGGGTGACGCTCCGTCGCCGTTGTCGACGTGGGAGCCGTAGGAGGAGGACTACCTAGCCGT	Unknown		T	C	3B	0.439458		RR	-	RR	-	HH	-	RR	HH	RR	HH	HH	RR	HH	RR	HH	HH	RR	-	RR	HH	-	HH	RR	RR	HH	HH	HH	-	RR	RR	RR	RR	HH	RR	HH	HH	RR	RR	HH	HH	RR
1094450|F|0-49:G>A-49:G>A	TGCAGTGGATCGCGCGCATGGACTACGGCGACCCCGCGGAGGCCATGGGGCTCCGAGATCGGAAGAGCG	3B	8983408	A	G	3B	4.54964		RR	HH	RR	HH	HH	RR	RR	-	RR	HH	HH	HH	HH	RR	HH	HH	RR	HH	RR	HH	HH	HH	RR	RR	HH	HH	HH	HH	RR	RR	RR	RR	HH	RR	HH	HH	HH	RR	HH	HH	RR
1320900|F|0-8:A>G-8:A>G	TGCAGTTCATTGAACATGCACGCCTGGTCAAATATAATGCGTGCCTAGCTATGTATTCTTGCATATCTT	3B	9391062	A	G	3B	4.99083		RR	HH	RR	HH	HH	RR	RR	HH	RR	HH	-	HH	HH	RR	HH	HH	RR	HH	RR	HH	RR	HH	RR	RR	HH	HH	HH	HH	RR	RR	RR	RR	HH	RR	-	RR	HH	RR	HH	HH	RR
1044330|F|0-20:A>G-20:A>G	TGCAGCCCTTTCCATGGTGTAGCCCGTGACGTTCAGGACTTCAAGTAGATGTGATGGATTTGTAAAAGA	3B	14873783	A	G	3B	9.44703		RR	HH	RR	-	HH	RR	RR	HH	RR	HH	HH	HH	HH	RR	HH	HH	RR	HH	HH	HH	RR	HH	RR	RR	HH	HH	HH	HH	RR	RR	RR	RR	HH	HH	HH	RR	HH	RR	HH	HH	RR
4989138|F|0-55:C>G-55:C>G	TGCAGCTCGTCTCGTCATGGCTGATTAACTGTAGCTAGTTAAGCTGAAGATGGTGCTGGTGTGGCGTTC	3B	16705006	G	C	3B	9.59323		RR	HH	RR	HH	HH	-	RR	HH	RR	HH	HH	-	HH	RR	HH	HH	RR	HH	HH	HH	RR	HH	RR	RR	HH	HH	HH	HH	RR	RR	RR	RR	HH	HH	HH	RR	HH	RR	HH	HH	RR
1241181|F|0-46:T>C-46:T>C	TGCAGGTGTCGTGCGCCGTTTCCAGGCACCCCGCGGAAGGGAAGTTTGAGCTTCAACAGAACGTCCCGA	3B	17215482	T	C	3B	10.4835		RR	-	RR	-	HH	RR	RR	HH	RR	HH	HH	HH	HH	RR	-	-	RR	HH	HH	HH	RR	-	RR	RR	HH	HH	HH	HH	RR	RR	RR	RR	HH	HH	HH	RR	HH	RR	HH	HH	RR
4909528|F|0-20:G>C-20:G>C	TGCAGCAGGGTATGAGGACAGTCGACGGCGTTGATCGGGTGATGAACGCGCGTGTGCTGCGCATGCTAG	3B	17298483	C	G	3B	10.4835		RR	HH	RR	HH	HH	-	RR	HH	RR	HH	HH	HH	HH	RR	HH	HH	RR	HH	HH	HH	RR	HH	RR	RR	HH	HH	HH	HH	RR	RR	RR	RR	HH	HH	HH	RR	HH	RR	HH	HH	RR
1241181|F|0-68:A>G-68:A>G	TGCAGGTGTCGTGCGCCGTTTCCAGGCACCCCGCGGAAGGGAAGTTTGAGCTTCAACAGAACGTCCCGA	3B	17215482	A	G	3B	10.4835		RR	HH	RR	HH	HH	RR	RR	-	RR	HH	HH	-	HH	RR	HH	HH	RR	HH	HH	-	RR	HH	RR	RR	-	-	HH	HH	RR	RR	RR	RR	HH	HH	HH	RR	HH	RR	HH	HH	RR
998652|F|0-68:A>G-68:A>G	TGCAGCACGGGTTCAACACGCTGCCTCGGAGCCAGTACGGCGATGACACTGGCCTATATTGCATGCCGA	3B	17180901	G	A	3B	11.0735		-	HH	-	HH	HH	RR	-	HH	-	HH	HH	HH	HH	-	HH	HH	-	HH	HH	HH	RR	HH	RR	-	HH	HH	HH	HH	RR	-	RR	RR	HH	HH	HH	RR	HH	RR	HH	HH	RR
998652|F|0-18:T>C-18:T>C	TGCAGCACGGGTTCAACATGCTGCCTCGGAGCCAGTACGGCGATGACACTGGCCTATATTGCATGCCGA	3B	17180901	T	C	3B	11.0735		RR	HH	RR	HH	HH	RR	RR	HH	-	HH	HH	HH	HH	RR	HH	HH	RR	HH	HH	HH	RR	HH	RR	-	HH	HH	HH	HH	RR	RR	RR	RR	HH	HH	HH	RR	HH	RR	HH	HH	RR
4910674|F|0-26:C>G-26:C>G	TGCAGCTGCATGGACCAGGTCTTCGACTGCCCCTCCACCTGCAAGTCCTGCGGGCCGTCCATGGCTGAC	3B	17298814	C	G	3B	11.0735		RR	HH	RR	HH	HH	RR	RR	HH	RR	HH	HH	HH	HH	RR	HH	HH	RR	HH	HH	-	RR	HH	RR	RR	HH	HH	HH	HH	RR	RR	RR	RR	HH	HH	HH	RR	HH	RR	HH	HH	RR
3028574|F|0-30:C>A-30:C>A	TGCAGACACAACTTGGCTCCTGCCGCTCGCCAGGAACAAGACCGAGATCGGAAGAGCGGTTCAGCAGGA	3B	20679443	C	A	3B	17.149		RR	HH	RR	HH	HH	HH	RR	HH	RR	HH	HH	HH	HH	RR	HH	HH	RR	HH	HH	HH	RR	HH	HH	RR	HH	HH	HH	HH	RR	RR	RR	RR	HH	HH	HH	RR	HH	RR	HH	HH	RR
5971547|F|0-66:C>A-66:C>A	TGCAGCCTCCACGGGTACCACGTCCCGGCGGGCACCATGCTGCTCGCCAACGCCTACGCCATCCACCGT	3B	21183713	A	C	3B	17.739		RR	-	-	-	-	HH	HH	HH	RR	HH	HH	HH	HH	RR	HH	HH	RR	HH	HH	-	RR	HH	HH	-	HH	HH	HH	HH	RR	RR	RR	RR	HH	HH	HH	RR	HH	RR	HH	HH	RR
4989249|F|0-31:G>A-31:G>A	TGCAGCCAACACCTTCCCAGAGACAGCAGTCGGTGCCGTCCTGCCATGAGTCGACGGCGCTGGGGTAGC	3B	21174733	G	A	3B	17.739		RR	HH	RR	HH	HH	HH	-	HH	RR	HH	HH	HH	HH	RR	HH	HH	RR	HH	HH	HH	RR	HH	HH	RR	HH	HH	HH	HH	RR	RR	RR	RR	HH	HH	HH	RR	HH	RR	HH	HH	RR
2294168|F|0-25:T>G-25:T>G	TGCAGCCAACACCTTCCCAGAGACATCAGTCGGTGCCGTCCTGCCATGAGTCGACAGCGCTGGGGCAGC	3B	21174733	G	T	3B	17.739		RR	HH	RR	HH	HH	HH	-	HH	RR	HH	HH	HH	HH	RR	HH	HH	RR	HH	HH	HH	RR	HH	HH	-	HH	HH	HH	HH	RR	RR	RR	RR	HH	HH	HH	RR	HH	RR	HH	HH	RR
4989142|F|0-60:C>T-60:C>T	TGCAGAGTGATAGATGCATATGAATGTGCTCATCATATTGCAGAATTAATTTCTTACCTCCTTTTACCG	3B	20950110	T	C	3B	18.0323		RR	HH	RR	HH	HH	HH	RR	HH	RR	HH	HH	HH	HH	RR	HH	HH	RR	HH	HH	HH	RR	HH	HH	RR	HH	HH	HH	HH	RR	RR	RR	RR	HH	HH	HH	RR	HH	RR	HH	HH	-
1863803|F|0-49:G>T-49:G>T	TGCAGCCAACACCTTCCCAGAGACAGCAGTCAGTGTCATCCTGCCATGAGTCGAGGGCGCTGGGGTAGC	3B	20977415	T	G	3B	18.0323		RR	HH	RR	HH	HH	HH	-	HH	RR	HH	HH	HH	HH	RR	HH	HH	RR	HH	HH	HH	RR	HH	HH	RR	HH	HH	HH	HH	RR	RR	RR	RR	HH	HH	HH	RR	HH	RR	HH	HH	RR
4910923|F|0-7:T>G-7:T>G	TGCAGTCTGCGGACGACTCGTGCGGCGACAGCAGCGGCGCGGCGGGGTAGAGCCGCAGGGTCTCGCTGA	3B	21183779	G	T	3B	18.0323		RR	HH	RR	HH	HH	HH	-	HH	RR	HH	HH	HH	HH	RR	HH	-	RR	HH	HH	HH	RR	HH	HH	RR	HH	HH	HH	HH	RR	RR	RR	RR	HH	HH	HH	RR	HH	RR	HH	HH	RR
1385448|F|0-53:G>C-53:G>C	TGCAGGCCATGGCGCTGACAGTAGGAGGCAGTGGGGGAGCGTGCTTGTCGTCGGTGGCGGGTGCTGCGG	3B	21646535	G	C	3B	18.3255		RR	HH	RR	HH	HH	HH	-	HH	RR	HH	HH	HH	HH	RR	HH	HH	RR	HH	HH	HH	RR	HH	HH	RR	HH	HH	HH	HH	RR	RR	RR	RR	HH	HH	HH	RR	HH	RR	HH	HH	RR
3532732|F|0-11:T>C-11:T>C	TGCAGCTGCGCTCACGATGTGGTGTTCGACGCCAACGTGATCCGAGATCGGAAGAGCGGTTCAGCAGGA	3B	21646601	C	T	3B	18.3255		RR	HH	RR	HH	HH	HH	-	HH	RR	HH	HH	HH	HH	RR	HH	HH	RR	HH	HH	HH	RR	HH	HH	-	HH	HH	HH	HH	RR	RR	RR	RR	HH	HH	HH	RR	HH	RR	HH	HH	RR
1104851|F|0-5:C>G-5:C>G	TGCAGCCCGATGCCGCCGACAGGGGCGCCCTTCTCCATGAGCGCGTTGACCTGCGCGATGTACTTCTCC	3B	21648038	G	C	3B	18.3255		RR	HH	RR	HH	HH	HH	-	HH	RR	HH	HH	HH	HH	RR	HH	HH	RR	HH	HH	HH	RR	HH	HH	RR	HH	HH	HH	HH	RR	RR	RR	RR	HH	HH	HH	RR	HH	RR	HH	HH	RR
5579569|F|0-24:A>G-24:A>G	TGCAGCATGTGCCATGGATGTAGAATTATCTGCTTGTTGGATCAATAGTGGTATACGCGCTTTTTCATG	Unknown		A	G	3B	18.3255		RR	HH	-	HH	HH	HH	-	HH	RR	HH	HH	-	HH	RR	HH	HH	RR	HH	HH	HH	RR	HH	HH	RR	HH	HH	HH	HH	RR	RR	RR	RR	HH	HH	HH	RR	HH	RR	HH	HH	RR
2256733|F|0-38:A>C-38:A>C	TGCAGATATGCGGTGCTGGGCGGTGAATGTGCTAAGAGAGCTTCGATGATCGAGCGGTCACCGTCGGAT	3B	22415171	C	A	3B	18.6188		RR	HH	RR	HH	HH	HH	-	HH	RR	HH	HH	HH	HH	RR	HH	HH	RR	HH	HH	HH	RR	HH	HH	RR	HH	HH	HH	HH	RR	RR	RR	RR	HH	HH	-	RR	HH	RR	HH	HH	RR
1084488|F|0-27:A>G-27:A>G	TGCAGAAACTAATCGTTAACGATACTTACGGAACACACTTCGGCCGGCCAGCAACCGCCCACATCCACA	3B	22650169	A	G	3B	19.06		RR	HH	RR	HH	HH	HH	HH	HH	RR	HH	HH	HH	HH	RR	HH	HH	RR	-	HH	HH	RR	HH	HH	RR	HH	HH	HH	HH	RR	RR	RR	RR	HH	HH	HH	RR	HH	RR	HH	HH	RR
3026492|F|0-27:G>A-27:G>A	TGCAGAAACTAATCGTTAACGATACTTGCGGAACACACTTCGGCCGAGATCGGAAGAGCGGTTCAGCAG	3B	22650169	A	G	3B	19.2062		RR	HH	RR	HH	HH	HH	RR	HH	RR	HH	HH	-	HH	RR	HH	HH	RR	HH	HH	HH	RR	HH	-	RR	HH	HH	HH	HH	RR	-	RR	RR	HH	HH	HH	RR	HH	RR	HH	HH	RR
1009417|F|0-8:C>G-8:C>G	TGCAGGTCCAGCCCCAGCGCGTCCTCGGGCGCGGCGGCCATGGGCTCCGAGATCGGAAGAGCGGTTCAG	3D	16888496	C	G	3B	21.1769		HH	HH	RR	HH	HH	HH	-	HH	RR	HH	HH	HH	HH	RR	HH	HH	RR	HH	HH	HH	RR	HH	HH	-	HH	HH	HH	HH	RR	RR	RR	RR	HH	HH	HH	RR	HH	RR	HH	HH	RR
1278913|F|0-22:C>T-22:C>T	TGCAGTGGGCGGGCGTCGGCTTCGGCGACTGCGCGGCCTGCGGCGCGAGCGGCGGGCAGTGCCGAGATC	Unknown		C	T	3B	21.9166		HH	HH	RR	HH	HH	HH	HH	HH	RR	HH	HH	HH	-	RR	HH	HH	RR	HH	HH	HH	RR	-	HH	RR	HH	HH	HH	HH	RR	RR	RR	RR	HH	HH	HH	RR	HH	RR	HH	HH	RR
1234768|F|0-33:A>G-33:A>G	TGCAGTAGGCCCATCGTCGCGTACCTGGGCGGGAGCTTCGTTCGGGACACGCCCCCGAGATCGGAAGAG	3B	23659866	G	A	3B	22.0628		HH	HH	RR	HH	HH	HH	-	HH	RR	HH	HH	HH	HH	RR	HH	HH	RR	HH	HH	HH	RR	HH	HH	RR	HH	HH	HH	HH	RR	RR	RR	RR	HH	HH	HH	RR	HH	RR	HH	HH	RR
3944818|F|0-5:T>C-5:T>C	TGCAGTAGCGGCCAACGTGCGGGCAGTTACAGGGCGTGGCCCGAGATCGGAAGAGCGGTTCAGCAGGAA	3B	25182271	C	T	3B	22.504		HH	HH	RR	HH	HH	HH	-	HH	RR	HH	HH	HH	HH	RR	HH	HH	RR	HH	HH	HH	RR	HH	HH	RR	HH	HH	HH	HH	RR	RR	RR	RR	HH	HH	HH	RR	HH	RR	HH	HH	RR
3064869|F|0-15:T>A-15:T>A	TGCAGCGGCAAGAAGTGGAGGAAAGGGGATCCCCATCAACGGCCGAGATCGGAAGAGCGGTTCAGCAGG	3B	24016308	A	T	3B	22.504		HH	HH	-	HH	-	HH	-	HH	RR	HH	HH	-	HH	-	HH	HH	RR	HH	HH	HH	-	HH	HH	-	HH	HH	HH	HH	RR	-	RR	RR	HH	HH	HH	RR	HH	RR	HH	HH	RR
1864555|F|0-32:A>G-32:A>G	TGCAGAAGGTGTGCGGCCCCAAGGTACGGGACACCCTGCGCGGGTCCTTCGACAGGAGCGTCCTCGTCT	3B	25235092	G	A	3B	23.094		HH	HH	RR	HH	HH	HH	HH	-	RR	HH	HH	HH	HH	RR	-	HH	RR	-	HH	HH	RR	HH	-	RR	HH	HH	HH	HH	RR	-	RR	RR	HH	HH	HH	RR	HH	RR	HH	HH	RR
2263132|F|0-6:G>A-6:G>A	TGCAGGGAAGAATCGATCGAGTCTGCACGAAAGAAGGAAGGGAGCAGAGGAAGAACCTGGAAGACGGGG	3B	26812948	G	A	3B	24.9075		HH	HH	RR	HH	HH	HH	-	HH	RR	HH	HH	HH	HH	RR	HH	HH	RR	HH	HH	HH	RR	HH	HH	RR	HH	-	HH	HH	RR	-	RR	RR	HH	HH	HH	RR	-	RR	RR	HH	RR
1250505|F|0-66:T>C-66:T>C	TGCAGCCGGATTGCAATGGCGAGCCATTTTTTGGGAATCAGAGGTGCCTGATTCTGTAACCGACGATCA	3B	27427496	C	T	3B	25.6472		HH	HH	RR	HH	RR	HH	-	HH	RR	HH	HH	HH	HH	RR	HH	HH	RR	HH	HH	HH	RR	HH	HH	RR	HH	HH	HH	HH	RR	-	RR	RR	HH	HH	HH	RR	HH	RR	RR	HH	RR
4536181|F|0-15:A>T-15:A>T	TGCAGCTCACTGTGAACACACGTCCGTTCTCCGAGATCGGAAGAGCGGTTCAGCAGGAATGCCGAGACC	Unknown		T	A	3B	26.0883		HH	HH	RR	HH	RR	HH	-	HH	RR	HH	HH	HH	HH	RR	HH	HH	RR	HH	HH	HH	RR	HH	HH	RR	HH	HH	HH	HH	RR	RR	RR	RR	HH	HH	HH	RR	HH	RR	RR	HH	RR
2267370|F|0-38:A>G-38:A>G	TGCAGCGTGTCGACGCAGCCGAACGTGAGCGTCACCGAACCATGTTCAAAGGCGAAGACCTCCGTGCCG	Unknown		A	G	3B	26.0883		HH	-	RR	HH	RR	HH	HH	HH	RR	HH	HH	HH	HH	RR	HH	HH	RR	HH	HH	HH	RR	HH	HH	RR	HH	HH	HH	HH	RR	RR	RR	RR	HH	HH	HH	RR	HH	RR	RR	HH	RR
1254324|F|0-21:A>G-21:A>G	TGCAGCCTCAAAGGATCCTGCATCATGCAAGGCCTGCCCTACTATAACGCATCCAAGTCGGACAGCTTC	Unknown		G	A	3B	26.0883		HH	HH	RR	HH	RR	HH	HH	HH	RR	HH	HH	HH	HH	RR	HH	HH	RR	HH	HH	HH	-	HH	HH	RR	HH	HH	HH	HH	RR	RR	RR	RR	HH	HH	HH	RR	HH	RR	RR	HH	RR
1055192|F|0-22:T>C-22:T>C	TGCAGATGGTACGTTTTCCCGTTATATATTTCGTCCTAGCTTAGCTACGAGCTTGATTGAAAGATGATT	3B	28260360	T	C	3B	27.9018		HH	HH	RR	-	RR	HH	-	HH	RR	HH	HH	-	HH	RR	HH	HH	RR	HH	HH	HH	RR	HH	-	RR	HH	HH	HH	HH	RR	RR	RR	RR	HH	HH	HH	RR	HH	RR	RR	HH	RR
1241932|F|0-32:T>C-32:T>C	TGCAGAACGTCAGGAGAAAGAGCTTGTGCAGATGAGCATGAGGTGCGGAAAAGACAACAAGGTGCTTGT	3B	28228906	C	T	3B	27.9018		HH	HH	RR	HH	RR	HH	-	HH	RR	HH	HH	-	HH	RR	HH	HH	RR	HH	HH	HH	RR	HH	HH	-	-	HH	HH	HH	RR	RR	RR	RR	HH	HH	HH	RR	HH	RR	RR	HH	RR
1061107|F|0-49:T>G-49:T>G	TGCAGGTTCATAGTTTTCATCATCGGCCGAGGCGAACACGAGCGACTATTCGCAGCTCATCAACGATGG	3B	28439265	T	G	3B	28.1951		HH	HH	RR	HH	RR	HH	-	HH	RR	HH	HH	HH	HH	RR	HH	HH	RR	HH	HH	-	RR	HH	HH	RR	-	-	HH	HH	RR	RR	RR	RR	HH	HH	HH	RR	HH	RR	RR	HH	RR
1095383|F|0-48:T>C-48:T>C	TGCAGAACAATACCGTCTATTACTCGTGTATCTCCCCGCCACCCCTGATAGTCTTATACTCCGATGGCT	3B	28229401	T	C	3B	28.1951		HH	HH	RR	HH	RR	HH	-	HH	RR	HH	HH	HH	HH	RR	HH	HH	RR	HH	HH	HH	RR	HH	HH	RR	HH	HH	HH	HH	RR	RR	RR	RR	HH	HH	HH	RR	HH	RR	RR	HH	RR
1134327|F|0-66:T>C-66:T>C	TGCAGCAGCCATGTTCCGCTCACCCATGCTCCGACTGCTCACCCTCCTCCTCTCTAGCACCACCACTAT	3B	28149656	C	T	3B	28.1951		HH	HH	RR	HH	RR	HH	-	HH	RR	HH	HH	HH	HH	RR	HH	HH	RR	-	HH	HH	-	HH	HH	-	HH	HH	HH	HH	RR	RR	RR	RR	HH	HH	HH	RR	-	RR	RR	HH	RR
1002838|F|0-68:G>C-68:G>C	TGCAGCAAAAGCATTTACCACACTGGTCAGTGAGTGTGCTCCTCGCATGGCGACGCTGCTGAAACGTTG	3B	36367937	G	C	3B	32.134		HH	HH	-	HH	RR	-	HH	HH	RR	HH	HH	HH	HH	RR	HH	HH	RR	HH	HH	HH	RR	HH	HH	-	-	HH	HH	HH	RR	RR	RR	RR	HH	HH	HH	RR	RR	RR	RR	HH	RR
1087700|F|0-11:C>G-11:C>G	TGCAGGGTCTCCATCCATACACGACGCCACGAGGAAAATAAGTGAAGAGGAATATGATTATGGACACTA	3B	34460660	C	G	3B	32.134		HH	HH	RR	HH	RR	HH	-	HH	-	HH	HH	HH	HH	RR	HH	HH	RR	HH	HH	HH	RR	HH	HH	RR	HH	HH	HH	HH	RR	RR	RR	RR	HH	HH	HH	RR	RR	RR	RR	HH	RR
1024660|F|0-48:A>G-48:A>G	TGCAGCAAGCCTCTCAGGCACCGCGGCGAAATGGATGCTGGTAGACGGACGGTTGGAAATGTCCGAGAT	3B	36374610	G	A	3B	32.2802		HH	HH	RR	HH	-	HH	-	HH	RR	HH	HH	HH	-	RR	HH	HH	RR	HH	HH	HH	RR	HH	HH	RR	-	HH	HH	HH	RR	RR	RR	RR	HH	HH	-	RR	RR	RR	RR	HH	RR
1135461|F|0-58:A>T-58:A>T	TGCAGGGTCTCGATCCATACACGACGCCATGAGGAAAAGAAGTGAAGAGGAATATCATAATGGACACTA	3B	33257872	A	T	3B	32.2802		HH	HH	RR	HH	RR	HH	-	HH	RR	HH	HH	HH	HH	-	HH	HH	RR	HH	HH	HH	-	HH	HH	RR	HH	HH	HH	HH	RR	RR	RR	RR	HH	HH	HH	RR	RR	RR	RR	HH	RR
1156228|F|0-13:T>G-13:T>G	TGCAGCTGCATCTTCTTGGACAACACTGTCGGCTGGAGGCGATGGGGCATCAGCCACAGCCTCGTCGCC	3B	38631865	T	G	3B	32.7214		HH	HH	RR	HH	RR	HH	-	HH	RR	HH	HH	HH	HH	RR	HH	HH	RR	HH	HH	HH	-	HH	HH	RR	HH	-	HH	HH	RR	RR	RR	RR	HH	HH	HH	RR	RR	RR	RR	HH	RR
1228911|F|0-14:C>T-14:C>T	TGCAGAAGGACCATCGGAAGCGAGCGTCCGTCGCAGAGCTGCTCGTGCACCCGTTCGTCGCCGAGATCG	3B	38276855	C	T	3B	32.7214		-	HH	RR	-	RR	HH	RR	HH	RR	HH	-	HH	-	RR	HH	HH	RR	HH	HH	HH	RR	HH	HH	-	HH	-	HH	HH	RR	RR	RR	RR	HH	HH	HH	RR	RR	RR	RR	-	RR
5411703|F|0-68:C>A-68:C>A	TGCAGGAGAGCACGGAGCTCCCTTCGGCCGGTGGTAAGAGATGAGATGGAGGGCATGGGAAGAAGCTCC	3B	33238672	C	A	3B	32.7214		-	-	RR	HH	RR	-	RR	HH	RR	HH	HH	-	-	RR	HH	HH	RR	HH	HH	-	RR	HH	HH	RR	-	-	HH	HH	RR	RR	RR	RR	HH	HH	-	RR	RR	RR	RR	-	RR
5411703|F|0-23:T>C-23:T>C	TGCAGGAGAGCACGGAGCTCCCTTCGGCCGGTGGTAAGAGATGAGATGGAGGGCATGGGAAGAAGCTCC	3B	33238672	T	C	3B	32.7214		HH	HH	RR	-	RR	HH	RR	HH	RR	HH	HH	HH	HH	RR	HH	HH	RR	HH	HH	-	RR	HH	HH	RR	HH	HH	HH	HH	RR	RR	RR	RR	HH	HH	HH	RR	RR	RR	RR	-	RR
3533035|F|0-10:T>C-10:T>C	TGCAGGCACGTAACTTGGTTCCGTCGAGACGAGCTAGCTGATTTCGCCGAGATCGGAAGAGCGGTTCAG	6B	217469027	T	C	3B	32.7214		HH	HH	RR	-	RR	-	RR	HH	RR	HH	HH	HH	HH	RR	HH	HH	RR	HH	HH	HH	RR	HH	HH	-	HH	HH	HH	HH	RR	RR	RR	RR	HH	HH	HH	RR	RR	RR	RR	HH	RR
2279865|F|0-50:A>G-50:A>G	TGCAGCGCGTAGCCTGACTGAGCAGCGAGAGACAAGCAGCAAGGTCAGCAACCATGGGGGAGGTCGCGG	3B	39746736	A	G	3B	33.6117		HH	HH	RR	-	-	HH	-	HH	RR	HH	HH	HH	-	-	HH	HH	RR	HH	HH	HH	RR	HH	HH	RR	HH	HH	HH	HH	RR	RR	RR	RR	HH	HH	HH	RR	RR	-	RR	HH	RR
1164693|F|0-34:G>A-34:G>A	TGCAGAGACGAGTGGACGAGTGCTGAGCCCGGCCGACAGGCAGACGTGACTGAGCCGAGATCGGAAGAG	3B	41845430	G	A	3B	36.0602		HH	HH	-	-	-	HH	-	HH	RR	HH	HH	HH	-	RR	HH	HH	-	HH	HH	HH	RR	-	HH	RR	-	HH	HH	-	RR	RR	RR	RR	HH	HH	RR	RR	RR	RR	RR	HH	RR
1110291|F|0-57:T>G-57:T>G	TGCAGGGCGCTATAGCGGCGTTTCGGAGGTGCTAGAGGTGGCCTATAGGCACGTCTCTATAGAGTGCAC	3B	44002001	T	G	3B	36.6502		HH	RR	RR	-	RR	HH	-	HH	RR	HH	-	-	HH	RR	HH	-	-	-	HH	-	RR	-	-	RR	HH	-	HH	HH	RR	RR	RR	RR	HH	HH	RR	RR	RR	RR	RR	-	RR
989881|F|0-10:G>C-10:G>C	TGCAGGAGATGCGACATGGCGAACCGACGTCTGGAGTGATTGGCTCTGTTAGTACTCACTCTGGACTGG	Unknown		G	C	3B	36.6502		HH	RR	RR	HH	RR	HH	-	HH	RR	HH	HH	HH	HH	RR	HH	HH	-	HH	HH	HH	RR	HH	HH	RR	HH	HH	HH	HH	RR	RR	RR	RR	HH	HH	RR	RR	RR	RR	RR	HH	RR
989881|F|0-49:T>A-49:T>A	TGCAGGAGATGCGACATGGCGAACCGACGTCTGGAGTGATTGGCTCTGTTAGTACTCACTCTGGACTGG	Unknown		T	A	3B	36.6502		HH	RR	RR	HH	RR	HH	RR	HH	RR	HH	HH	HH	HH	RR	HH	HH	RR	HH	HH	HH	RR	HH	HH	RR	HH	HH	HH	HH	RR	RR	RR	RR	HH	HH	RR	RR	RR	RR	RR	HH	RR
3064759|F|0-11:G>A-11:G>A	TGCAGCATCCCGATGGAGCAGCGCAAGGTGAACTACTCCCTCGAGCTCAAGGCGTCTGCTCGAGTCCGA	Unknown		A	G	3B	36.6502		HH	RR	RR	-	RR	-	-	HH	RR	HH	HH	HH	HH	RR	HH	HH	-	HH	HH	HH	RR	HH	HH	RR	-	HH	HH	HH	RR	-	RR	RR	HH	HH	RR	RR	RR	RR	RR	HH	RR
4397490|F|0-12:C>T-12:C>T	TGCAGCTCTATGCCGGCGCCGTCCCACGGCTGCTGTGGGCGGCCCGAGATCGGAAGAGCGGTTCAGCAG	Unknown		C	T	3B	36.9434		HH	RR	RR	HH	RR	HH	-	HH	RR	HH	HH	-	HH	RR	HH	-	HH	-	HH	-	RR	HH	-	RR	HH	HH	HH	HH	RR	RR	RR	RR	HH	HH	RR	RR	RR	RR	RR	-	RR
1257097|F|0-61:G>C-61:G>C	TGCAGAGATGGCTGAATGGACATGAAGACGAAGCTAAGCAATGAATTTGCAGGTAAGAAATGGAAGTAG	Unknown		C	G	3B	39.2316		HH	-	RR	HH	RR	-	-	HH	RR	HH	-	HH	HH	RR	HH	HH	-	-	HH	-	RR	HH	-	RR	-	-	HH	HH	RR	RR	RR	RR	HH	HH	RR	RR	RR	RR	RR	HH	RR
3064632|F|0-38:C>A-38:C>A	TGCAGCACGTCGAGTCCTTCGCCGACGAGATGGAGTTGCGCCGCTGCGAGCTGCGGCTCTACGCCAACA	3B	45924979	A	C	3B	40.5792		HH	RR	RR	HH	RR	HH	-	HH	RR	HH	HH	HH	HH	RR	HH	HH	-	HH	HH	HH	RR	HH	HH	RR	HH	HH	HH	HH	RR	RR	RR	RR	HH	HH	RR	RR	RR	RR	RR	HH	RR
2264955|F|0-7:G>A-7:G>A	TGCAGCAGATGGGGTGCGGATGTAGGTCTCATCGACACAGGAGCACGAGGTAGCGGGCGACCGGCCGAA	7B	45685921	A	G	3B	40.7254		HH	RR	RR	HH	RR	HH	-	HH	RR	HH	HH	HH	HH	RR	HH	HH	-	HH	HH	HH	RR	HH	HH	RR	HH	HH	HH	HH	RR	RR	RR	RR	HH	HH	RR	RR	RR	RR	RR	HH	RR
2279236|F|0-12:A>T-12:A>T	TGCAGTGAAATTAAATGTGAGACTAGAGTAGCTTGCATGTTGGCTGCTCCTGCACACACCACCCATGGC	3B	48749496	T	A	3B	41.0187		HH	RR	RR	HH	RR	HH	HH	HH	RR	HH	HH	HH	HH	RR	HH	HH	RR	HH	HH	HH	RR	HH	HH	RR	HH	HH	HH	HH	RR	RR	RR	RR	HH	HH	RR	RR	RR	RR	RR	HH	RR
1041188|F|0-59:T>A-59:T>A	TGCAGATTCTAGTCATAGATAGGAGTAGAAATTATCTAAAAGGTACAGAGCAGAGAAAATTTCACCGTT	3B	49525704	A	T	3B	41.7584		HH	RR	RR	HH	-	-	HH	HH	RR	HH	HH	HH	HH	RR	HH	HH	RR	HH	HH	HH	RR	HH	HH	-	HH	HH	HH	HH	RR	RR	RR	RR	HH	HH	RR	RR	RR	RR	RR	HH	RR
5323669|F|0-19:T>C-19:T>C	TGCAGTCAGCCGCGGCCGCTGGGGTGGCGGCCGTCCAAGCACCCGAGATCGGAAGAGCGGTTCAGCAGG	Unknown		C	T	3B	42.1996		HH	RR	RR	HH	RR	HH	HH	HH	RR	HH	HH	HH	HH	RR	HH	HH	-	HH	HH	HH	RR	HH	HH	RR	HH	HH	HH	HH	RR	RR	RR	RR	HH	HH	RR	RR	RR	RR	RR	HH	RR
1130833|F|0-59:T>C-59:T>C	TGCAGCGATGTCATTCCCATTTCTTTCACCCATCAAACCAACTCTTCACGAAGCATACATAGTTTTCTC	3B	52321249	C	T	3B	43.3938		HH	RR	RR	HH	RR	HH	HH	HH	RR	HH	HH	HH	-	RR	HH	HH	-	HH	HH	HH	RR	HH	HH	RR	HH	HH	HH	HH	RR	RR	RR	RR	HH	HH	RR	RR	RR	RR	RR	HH	RR
1217224|F|0-13:G>C-13:G>C	TGCAGGATCCGAGGATGCTATGCAGACGAAGTGGTCATGCGTAATATGACCTTCCATGGAGACGAGCTG	3B	53032448	C	G	3B	43.54		HH	RR	RR	HH	RR	-	HH	HH	RR	HH	HH	HH	-	RR	HH	HH	-	HH	HH	HH	RR	HH	HH	RR	HH	HH	HH	HH	RR	RR	RR	RR	HH	HH	RR	RR	HH	RR	RR	HH	RR
4989070|F|0-10:T>C-10:T>C	TGCAGTAGCCTGCGGTGTATTTCGTCCGAGATCGGAAGAGCGGTTCAGCAGGAATGCCGAGACCGATCT	Unknown		C	T	3B	43.6862		HH	-	RR	HH	RR	HH	HH	HH	RR	HH	HH	HH	RR	RR	HH	-	-	HH	HH	-	-	HH	HH	RR	HH	HH	-	HH	RR	-	RR	RR	HH	HH	-	-	HH	RR	RR	HH	RR
4537835|F|0-21:G>A-21:G>A	TGCAGAAGCGGATCCACGTGCGGAGGTTGGGTCCGAGATCGGAAGAGCGGTTCAGCAGGAATGCCGAGA	3B	53585567	G	A	3B	44.1274		HH	RR	RR	HH	RR	HH	HH	HH	RR	HH	HH	HH	RR	RR	HH	HH	-	HH	HH	HH	RR	HH	HH	RR	HH	HH	HH	HH	RR	RR	RR	RR	HH	HH	RR	RR	HH	RR	RR	HH	RR
1229938|F|0-14:C>T-14:C>T	TGCAGAAGACGGCGCCGACGCACAGGACGAAGCTCGTCCGTGGCATGCACCAGTTTGACATCGCCGAGA	3B	58617039	T	C	3B	45.3217		HH	RR	RR	HH	RR	HH	-	HH	RR	HH	HH	HH	RR	RR	HH	HH	HH	HH	HH	HH	RR	HH	HH	-	HH	HH	HH	HH	RR	RR	RR	RR	HH	HH	RR	RR	HH	RR	RR	HH	RR
1128041|F|0-46:A>G-46:A>G	TGCAGCTTTTTCTGGAATCAGTGGGACATAAATGCTACATGGGCTTACCACATGCACGCATTCACCTCA	3B	59464602	G	A	3B	45.3217		HH	RR	RR	HH	RR	-	HH	HH	RR	HH	HH	HH	RR	RR	HH	HH	-	HH	HH	HH	RR	HH	HH	RR	HH	HH	HH	HH	RR	RR	RR	RR	HH	HH	RR	RR	HH	RR	RR	HH	RR
2251334|F|0-19:G>C-19:G>C	TGCAGGTATAGGGTACTTCGTTCTCCCGAAATCTATCAGAGGCATTTTGAAGCATAGTCGATGTTTCTT	3B	59464020	C	G	3B	45.3217		HH	RR	RR	HH	-	HH	HH	HH	RR	HH	HH	HH	RR	RR	HH	HH	-	HH	HH	HH	RR	HH	HH	RR	HH	HH	HH	HH	RR	RR	RR	RR	HH	HH	RR	RR	HH	RR	RR	HH	RR
2262270|F|0-28:C>G-28:C>G	TGCAGGTTTCATGGAGCTGCTCAAAGTCCTCAGTGGCCCTCACGGCAGCGTATACGTCTGGATTCGACG	3B	58373442	G	C	3B	45.3217		HH	RR	RR	HH	RR	-	HH	HH	RR	HH	HH	HH	RR	RR	HH	HH	-	HH	HH	HH	RR	HH	HH	-	HH	HH	HH	HH	RR	RR	RR	RR	HH	HH	RR	RR	HH	RR	RR	HH	RR
3956246|F|0-31:C>G-31:C>G	TGCAGGATGGGCATCAGCACAGCACATGCTTCGAGTGGAAGGCCGAGATCGGAAGAGCGGTTCAGCAGG	3B	59584196	C	G	3B	45.3217		HH	RR	RR	HH	RR	HH	HH	HH	RR	HH	HH	HH	RR	RR	HH	HH	-	HH	HH	HH	RR	HH	HH	-	HH	HH	HH	HH	RR	RR	RR	RR	HH	HH	RR	RR	HH	RR	RR	HH	RR
4405839|F|0-36:T>C-36:T>C	TGCAGCAACTTAATCATGCATGCATTTAGTGCGCGTTTGCATAATTAGGTCAGATTGATTTGATAATTG	3B	59464691	T	C	3B	45.3217		HH	RR	RR	HH	RR	HH	-	HH	RR	HH	HH	HH	RR	RR	HH	HH	-	HH	HH	HH	RR	HH	HH	RR	HH	HH	HH	HH	RR	RR	RR	RR	HH	HH	RR	RR	HH	RR	RR	HH	RR
3026070|F|0-10:C>A-10:C>A	TGCAGCACGTCTTGATCTACCCGTTGATTCTTGATCGGCCGAGATCGGAAGAGCGGTTCAGCAGGAATG	Unknown		C	A	3B	45.4679		HH	RR	RR	HH	RR	HH	HH	HH	RR	HH	HH	HH	RR	RR	HH	-	-	HH	HH	HH	RR	HH	HH	RR	HH	HH	HH	HH	RR	RR	RR	RR	HH	HH	RR	RR	HH	RR	RR	HH	RR
4910159|F|0-33:G>C-33:G>C	TGCAGCTCGATCGTCATCACAACCCGAACGCTCGGTCAGAGACTCAGGGCAAGGTGAGGGGGAAGGGAA	3B	61042815	G	C	3B	45.4679		HH	RR	RR	HH	RR	-	-	HH	RR	HH	HH	HH	RR	RR	HH	HH	-	HH	HH	HH	RR	HH	-	RR	HH	HH	HH	HH	RR	RR	RR	RR	HH	HH	RR	RR	HH	RR	RR	HH	RR
5323835|F|0-21:A>G-21:A>G	TGCAGACGGCCGGGCGTCGATAACATCCGCAAGGTGGTGGTGATGTCCGACCACGCCGTCGCCGTCCGA	3D	40053552	A	G	3B	45.4679		HH	RR	RR	HH	RR	HH	HH	HH	RR	HH	HH	-	RR	RR	HH	HH	HH	HH	HH	HH	RR	HH	-	RR	HH	HH	HH	HH	RR	RR	RR	RR	HH	HH	-	RR	HH	RR	RR	HH	RR
991556|F|0-62:A>G-62:A>G	TGCAGGGTGATGGAGTACACTGTCTTGTGCCCAAAGGCTTACTTTCCAAAATTCAGCAGCTGACGTCTG	3B	62899353	G	A	3B	45.6141		HH	-	RR	HH	RR	HH	HH	HH	RR	HH	HH	HH	RR	RR	HH	HH	-	HH	-	HH	RR	HH	-	-	HH	HH	HH	HH	RR	-	RR	RR	HH	HH	RR	RR	-	HH	RR	HH	RR
2256937|F|0-24:A>C-24:A>C	TGCAGGATTGATCGGAATTGCTTGATTGATTGATCGATCGCCAGCGTATTTGTAGGTAGAATAGGACGG	3B	63141591	C	A	3B	45.6141		HH	RR	RR	HH	RR	HH	HH	HH	RR	HH	HH	HH	RR	RR	HH	HH	-	HH	HH	HH	RR	HH	HH	RR	HH	HH	HH	HH	RR	RR	RR	RR	HH	HH	RR	RR	HH	HH	RR	HH	RR
1312480|F|0-25:C>A-25:C>A	TGCAGCGCAGATCGTACGCCGGCGCCGCCGCCGCCGCCATGGACGTACAGGAGGTTGGGAGGGTCGAGG	Unknown		A	C	3B	45.7603		HH	RR	RR	HH	RR	HH	HH	HH	RR	HH	HH	-	RR	RR	HH	-	HH	HH	HH	HH	-	HH	-	RR	HH	HH	HH	HH	RR	-	RR	RR	HH	HH	RR	RR	-	HH	RR	HH	RR
1276825|F|0-44:C>T-44:C>T	TGCAGCCGCTGCCTCGGGTGTCTAGGGATCTCCTCCTTTGCTAACGTCACTGATGTAGAAACTGCTGGT	3B	75147168	C	T	3B	47.2622		HH	RR	RR	HH	RR	HH	HH	HH	RR	HH	HH	HH	RR	RR	RR	HH	-	HH	HH	-	RR	HH	HH	-	HH	HH	HH	HH	RR	RR	RR	RR	HH	HH	RR	RR	HH	HH	RR	HH	RR
2264129|F|0-31:A>T-31:A>T	TGCAGGCCAAACAATTAAAGCTAATTAAGTTACAACTCGATCTCAAGAAGGAACATGTAGCTATAGGGT	3B	110895306	T	A	3B	47.2622		HH	-	-	HH	RR	HH	HH	HH	-	HH	HH	HH	RR	RR	RR	HH	-	HH	HH	HH	RR	HH	HH	RR	HH	HH	HH	HH	RR	RR	RR	RR	HH	HH	RR	RR	HH	HH	RR	HH	RR
26672912|F|0-7:T>C-7:T>C	TGCAGCATAGCGTAACCCGTCCACGTACGCCGGCCGGCATCAGGCATCAGCCGCGCCCTTTAAGCTCAC	3B	113846582	C	T	3B	47.2622		HH	RR	RR	HH	RR	HH	-	HH	RR	HH	HH	HH	RR	RR	RR	HH	RR	HH	HH	HH	RR	HH	HH	-	HH	HH	HH	HH	RR	RR	RR	RR	HH	HH	RR	RR	HH	HH	RR	HH	RR
1089859|F|0-39:A>G-39:A>G	TGCAGTTTCGGCCCGATAGCATTTTTTTTCCAGATTTGCAATTTTAGTATTATCCGAGATCGGAAGAGC	Unknown		A	G	3B	47.2622		-	RR	RR	HH	RR	-	HH	HH	RR	HH	HH	HH	RR	RR	RR	HH	-	HH	HH	HH	RR	HH	-	-	HH	HH	HH	HH	RR	RR	RR	RR	HH	HH	RR	RR	HH	HH	RR	HH	RR
1104200|F|0-18:A>G-18:A>G	TGCAGTTTAGACCCAATCAAAAGGTCAAAAGGTTCGTACGGTAGGCTAGATTTCATGGAAAGAATAGCA	4B	211212780	G	A	3B	47.2622		HH	RR	RR	HH	RR	HH	HH	HH	RR	HH	HH	-	RR	RR	RR	HH	-	HH	HH	HH	-	HH	-	RR	HH	HH	HH	HH	RR	RR	RR	RR	HH	HH	RR	-	HH	HH	RR	HH	RR
3033797|F|0-29:T>A-29:T>A	TGCAGTTTAGACCCAATCGAAAGGTCAAATGATTCTTACGGTAGGCTAGATTTCATGGAAAGAATAGCA	3B	592164211	A	T	3B	47.2622		HH	RR	RR	HH	RR	-	-	HH	RR	HH	HH	-	RR	RR	RR	-	-	HH	HH	HH	-	HH	-	RR	HH	HH	HH	HH	RR	RR	RR	RR	HH	HH	RR	-	HH	HH	RR	HH	RR
2261720|F|0-15:A>G-15:A>G	TGCAGATGCATGCGAACCAGTATGGGTTGGGCTGAAGAGAGGCCACGAGCGGTCGGACGGCAAGCTCGA	3B	81084738	A	G	3B	47.2622		HH	RR	RR	HH	RR	HH	-	HH	RR	HH	HH	HH	RR	RR	RR	HH	-	HH	HH	HH	RR	HH	HH	RR	HH	HH	HH	HH	RR	RR	RR	RR	HH	HH	RR	RR	HH	HH	RR	HH	RR
1123753|F|0-13:T>C-13:T>C	TGCAGGAGCACCATCTCAGCCCCCGCGCAGTGCGGGCGGTGAGCACGTGCAGTCCGAGATCGGAAGAGC	3B	76852525	T	C	3B	47.2622		HH	RR	RR	HH	RR	HH	HH	HH	RR	HH	HH	HH	RR	RR	RR	HH	-	HH	HH	HH	RR	HH	HH	-	HH	HH	HH	HH	RR	RR	RR	RR	HH	HH	RR	RR	HH	HH	RR	HH	RR
1129073|F|0-45:G>A-45:G>A	TGCAGGGTGTCTAGGGCGCATCTAGGCTTAGTCGTCCCCGTCCTCGTTGGTGAGGTCGACGTACTCCGA	3B	72566884	G	A	3B	47.2622		HH	RR	RR	HH	RR	HH	HH	HH	RR	HH	HH	HH	RR	RR	RR	HH	-	HH	HH	HH	RR	HH	HH	RR	HH	HH	HH	HH	RR	RR	RR	RR	HH	HH	RR	RR	HH	HH	RR	HH	RR
1126509|F|0-5:A>G-5:A>G	TGCAGAAATTATACACGCATGGGTATTCACAAGTACATTTCACTTCAATTTCTTTGGACTGCGGTATAG	3B	82546250	G	A	3B	47.2622		HH	-	RR	HH	RR	-	HH	-	RR	HH	HH	HH	-	RR	RR	-	RR	HH	HH	HH	-	HH	HH	RR	HH	HH	HH	HH	RR	RR	RR	RR	HH	HH	RR	RR	HH	HH	RR	HH	RR
982439|F|0-53:C>A-53:C>A	TGCAGTTGAAGAAGGAAGGATTGGGGGAGCAGCGCGTTCAGAATTTGCAGGAACGAAAACGACACCTGA	3B	77655865	C	A	3B	47.2622		HH	RR	RR	HH	RR	HH	HH	HH	RR	HH	-	HH	RR	RR	-	HH	RR	HH	HH	HH	RR	HH	HH	RR	HH	HH	HH	HH	RR	RR	RR	RR	HH	HH	RR	RR	HH	HH	RR	HH	RR
4543115|F|0-6:A>G-6:A>G	TGCAGCAGCCGTGTGCAGGGATGACCGAGATCGGAAGAGCGGTTCAGCAGGAATGCCGAGACCGATCTC	Unknown		G	A	3B	47.2622		HH	RR	RR	HH	RR	HH	HH	HH	RR	HH	HH	HH	RR	RR	RR	HH	-	HH	HH	HH	RR	HH	HH	-	HH	HH	HH	HH	RR	RR	RR	RR	HH	HH	RR	RR	HH	HH	RR	HH	RR
1110706|F|0-38:A>G-38:A>G	TGCAGTCTGCCGCCGTGCGGTCCCTCCTGCACTGCGCCAGAACGTGCACTGTTCTGCTCACCGCGCTCT	3B	128763418	A	G	3B	47.5555		HH	RR	RR	-	RR	HH	HH	HH	RR	HH	HH	HH	RR	RR	RR	-	RR	HH	HH	-	RR	-	HH	RR	-	-	HH	HH	RR	RR	-	RR	HH	HH	RR	RR	HH	HH	RR	HH	RR
1130416|F|0-16:A>C-16:A>C	TGCAGCCAGAAGCTGGACGCTCGCTCTGACTGCTTTCTACCAACCGTTGAGTCAATCCGATCCATGAAC	3B	122989911	A	C	3B	47.5555		HH	RR	RR	HH	RR	-	HH	HH	RR	HH	HH	HH	RR	RR	RR	HH	-	HH	HH	HH	RR	HH	HH	RR	HH	HH	HH	HH	RR	RR	RR	RR	HH	HH	RR	RR	HH	HH	RR	HH	RR
2263950|F|0-59:T>C-59:T>C	TGCAGTGTCGAATCGACAGGGACACAGTACTGCTCGAGTCGTCTCGTCACTCGTCTCGTTCTCCTATTC	3B	121669737	C	T	3B	47.5555		HH	RR	RR	HH	RR	HH	HH	HH	RR	HH	HH	HH	RR	RR	-	HH	-	HH	HH	HH	RR	HH	HH	-	-	HH	HH	HH	RR	RR	RR	RR	HH	HH	RR	RR	HH	HH	RR	HH	RR
1157912|F|0-59:T>G-59:T>G	TGCAGCTTCTTGCGCATGGCTGCCGACGGCGCCGCCATGGGAGAGGGGGGAGGAGGCGATAGGGAATGG	3D	75954943	G	T	3B	47.5555		HH	RR	-	HH	RR	HH	-	HH	RR	HH	HH	HH	RR	RR	RR	HH	RR	HH	HH	HH	RR	HH	HH	RR	HH	HH	HH	HH	RR	-	RR	RR	HH	HH	RR	RR	HH	HH	RR	HH	RR
4910258|F|0-53:T>A-53:T>A	TGCAGTTCGGCACGGCGTTCGAACAGCTTGTCAACGCTCACCAGGACTCAAAATCAACACTGGACTCCA	3B	128073733	A	T	3B	48.2952		HH	RR	RR	HH	RR	-	HH	HH	RR	HH	HH	HH	-	RR	RR	HH	-	HH	HH	HH	RR	HH	HH	RR	HH	HH	HH	HH	RR	RR	RR	RR	HH	HH	RR	RR	HH	HH	RR	HH	RR
1106952|F|0-66:C>T-66:C>T	TGCAGGACATGAGAAAGAGGAGGATGTACATCATGCAATGGCAGAAGAAGGTGCGCGGTCAACAAGCAG	3B	131441362	C	T	3B	48.2952		HH	RR	RR	HH	-	HH	HH	HH	RR	HH	HH	HH	RR	RR	RR	HH	-	HH	HH	HH	RR	HH	HH	RR	HH	HH	HH	HH	RR	RR	RR	RR	HH	HH	RR	RR	HH	HH	RR	HH	RR
3064823|F|0-9:A>G-9:A>G	TGCAGAACTAGTCGGCGAAGCAGGGCCACGTCAGCACCGAGATCGGAAGAGCGGTTCAGCAGGAATGCC	3B	131635537	A	G	3B	48.2952		HH	RR	RR	HH	RR	-	HH	HH	RR	HH	HH	HH	RR	RR	RR	HH	-	HH	HH	HH	RR	HH	HH	RR	HH	HH	HH	HH	RR	RR	RR	RR	HH	HH	RR	RR	HH	HH	RR	HH	RR
2255756|F|0-24:C>G-24:C>G	TGCAGTTTGTTTTGTTTTAAGCCGCTCTCACCATCACGCACTGAGCCACTGAAGGGTCGACCCGCTGCT	3B	102538826	C	G	3B	48.8852		HH	RR	RR	HH	RR	-	-	HH	RR	HH	HH	-	RR	RR	RR	HH	-	HH	-	-	RR	HH	HH	RR	HH	HH	HH	HH	RR	RR	RR	RR	HH	HH	RR	RR	HH	HH	RR	HH	RR
4407304|F|0-10:A>C-10:A>C	TGCAGTGCTGATAGCATGGGCCGAGATCGGAAGAGCGGTTCAGCAGGAATGCCGAGACCGATCTCGTAT	Unknown		C	A	3B	49.4752		HH	RR	RR	HH	RR	HH	HH	HH	RR	HH	HH	HH	-	RR	RR	HH	-	HH	HH	HH	RR	HH	HH	RR	HH	HH	HH	HH	RR	RR	RR	RR	HH	HH	RR	RR	HH	HH	RR	HH	RR
989476|F|0-10:C>G-10:C>G	TGCAGCAGCTCAGAACAGACCCACTGAGTCTTTCTTTTTTCTTTTCTTTTTCAAACCGAGATCGGAAGA	Unknown		G	C	3B	49.6214		HH	RR	RR	-	RR	HH	HH	HH	RR	HH	HH	HH	RR	RR	RR	HH	-	HH	HH	-	RR	-	HH	RR	HH	-	HH	HH	RR	RR	RR	RR	HH	HH	RR	RR	-	HH	RR	HH	RR
1143678|F|0-6:A>G-6:A>G	TGCAGCACCGCCATCAGCGGGGTCTCCAGCCCGAACATCCTGGCCTCCATTCTCGCTCGCTGCTGATCT	3B	112143273	A	G	3B	49.6214		HH	RR	RR	-	RR	HH	HH	HH	RR	HH	HH	HH	RR	RR	RR	HH	HH	HH	HH	HH	-	HH	HH	RR	-	-	HH	HH	RR	RR	RR	RR	HH	HH	RR	RR	HH	HH	RR	HH	RR
2269884|F|0-13:C>G-13:C>G	TGCAGCGTAATCACGCCGCCGCCGCCAAACTCCAGCGTCACTTCCGGGAAATGCTTCTCCCAATCCTGC	3B	124936619	G	C	3B	50.0626		HH	-	RR	HH	RR	-	HH	HH	-	HH	HH	HH	RR	RR	RR	-	-	-	HH	HH	RR	HH	HH	RR	HH	HH	HH	HH	RR	RR	RR	RR	HH	HH	RR	RR	HH	HH	RR	HH	RR
1862911|F|0-17:T>C-17:T>C	TGCAGCCAGAAGCTGGCTGCTCGCTCTGACTGCTTTCTACCAACCGCTGAGTCGATCCGATCCATGAAC	3B	123125408	C	T	3B	50.0626		HH	RR	RR	HH	RR	HH	HH	HH	RR	HH	HH	HH	RR	RR	RR	HH	-	HH	HH	HH	RR	HH	HH	RR	HH	HH	HH	HH	RR	RR	RR	-	HH	HH	RR	-	HH	HH	RR	HH	-
1095926|F|0-33:G>T-33:G>T	TGCAGCGCGGCGCGTGAGGCGAAGGTGGCGGTGGTTTGCTGCACTGGCTCTCGCGCTCGTGCTCGTGAG	3B	125932078	G	T	3B	50.0626		HH	RR	RR	HH	RR	HH	HH	HH	RR	HH	HH	HH	RR	RR	RR	HH	-	HH	HH	HH	RR	HH	HH	RR	HH	HH	HH	HH	RR	RR	RR	RR	HH	HH	RR	RR	HH	HH	RR	HH	RR
997119|F|0-68:G>A-68:G>A	TGCAGTGCCTGCGCTTCTAGAAATTTACTAGCCCGTTTAGTTGCTTATATATCAAACTTTACTCTTTCG	3B	127295444	G	A	3B	50.0626		HH	RR	RR	HH	RR	HH	HH	HH	RR	HH	HH	HH	RR	RR	RR	HH	-	HH	HH	HH	RR	HH	HH	RR	HH	HH	HH	HH	RR	RR	RR	RR	HH	HH	RR	RR	HH	-	RR	HH	RR
2258010|F|0-6:C>T-6:C>T	TGCAGTCTTCTGAACGTTCATCGACAGGAACAAGCACAGCGATCGTATTCACTACCGCGTCCAGGTCCA	3B	224709494	C	T	3B	51.7198		HH	RR	RR	HH	RR	HH	HH	HH	RR	HH	HH	-	RR	RR	RR	HH	-	HH	HH	-	RR	HH	HH	RR	HH	HH	HH	HH	RR	RR	RR	RR	HH	HH	RR	RR	HH	HH	RR	HH	RR
5970693|F|0-56:C>G-56:C>G	TGCAGAGCTCGTCGCAGACGGAGAAGACGCCGGGATCGGAGGAGATCGGCGGTGGTCGAAGGAGGAAGA	3B	226460648	C	G	3B	51.866		HH	RR	RR	HH	-	-	HH	HH	RR	HH	HH	HH	RR	RR	RR	HH	-	HH	HH	-	RR	HH	HH	RR	HH	HH	HH	HH	RR	RR	RR	RR	HH	HH	RR	RR	HH	HH	RR	HH	RR
1147153|F|0-55:G>C-55:G>C	TGCAGCTCCTAAACCTCCCGCCGAGCCTCCGTGTGCTCCTAGGTGAGCACCCCGTGCATCCCCTTTCCC	3B	226460714	C	G	3B	51.866		HH	RR	RR	HH	RR	HH	HH	HH	-	HH	HH	HH	RR	RR	RR	HH	-	-	HH	HH	RR	HH	HH	RR	HH	-	HH	HH	RR	RR	RR	RR	HH	HH	RR	RR	HH	HH	RR	HH	RR
5411433|F|0-5:C>A-5:C>A	TGCAGCGGTGCCGCCCGCGAGCCGAGATCGGAAGAGCGGTTCAGCAGGAATGCCGAGACCGATCTCGTA	Unknown		C	A	3B	51.866		-	RR	RR	HH	RR	HH	HH	HH	RR	HH	HH	HH	RR	RR	RR	HH	-	HH	HH	HH	RR	HH	HH	RR	HH	HH	HH	HH	RR	RR	RR	RR	HH	HH	RR	RR	HH	HH	RR	HH	RR
2331303|F|0-26:A>G-26:A>G	TGCAGGAGCTTCTTCACTCGATGCTCACCGGCACAGCTCGTGGATGCCCGATGCTTGCTTCTCGTCAGC	3B	253088236	A	G	3B	52.6057		HH	RR	RR	-	RR	-	HH	-	RR	HH	HH	HH	-	-	RR	HH	HH	HH	HH	HH	RR	HH	HH	RR	HH	HH	HH	HH	RR	RR	RR	RR	HH	HH	RR	RR	HH	HH	RR	HH	RR
981583|F|0-50:G>T-50:G>T	TGCAGTCCTTTTTGGGATTGGGGCTGCACTTCAGTCCTTAACCCTGGGGTGTGTCGGATGAAACACCGA	3B	255409587	T	G	3B	52.6057		HH	RR	RR	HH	RR	HH	HH	HH	RR	HH	HH	HH	RR	RR	RR	HH	-	HH	HH	HH	RR	HH	-	RR	HH	HH	HH	HH	RR	RR	RR	RR	HH	HH	RR	RR	HH	HH	RR	HH	RR
1006437|F|0-32:T>C-32:T>C	TGCAGACTCTGGACGGTGAAGCACGAGTGAACTTGACAAAGCCAAAGAGAGAGCGCGTGTGTCCTCCAC	3B	366460853	C	T	3B	52.6057		HH	RR	RR	HH	RR	HH	HH	HH	RR	HH	HH	HH	RR	RR	RR	HH	-	HH	HH	HH	-	HH	HH	RR	HH	HH	HH	HH	RR	RR	RR	RR	HH	HH	RR	RR	HH	HH	RR	HH	RR
1094586|F|0-30:C>T-30:C>T	TGCAGCAACCGCAGCAAGGGCAGAGCGAGGCGGCGTTGGGGAGCGGGGAGGGTAGCAGCGGGAGCAGGG	3B	253088170	C	T	3B	52.6057		HH	RR	RR	HH	RR	HH	HH	HH	RR	HH	HH	HH	RR	RR	RR	-	RR	HH	HH	HH	RR	HH	HH	-	HH	-	HH	HH	RR	RR	RR	RR	HH	HH	RR	RR	HH	HH	RR	HH	RR
4329803|F|0-15:T>A-15:T>A	TGCAGCATGGTTTGGTGGGGTCTCGGTATGTGTTCCTTGGTACCATCCGAGATCGGAAGAGCGGTTCAG	3B	252659272	A	T	3B	52.6057		HH	RR	RR	-	RR	HH	HH	HH	RR	HH	HH	HH	RR	RR	RR	HH	-	HH	-	HH	RR	HH	HH	RR	HH	HH	-	-	RR	RR	RR	RR	-	HH	RR	RR	HH	HH	RR	HH	RR
3953980|F|0-28:C>A-28:C>A	TGCAGCTTGGACCCTTGTGGCAGCAGCGCCTTGTGCTTGCCGAGATCGGAAGAGCGGTTCAGCAGGAAT	3B	356339728	C	A	3B	52.6057		HH	RR	RR	HH	RR	HH	HH	HH	RR	HH	HH	HH	RR	RR	RR	-	-	HH	HH	HH	RR	HH	HH	RR	HH	HH	HH	HH	RR	RR	RR	RR	HH	HH	RR	RR	HH	HH	RR	HH	RR
100007533|F|0-31:T>C-31:T>C	TGCAGCCGTTCCGCGGGCCGGTGGCTCCGCATGCACCACATAGGAGCCGACACATGCACGACTCCGTCG	3B	264790018	C	T	3B	52.6057		HH	RR	-	HH	RR	-	-	-	RR	HH	HH	HH	RR	RR	RR	HH	HH	HH	HH	HH	RR	HH	HH	-	HH	HH	HH	HH	RR	RR	RR	RR	HH	HH	RR	-	HH	HH	RR	HH	RR
3570170|F|0-40:A>G-40:A>G	TGCAGGGCGCTGCAATTTCTGAACTTGCTCGACCTGGGGCAGATGGTCGCGCTGGAGGAAGGGAGAGTC	3B	253060842	A	G	3B	52.6057		HH	RR	RR	-	RR	HH	HH	HH	RR	HH	HH	HH	RR	RR	RR	HH	-	HH	HH	HH	RR	HH	HH	RR	HH	HH	HH	HH	RR	RR	RR	RR	HH	HH	RR	RR	HH	HH	RR	HH	RR
1862769|F|0-63:G>A-63:G>A	TGCAGAATATGCAACACGCACTTGTTCAGAGTTGGGAGTCGAGTGTTTCTCAAGTGCTTCTTGGTTCCT	3B	253664963	G	A	3B	52.6057		HH	RR	RR	HH	RR	HH	-	HH	RR	HH	HH	HH	RR	RR	RR	HH	-	HH	HH	HH	RR	HH	HH	RR	HH	HH	HH	HH	RR	RR	RR	RR	HH	HH	RR	RR	HH	HH	RR	HH	RR
1081343|F|0-21:A>C-21:A>C	TGCAGTTGGGGTCAAGTCAACACGCCGCACGGAGAGCGCAAACACAGAGTTGACACTGTGCACAGACGA	3B	255909735	C	A	3B	52.6057		HH	RR	RR	HH	RR	HH	HH	HH	RR	HH	HH	HH	RR	RR	RR	HH	RR	HH	HH	HH	RR	HH	HH	-	HH	HH	HH	HH	RR	RR	RR	RR	HH	HH	RR	RR	HH	HH	RR	HH	RR
996025|F|0-16:A>T-16:A>T	TGCAGATTCAACAGAAAGACACGTTCAATCAACTTACTATTGAAGCCTTCGCACCTTGATTCTTGAACC	3B	259282389	A	T	3B	52.6057		HH	RR	RR	HH	RR	HH	HH	HH	RR	HH	HH	HH	RR	RR	RR	HH	HH	HH	HH	HH	RR	HH	HH	RR	HH	HH	HH	HH	RR	RR	RR	RR	HH	HH	RR	RR	HH	HH	RR	HH	RR
1092670|F|0-20:C>T-20:C>T	TGCAGGTGAGGCCATGGCCACAGGCGCTGCGTCAGATTCAGTGGGTGTTGCTGTGGAGGAACGGCCAGG	3B	321344298	C	T	3B	52.6057		HH	RR	RR	HH	RR	HH	HH	HH	RR	HH	HH	HH	RR	RR	RR	HH	-	HH	HH	HH	RR	HH	HH	RR	HH	HH	HH	HH	RR	RR	RR	RR	HH	HH	RR	RR	HH	-	RR	HH	RR
4009010|F|0-26:A>G-26:A>G	TGCAGGAGCTTCTTCACTCGATGCTCACCGAGATCGGAAGAGCGGTTCAGCAGGAATGCCGAGACCGAT	Unknown		A	G	3B	53.1957		HH	RR	RR	HH	RR	HH	HH	HH	RR	HH	HH	HH	RR	RR	RR	HH	RR	HH	HH	HH	RR	HH	HH	-	HH	HH	HH	HH	RR	RR	RR	RR	HH	HH	RR	RR	HH	HH	RR	HH	RR
5412095|F|0-15:T>C-15:T>C	TGCAGGTCGTGGGTTTGATTCCCGCCGAGATCGGAAGAGCGGTTCAGCAGGAATGCCGAGACCGATCTC	Unknown		C	T	3B	53.1957		HH	RR	RR	HH	RR	HH	HH	HH	RR	HH	HH	HH	RR	RR	RR	-	-	HH	HH	HH	RR	HH	HH	RR	HH	HH	HH	-	RR	RR	RR	RR	HH	HH	RR	RR	HH	HH	RR	HH	RR
3953568|F|0-56:T>A-56:T>A	TGCAGTGTACGAGGTGTTCGAGCGGATGGCGCACTACGGCATCGCGTCCAACCTGGTGCTGTACCTGAC	3B	254874058	T	A	3B	53.3419		HH	RR	RR	HH	RR	-	-	HH	RR	HH	HH	-	RR	RR	RR	HH	-	HH	HH	HH	RR	HH	HH	RR	HH	HH	HH	HH	RR	RR	RR	RR	HH	HH	RR	RR	HH	HH	RR	HH	RR
991020|F|0-28:G>T-28:G>T	TGCAGGCAGAGATATGAATGCAGGTGCAGGTGCAGTGGCCGCACTCATGAGCTCCACATCTGCGCCGCG	3B	417499023	T	G	3B	54.5361		HH	RR	RR	HH	RR	HH	HH	HH	RR	HH	HH	HH	RR	RR	RR	HH	-	HH	HH	HH	RR	HH	HH	RR	HH	HH	HH	HH	RR	RR	RR	RR	HH	HH	RR	RR	HH	HH	RR	HH	RR
1163941|F|0-58:G>T-58:G>T	TGCAGATCGATCACCAAAAGGCCCGTAGAATCGCCAACGCCGCAAACGAACATACGGTGAAATGGACGG	3B	418183213	T	G	3B	54.6823		HH	RR	RR	HH	-	-	-	-	RR	HH	HH	HH	RR	RR	RR	HH	HH	HH	HH	-	RR	HH	-	RR	HH	HH	HH	HH	RR	RR	RR	RR	HH	HH	RR	RR	HH	HH	RR	HH	RR
1176299|F|0-12:A>G-12:A>G	TGCAGAGATGCGAGTAGCTTTTTTTTGAAAGGGAGATGCGAGTAGCTGAAGTCTGAAGAAACGCACCCA	3B	421533310	A	G	3B	55.1235		HH	RR	RR	-	RR	-	HH	HH	RR	HH	HH	HH	RR	RR	RR	HH	-	HH	HH	HH	RR	HH	HH	-	HH	-	HH	HH	RR	RR	RR	RR	HH	HH	RR	RR	HH	HH	RR	HH	RR
1127848|F|0-8:T>C-8:T>C	TGCAGATCTGCCGATCATTGCGCTTGTCGCCATCAGATCTACTCATTCCACCTCGCCATTGGCCGCCGA	3B	422735840	T	C	3B	55.1235		HH	RR	RR	HH	RR	HH	HH	HH	RR	HH	HH	HH	RR	RR	RR	HH	-	HH	HH	HH	RR	HH	HH	RR	HH	HH	HH	HH	RR	RR	RR	RR	HH	HH	RR	RR	HH	HH	RR	HH	-
1083901|F|0-37:C>T-37:C>T	TGCAGATTCTAGTGCGCGCACCGCAAACCCAAGACGGCTGCTGTCCTATCACTACTCAGACGAGTACCA	3B	421533376	C	T	3B	55.1235		HH	RR	RR	HH	RR	HH	HH	HH	RR	HH	HH	HH	RR	RR	RR	HH	-	HH	HH	HH	RR	HH	HH	RR	HH	HH	HH	HH	RR	RR	RR	RR	HH	HH	RR	RR	HH	HH	RR	HH	RR
1217840|F|0-63:T>C-63:T>C	TGCAGGGTTTCGTTTCTGACCAAGACGGCAACGTCGTTCTCAGTATACGGCTGTCCCTTTCCTTGAGCT	3B	426812621	T	C	3B	55.8632		-	RR	RR	HH	RR	-	HH	HH	RR	HH	HH	HH	RR	RR	RR	HH	RR	HH	HH	HH	RR	HH	HH	RR	HH	-	HH	HH	RR	-	RR	RR	HH	HH	RR	RR	HH	HH	RR	HH	RR
5969857|F|0-31:C>G-31:C>G	TGCAGCCGTGTGTGCGTATGTGTTGTGTATGCCCGAGATCGGAAGAGCGGTTCAGCAGGAATGCCGAGA	3B	429483219	G	C	3B	56.1565		HH	RR	RR	HH	RR	HH	HH	HH	RR	HH	HH	HH	RR	RR	RR	HH	-	HH	HH	HH	RR	HH	HH	RR	-	-	HH	HH	RR	RR	RR	RR	HH	HH	RR	RR	HH	HH	RR	HH	RR
3022270|F|0-6:T>C-6:T>C	TGCAGCTCCGTTCGTTTTAAATCTCTTTCGACCTAGATCTCCCGAGATCGGAAGAGCGGTTCAGCAGGA	3B	432664685	T	C	3B	56.1565		HH	RR	RR	HH	RR	HH	HH	HH	RR	HH	HH	HH	RR	RR	RR	HH	-	HH	HH	-	RR	HH	HH	RR	HH	HH	HH	HH	RR	RR	RR	RR	HH	HH	RR	RR	HH	HH	RR	HH	RR
3954147|F|0-38:G>A-38:G>A	TGCAGGGATGAGACATTGCCGAGGCAGTAGGAAAAGAGGCCGAGATCGGAAGAGCGGTTCAGCAGGAAT	3B	433329827	G	A	3B	56.1565		HH	RR	RR	HH	RR	HH	HH	HH	RR	HH	HH	HH	-	RR	RR	HH	HH	HH	HH	HH	RR	HH	HH	RR	HH	HH	HH	HH	RR	RR	RR	RR	HH	HH	RR	RR	HH	HH	RR	HH	-
1208089|F|0-55:C>T-55:C>T	TGCAGTACCCACAAGGGCACTGCCTGTCTGCGGGGGAGCTCGCCACCATCCTGGGCGCGCAGTACATGC	3B	436997930	C	T	3B	56.1565		HH	RR	RR	HH	RR	HH	HH	HH	RR	HH	HH	HH	RR	RR	RR	HH	-	HH	HH	HH	RR	HH	HH	-	HH	HH	HH	HH	RR	RR	RR	RR	HH	HH	RR	RR	HH	HH	RR	HH	RR
1082488|F|0-65:G>T-65:G>T	TGCAGGCTGCGCCCTCGGCCTCGGGGTGGTCCGTGCGGGCGACAGGGACGTGTGCTGCCGCGCGCGCTC	3B	450878234	G	T	3B	57.8137		HH	RR	RR	HH	RR	HH	HH	HH	RR	HH	HH	HH	RR	RR	RR	HH	-	HH	HH	HH	RR	-	RR	RR	HH	HH	HH	HH	RR	RR	RR	RR	HH	HH	RR	RR	HH	HH	RR	HH	RR
1002349|F|0-51:G>C-51:G>C	TGCAGGCGCCAGGTCCCTTGCGCGGCGCTGAAGGCGCCCTATAGGAGGTCCGCCGAATGACCTCTTGTC	3B	471613025	G	C	3B	58.4037		HH	RR	RR	HH	RR	HH	-	HH	RR	HH	HH	-	RR	RR	RR	HH	RR	HH	HH	HH	RR	HH	-	-	-	-	HH	HH	RR	RR	RR	RR	HH	HH	RR	RR	HH	HH	RR	HH	RR
3021607|F|0-13:A>G-13:A>G	TGCAGAGAAGCAAATGCTGCTTCAACTGGCTGATCTCTTATTCCGAGATCGGAAGAGCGGTTCAGCAGG	3B	470392729	A	G	3B	58.4037		HH	RR	RR	HH	RR	HH	HH	HH	RR	HH	HH	HH	RR	RR	RR	HH	-	HH	HH	HH	RR	HH	RR	RR	HH	HH	HH	HH	RR	RR	RR	RR	HH	HH	RR	RR	HH	HH	RR	HH	RR
1005323|F|0-5:A>G-5:A>G	TGCAGAAAAAGCGCAAAGCGCGCCGAGATATTTTGGTTGACTGGCTGGATCCAAAAAAGAAATCATCCA	3B	474890933	G	A	3B	58.5499		HH	RR	RR	HH	RR	HH	HH	HH	RR	HH	HH	HH	RR	RR	RR	HH	-	HH	HH	HH	RR	HH	RR	-	HH	HH	HH	HH	RR	RR	RR	RR	HH	HH	RR	RR	HH	HH	RR	HH	RR
2263746|F|0-49:G>A-49:G>A	TGCAGCCTAACCCCAAGGCGGAGCTCATCCTTCAGACCCAAGAGAAACTGAGACACAAAAAACTTGGGG	3B	473361593	G	A	3B	58.5499		HH	RR	RR	HH	RR	HH	HH	HH	RR	HH	HH	HH	RR	RR	RR	HH	-	HH	HH	HH	RR	HH	RR	RR	HH	HH	HH	HH	RR	RR	RR	RR	HH	HH	RR	RR	HH	HH	RR	HH	RR
4396634|F|0-18:T>C-18:T>C	TGCAGCGACACAGATTAGTGATTTGACCGAGATCGGAAGAGCGGTTCAGCAGGAATGCCGAGACCGATC	Unknown		T	C	3B	58.5499		HH	RR	RR	HH	RR	HH	HH	HH	RR	HH	HH	HH	RR	RR	RR	HH	-	HH	HH	HH	RR	HH	RR	RR	HH	HH	HH	HH	RR	RR	RR	RR	HH	HH	RR	RR	HH	HH	RR	HH	RR
12773349|F|0-13:C>T-13:C>T	TGCAGCAGTTTGACGTGAACGGTGGGCTTACCGAGATCGGAAGAGCGGTTCAGCAGGAATGCCGAGACC	Unknown		T	C	3B	58.6961		HH	RR	RR	HH	RR	HH	HH	HH	RR	HH	HH	HH	RR	RR	RR	HH	-	HH	HH	HH	RR	HH	RR	RR	HH	HH	HH	HH	RR	RR	RR	RR	HH	HH	RR	RR	HH	HH	RR	HH	RR
4396130|F|0-5:C>G-5:C>G	TGCAGCCAGAAGGTCATCGTGCCGAGATCGGAAGAGCGGTTCAGCAGGAATGCCGAGACCGATCTCGTA	Unknown		G	C	3B	58.6961		HH	RR	RR	HH	RR	HH	HH	HH	RR	HH	HH	HH	RR	RR	RR	HH	-	HH	HH	HH	RR	HH	RR	RR	HH	HH	HH	HH	RR	RR	RR	RR	HH	HH	RR	RR	HH	HH	RR	HH	RR
2280760|F|0-33:A>C-33:A>C	TGCAGGTGCGGATTCGTTTGCTGGTACCCCGCCAGTGTGCGCCGCCCATCCGTATGATTCGGTTCCTGT	3B	488272137	A	C	3B	58.8423		HH	RR	RR	HH	RR	HH	HH	HH	RR	HH	HH	HH	RR	RR	RR	HH	-	-	-	HH	RR	HH	RR	RR	HH	HH	HH	HH	-	RR	RR	RR	HH	HH	RR	RR	HH	HH	RR	HH	RR
1110846|F|0-7:T>C-7:T>C	TGCAGCGTGTCGGTGTCGGCCTCGTGCTCTCCATCTTCTCCATGTGCATCGCCGCCGTCGTGGAGATGC	3B	490690725	T	C	3B	58.8423		HH	RR	RR	HH	RR	HH	HH	HH	RR	HH	HH	HH	RR	RR	RR	HH	-	HH	HH	-	RR	HH	RR	RR	-	HH	HH	HH	RR	RR	RR	RR	HH	HH	RR	RR	HH	HH	RR	HH	RR
2260676|F|0-11:C>T-11:C>T	TGCAGCCTTTGCTGACAAATTCAATCGACTCCAAGCAACCACGACGAAGTTGTCCATCTTGTCTTTTTC	3B	492173017	T	C	3B	58.8423		HH	RR	RR	HH	RR	HH	HH	HH	RR	HH	HH	HH	RR	RR	RR	-	-	HH	HH	HH	RR	HH	RR	RR	HH	HH	HH	HH	RR	RR	RR	RR	HH	HH	RR	RR	HH	HH	RR	HH	RR
3024157|F|0-12:C>A-12:C>A	TGCAGTAGGCAGCAGCCGCAGCTAAGCAACGAGCATCTGTAGCGCATCGCCTCAGCTAGCGAGCAACAG	3B	502806597	C	A	3B	59.4323		-	RR	RR	HH	RR	-	HH	HH	RR	HH	HH	HH	RR	RR	RR	HH	-	HH	HH	HH	RR	HH	RR	RR	HH	HH	HH	HH	RR	RR	RR	RR	HH	HH	RR	-	HH	HH	RR	HH	RR
3533310|F|0-28:G>C-28:G>C	TGCAGGGTCAGAGAAGTTGAGGTGCTCGGTGAGCGTCCTCTCGATGCAGATGCCACCGTCCGCGCCGGG	3B	511328354	G	C	3B	60.9343		HH	RR	RR	HH	RR	HH	HH	HH	RR	HH	HH	HH	RR	RR	RR	HH	-	HH	HH	HH	HH	HH	RR	-	HH	HH	HH	HH	RR	RR	RR	RR	HH	HH	RR	-	HH	HH	RR	HH	RR
1023772|F|0-11:T>C-11:T>C	TGCAGTGAGCGTAGCAGCAGTCTGTAGAAGAAGTAGGCGGTGGCACAGTTGCAGGAAGGTGGAGCGATG	3B	520740925	C	T	3B	61.0805		HH	RR	RR	HH	RR	HH	HH	HH	RR	HH	HH	HH	RR	RR	RR	HH	RR	HH	HH	HH	HH	HH	RR	RR	HH	HH	HH	HH	RR	RR	RR	RR	HH	HH	RR	-	HH	HH	RR	HH	RR
988433|F|0-60:T>C-60:T>C	TGCAGGAAAACACATGTCAAATCCCAAAACTTTTGCACAAATATACTGCTTGTAACGGACTGTAGGTAG	3B	511449097	C	T	3B	61.0805		-	RR	-	HH	RR	HH	HH	HH	RR	HH	HH	HH	RR	RR	RR	HH	-	HH	HH	-	HH	HH	RR	RR	HH	HH	HH	HH	RR	-	RR	RR	HH	HH	RR	-	HH	HH	RR	HH	RR
1024739|F|0-31:C>G-31:C>G	TGCAGTGATAGCAGATGGACTCGTGGACGCGCTCCACTTGCACAGATCATAGATTGTTGGTCGCGCTTG	3B	507296163	G	C	3B	61.0805		HH	RR	RR	HH	RR	HH	HH	HH	RR	HH	HH	HH	RR	RR	RR	HH	-	HH	HH	HH	HH	HH	RR	RR	HH	HH	HH	HH	RR	RR	RR	RR	HH	HH	RR	-	HH	HH	RR	HH	RR
3949652|F|0-17:A>G-17:A>G	TGCAGCAGCTCGGCGTCAGGCATGCGGCGGCCGAGGTCCGAGATCGGAAGAGCGGTTCAGCAGGAATGC	3B	511327964	A	G	3B	61.8202		-	RR	RR	-	RR	-	HH	HH	RR	HH	HH	-	RR	RR	RR	HH	-	HH	HH	-	HH	HH	RR	RR	HH	HH	HH	HH	RR	RR	RR	RR	HH	HH	RR	RR	-	HH	RR	HH	RR
4439728|F|0-24:T>C-24:T>C	TGCAGCAGCGTCCATGGGGGACTGTGCCGTGGAGAACGGCCACGCCCACGCGAAGGAAGAGGACGCGCC	3B	523732789	T	C	3B	61.8202		HH	RR	RR	HH	RR	HH	HH	HH	RR	HH	HH	HH	RR	RR	RR	HH	-	HH	HH	HH	HH	HH	RR	RR	HH	HH	HH	HH	RR	RR	RR	RR	HH	HH	RR	-	HH	HH	RR	HH	RR
977032|F|0-20:G>T-20:G>T	TGCAGGTTTTGAATATTAGAGATTTGCTTGGTTAACCATGGCGTAAGCGGTTTTTAATACCGAGATCGG	3B	541256369	G	T	3B	63.3221		HH	RR	RR	HH	RR	HH	HH	HH	RR	HH	HH	-	RR	RR	RR	RR	-	HH	HH	HH	HH	HH	RR	RR	HH	HH	HH	HH	RR	RR	RR	RR	HH	HH	RR	-	HH	HH	RR	HH	RR
1119954|F|0-65:T>C-65:T>C	TGCAGCGCAGAGCAGAACGTCCATCCGTCCGTCCGTCATGGAAGCGGGGAGATGGCATCTCCAACTGTC	3B	542066475	T	C	3B	63.3221		HH	RR	RR	HH	RR	HH	HH	HH	RR	HH	HH	HH	RR	RR	RR	RR	HH	HH	HH	HH	HH	HH	RR	RR	HH	HH	HH	HH	RR	RR	RR	RR	HH	HH	RR	-	HH	HH	RR	HH	RR
993237|F|0-17:T>C-17:T>C	TGCAGAAAAGCAGTTCTTCTTTCTACTACTCCATAACCATCCAGAACACCTGCACAAGGTCCCGAGATC	3B	548826299	T	C	3B	63.6154		HH	RR	RR	HH	RR	HH	HH	HH	RR	HH	HH	HH	RR	RR	RR	RR	HH	HH	HH	HH	HH	HH	RR	RR	HH	HH	HH	HH	RR	RR	RR	RR	HH	HH	RR	-	HH	HH	RR	HH	RR
2281763|F|0-38:G>A-38:G>A	TGCAGGAGCGTCCGTCCGTCACGTCGAAGTGGATGCCAGTGGTGTGGTGAAGAGCTCTGTGTCATTGTC	3B	553445569	G	A	3B	63.6154		HH	RR	RR	HH	RR	HH	HH	HH	RR	HH	HH	HH	RR	RR	RR	-	HH	HH	HH	HH	HH	HH	RR	RR	-	HH	HH	HH	RR	RR	RR	RR	HH	HH	RR	-	HH	-	RR	HH	RR
7350933|F|0-23:A>T-23:A>T	TGCAGTACTTTTAAGCATGCATTATAAACCGAGATCGGAAGAGCGGTTCAGCAGGAATGCCGAGACCGA	Unknown		T	A	3B	63.6154		HH	RR	RR	HH	RR	HH	HH	HH	RR	HH	HH	HH	RR	RR	RR	RR	HH	HH	HH	HH	HH	HH	RR	RR	HH	HH	HH	HH	RR	RR	RR	RR	HH	HH	RR	-	HH	HH	RR	HH	RR
7940612|F|0-23:T>C-23:T>C	TGCAGGTTCAGTCGTCCTGTGCTTCCGAGATCGGAAGAGCGGTTCAGCAGGAATGCCGAGACCGATCTC	Unknown		C	T	3B	63.6154		HH	RR	RR	HH	RR	HH	HH	HH	RR	HH	HH	HH	RR	RR	RR	RR	HH	HH	HH	HH	HH	HH	RR	RR	-	HH	HH	HH	RR	RR	RR	RR	HH	HH	RR	-	HH	HH	RR	HH	RR
3947542|F|0-52:G>A-52:G>A	TGCAGAGGATAGATGAGGAGCTGCTCAGGCGACCGCTCGACGGCGTCACGCCGGGACAGTGGTGCGCCG	3B	548305143	G	A	3B	63.9086		HH	RR	RR	HH	RR	-	HH	HH	RR	HH	HH	HH	-	RR	RR	RR	HH	HH	HH	HH	HH	HH	RR	HH	HH	HH	HH	HH	RR	RR	RR	RR	HH	HH	RR	-	HH	HH	RR	HH	RR
3064910|F|0-28:C>A-28:C>A	TGCAGAACTATACTGCAAGAGAAAAAAACATCCCTCGGCTTGCTCCGAGATCGGAAGAGCGGTTCAGCA	Unknown		C	A	3B	65.1029		HH	RR	RR	HH	RR	HH	HH	HH	RR	HH	HH	HH	RR	RR	RR	-	HH	HH	HH	HH	HH	HH	RR	RR	HH	HH	HH	HH	RR	RR	RR	RR	HH	HH	RR	-	HH	HH	RR	HH	RR
992754|F|0-41:C>T-41:C>T	TGCAGGTAAGCGCCGACGCACCTTGGTGATCGCCGTCGCCGCGGCTATTTCCGAGATCGGAAGAGCGGT	3B	560916319	T	C	3B	65.5441		HH	RR	RR	HH	RR	HH	HH	HH	RR	HH	HH	HH	-	RR	RR	RR	HH	HH	HH	-	HH	HH	RR	RR	HH	HH	HH	HH	RR	RR	RR	RR	HH	HH	RR	-	HH	HH	RR	HH	RR
3064753|F|0-23:T>C-23:T>C	TGCAGCGTTCAAGGCGTCGATCTTGGAACGCGCGAGCCGAGATCGGAAGAGCGGTTCAGCAGGAATGCC	Unknown		T	C	3B	65.5441		HH	RR	RR	HH	RR	HH	HH	HH	RR	HH	HH	-	-	RR	RR	RR	HH	HH	HH	HH	-	HH	-	RR	HH	HH	HH	HH	RR	-	RR	RR	HH	-	RR	-	HH	HH	RR	HH	RR
2345666|F|0-60:C>G-60:C>G	TGCAGTGCCGGTCCCAGTCGTCGGAGGTGCACGTGCCCAAGCCCAAGGCTAGCAGCTCCACCGCTGGCA	3B	562558565	C	G	3B	65.9853		HH	RR	RR	HH	RR	HH	HH	HH	RR	HH	HH	HH	RR	RR	RR	RR	HH	HH	HH	HH	-	HH	RR	RR	HH	HH	HH	HH	RR	RR	RR	RR	HH	HH	RR	-	-	HH	RR	HH	RR
1068424|F|0-41:C>G-41:C>G	TGCAGTGTTATATACTTGCCCAACGCCCATTACAGTTGATGCTATAAACCCGAGATCGGAAGAGCGGTT	3B	592440291	C	G	3B	67.6425		HH	RR	RR	HH	RR	HH	HH	HH	RR	HH	HH	RR	RR	RR	RR	RR	HH	HH	HH	HH	HH	HH	RR	RR	HH	HH	HH	HH	RR	RR	RR	RR	HH	HH	RR	-	HH	HH	RR	HH	RR
1239225|F|0-34:T>C-34:T>C	TGCAGCTCAAGGAGTTCGCGCCGCCGTTCCTGGATAGAAGCCTGTCCGACAAGGACATCGTGACGGGGG	3B	596291228	C	T	3B	68.0837		HH	RR	RR	HH	RR	-	HH	HH	RR	HH	HH	RR	RR	RR	RR	RR	HH	HH	HH	HH	HH	HH	RR	RR	HH	HH	HH	HH	RR	RR	RR	RR	HH	HH	RR	-	HH	HH	-	HH	RR
3945741|F|0-11:G>A-11:G>A	TGCAGATGGGCGTGATGCTCACGACGGCGACCGTGGTGGTCACCGCTGGCATCGTCGTAGTGAGCTTGT	3B	648855354	A	G	3B	71.5159		HH	RR	RR	HH	RR	HH	HH	HH	RR	HH	HH	RR	RR	RR	RR	-	HH	HH	HH	HH	HH	HH	RR	RR	HH	HH	HH	RR	RR	RR	RR	RR	RR	HH	RR	-	HH	-	RR	HH	RR
1092438|F|0-23:A>G-23:A>G	TGCAGTGTCAGGTGAAAATAGGAAATCTAAGAGGAACGAGTTTGGCATCGCGGTGACATCCAAACAACT	3B	653538624	G	A	3B	73.1731		HH	RR	RR	HH	RR	-	-	HH	RR	HH	HH	-	-	RR	RR	RR	HH	HH	HH	HH	-	HH	RR	RR	-	HH	HH	RR	RR	-	RR	RR	RR	HH	RR	-	HH	RR	RR	HH	RR
1231107|F|0-45:G>T-45:G>T	TGCAGTGTCCTAGCGGCCACACGCCAACGGCGACGGCGGCATCGGGTTGCGGCCGAGATCGGAAGAGCG	3B	653810881	T	G	3B	73.1731		HH	RR	RR	HH	RR	HH	-	HH	RR	HH	HH	HH	RR	-	RR	RR	-	HH	HH	HH	HH	HH	RR	RR	-	HH	HH	RR	-	RR	RR	RR	RR	HH	RR	-	HH	-	RR	HH	RR
3570053|F|0-15:A>T-15:A>T	TGCAGGCCCAGAAGCAGACCTCGAAACCTCTCCACGTTGCCGCTGAACTCCCCGTGCTTCCAAATCCTG	3B	660074793	T	A	3B	74.2149		HH	HH	RR	HH	RR	HH	HH	HH	RR	HH	HH	HH	RR	RR	RR	-	HH	HH	HH	HH	HH	HH	RR	RR	HH	HH	HH	RR	RR	RR	RR	RR	RR	HH	RR	-	HH	-	RR	HH	RR
1009474|F|0-23:G>A-23:G>A	TGCAGGGCGGTGGTCGGGGGAGGGGCTGAGACAGCGCGGGCACTCAGCCGAGATCGGAAGAGCGGTTCA	5D	376800716	A	G	3B	74.2149		HH	HH	RR	HH	RR	HH	HH	HH	RR	HH	HH	HH	RR	RR	RR	RR	HH	HH	HH	HH	HH	HH	RR	RR	HH	HH	HH	RR	RR	RR	RR	RR	RR	HH	RR	-	HH	-	RR	HH	RR
1145893|F|0-31:A>T-31:A>T	TGCAGGTAGTCGTCCATGCCGGGCATGTCCAAAGACGAGCCAAACTGAAATTTGGAGCAAGGCGTCAGA	3B	663849911	A	T	3B	74.5082		HH	HH	RR	HH	RR	HH	HH	HH	RR	HH	HH	HH	RR	RR	RR	RR	HH	HH	HH	HH	HH	HH	RR	RR	-	HH	HH	RR	RR	-	RR	RR	RR	HH	RR	-	HH	-	RR	HH	RR
2258028|F|0-57:T>A-57:T>A	TGCAGGTCGACAGAGAAGATGCTGGAGCAGTCGGGCTCCTTCTCGACCCACGAGTACTGGTCCACCGTG	3B	666375015	A	T	3B	75.0982		HH	HH	RR	HH	RR	-	HH	HH	RR	HH	HH	HH	RR	RR	-	-	HH	HH	HH	HH	HH	HH	RR	RR	HH	HH	HH	RR	RR	RR	RR	RR	RR	HH	RR	-	HH	-	RR	HH	RR
1059080|F|0-8:A>G-8:A>G	TGCAGGTCACCCTGTAACAGTACAGCAAAAGCAGCTCAACATGCAGCAGCAGCATTTCATCCGAGATCG	3B	663951028	G	A	3B	75.0982		HH	HH	RR	HH	RR	HH	HH	HH	RR	HH	HH	HH	RR	RR	RR	RR	HH	HH	HH	HH	HH	HH	RR	RR	HH	HH	HH	-	RR	RR	RR	RR	RR	HH	RR	-	HH	-	RR	HH	RR
2265549|F|0-51:G>A-51:G>A	TGCAGCTGGCCTGGCTCTTTTACTTTTACTTACGTGCACCCTCGGTCGATCGGCATCGACCGACCAAAT	3B	666217999	A	G	3B	75.0982		HH	HH	RR	HH	RR	HH	HH	HH	RR	HH	HH	-	RR	RR	RR	RR	-	HH	HH	-	-	HH	RR	RR	HH	HH	HH	RR	RR	RR	RR	RR	RR	HH	RR	-	-	-	RR	HH	RR
3944879|F|0-22:A>G-22:A>G	TGCAGTCGTATCGTAGCTCAGCAGCAGCATCCGAGATCGGAAGAGCGGTTCAGCAGGAATGCCGAGACC	3B	664394969	G	A	3B	75.0982		HH	HH	RR	HH	RR	HH	HH	HH	RR	HH	HH	HH	RR	RR	RR	RR	HH	HH	HH	HH	HH	HH	RR	RR	HH	HH	HH	RR	RR	RR	RR	RR	RR	HH	RR	-	HH	-	RR	HH	RR
5324007|F|0-13:C>T-13:C>T	TGCAGCAACACCTCGCCTCCTCGCCCGAGATCGGAAGAGCGGTTCAGCAGGAATGCCGAGACCGATCTC	Unknown		T	C	3B	75.0982		HH	HH	RR	HH	RR	HH	HH	HH	RR	HH	HH	HH	RR	RR	RR	RR	HH	HH	HH	HH	HH	HH	RR	RR	HH	HH	HH	RR	RR	RR	RR	RR	RR	HH	RR	-	HH	-	RR	HH	RR
5411850|F|0-9:G>A-9:G>A	TGCAGGACAGTGCGGACCACGGCGACAAGTCCGAGGAGACGACGCCGCGGCCGAAGCTGAAGCCCCTGC	3B	667934462	G	A	3B	75.0982		HH	HH	RR	HH	RR	HH	HH	HH	RR	HH	HH	HH	RR	RR	RR	RR	HH	HH	HH	HH	HH	HH	RR	RR	HH	HH	HH	RR	RR	RR	RR	RR	RR	HH	RR	-	HH	-	RR	HH	RR
2262002|F|0-8:C>T-8:C>T	TGCAGCTACGCCTTACGTTGTCGATATTTATCTCGTCCCTTTCGCTCTTAGCAACGAGATTGCATTTGG	3B	661306672	T	C	3B	75.0982		HH	HH	RR	-	RR	HH	HH	HH	RR	HH	HH	HH	RR	RR	RR	RR	HH	HH	HH	HH	HH	HH	RR	RR	HH	HH	HH	RR	RR	RR	RR	RR	RR	HH	RR	HH	HH	-	RR	-	RR
2265259|F|0-34:C>G-34:C>G	TGCAGTCTCTCGGGGACACCACCTCCGAGCTCGACGGCGTGCAAAAAATTCTGCGCGTCGTGCCGCCTA	3B	666282069	G	C	3B	75.0982		HH	HH	RR	HH	RR	HH	HH	HH	RR	HH	HH	HH	RR	RR	RR	RR	HH	HH	HH	HH	HH	-	RR	RR	HH	HH	HH	RR	RR	-	RR	RR	RR	HH	RR	-	HH	-	RR	HH	RR
1076556|F|0-22:G>T-22:G>T	TGCAGCTGTCAACGACAACAGCGTGACGAGCTACAGTGCAGAATACAGAGATAAAAAACTAGAACAGAG	3B	666281196	T	G	3B	75.0982		HH	HH	RR	HH	RR	-	HH	HH	RR	HH	HH	HH	RR	RR	RR	RR	HH	HH	HH	HH	HH	HH	RR	RR	HH	HH	HH	RR	RR	RR	RR	RR	RR	HH	RR	-	HH	-	RR	HH	RR
3034437|F|0-8:A>G-8:A>G	TGCAGCCCATAGCAGCTCATTCGAGGTGCCCGAAACCGAGATCGGAAGAGCGGTTCAGCAGGAATGCCG	3B	668760204	G	A	3B	76.14		-	-	RR	-	RR	HH	-	-	RR	HH	-	-	RR	RR	RR	RR	HH	HH	HH	-	HH	HH	RR	RR	-	HH	HH	RR	RR	-	RR	RR	RR	HH	RR	-	HH	-	RR	HH	-
1091431|F|0-8:G>C-8:G>C	TGCAGTCGGAGGTTCGCTCGGACTCCTCCCCTACTTGCACGACCTAGTTCCGAAGGACAGTCACTTGGT	3B	668760138	C	G	3B	76.14		HH	HH	RR	HH	RR	HH	-	HH	RR	HH	HH	HH	RR	RR	RR	RR	HH	-	HH	-	-	HH	RR	RR	HH	HH	HH	RR	RR	RR	RR	RR	RR	HH	RR	-	HH	-	RR	HH	RR
1109056|F|0-68:C>T-68:C>T	TGCAGATCATCTCTGGTGTTTTATCTGAACAATTGTTTGCCTGCTAATGCTATGCTGAATCTGGAGCAC	3B	670258689	T	C	3B	76.4332		HH	HH	RR	HH	RR	HH	HH	HH	RR	HH	-	HH	RR	RR	RR	-	HH	HH	HH	HH	HH	HH	-	-	HH	HH	HH	RR	RR	RR	RR	RR	RR	HH	RR	-	HH	-	RR	HH	RR
1058702|F|0-13:A>G-13:A>G	TGCAGCAAAAATCAACATCATTATCCACTCAGAACTGTAACAAAGATAGGCTTACTGAGAAAAAGGGTT	3B	670345247	G	A	3B	76.4332		HH	HH	RR	HH	RR	HH	HH	HH	RR	HH	HH	HH	RR	RR	RR	RR	HH	HH	HH	-	HH	HH	RR	-	HH	HH	HH	RR	RR	RR	RR	RR	RR	HH	RR	-	HH	-	RR	HH	RR
1090368|F|0-61:C>T-61:C>T	TGCAGACCTCCACCTCCCGCAAGCAGCCTCCGTGTACGGCTCCCAGCACACCCGCCTCCACCTGAACTT	3B	668876748	T	C	3B	76.5794		HH	HH	RR	HH	RR	HH	HH	HH	RR	HH	HH	HH	RR	RR	RR	-	HH	HH	HH	HH	HH	HH	RR	RR	HH	HH	HH	RR	RR	RR	RR	RR	RR	HH	RR	-	HH	-	RR	HH	RR
1247725|F|0-36:T>C-36:T>C	TGCAGTCCAGGATGCTATCGCGGTCCTCCACAGCACTGTGGCGGCTGGTGGTAGACGTACGTCTGGGGT	3B	681607069	C	T	3B	81.7424		HH	HH	RR	HH	HH	HH	HH	HH	RR	HH	HH	HH	RR	RR	RR	RR	HH	HH	HH	HH	HH	HH	RR	RR	HH	HH	HH	RR	RR	RR	RR	RR	RR	RR	RR	HH	-	RR	RR	HH	RR
3957291|F|0-62:C>G-62:C>G	TGCAGTCCAGGATCGCTGCGCGCGCGCAAGGTGGCCGGGAAGATCTTGGTGTGCGTCGCCACCGACTCG	3B	681939059	C	G	3B	81.8886		HH	HH	RR	HH	HH	HH	HH	HH	RR	HH	HH	HH	RR	RR	RR	-	HH	HH	HH	HH	-	HH	RR	RR	HH	-	HH	RR	RR	RR	RR	RR	RR	RR	RR	HH	-	RR	RR	HH	RR
1088714|F|0-53:A>G-53:A>G	TGCAGAGGATCCCAACCCGCGCATCTGATGGTGTATCAACCACCTTATGATACACCGAGATCGGAAGAG	3B	695470791	G	A	3B	83.0829		HH	HH	RR	HH	HH	RR	HH	HH	RR	HH	HH	HH	RR	RR	RR	RR	HH	HH	HH	-	HH	HH	RR	RR	HH	HH	HH	RR	HH	RR	RR	RR	RR	RR	RR	HH	-	RR	RR	HH	RR
981221|F|0-48:C>T-48:C>T	TGCAGAATCAACTCTTTCTTTGATAGAGGTCTTCTTTTTTACTGATTACCCGAGATCGGAAGAGCGGTT	3B	683138456	C	T	3B	83.2291		-	HH	-	HH	HH	RR	-	HH	RR	HH	HH	HH	RR	RR	RR	RR	HH	HH	HH	HH	HH	HH	RR	RR	HH	HH	HH	RR	RR	RR	RR	RR	RR	RR	RR	HH	-	RR	RR	HH	RR
1217373|F|0-41:A>G-41:A>G	TGCAGTCCAGTTCAGTGAGTTTAGCCTGTGATCCACCTGACAGAATCCGATACAGTTAATTAACTAACC	3B	690006654	A	G	3B	83.2291		HH	HH	RR	HH	HH	-	HH	HH	RR	HH	HH	HH	RR	RR	RR	RR	HH	HH	HH	HH	HH	HH	RR	RR	HH	HH	HH	RR	RR	RR	RR	RR	RR	RR	RR	HH	-	RR	RR	HH	RR
2259147|F|0-11:C>G-11:C>G	TGCAGCCACCGCAGACGAGAGGAGAGGAGCCATGCCGCGCGGCAAGACGCCGACGGGCCTCATCGAGAA	3B	694828456	G	C	3B	83.2291		HH	HH	RR	HH	HH	RR	HH	HH	RR	HH	HH	HH	RR	RR	RR	RR	HH	HH	HH	HH	HH	HH	RR	RR	HH	HH	HH	RR	RR	RR	RR	RR	RR	RR	RR	HH	HH	RR	RR	HH	RR
5580115|F|0-12:G>A-12:G>A	TGCAGAGTGGGGGCGGGCGGGGGTTAAGTAACCGAGATCGGAAGAGCGGTTCAGCAGGAATGCCGAGAC	Unknown		G	A	3B	83.2291		HH	HH	RR	HH	HH	RR	HH	HH	RR	HH	HH	HH	RR	RR	RR	RR	HH	HH	HH	HH	HH	HH	RR	RR	HH	HH	HH	RR	RR	RR	RR	RR	RR	RR	RR	HH	-	RR	RR	HH	RR
1319156|F|0-64:A>T-64:A>T	TGCAGAACTTTCTTGCCCCTTAAACAAGCCGACCTTTGCTTCGCTACACCCTCCCTAAAAAACCATTAA	3B	691964650	A	T	3B	83.2291		HH	HH	RR	HH	HH	RR	HH	HH	RR	-	HH	HH	RR	RR	RR	RR	HH	-	HH	-	-	HH	RR	RR	-	HH	HH	RR	RR	RR	RR	RR	RR	RR	RR	HH	HH	RR	RR	HH	RR
1862716|F|0-13:A>C-13:A>C	TGCAGTCTGCATGACCATGGCAACTACTTGGTGAACTCGAGAGCCCAGAAGTTACCGAAGATGTAGGTG	3B	687662705	C	A	3B	83.3753		HH	HH	RR	HH	HH	RR	HH	HH	RR	HH	HH	HH	RR	RR	RR	RR	HH	HH	HH	HH	HH	HH	RR	RR	-	HH	HH	RR	RR	RR	RR	RR	RR	RR	RR	HH	-	RR	RR	HH	RR
2281515|F|0-24:C>T-24:C>T	TGCAGCCCACGGGCGATGGCGGCGCGGTCGTCGAGACTGCGCGCGTGGACTCCGAGATCGGAAGAGCGG	3B	694828007	C	T	3B	83.3753		HH	-	RR	HH	HH	RR	HH	HH	RR	HH	HH	HH	RR	RR	RR	RR	HH	HH	HH	HH	HH	HH	RR	RR	HH	HH	HH	RR	RR	RR	RR	RR	RR	RR	RR	HH	-	RR	RR	HH	RR
1117727|F|0-19:T>C-19:T>C	TGCAGCGAAGGAAATGCAGTTCAGAACAGATATGTGGGCGTGTGTGTATGCTGTGCGCGCGCGCGCTGG	3B	695966082	C	T	3B	83.3753		HH	HH	RR	HH	HH	RR	HH	HH	RR	HH	HH	HH	RR	RR	RR	RR	HH	HH	HH	HH	HH	-	RR	RR	HH	HH	HH	RR	RR	RR	RR	RR	RR	RR	RR	HH	-	RR	RR	HH	RR
1110295|F|0-26:G>T-26:G>T	TGCAGATGCTCTTATGTTCCGCTGTGGGTGGGGTTTTACGGATTTTGTTGTTGTACGTCCGAGATCGGA	3B	701796292	T	G	3B	84.4171		HH	HH	RR	HH	HH	RR	HH	HH	RR	HH	HH	HH	RR	RR	RR	RR	-	HH	HH	HH	HH	HH	RR	RR	HH	HH	HH	RR	RR	RR	RR	RR	RR	RR	RR	HH	-	RR	RR	HH	RR
3064908|F|0-13:G>C-13:G>C	TGCAGCAGCGTCGGCGCGAACGAACGAGGAAAGTCCGAGATCGGAAGAGCGGTTCAGCAGGAATGCCGA	3B	701828362	C	G	3B	84.4171		HH	HH	RR	HH	HH	RR	HH	HH	RR	HH	-	HH	RR	RR	RR	RR	HH	HH	HH	HH	HH	HH	RR	RR	HH	HH	HH	RR	RR	RR	RR	RR	RR	RR	RR	HH	-	RR	RR	HH	RR
7352926|F|0-17:C>G-17:C>G	TGCAGCAGGAGGTGGCGCTGGCGGCGGTCCTGCTCCGAGATCGGAAGAGCGGTTCAGCAGGAATGCCGA	Unknown		C	G	3B	84.7103		HH	HH	RR	HH	HH	RR	HH	HH	RR	HH	HH	HH	RR	RR	RR	RR	HH	HH	HH	HH	HH	HH	RR	RR	HH	HH	HH	RR	RR	RR	RR	RR	RR	RR	RR	HH	-	RR	RR	HH	HH
4009596|F|0-19:G>A-19:G>A	TGCAGCGCCGCCACCACGGGCGACCGCACGATGCCGTCGAGCTGCGGGCACGACGCGGCGTGGAAGCCC	3B	702974050	A	G	3B	84.7103		HH	HH	RR	HH	HH	RR	HH	HH	-	HH	HH	HH	RR	RR	RR	RR	HH	HH	HH	HH	HH	HH	RR	RR	HH	HH	HH	-	RR	RR	RR	RR	RR	RR	RR	HH	-	RR	RR	HH	HH
5323864|F|0-9:A>G-9:A>G	TGCAGCATCACGGCGCCTCATTCGTGTGACGCGAAATGTGATCACCATCAACATATCATGTTCAGTTAT	3B	704084016	G	A	3B	84.8565		HH	HH	RR	HH	HH	RR	HH	HH	RR	HH	HH	HH	-	RR	RR	RR	HH	HH	HH	HH	HH	HH	RR	RR	HH	HH	HH	RR	RR	RR	RR	RR	RR	RR	RR	HH	HH	RR	RR	HH	HH
2256381|F|0-56:C>T-56:C>T	TGCAGAAATTACGAGATCGACGCAGACTGAGATGTATACGTCTCAGTTTTCTGGTCCGACGAAGCAGGG	3B	714834017	T	C	3B	85.1498		HH	HH	RR	HH	HH	RR	HH	HH	RR	HH	HH	HH	RR	RR	RR	RR	HH	HH	HH	HH	HH	HH	RR	RR	HH	HH	HH	RR	RR	RR	RR	RR	RR	RR	RR	HH	-	RR	RR	HH	-
1161023|F|0-38:T>C-38:T>C	TGCAGACCTCGCCGTGGCAAAGAAGGCGGCGGCGGCGGTGCACCAGCCGAGATCGGAAGAGCGGTTCAG	3B	716844750	C	T	3B	85.8895		HH	HH	RR	HH	HH	-	HH	HH	RR	HH	HH	HH	RR	RR	RR	RR	HH	-	HH	HH	HH	HH	RR	RR	HH	HH	HH	RR	RR	RR	RR	RR	RR	RR	RR	HH	-	-	RR	HH	HH
1094077|F|0-18:A>G-18:A>G	TGCAGGCGTAGAGGCATCAATGCTGGCTGGGCTGGGCTTTATCTTTGGAGGAAAATGAATGCCGAGATC	3D	537565768	G	A	3B	86.1828		HH	HH	RR	HH	HH	RR	HH	HH	RR	HH	HH	HH	RR	RR	RR	RR	-	HH	HH	HH	HH	HH	RR	RR	HH	HH	HH	RR	RR	RR	RR	RR	RR	RR	RR	HH	-	RR	RR	HH	HH
4989260|F|0-21:G>A-21:G>A	TGCAGGTCGGGGAGAAGGGCCGACGGCTGCCGAGATCGGAAGAGCGGTTCAGCAGGAATGCCGAGACCG	7A	591985432	G	A	3B	86.1828		HH	HH	RR	-	HH	RR	HH	HH	-	HH	HH	HH	RR	RR	-	-	-	HH	HH	HH	-	HH	RR	RR	-	HH	HH	RR	RR	RR	RR	RR	RR	RR	RR	HH	RR	RR	RR	HH	HH
1133670|F|0-19:G>T-19:G>T	TGCAGTGTTCTGTATCTAGGGAGGACAAAGAACCTCAACCTTTTGTCAAATGAAGCATCATTGTATCTT	3A	671144322	T	G	3B	86.1828		-	HH	RR	HH	HH	RR	HH	HH	RR	HH	HH	HH	-	RR	RR	RR	HH	HH	HH	HH	HH	HH	-	-	HH	HH	HH	RR	RR	-	RR	RR	RR	RR	RR	HH	-	RR	RR	HH	HH
1077052|F|0-20:C>G-20:C>G	TGCAGACAGAACTGCTCTGGCTCTATTTTTTGGGCAAGCGACAGATCAGTTCTACGTATATGGGGGTGC	3B	714639093	C	G	3B	86.476		HH	HH	RR	HH	HH	RR	HH	HH	RR	HH	HH	HH	RR	RR	RR	RR	HH	HH	HH	HH	HH	HH	RR	-	HH	HH	HH	RR	RR	RR	-	RR	RR	RR	RR	HH	-	-	RR	HH	HH
1682986|F|0-42:C>A-42:C>A	TGCAGGCAGGACATGAGAGAAGTTCCGCGGACGAACACCCTGCGGTCAGGAGCACATGACTAGCTAGGC	3D	540159347	A	C	3B	86.476		-	HH	-	HH	HH	RR	HH	HH	RR	HH	-	-	RR	-	RR	RR	HH	HH	HH	HH	HH	HH	RR	RR	HH	HH	HH	RR	RR	RR	RR	RR	RR	RR	RR	HH	RR	RR	RR	HH	HH
7478613|F|0-7:A>G-7:A>G	TGCAGCCAGACCTTGCTCCACACCAGGTCCAGGTAGTCCTTGCTCATGAACACCTTCTCGTCCGAGAGG	3B	706862286	A	G	3B	86.476		HH	HH	RR	-	HH	RR	HH	HH	RR	HH	HH	HH	RR	RR	RR	RR	HH	HH	HH	HH	-	HH	RR	RR	HH	HH	HH	RR	RR	RR	RR	RR	RR	RR	RR	HH	-	RR	RR	HH	HH
979344|F|0-59:C>T-59:C>T	TGCAGATTCAGGTTGTGTTTTTGTAATGTGAAGAGATTGTAGCGTTGAGCAGCAGCATGCAAACATCCC	3B	720974367	T	C	3B	86.9172		HH	HH	RR	HH	HH	-	HH	HH	RR	HH	HH	HH	RR	RR	RR	RR	HH	HH	HH	HH	HH	HH	RR	RR	HH	HH	HH	RR	RR	RR	RR	RR	RR	RR	RR	HH	HH	RR	RR	HH	HH
2338380|F|0-21:G>A-21:G>A	TGCAGGTCGGGGAGAAGGGCCGACGGCTGCCGGCATGCGAGCACCTGTTCCGCGCGAGTTGCGTCGACC	3B	713504204	G	A	3B	87.3584		HH	HH	RR	HH	HH	RR	HH	HH	RR	HH	HH	HH	RR	RR	RR	RR	HH	-	HH	HH	HH	HH	RR	RR	HH	HH	HH	RR	RR	RR	RR	-	RR	RR	-	HH	-	RR	RR	HH	HH
1064062|F|0-18:G>A-18:G>A	TGCAGTTATTACTCTCGTGAGTTGGTGCGAGTGTCAAAAAGGCTGCAACGCCTTTAACCACGCCACGCC	3B	709851546	A	G	3B	87.3584		HH	HH	RR	HH	HH	RR	HH	HH	RR	HH	HH	HH	RR	RR	RR	RR	HH	HH	HH	-	HH	HH	RR	RR	HH	HH	HH	RR	RR	RR	RR	RR	RR	RR	RR	HH	RR	RR	RR	HH	HH
1093997|F|0-64:T>G-64:T>G	TGCAGCCTGCTCCTCACACGCCATCAAGACTATACTCTACCACTGGCAGGGCATGCACTGGCAGTAGAT	3B	710136976	G	T	3B	87.3584		HH	HH	RR	HH	HH	RR	HH	HH	RR	HH	HH	HH	RR	RR	RR	RR	HH	HH	HH	HH	HH	HH	RR	RR	HH	HH	HH	RR	RR	RR	RR	RR	RR	RR	RR	HH	-	RR	RR	HH	HH
3958857|F|0-31:T>C-31:T>C	TGCAGCACGGACGGAGGCGCCATTGCGCGCGTGTCCTTAGTACCGAGATCGGAAGAGCGGTTCAGCAGG	3B	720852911	C	T	3B	87.3584		HH	HH	RR	HH	HH	RR	HH	HH	RR	HH	HH	HH	RR	RR	RR	RR	HH	HH	HH	HH	HH	HH	RR	RR	HH	HH	HH	RR	RR	RR	RR	RR	RR	RR	RR	HH	-	RR	RR	HH	HH
1863342|F|0-28:A>C-28:A>C	TGCAGCTACTCAAACTTTCGTCGACACTATGGAAGAGGATCGTGTGCGTCATAGCCACCTAGCCAGACA	3B	709844229	A	C	3B	87.3584		HH	HH	RR	HH	HH	RR	HH	HH	RR	HH	HH	HH	RR	RR	RR	RR	HH	HH	HH	HH	HH	HH	RR	RR	HH	HH	HH	RR	RR	RR	RR	RR	RR	RR	RR	HH	HH	RR	RR	HH	HH
4544202|F|0-62:A>C-62:A>C	TGCAGAGATCGATCGACCAAACTACCAGGCCAGGACAGGCAGGTGTATATAGGTAGATATATATAGTGT	3B	709844539	A	C	3B	87.3584		HH	HH	RR	HH	HH	RR	HH	HH	RR	HH	HH	HH	RR	RR	RR	RR	HH	HH	HH	HH	HH	HH	RR	RR	HH	HH	HH	RR	RR	-	RR	RR	RR	RR	RR	HH	HH	RR	RR	HH	HH
4329782|F|0-17:G>A-17:G>A	TGCAGCACCGGCGGCTTGTCCAAGTCAAACTCGTGCGAGCATCCGAGATCGGAAGAGCGGTTCAGCAGG	Unknown		A	G	3B	87.3584		HH	HH	RR	HH	HH	RR	HH	HH	RR	HH	HH	HH	RR	RR	-	RR	HH	HH	HH	HH	HH	HH	RR	RR	HH	HH	HH	RR	RR	RR	RR	RR	RR	RR	RR	HH	-	RR	RR	HH	HH
1093878|F|0-26:G>A-26:G>A	TGCAGGACGCGGTGTCGTCCGTGACGGAAGGGCAGAAGGAGGCGCGCACGGGCGCTGGTAGCCCCTGTG	3B	706401520	A	G	3B	87.6516		HH	HH	RR	HH	HH	-	HH	HH	RR	HH	HH	HH	RR	RR	RR	RR	HH	HH	HH	HH	HH	HH	RR	RR	HH	HH	HH	RR	RR	RR	RR	RR	RR	RR	RR	HH	RR	RR	RR	HH	HH
1205577|F|0-10:G>C-10:G>C	TGCAGCAGTAGGGACATACTCATATTATATTTTTTTATGAAGCTCTAGCACCTAGTGCCTCAGCTCTGC	3B	702016440	C	G	3B	87.9449		HH	HH	RR	HH	HH	RR	HH	HH	RR	HH	HH	HH	RR	RR	RR	RR	HH	HH	HH	-	HH	HH	RR	RR	HH	HH	HH	RR	RR	RR	RR	RR	RR	RR	RR	HH	-	RR	RR	HH	-
1305983|F|0-55:C>T-55:C>T	TGCAGCCGGAGCTGCGCTCCGACACAGACTTCCCAGCTGCTGGGGCAACGGCTTGCTGTCCGCTCTTGC	3B	705909396	T	C	3B	87.9449		HH	HH	RR	HH	HH	RR	HH	HH	RR	HH	HH	-	RR	RR	RR	RR	HH	HH	HH	HH	HH	HH	RR	RR	HH	HH	HH	RR	RR	RR	RR	RR	RR	RR	RR	HH	-	RR	RR	HH	HH
1009540|F|0-45:C>T-45:C>T	TGCAGGCGCTGGCTCAGCCACGCCTCCGATCGCGCTTTCCTCCGCCGTTTCCGCGAGCTCCACCCGCCC	3B	739035877	C	T	3B	92.0551		RR	RR	RR	HH	HH	RR	HH	HH	RR	HH	HH	HH	RR	RR	RR	RR	HH	HH	HH	HH	HH	HH	-	HH	HH	HH	HH	RR	RR	RR	RR	RR	RR	RR	RR	RR	-	RR	RR	HH	HH
4395209|F|0-11:C>G-11:C>G	TGCAGCAACTCCATCTTCCTCAACCGAGATCGGAAGAGCGGTTCAGCAGGAATGCCGAGACCGATCTCG	Unknown		C	G	3B	92.4963		RR	HH	RR	HH	HH	RR	HH	HH	RR	HH	HH	HH	RR	RR	RR	RR	HH	HH	HH	HH	HH	HH	RR	HH	HH	HH	HH	RR	RR	RR	RR	RR	RR	RR	RR	RR	-	RR	RR	HH	HH
1035788|F|0-50:G>T-50:G>T	TGCAGATCGGGGCGGAGGAAAGGTTAGAGATGCATCATACTAGCAGTGAGGTGGGCGTGAGGGAAGAGA	3B	736651438	G	T	3B	92.9375		RR	HH	RR	HH	HH	RR	HH	HH	-	HH	HH	HH	RR	RR	RR	RR	HH	HH	HH	HH	HH	HH	RR	RR	HH	HH	HH	RR	RR	RR	RR	RR	RR	RR	RR	HH	-	RR	RR	HH	HH
4911097|F|0-12:T>C-12:T>C	TGCAGGTGGCGGTGGAGCTGCTGAACGACCGAGATCGGAAGAGCGGTTCAGCAGGAATGCCGAGACCGA	3B	730926580	C	T	3B	94.4394		HH	HH	RR	HH	HH	RR	HH	HH	RR	HH	HH	HH	RR	RR	RR	RR	-	HH	HH	HH	HH	HH	RR	RR	HH	HH	HH	RR	RR	RR	RR	RR	RR	RR	RR	HH	-	RR	RR	HH	HH
1218149|F|0-6:G>A-6:G>A	TGCAGTGCATGAATGTGTAACAACCGCCGTGATGTTGCACAATGTGTTCGGTACCGAAAGTAAGTGGTG	Unknown		G	A	3B	94.5856		HH	HH	RR	HH	HH	RR	HH	HH	RR	HH	HH	HH	RR	RR	RR	-	HH	HH	HH	HH	HH	HH	RR	RR	HH	HH	HH	RR	RR	RR	RR	RR	RR	RR	RR	HH	-	RR	RR	HH	HH
1217016|F|0-31:A>G-31:A>G	TGCAGAGCCATTGTGTGATGCAGCTTTCGTGAAAGGAGTGCAAGCAACCGAGATCGGAAGAGCGGTTCA	3B	729428591	G	A	3B	94.5856		HH	HH	RR	HH	HH	RR	HH	HH	RR	HH	HH	HH	RR	RR	RR	RR	HH	HH	HH	HH	HH	HH	RR	RR	HH	HH	HH	RR	RR	RR	RR	RR	RR	RR	RR	HH	-	RR	RR	HH	HH
1041337|F|0-11:C>T-11:C>T	TGCAGCTAGTCCGCTGCATCATCCTCAAAGTCAAGGTCTCCTCCTCCTCCCGCCAGCGACCTCCACTGC	3B	728776948	T	C	3B	94.5856		HH	HH	RR	HH	HH	RR	HH	HH	RR	HH	HH	HH	RR	RR	-	RR	HH	HH	HH	-	HH	HH	RR	RR	HH	HH	HH	RR	RR	RR	RR	RR	RR	RR	RR	HH	RR	RR	RR	HH	HH
1058559|F|0-28:A>G-28:A>G	TGCAGCTGCAATTGTTTGTCTCTACGGTAGAACCCAGTACTTTGATTGGGAATTCCTTTTGCTGGTTAC	3B	727248352	G	A	3B	94.5856		HH	-	RR	HH	HH	RR	HH	HH	RR	HH	HH	HH	RR	RR	RR	RR	HH	HH	HH	HH	HH	HH	RR	RR	HH	HH	HH	RR	RR	RR	RR	RR	RR	RR	RR	HH	-	RR	RR	HH	HH
7337378|F|0-5:A>G-5:A>G	TGCAGAGAGAGGGCGTCCTCTCTAGGTGGCGCAAAAAGAGCCGAGATCGGAAGAGCGGTTCAGCAGGAA	3D	550390090	A	G	3B	94.8789		HH	HH	RR	HH	HH	RR	HH	HH	RR	HH	HH	HH	RR	RR	RR	RR	HH	HH	HH	HH	HH	HH	RR	RR	HH	HH	HH	RR	RR	RR	RR	RR	RR	RR	RR	HH	-	RR	RR	HH	HH
2261251|F|0-38:C>T-38:C>T	TGCAGGAATATGGATGCATTGGAAAATTACAGGATCAACGGGGGAACAAAAAGAAAGGCTTGAGCACTG	3B	725005239	T	C	3B	94.8789		HH	HH	RR	HH	HH	RR	HH	HH	RR	HH	HH	HH	RR	RR	RR	RR	HH	HH	HH	HH	HH	HH	RR	RR	HH	HH	HH	RR	RR	RR	RR	RR	RR	RR	RR	HH	HH	RR	RR	HH	HH
3949702|F|0-14:T>C-14:T>C	TGCAGCGCAGGCTCTGCATGCACCCGAGATCGGAAGAGCGGTTCAGCAGGAATGCCGAGACCGATCTCG	Unknown		T	C	3B	94.8789		HH	HH	RR	HH	HH	RR	HH	HH	RR	HH	HH	HH	RR	RR	RR	RR	HH	HH	HH	HH	HH	HH	RR	RR	HH	HH	HH	RR	RR	RR	RR	-	RR	RR	RR	HH	-	RR	RR	HH	HH
1270241|F|0-43:T>G-43:T>G	TGCAGGCAGACCAGTGAGCGTCCAGGTGCCATTTTCTTTGATGTATGCCAGCTACTCCAGCATCGCGCT	3B	726430375	T	G	3B	94.8789		HH	HH	RR	HH	HH	RR	HH	HH	RR	HH	HH	HH	RR	RR	RR	RR	HH	HH	HH	HH	HH	HH	RR	RR	HH	HH	HH	RR	RR	RR	RR	RR	RR	RR	RR	HH	-	RR	RR	HH	HH
1122451|F|0-47:C>T-47:C>T	TGCAGGGCGGCCACGTGTCCGTGCTGTCGGCGCGACATGGCAGCATACAATATCTGCGCGTACCCGAGA	3B	729428638	T	C	3B	94.8789		HH	HH	RR	HH	HH	RR	HH	HH	RR	HH	HH	HH	RR	RR	RR	-	-	HH	HH	HH	HH	HH	RR	RR	HH	HH	HH	RR	-	RR	RR	RR	RR	RR	RR	HH	-	RR	RR	HH	HH
1228832|F|0-62:C>T-62:C>T	TGCAGTTGCAGGCATGCAGAGGCGGCCAGACGGGCGGGGAATCACGTTGCGGCACCTGCTCGCGCTGTA	3B	721649705	T	C	3B	95.3201		HH	HH	RR	HH	HH	RR	HH	HH	RR	HH	HH	HH	RR	-	RR	RR	HH	HH	HH	HH	HH	HH	RR	-	HH	-	HH	RR	RR	RR	RR	RR	RR	RR	RR	HH	-	RR	RR	HH	HH
2334820|F|0-6:A>G-6:A>G	TGCAGCAGACCGGACGTTCCATCGATGCATGCTTGACAGTAAAGCAATATGAGCTGCAATGTTTGCGTC	3B	721938229	G	A	3B	95.9101		HH	HH	RR	HH	-	-	HH	HH	RR	HH	-	HH	-	-	RR	-	HH	HH	HH	HH	HH	HH	RR	RR	HH	HH	HH	RR	RR	-	RR	RR	RR	RR	RR	HH	-	-	RR	HH	HH
1030890|F|0-31:A>G-31:A>G	TGCAGCCACTGTCAGCCATGGACGCTAGCTGAGTGACGAAGGGGGGCTCGTCTGAACGACACCCGAATG	3B	708662833	A	G	3B	96.0563		HH	HH	RR	HH	HH	RR	HH	HH	RR	HH	HH	HH	RR	RR	RR	-	HH	HH	HH	HH	HH	HH	RR	RR	HH	HH	HH	RR	RR	RR	RR	RR	RR	RR	RR	HH	-	RR	RR	HH	HH
987889|F|0-64:G>A-64:G>A	TGCAGGGGAGATTGGACTCCCATTTGGGCGGCTTCTCCAGTCCAGTTCTTGGGCAGTGGCAGCGGGGGC	3B	718313139	A	G	3B	96.0563		HH	HH	RR	HH	-	RR	HH	HH	RR	HH	HH	HH	RR	RR	RR	RR	HH	HH	HH	HH	HH	HH	RR	RR	HH	HH	HH	RR	RR	RR	RR	RR	RR	RR	RR	HH	-	RR	RR	HH	HH
3937285|F|0-21:T>G-21:T>G	TGCAGGTGCAGTTACATCACTTAACAGCGTCCGAGATCGGAAGAGCGGTTCAGCAGGAATGCCGAGACC	3B	714440046	T	G	3B	96.0563		HH	HH	RR	HH	HH	RR	HH	HH	RR	HH	HH	HH	RR	RR	RR	RR	HH	HH	HH	HH	HH	HH	RR	RR	HH	HH	HH	RR	RR	RR	RR	RR	RR	RR	RR	HH	-	RR	RR	HH	HH
1203529|F|0-45:G>A-45:G>A	TGCAGCTCGGCATCAGGCATGTCCATACTTTCTTTCTTTCCTTTTGTCGGTCCCTGATTCTCCATTGCA	3B	719388086	A	G	3B	96.0563		HH	HH	RR	HH	-	RR	HH	HH	RR	HH	-	HH	RR	RR	-	-	HH	HH	HH	HH	HH	HH	RR	RR	-	HH	HH	RR	RR	RR	RR	RR	RR	RR	RR	HH	HH	RR	RR	HH	HH
1101819|F|0-7:T>G-7:T>G	TGCAGGCTCTGGCTCAGCCACGCCTCCGACCGCGCCTTCCTCCGCCGTTTCCGCGAGCTCCACCCGCCC	3B	707291862	T	G	3B	96.0563		-	-	RR	HH	HH	RR	HH	HH	RR	HH	HH	HH	RR	RR	RR	RR	HH	HH	HH	HH	HH	HH	RR	-	HH	HH	HH	RR	RR	RR	RR	RR	RR	RR	RR	-	-	RR	RR	HH	HH
2292386|F|0-50:G>A-50:G>A	TGCAGGTCCGCGCCAGCAAGAACATCGATAGCTTCTTGAAGCTCCCTGGCGCGATCAAGAAATGCGCAC	3B	726582220	A	G	3B	97.4039		HH	HH	RR	HH	HH	RR	-	HH	-	HH	HH	HH	RR	RR	RR	-	HH	HH	HH	HH	HH	HH	-	RR	HH	HH	HH	RR	RR	RR	RR	RR	RR	RR	-	HH	-	RR	RR	HH	HH
992657|F|0-24:A>G-24:A>G	TGCAGTGATTTGATGTTGCTCCATATCCCAGTCTCCGATGAGTAAAGGCATACGGAGACTCTAGTACAT	3B	727385095	G	A	3B	97.4039		HH	HH	RR	HH	HH	RR	HH	HH	RR	HH	HH	HH	RR	RR	RR	RR	HH	HH	HH	HH	HH	HH	RR	RR	HH	HH	HH	RR	RR	RR	RR	RR	-	RR	RR	HH	-	RR	RR	HH	HH
2282884|F|0-64:A>G-64:A>G	TGCAGCAAAGGGACAGATAGGAGGAGAAGGTGAGGTGAGGAGGAAATGGTGGACTCGAGCAAAGAAGGA	7A	108782447	A	G	3B	97.4039		HH	HH	RR	HH	-	RR	-	HH	RR	HH	HH	HH	RR	RR	RR	RR	HH	HH	HH	HH	HH	HH	RR	RR	HH	HH	HH	RR	RR	RR	RR	RR	RR	RR	RR	HH	-	RR	RR	HH	HH
4009180|F|0-31:T>G-31:T>G	TGCAGTGCTCCGACTCCTTCAAGAGGGTCGCTCCGTCGCCGTTGCCTTGCTCCTCCAAGCATCTCGACG	3B	723677624	T	G	3B	97.4039		HH	HH	RR	HH	HH	RR	HH	HH	RR	HH	HH	HH	RR	RR	RR	RR	HH	HH	HH	HH	HH	HH	RR	RR	HH	HH	HH	RR	RR	RR	RR	RR	RR	RR	RR	HH	RR	RR	RR	HH	HH
1086792|F|0-41:A>G-41:A>G	TGCAGCATGGAAGAAGAGGGGATGAGTATTTATTTATGCTCAGGAGCAGAAATCGGATCAGAATGGCAT	3B	728803417	G	A	3B	97.8451		HH	HH	RR	HH	HH	RR	-	HH	RR	HH	HH	HH	RR	RR	RR	RR	HH	HH	HH	HH	HH	HH	RR	RR	HH	HH	HH	RR	RR	RR	RR	RR	RR	RR	RR	HH	-	RR	RR	HH	HH
5324292|F|0-15:G>T-15:G>T	TGCAGCGCCAAATAGGAAATGCACAGAAAAACATCTTGGTAGGACAAAAAGAACATAGGCCAAACATGC	3B	727386932	G	T	3B	97.8451		HH	HH	RR	HH	HH	RR	-	HH	RR	HH	HH	HH	RR	-	RR	-	-	-	HH	-	-	-	RR	RR	HH	HH	HH	RR	RR	RR	RR	RR	RR	RR	-	HH	RR	RR	RR	HH	HH
1204112|F|0-61:C>G-61:C>G	TGCAGCTGCAATCTTCTATACCTATGGATCAATCCAGTACTTTGATTGGGAATTCTCTTTACTGGTTAC	3B	726282140	G	C	3B	97.8451		HH	HH	RR	HH	HH	RR	HH	HH	RR	HH	HH	HH	RR	RR	RR	RR	HH	HH	HH	HH	-	HH	RR	RR	HH	-	HH	RR	RR	RR	RR	RR	RR	RR	RR	HH	-	RR	RR	HH	HH
1056087|F|0-53:G>T-53:G>T	TGCAGGGTGTATCAAGAGGACGACGAGGCCATGAAGAACGAGTTCATGAAAGGGACCGAGATCGGAAGA	3B	728417004	T	G	3B	97.9913		HH	HH	RR	HH	HH	RR	HH	HH	RR	HH	HH	HH	RR	RR	RR	RR	HH	HH	HH	HH	HH	HH	RR	RR	HH	HH	HH	RR	RR	RR	RR	RR	RR	RR	RR	HH	-	RR	RR	HH	HH
1079373|F|0-30:T>C-30:T>C	TGCAGCTGCAATGGCAGAATAGGATGGGAATAGGAACAAGTACTTTGACTGGGAATTCCCTTTGTTGGT	3D	549068432	T	C	3B	97.9913		HH	HH	RR	HH	HH	RR	HH	HH	RR	HH	HH	HH	RR	RR	RR	RR	HH	HH	HH	HH	HH	HH	RR	RR	HH	HH	HH	RR	RR	-	RR	RR	RR	RR	RR	HH	HH	RR	RR	HH	HH
[truncated: 2,159 more rows]
[truncated: 302 more columns]
