# Supplementary material for: Multiple loci with cumulative effects on late maturity α-amylase (LMA) in wheat
Source: Planta. 2023 Apr 11;257(5):96. doi: 10.1007/s00425-023-04131-1 (PMC10089986; doi:10.1007/s00425-023-04131-1)
Supplement: Supplementary file 7 — Supplementary file7 (XLSX 30 KB) [file 425_2023_4131_MOESM7_ESM.xlsx]

## Sheet: Table S6
Article:	Multiple loci with cumulative effects on late maturity α-amylase (LMA) in wheat
Journal:	Planta
Authors:	Daryl Mares, Adinda Derkx, Diane E. Mather, Judy Cheong, Kolumbina Mrva
Corresponding author:	Daryl Mares, The University of Adelaide, daryl.mares@adelaide.edu.au
Table S6 LMA phenotype (high-pI α-amylase protein content (ELISA OD)) of RAC655/Hartog lines for different glasshouse environments
α-Amylase protein content determined using a high-pI α-amylase-specific ELISA. All assays used exactly the same protocol and protein content was recorded as ELISA OD
ELISA OD data presented is the mean of a minimum of 4 technical replicates
	LMA phenotype: High-pI α-amylase protein (ELISA OD)
	Experiment 1: winter 2016	Experiment 2: summer 2016/17	Experiment 3: winter 2017 expt 1	Experiment 4: winter 2017 expt 2	Experiment 5: summer 2018/19
RAC655/Hartog line No.	Mean	Mean	Mean	Mean	Mean	Mean of all experiments
1		0.5525	0.456	0.46825	0.49275	0.492
2	0.38475	0.303875	0.533	0.2155	0.381	0.36
3	0.22125	0.5655	0.42375	0.15825	0.493	0.342
5	0.18925	0.438875	0.4285	0.40625	0.419	0.366
6	0.15075		0.43275	0.4165	0.1955	0.334
8	0.14025	0.225875	0.15125	0.18175	0.5575	0.163
9	0.1455	0.264	0.44075	0.48025	0.26725	0.333
10	0.14975	0.201125	0.22175	0.26025	0.47875	0.208
11	0.231	0.444	0.31975	0.362	0.3235	0.339
12	0.21975	0.440125	0.227	0.13275	0.492	0.255
13	0.435	0.565	0.44275	0.508	0.49425	0.488
14	0.167	0.21225	0.21425	0.2585	0.40325	0.213
15	0.16775	0.487625	0.513	0.3925	0.501	0.391
16	0.3505	0.517125	0.49625	0.56275	0.54825	0.482
17	0.15375	0.310375	0.1105	0.1685	0.50125	0.186
18	0.2275	0.412875	0.52275	0.53725	0.52775	0.425
19	0.40125	0.24325	0.434	0.22375	0.4725	0.326
20	0.17875	0.400375	0.38275	0.22325	0.4305	0.296
21	0.1425	0.14725	0.1235	0.12825	0.2985	0.136
23	0.21775	0.462875	0.1925	0.3345	0.36625	0.302
24	0.52425	0.544625	0.53975	0.42575	0.475	0.509
25	0.55875	0.51175	0.4595	0.43075	0.45275	0.491
26	0.239	0.50025	0.169	0.12675	0.526	0.259
27	0.575	0.545625	0.39975	0.54075	0.49025	0.516
28	0.2935	0.384375	0.37725	0.10925	0.47125	0.291
29	0.092	0.095375	0.16175	0.11475	0.45375	0.116
30	0.15125	0.07975	0.15175	0.341	0.32475	0.181
31	0.1025	0.172375	0.25025	0.27425	0.4315	0.2
32	0.583	0.2875	0.36375	0.25975	0.477	0.374
33	0.1125	0.487375	0.4985	0.40375	0.52625	0.376
34	0.58625	0.123125	0.34975	0.439	0.4515	0.375
35	0.343	0.184	0.1565	0.23925	0.47725	0.231
36	0.16275	0.42075	0.49925	0.50725	0.57675	0.398
37	0.096	0.14725	0.223	0.2035	0.44775	0.16
38	0.1245	0.416375	0.3535	0.571	0.51075	0.396
39	0.0895	0.403625	0.19425	0.117	0.51275	0.201
41	0.3425	0.284875	0.18075	0.19	0.56175	0.25
42	0.16325	0.40125	0.518	0.2435	0.5255	0.332
43	0.16325	0.164875	0.333	0.44825	0.51375	0.277
44	0.12675	0.308125	0.2075	0.11225	0.447	0.189
45	0.364	0.42875	0.463	0.1585	0.49375	0.354
46	0.1205	0.26125	0.12275	0.07125	0.56225	0.144
47	0.16575	0.191	0.301	0.14725	0.53	0.201
48	0.19475	0.182	0.3675	0.298	0.51125	0.261
49	0.24375	0.501625	0.5105	0.567	0.5555	0.456
50	0.0985	0.1625	0.453	0.38375	0.3805	0.275
51	0.36275	0.171375	0.2455	0.24425	0.39925	0.256
52	0.15275		0.422	0.31225	0.44775	0.296
53	0.24175	0.241875	0.4675	0.229	0.501	0.295
54	0.35375	0.350125	0.49425	0.158	0.48575	0.339
55	0.3265	0.543875	0.41775	0.129	0.4725	0.355
56	0.248	0.237875	0.222	0.204	0.5165	0.228
57	0.08375	0.5185	0.15575	0.4815	0.21625	0.31
58	0.217	0.544375	0.37175	0.37825	0.4345	0.378
59	0.23475	0.531125	0.2155	0.105	0.52825	0.272
60	0.3015	0.55575	0.4365	0.52475	0.4935	0.455
61	0.54275	0.531	0.48925	0.36925	0.5295	0.483
62	0.245	0.081875	0.168	0.23275	0.1465	0.182
63	0.117	0.42775	0.28075	0.11575	0.499	0.236
64	0.185	0.1015	0.26825	0.20925	0.4115	0.191
66	0.40075	0.525875	0.1935	0.603	0.48975	0.431
67	0.22575	0.515375	0.21375	0.5175	0.537	0.368
68	0.35725	0.2665	0.51	0.58875	0.49875	0.431
69	0.16375	0.238	0.235	0.45125	0.145	0.272
70	0.43625	0.516875	0.35775	0.409	0.5055	0.43
71	0.33675	0.51025	0.4575	0.47775	0.42575	0.446
72	0.314	0.52725	0.3765	0.2545	0.536	0.368
73	0.3335	0.454125	0.396	0.29925	0.48375	0.371
74	0.1435	0.40875	0.534	0.5225	0.12325	0.403
75	0.2705	0.272625	0.35675	0.40475	0.14925	0.327
76	0.2	0.108625	0.31575	0.15275	0.5195	0.195
77	0.17625		0.341	0.2205	0.514	0.246
78	0.096	0.5065	0.20675	0.15175	0.43	0.241
79	0.423	0.441	0.47	0.55	0.51675	0.471
80	0.0865	0.070125	0.2	0.093	0.48025	0.113
82	0.251	0.41175	0.53925	0.159	0.28675	0.34
83	0.1705	0.204875	0.1645	0.13675	0.063	0.17
84	0.0945	0.22025	0.155	0.15975	0.49975	0.158
85	0.106	0.45775	0.216	0.1205	0.467	0.225
86	0.51475	0.3445	0.254	0.2625	0.4735	0.344
88	0.2555	0.43025	0.43775	0.271	0.57675	0.349
89	0.54275	0.35725	0.582	0.54075	0.54075	0.506
90	0.0785	0.42825	0.5925	0.3735	0.541	0.369
91	0.10275	0.107875	0.16125	0.09725	0.3315	0.117
92	0.09275	0.20225	0.144	0.07775	0.49875	0.129
93	0.495	0.36825	0.483	0.22075	0.535	0.392
94	0.126	0.365	0.24275	0.12	0.4075	0.214
95	0.19875	0.10875	0.311	0.23425	0.47475	0.213
96	0.54175	0.536625	0.38025	0.19175	0.45675	0.413
97			0.39025	0.2725	0.48325	0.389
98			0.2545	0.4795	0.47675	0.32
99			0.3165	0.42425	0.389	0.422
100			0.1585	0.126	0.53925	0.143
101	0.0865		0.07825	0.113	0.49575	0.187
102	0.3355		0.3905	0.419	0.4605	0.371
103			0.33325	0.56725	0.5325	0.43
104			0.646	0.52425	0.54575	0.518
105			0.3615	0.39975	0.456	0.409
106			0.281	0.15075	0.2745	0.232
107			0.19525	0.45775	0.375	0.27
108			0.24775	0.21425	0.56525	0.212
109			0.61175	0.308	0.53475	0.484
111	0.22		0.21525	0.119	0.37825	0.187
113			0.579	0.226	0.388	0.403
114			0.40675	0.4275	0.52825	0.451
115			0.23025	0.085	0.5305	0.129
116	0.12075		0.17125	0.09775	0.1965	0.214
117	0.1355		0.4845	0.119	0.54125	0.227
118	0.5645		0.54875	0.5905	0.55275	0.594
			0.50925	0.37325	0.36725	0.3
			0.42475	0.1855	0.22525	0.257
			0.18525	0.18475	0.535	0.146
			0.53475	0.348	0.57825	0.3
			0.17025	0.0915	0.42	0.122
			0.5835	0.29675	0.2955	0.382
125	0.11875		0.50825	0.11375	0.54575	0.212
127	0.12925	0.50475	0.2975	0.49375	0.42075	0.357
			0.12725	0.2625	0.45075	0.189
			0.57825	0.37875	0.57025	0.498
131	0.255	0.472125	0.1155	0.1925	0.48925	0.347
			0.5745	0.51075	0.512	0.453
			0.4705	0.52575	0.47775	0.429
			0.36825	0.33475	0.4915	0.41
			0.513	0.15025	0.473	0.422
			0.692	0.513	0.179	0.411
			0.45575	0.265	0.5425	0.224
			0.51325	0.22975	0.5705	0.395
			0.33875	0.30825	0.41875	0.396
139	0.25725	0.19725	0.5545		0.27525	0.336
140	0.1445		0.311	0.12275	0.5265	0.277
141	0.12	0.384375	0.38375	0.13475	0.49425	0.256
			0.08175	0.07525	0.2235	0.079
144	0.30375		0.2975	0.16575	0.1825	0.264
145	0.22525		0.21975	0.1445	0.3405	0.287
			0.207	0.268	0.35675	0.353
			0.48425	0.18475	0.4695	0.485
148	0.088		0.1365	0.1465	0.10725	0.142
			0.17975	0.1045	0.475	0.158
151	0.1775			0.17275	0.33175	0.243
			0.21175	0.163	0.492	0.312
			0.19175	0.4365	0.4215	0.256
154			0.24775	0.1655	0.546	0.231
			0.16975	0.17925	0.442	0.263
			0.504	0.4365	0.40025	0.415
			0.43325	0.36875	0.4915	0.322
158	0.09275	0.392375	0.5365	0.232	0.501	0.279
			0.46	0.407	0.16975	0.327
161	0.1025		0.3015	0.40525	0.304	0.298
			0.3255	0.39325	0.38925	0.322
			0.3615	0.07875	0.08725	0.15
			0.5635	0.49175	0.551	0.507
			0.28075	0.3905	0.08675	0.327
			0.235	0.166	0.506	0.161
			0.104	0.09475	0.39075	0.114
			0.29875	0.18775	0.1735	0.347
			0.36975	0.23225	0.48125	0.404
			0.13525	0.1725	0.44475	0.154
			0.2995	0.37075	0.342	0.322
			0.0965	0.118	0.1965	0.094
			0.5465	0.20975	0.336	0.369
				0.3775	0.45175	0.447
			0.23175	0.49575	0.528	0.364
			0.29975	0.55775	0.56025	0.352
			0.28575	0.39875	0.34475	0.394
			0.12875	0.54225	0.52275	0.48
			0.19475	0.20075	0.16675	0.18
180	0.1315	0.314	0.31975	0.13125	0.54975	0.224
			0.392	0.33175	0.45825	0.323
			0.3985	0.51075	0.54675	0.444
			0.36375	0.53125	0.50225	0.368
			0.37825	0.36375	0.3535	0.383
			0.41025	0.404	0.2205	0.538
			0.40925	0.1705	0.47475	0.29
				0.0745	0.458	0.075
188			0.1835	0.136	0.3745	0.208
			0.473	0.52225	0.48975	0.492
			0.2845	0.256	0.4515	0.313
			0.19975	0.1495	0.3725	0.321
			0.36075	0.14825	0.31525	0.237
			0.2445	0.21275	0.1755	0.2
			0.4555	0.37625	0.5065	0.489
			0.314	0.1845	0.241	0.279
			0.3445	0.2155	0.3415	0.329
			0.31175	0.364	0.5595	0.323
			0.47075	0.42	0.48925	0.503
199	0.44775		0.22975	0.1745	0.40175	0.243
200	0.34275		0.15575	0.282	0.43075	0.298
			0.2165	0.471	0.4985	0.344
202	0.51425		0.22625	0.306	0.5065	0.373
			0.23775	0.28325	0.42275	0.347
			0.547	0.55	0.623	0.57
			0.22825	0.16	0.2065	0.173
			0.406	0.42675	0.248	0.385
			0.38675	0.145	0.4725	0.365
			0.37475	0.385	0.51175	0.368
			0.29075	0.23975	0.489	0.384
			0.26175	0.27525	0.49375	0.288
			0.48725	0.3725	0.42425	0.436
			0.458	0.4405	0.5475	0.444
			0.3185	0.29075	0.51575	0.305
			0.33725	0.25625	0.42225	0.443
			0.29025	0.3405	0.5145	0.316
			0.1725	0.453	0.424	0.307
			0.48875	0.33475	0.511	0.442
218	0.40675		0.32475	0.5255	0.51575	0.362
			0.391	0.4915	0.49425	0.448
			0.27	0.51975	0.5325	0.395
			0.41475	0.5075	0.54275	0.61
			0.4315	0.411	0.5225	0.4
			0.3385	0.19975	0.4285	0.368
			0.43775	0.46925	0.547	0.484
			0.33325	0.248	0.51575	0.384
			0.1025	0.11875	0.46475	0.138
			0.4475	0.5095	0.5585	0.475
			0.5565	0.56225	0.46225	0.537
229	0.09		0.468	0.1655	0.46575	0.288
230	0.68725		0.43475	0.25275	0.15325	0.43
231	0.6485		0.274	0.37875	0.3465	0.388
233	0.081		0.211	0.24425	0.06925	0.172
234	0.19775		0.09575	0.0945	0.45725	0.168
235	0.10575		0.2355	0.517	0.13025	0.289
236	0.20025		0.3545	0.43375	0.448	0.337
237	0.194		0.08575	0.228	0.59325	0.208
			0.44575	0.52625	0.471	0.591
240	0.191		0.2825	0.4585	0.18175	0.327
			0.244	0.176	0.46775	0.158
			0.1	0.1335	0.49675	0.209
			0.32725	0.2435	0.54025	0.293
			0.30175	0.29675	0.32825	0.345
			0.40675	0.2575	0.42625	0.458
			0.33775	0.412	0.46325	0.379
247	0.07775	0.19325	0.29625	0.42075	0.4815	0.247
248	0.2945		0.23425	0.28225	0.5025	0.274
			0.33525	0.20175	0.50625	0.336
			0.356	0.49825	0.501	0.427
			0.3635	0.56525	0.51625	0.497
252	0.1795		0.15075	0.1845	0.16125	0.235
			0.36025	0.3155	0.0795	0.277
			0.471	0.47625	0.1505	0.422
			0.258	0.416	0.31025	0.393
256	0.089	0.483875	0.27	0.35275	0.15525	0.299
257	0.5105		0.3625	0.315	0.43775	0.396
258	0.08625	0.0835	0.0825	0.07525	0.50425	0.082
259	0.10525	0.40125	0.3155	0.36975	0.4405	0.298
260	0.10075	0.32525	0.1335	0.13075	0.1935	0.173
261	0.3315	0.225	0.28125	0.31075	0.41425	0.287
262	0.26	0.5515	0.35025	0.4295	0.49375	0.398
263	0.0915	0.264875	0.2255	0.1155	0.23275	0.175
264	0.1145	0.464875	0.398	0.404	0.54525	0.346
265	0.1305	0.24125	0.3865	0.307	0.518	0.267
266	0.1595	0.074	0.53225	0.52925	0.53925	0.435
268	0.34525	0.215375	0.42425	0.38025	0.51625	0.341
269	0.1515	0.554875	0.484	0.3285	0.45075	0.38
270	0.1705	0.603375	0.58325	0.4245	0.44425	0.446
271	0.106	0.505125	0.2565	0.305	0.4455	0.293
272	0.20325	0.57125	0.51825	0.259	0.4875	0.388
273	0.18675	0.358375	0.5365	0.18325	0.322	0.316
274	0.11225	0.279375	0.13225	0.09325	0.21	0.154
275	0.19525	0.524875	0.168	0.19825	0.497	0.272
276	0.15775	0.4325	0.47125	0.465	0.5175	0.382
277		0.31975	0.5605	0.47675	0.53075	0.453
278	0.13	0.384	0.39275	0.2625	0.4465	0.293
279	0.1595	0.29575	0.31775	0.43175	0.29675	0.302
280	0.2	0.57925	0.35325	0.364	0.486	0.374
281	0.3375	0.439	0.42575	0.4855	0.493	0.446
282		0.5715	0.35075	0.3055	0.52525	0.41
283	0.64875	0.5385	0.40275	0.4705	0.551	0.516
284	0.357	0.287625	0.50025	0.4555	0.5265	0.4
285	0.155	0.45875	0.527	0.3785	0.519	0.38
286	0.5455	0.47275	0.29075	0.47225	0.524	0.446
287	0.09575	0.319125	0.17125	0.15525	0.482	0.185
288	0.197	0.379	0.536	0.415	0.50475	0.382
289	0.1525	0.354	0.31075	0.29375	0.49675	0.278
290	0.7015	0.538625	0.42425	0.26775	0.45325	0.483
291	0.14	0.338	0.40425	0.29625	0.48025	0.295
292	0.59975	0.614875	0.49525	0.53575	0.5645	0.562
293	0.22375	0.4545	0.36675	0.2425	0.54025	0.322
294	0.3175	0.51025	0.48325	0.484	0.543	0.449
295	0.19075	0.520875	0.24225	0.12675	0.27	0.27
296	0.22625	0.510875	0.27525	0.33075	0.628	0.336
297	0.16	0.195	0.24825	0.229	0.4225	0.208
298	0.0825	0.49275	0.51	0.4845	0.499	0.393
299	0.102	0.12375	0.48275	0.27975	0.44575	0.247
300	0.17125	0.530625	0.387	0.46575	0.51025	0.389
301	0.1015	0.187125	0.2685	0.0965	0.378	0.164
302	0.131	0.4945	0.20625	0.14075	0.43925	0.243
303	0.29925	0.29	0.338	0.3895	0.48775	0.329
304	0.34125	0.60675	0.2965	0.3025	0.4855	0.387
305	0.261	0.21375	0.38475	0.30125	0.5025	0.29
306	0.0985	0.132875	0.1515	0.2805	0.35725	0.166
307	0.15725	0.47325	0.243	0.214	0.55575	0.272
308	0.3855	0.560125	0.41975	0.489	0.34875	0.464
309	0.18375	0.543625	0.5145	0.4895	0.58225	0.433
310	0.368	0.53125	0.458	0.28075	0.47025	0.41
311	0.08225	0.411625	0.33	0.383	0.53825	0.302
312	0.09375	0.572625	0.53625	0.48375	0.5885	0.427
313	0.1125	0.415375	0.4285	0.4015	0.455	0.34
314	0.13875	0.517875	0.12825	0.1555	0.52175	0.235
315	0.221	0.4065	0.15075	0.097	0.4925	0.219
316	0.3275	0.379375	0.40975	0.54225	0.505	0.415
317	0.07925	0.518125	0.081	0.104	0.41175	0.196
318	0.1995	0.55375	0.33775	0.22725	0.39725	0.33
319	0.594	0.570625	0.4935	0.5065	0.4835	0.542
320	0.07575	0.5205	0.39825	0.333	0.565	0.332
321	0.2665	0.349875	0.362	0.331	0.5055	0.328
322	0.24325	0.505875	0.32675	0.32075	0.449	0.349
323	0.09	0.1665	0.11	0.4195	0.54425	0.197
324	0.394	0.3425	0.371	0.38425	0.458	0.373
325	0.162	0.379125	0.17625	0.32675	0.4775	0.261
326	0.23025	0.120875	0.1015	0.39975	0.511	0.213
327	0.2245	0.381625	0.14975	0.202	0.51275	0.24
328	0.136	0.45475	0.341	0.51875	0.22225	0.363
329	0.42	0.499375	0.37325	0.2105	0.52275	0.376
330	0.355	0.23	0.18325	0.11575	0.5225	0.221
331	0.354	0.203	0.1465	0.16375	0.46575	0.217
332	0.34475	0.319875	0.198	0.115	0.45525	0.245
333	0.16525	0.463625	0.1565	0.60425	0.55	0.348
334	0.2015	0.102875	0.25225	0.392	0.36925	0.237
335	0.6045	0.533375	0.4905	0.6125	0.525	0.561
336	0.119	0.24275	0.39025	0.24175	0.4735	0.249
337	0.4545	0.5415	0.18225	0.13425	0.551	0.328
338	0.17	0.137375	0.241	0.32925	0.40125	0.219
339	0.1065	0.3115	0.185	0.11925	0.4655	0.181
340	0.19275	0.495375	0.37475	0.1195	0.48075	0.296
341	0.18625	0.54225	0.09	0.0745	0.53275	0.223
342	0.1025	0.398625	0.16075	0.5135	0.3665	0.294
343	0.203	0.20025	0.108	0.51225	0.55325	0.256
344	0.2685	0.539625	0.32325	0.41975	0.56475	0.388
345	0.14875	0.55275	0.5055	0.16025	0.557	0.342
346	0.62475	0.521125	0.5405	0.483	0.5445	0.543
347	0.6705	0.348875	0.3625	0.4115	0.5655	0.449
348	0.154	0.499375	0.305	0.425	0.5395	0.346
349	0.4575	0.389375	0.438	0.28475	0.502	0.393
350	0.665	0.253125	0.2805	0.26775	0.5255	0.367
351	0.13225	0.541375	0.241	0.15775	0.5125	0.268
352	0.1845	0.180375	0.22825	0.155	0.6245	0.187
353	0.15125	0.345875	0.231	0.48325	0.4755	0.303
354	0.1615	0.215	0.34875	0.14075	0.611	0.217
355	0.30375	0.264125	0.2505	0.51375	0.50525	0.333
356	0.33925	0.139875	0.315	0.45325	0.3	0.312
357	0.1525	0.3465	0.14325	0.166	0.111	0.202
358	0.14	0.218625	0.19675	0.2095	0.4765	0.192
359	0.27875	0.08825	0.26975	0.217	0.24625	0.214
