# Supplementary material for: Multiple loci with cumulative effects on late maturity α-amylase (LMA) in wheat
Source: Planta. 2023 Apr 11;257(5):96. doi: 10.1007/s00425-023-04131-1 (PMC10089986; doi:10.1007/s00425-023-04131-1)
Supplement: Supplementary file 8 — Supplementary file8 (XLSX 3002 KB) [file 425_2023_4131_MOESM8_ESM.xlsx]

## Sheet: Table S7
Article:	Multiple loci with cumulative effects on late maturity α-amylase (LMA) in wheat
Journal:	Planta
Authors:	Daryl Mares, Adinda Derkx, Diane E. Mather, Judy Cheong, Kolumbina Mrva
Corresponding author:	Daryl Mares, The University of Adelaide, daryl.mares@adelaide.edu.au
Table S7 Genotypic data from DArTseq genotyping-by-sequencing, and phenotypic data for LMA for a Janz/RAC655 wheat mapping population, with marker positions on a genetic linkage map and physical positions on pseudomolecules of the Chinese Spring Wheat genome assembly v2.0
Marker	Sequence	Pseudomolecule	Physical position (bp)	Janz allele	RAC655 allele	Chromosome	Linkage group	Genetic position (cM)	Line:	JR001	JR003	JR004	JR005	JR006	JR007	JR009	JR010	JR011	JR012	JR013	JR014	JR015	JR016	JR017	JR018	JR019	JR020	JR021	JR022	JR023	JR024	JR025	JR026	JR027	JR028	JR029	JR030	JR031	JR032	JR033	JR034	JR035	JR036	JR037	JR038	JR039	JR040	JR041	JR042
									Mean LMA phenotype (ELISA OD):	0.137	0.139	0.516	0.216	0.279	0.15	0.255	0.127	0.378	0.116	0.415	0.403	0.132	0.167	0.105	0.162	0.106	0.087	0.187	0.083	-	0.088	0.119	0.305	0.136	0.368	0.292	0.125	0.102	0.322	0.325	0.55	0.083	0.28	0.551	0.209	0.099	0.248	0.107	0.11
										Marker genotypes (JJ = homozygous for the allele from Janz; RR = homozygous for the allele from RAC655)
3533995|F|0-30:C>T-30:C>T	TGCAGCACCCCTGAGCGACCGCTACGCCCGCGCGTTGCAGCCGAGATCGGAAGAGCGGTTCAGCAGGAA	1A	4509570	T	C	1A	1A1	0		RR	JJ	RR	JJ	JJ	RR	-	JJ	RR	RR	RR	JJ	JJ	-	JJ	JJ	JJ	JJ	JJ	-	-	JJ	RR	-	RR	RR	JJ	JJ	RR	RR	RR	RR	RR	JJ	RR	-	JJ	RR	JJ	RR
5324074|F|0-11:G>C-11:G>C	TGCAGCGGCGAGTCGGCAGCGGCTGAAGCCGAGATCGGAAGAGCGGTTCAGCAGGAATGCCGAGACCGA	1A	4510225	G	C	1A	1A1	3.6271		RR	JJ	RR	JJ	JJ	RR	RR	JJ	RR	RR	RR	JJ	JJ	-	JJ	JJ	JJ	JJ	JJ	-	-	JJ	RR	-	-	RR	JJ	JJ	RR	RR	RR	RR	RR	-	RR	-	JJ	-	JJ	RR
1090908|F|0-10:T>G-10:T>G	TGCAGGTCATTATTATAGCCCTACCATGTTATTCTTAACATCCCACTGCTGACCACTGCCCACCGAGAT	1A	3181802	T	G	1A	1A1	3.6271		RR	JJ	RR	JJ	JJ	RR	RR	JJ	RR	RR	RR	JJ	JJ	-	JJ	JJ	JJ	JJ	JJ	-	-	JJ	RR	-	JJ	RR	JJ	JJ	RR	RR	RR	RR	RR	-	RR	-	JJ	-	JJ	RR
1257291|F|0-29:C>T-29:C>T	TGCAGCGAGCTTGCCAAGATCCGCGAGGACGCAGCGTCCGAGCCATGCCGTGCCCTCATCACCACCTCG	1A	8616453	T	C	1A	1A1	7.66442		RR	JJ	RR	JJ	JJ	RR	RR	JJ	RR	RR	JJ	JJ	-	-	JJ	JJ	JJ	-	JJ	-	RR	JJ	RR	RR	RR	JJ	JJ	JJ	RR	RR	RR	-	RR	-	RR	RR	JJ	RR	JJ	-
993293|F|0-28:T>G-28:T>G	TGCAGTTCACCTGTGTTGGGGGAGTTTCTTCCGAGAGTTCCAATGGCGGAGCTGGTGGCCGCCATGGCC	1A	7528867	T	G	1A	1A1	7.66442		RR	JJ	RR	JJ	JJ	RR	RR	JJ	RR	RR	RR	JJ	JJ	-	JJ	JJ	JJ	JJ	-	JJ	-	JJ	RR	-	-	RR	JJ	JJ	-	RR	RR	RR	RR	JJ	RR	JJ	JJ	-	JJ	-
1093668|F|0-53:C>A-53:C>A	TGCAGGCGAGTCGTGAGACCAGGCAGAGAATTTTCACATTGCCGTTCTGTAAGCAGACGGGACGGAAAT	1A	4968113	C	A	1A	1A1	7.66442		RR	JJ	RR	JJ	JJ	RR	RR	JJ	RR	RR	RR	JJ	-	-	JJ	JJ	JJ	JJ	JJ	JJ	JJ	JJ	RR	JJ	-	RR	JJ	JJ	RR	RR	RR	RR	RR	-	RR	JJ	JJ	RR	JJ	RR
12002494|F|0-29:G>A-29:G>A	TGCAGTGGCGAACCCATGGCCGTCCTGCGGCAACTGTGACTCGTGCACCAAGTCCAACTCTCCGAGATC	1A	11501718	A	G	1A	1A1	31.2309		RR	JJ	-	RR	JJ	RR	RR	JJ	RR	RR	RR	JJ	JJ	JJ	JJ	JJ	-	JJ	RR	-	-	JJ	RR	-	RR	RR	JJ	JJ	RR	RR	-	-	RR	RR	RR	-	JJ	RR	JJ	RR
1281103|F|0-40:T>C-40:T>C	TGCAGCTCCCTGCCCTTGCATTCTTCACACTTGACGATTCTTCCGATTGTGGTGATTGCTTTCTTGTTG	1A	14290796	T	C	1A	1A1	39.2262		RR	RR	-	RR	JJ	RR	RR	JJ	RR	RR	RR	JJ	JJ	JJ	JJ	JJ	RR	JJ	RR	RR	RR	JJ	RR	RR	RR	RR	JJ	JJ	RR	RR	-	RR	RR	RR	RR	RR	JJ	RR	JJ	RR
1000376|F|0-58:A>G-58:A>G	TGCAGCTCCGCAACTCGTGCCCCGTCTGCCGCCACGAGATGCCCACCGACACCGCGGCAGCAAGGTCAC	1A	15401223	A	G	1A	1A1	44.2137		RR	RR	JJ	RR	JJ	RR	RR	JJ	RR	RR	RR	JJ	JJ	JJ	JJ	JJ	RR	JJ	RR	RR	RR	JJ	RR	RR	RR	RR	-	JJ	RR	RR	-	RR	RR	RR	RR	RR	JJ	RR	-	RR
3956413|F|0-40:A>C-40:A>C	TGCAGCACCGCCATGGGCGCCTCGAAGTAGTCGCCGTCGAAGCTGTCCACCCTCTCGGTCGTGGACATC	1A	16150485	A	C	1A	1A1	48.6855		RR	RR	-	RR	JJ	RR	RR	JJ	-	RR	RR	JJ	JJ	JJ	JJ	JJ	RR	JJ	RR	-	-	JJ	RR	-	RR	RR	JJ	JJ	RR	RR	-	-	RR	RR	-	-	JJ	RR	JJ	RR
4991719|F|0-7:A>C-7:A>C	TGCAGGCAGCCATGCAGGCCGACGTGGATGCCGAGATCGGAAGAGCGGTTCAGCAGGAATGCCGAGACC	Unknown		C	A	1A	1A1	52.0902		RR	RR	-	RR	JJ	RR	RR	JJ	RR	RR	RR	JJ	RR	RR	JJ	JJ	RR	JJ	RR	JJ	JJ	JJ	RR	JJ	RR	RR	JJ	JJ	RR	RR	-	RR	RR	RR	RR	JJ	JJ	RR	JJ	RR
3959580|F|0-13:G>A-13:G>A	TGCAGGTAGGCATGGACGGCCACCGCTGCGGGGCGCGCCGAATTCTGGCGCTCGAGGCGTACGCACCTC	1A	18075314	G	A	1A	1A1	52.0902		RR	RR	RR	-	JJ	RR	RR	JJ	RR	RR	-	JJ	-	RR	JJ	JJ	RR	JJ	-	JJ	-	-	RR	-	RR	RR	JJ	JJ	RR	RR	JJ	RR	RR	RR	-	JJ	-	RR	JJ	-
3939338|F|0-47:G>A-47:G>A	TGCAGGCAGGTTTTCTGAAACGGGCCTGCACAGAGTCGAAAACAACCGAGCGGATGGTGATTAGAATAC	1A	16373803	G	A	1A	1A1	55.5444		RR	RR	-	RR	JJ	RR	RR	JJ	RR	RR	RR	JJ	-	-	JJ	JJ	RR	-	RR	JJ	JJ	JJ	RR	JJ	RR	RR	JJ	JJ	RR	RR	-	RR	RR	RR	RR	JJ	JJ	RR	JJ	RR
5368847|F|0-7:G>A-7:G>A	TGCAGAGGAAGCCGAGCAGCAACCGGAGCCTGACCGGCTCGAGACCATCGTCGACCAAGGGGAACAACA	1A	16043769	G	A	1A	1A1	55.5444		RR	RR	JJ	RR	JJ	RR	RR	JJ	RR	RR	RR	JJ	JJ	JJ	JJ	JJ	RR	JJ	-	-	-	-	RR	-	RR	RR	JJ	JJ	RR	RR	-	RR	RR	-	RR	-	JJ	RR	JJ	RR
1052695|F|0-41:C>G-41:C>G	TGCAGATATAATTTGAGCATGATTACCGTAGTACGCATGGCCTGATGCGTTGCAGATGTCGGCATGGCG	1A	18298899	G	C	1A	1A1	55.5444		RR	RR	RR	RR	JJ	RR	RR	JJ	RR	RR	RR	JJ	-	RR	JJ	-	RR	JJ	RR	JJ	JJ	JJ	RR	JJ	RR	RR	JJ	JJ	RR	RR	-	RR	RR	RR	RR	JJ	JJ	RR	JJ	RR
3942183|F|0-33:G>A-33:G>A	TGCAGCACCACGACCAACAGAAGCTCGACGAGGGGAAGCAGCAGGCGGACGAGATGAAGGAGCTCCGAG	1A	17405474	A	G	1A	1A1	55.5444		RR	RR	-	RR	JJ	RR	RR	JJ	RR	RR	RR	JJ	-	-	JJ	JJ	RR	JJ	RR	JJ	JJ	JJ	RR	JJ	RR	RR	JJ	JJ	RR	RR	-	RR	RR	RR	RR	JJ	JJ	RR	JJ	RR
1144942|F|0-8:A>G-8:A>G	TGCAGCCCATCAACGACAGAGTCTACTTCCCGAAGTGGTACCTCAAAGGCACGCGGGCCAGCCCGAGAT	1A	18791075	A	G	1A	1A1	58.7296		RR	RR	-	RR	-	RR	RR	JJ	RR	RR	-	JJ	-	-	JJ	JJ	RR	JJ	RR	JJ	JJ	JJ	RR	JJ	RR	RR	JJ	JJ	RR	RR	-	RR	RR	RR	RR	JJ	JJ	RR	JJ	RR
991036|F|0-50:C>G-50:C>G	TGCAGGAGGTCGTCCATGGCGGCGGAGAAGGGGCTGTTGGGGAGGAGCAGCAGCAGGCAGGAGACGAAG	3D	331129193	G	C	1A	1A1	58.7296		RR	RR	JJ	RR	JJ	RR	RR	JJ	RR	RR	RR	JJ	RR	-	JJ	JJ	RR	JJ	RR	JJ	JJ	JJ	RR	JJ	RR	RR	-	JJ	RR	RR	-	RR	RR	RR	RR	JJ	JJ	RR	JJ	RR
4396784|F|0-19:A>G-19:A>G	TGCAGGTACAAGCCCAGCAAGCGGTACATCCGAGATCGGAAGAGCGGTTCAGCAGGAATGCCGAGACCG	1A	17233441	A	G	1A	1A1	58.7296		RR	RR	JJ	-	JJ	RR	-	JJ	-	RR	RR	JJ	RR	-	JJ	JJ	RR	JJ	-	JJ	JJ	JJ	-	JJ	RR	RR	JJ	JJ	RR	-	-	RR	-	-	RR	JJ	JJ	RR	JJ	RR
1126027|F|0-19:T>G-19:T>G	TGCAGACCACGGGGGCCGCTGTCGCGCGTAGATGGCGCCAGAGCGAGCGGGCAGCGCCGAGATCGGAAG	1A	24527439	T	G	1A	1A1	71.6593		RR	JJ	-	RR	JJ	RR	RR	JJ	RR	RR	RR	JJ	JJ	-	JJ	JJ	RR	JJ	-	JJ	JJ	JJ	RR	JJ	RR	RR	JJ	JJ	RR	RR	-	RR	RR	RR	RR	JJ	JJ	RR	JJ	RR
1126226|F|0-14:C>T-14:C>T	TGCAGGCGGCGCCGCGGGGCGCGCACGCCCTCGTGGTGTCCATGGAGATCACCTCCTTCATATACTACA	1A	24475396	C	T	1A	1A1	71.6593		RR	JJ	JJ	RR	JJ	RR	RR	JJ	-	RR	RR	JJ	JJ	RR	JJ	JJ	RR	JJ	RR	JJ	JJ	JJ	RR	JJ	RR	RR	JJ	JJ	RR	RR	-	RR	RR	RR	RR	JJ	-	RR	JJ	RR
3958664|F|0-32:C>T-32:C>T	TGCAGGCGGCGGCGGCGGCAGCGCACTGCCTGCTGTCGCCAGATCCAATCCTTCGTGGTCGAACAGAGA	1A	25481427	T	C	1A	1A1	86.6859		RR	JJ	RR	RR	JJ	RR	RR	JJ	JJ	RR	JJ	JJ	RR	JJ	JJ	JJ	RR	JJ	JJ	-	RR	-	RR	RR	-	RR	-	JJ	RR	-	-	-	-	JJ	-	RR	JJ	RR	RR	RR
1252410|F|0-50:A>G-50:A>G	TGCAGTTTGTTAGTGCATGCAGCAGGGGCCGTTGGAGGCAGCCGCGTCGTACGTATAGCAGTGCGTCGT	1B	55161042	A	G	1A	1A1	91.1925		RR	JJ	RR	RR	JJ	RR	RR	JJ	JJ	RR	JJ	JJ	-	JJ	JJ	JJ	RR	JJ	JJ	-	-	JJ	RR	-	RR	JJ	JJ	-	RR	-	JJ	RR	RR	JJ	RR	-	JJ	RR	-	RR
1125964|F|0-23:A>G-23:A>G	TGCAGGGCATGTGCAGCAGCGCGAAGGAAGTTGCGACGGCGGAGGGTCGGAGGAGAGGACTGCGGGCCA	1A	32149170	A	G	1A	1A1	93.8802		RR	JJ	-	RR	JJ	RR	RR	JJ	JJ	-	JJ	JJ	-	JJ	JJ	-	RR	JJ	JJ	JJ	JJ	JJ	RR	JJ	-	JJ	JJ	JJ	-	RR	JJ	RR	RR	JJ	-	JJ	JJ	RR	RR	RR
2280877|F|0-17:G>A-17:G>A	TGCAGCGGATGATAGAGGAGCTTCGTTGACCTCTGCTTGATCATCGTCGTCGTGGCCTGAATGGACGGA	1A	30908600	G	A	1A	1A1	93.8802		RR	JJ	RR	RR	JJ	-	RR	JJ	JJ	RR	JJ	JJ	JJ	JJ	JJ	JJ	RR	JJ	JJ	-	-	JJ	RR	-	RR	JJ	JJ	JJ	RR	RR	JJ	RR	-	JJ	RR	-	JJ	RR	JJ	RR
1099728|F|0-47:T>A-47:T>A	TGCAGATAAACATTTGAGCAAACAAGACACTATTGCAGAAGGAGCAATTTATTACACCCACCGAGATCG	1A	31148166	T	A	1A	1A1	93.8802		RR	JJ	RR	RR	JJ	RR	RR	JJ	JJ	RR	JJ	JJ	JJ	JJ	JJ	JJ	-	JJ	JJ	JJ	JJ	JJ	RR	JJ	RR	JJ	JJ	JJ	RR	RR	JJ	RR	RR	JJ	-	JJ	JJ	RR	JJ	RR
1130132|F|0-5:A>G-5:A>G	TGCAGATGCCGACGTACGCGAACCCGATGGCGGTGGAGGTGTGGGTGCTGATCAAGCGCGCCTTCACCA	1D	35207859	G	A	1A	1A1	95.8381		RR	JJ	RR	RR	JJ	RR	RR	JJ	JJ	RR	JJ	JJ	RR	JJ	JJ	JJ	RR	JJ	JJ	JJ	JJ	JJ	RR	-	RR	JJ	JJ	JJ	RR	RR	JJ	RR	RR	JJ	RR	JJ	JJ	RR	RR	RR
1091902|F|0-53:C>T-53:C>T	TGCAGGCTGAAGTAAGTACCTGAGCCTGACCGTCGTTGTCGTTGGACACCGTACGTGGGCCTGTGCCCT	1A	34040225	T	C	1A	1A1	95.8381		RR	JJ	RR	RR	JJ	RR	RR	JJ	JJ	RR	JJ	JJ	RR	JJ	JJ	JJ	RR	JJ	JJ	-	-	JJ	RR	-	RR	JJ	JJ	JJ	RR	RR	JJ	RR	RR	JJ	RR	-	JJ	-	RR	RR
1093186|F|0-43:G>T-43:G>T	TGCAGGGCGTACAGCATGGATGTAGCCGCGGCGATGATCTCCTGGACGACGGCGCTGGCTCCGAGATCG	1A	43636252	G	T	1A	1A1	103.995		RR	RR	RR	RR	JJ	RR	RR	JJ	JJ	RR	JJ	JJ	JJ	JJ	JJ	JJ	RR	JJ	JJ	RR	RR	JJ	RR	RR	RR	JJ	JJ	JJ	RR	RR	JJ	RR	JJ	-	RR	RR	JJ	RR	JJ	RR
4260666|F|0-32:C>G-32:C>G	TGCAGCTGGCCCGGCCTGGGCCCAACGCGCGACTCCCGCGGTGGGAGGAAACGCACAGGGCCTGCCATT	1A	43215913	G	C	1A	1A1	103.995		RR	RR	RR	RR	JJ	RR	RR	JJ	JJ	RR	JJ	JJ	RR	JJ	JJ	JJ	RR	JJ	JJ	-	RR	JJ	RR	RR	RR	JJ	-	JJ	RR	RR	JJ	-	JJ	JJ	RR	RR	JJ	RR	RR	RR
3956968|F|0-62:G>A-62:G>A	TGCAGGGTGGAGGCGGCAGTCCTCGAGCACGGGCGTGCTCGCCGAGGCCGCGAGGTCGAGGCGGCGAGG	1A	44415308	G	A	1A	1A1	106.766		RR	RR	RR	RR	JJ	RR	RR	JJ	JJ	RR	JJ	JJ	JJ	JJ	JJ	JJ	RR	JJ	JJ	RR	RR	-	RR	RR	RR	JJ	JJ	JJ	RR	RR	JJ	RR	JJ	JJ	RR	RR	JJ	RR	JJ	RR
4993399|F|0-12:G>C-12:G>C	TGCAGCAAACAAGCAATGCACGCACTAACAGCCCTCTAGCCAACTACATGCACGTACACACTCACGTGC	Unknown		C	G	1A	1A1	109.627		RR	RR	RR	RR	JJ	RR	RR	JJ	JJ	RR	JJ	JJ	JJ	JJ	JJ	JJ	RR	JJ	JJ	JJ	JJ	JJ	RR	JJ	RR	JJ	-	JJ	RR	RR	JJ	RR	JJ	JJ	RR	JJ	JJ	-	JJ	RR
1098912|F|0-40:C>G-40:C>G	TGCAGCAAACAACCAATGCACGCACTAACAGCCCTCTAGCCAACTACATGCACGTACACACTCACGTGC	Unknown		G	C	1A	1A1	109.627		RR	RR	RR	RR	JJ	RR	RR	JJ	JJ	RR	JJ	JJ	JJ	JJ	JJ	JJ	RR	JJ	JJ	JJ	JJ	JJ	RR	JJ	RR	JJ	-	JJ	RR	RR	JJ	-	JJ	JJ	RR	JJ	JJ	-	JJ	RR
994242|F|0-40:T>G-40:T>G	TGCAGGAGCTCGTATCGGGCATTCACGTTGCAAGCTGCCATGAGAGCTGCTAGCTCGGGGAGAGGAGTC	1A	49000072	G	T	1A	1A1	112.481		RR	RR	RR	RR	JJ	RR	RR	JJ	JJ	RR	JJ	JJ	JJ	JJ	JJ	JJ	RR	JJ	JJ	-	-	JJ	RR	-	RR	JJ	JJ	JJ	-	RR	-	RR	JJ	JJ	RR	-	JJ	-	JJ	RR
987095|F|0-45:C>G-45:C>G	TGCAGCTTCTGCCTGTGAGCGATGGCGATCTTGTACGAAGCTCGTCTGGCCCGAGATCGGAAGAGCGGT	1A	53872999	C	G	1A	1A1	119.633		-	-	-	RR	JJ	RR	RR	JJ	JJ	-	JJ	JJ	JJ	JJ	JJ	JJ	RR	JJ	JJ	JJ	JJ	JJ	RR	JJ	RR	JJ	JJ	JJ	RR	RR	JJ	RR	JJ	JJ	RR	JJ	JJ	JJ	JJ	RR
1059739|F|0-20:G>A-20:G>A	TGCAGTACTGGTAGTACGTAGTAGAGTACATGTTTGTTCCATGTATATGTACCGTGTCCTACGTGTCCG	1A	55975162	G	A	1A	1A1	122.694		RR	RR	RR	RR	JJ	RR	RR	JJ	JJ	RR	JJ	JJ	JJ	JJ	JJ	JJ	RR	JJ	JJ	JJ	JJ	JJ	RR	JJ	-	JJ	JJ	-	RR	RR	JJ	RR	JJ	JJ	RR	JJ	JJ	JJ	JJ	RR
1318644|F|0-10:C>T-10:C>T	TGCAGGCAGCCGAGTCTGGCGCACGGGCGAGGGCGGCAAGGAAGCCGCCCAGGGAGCGCTCGTGGACCG	1A	51793748	T	C	1A	1A1	122.694		RR	RR	RR	RR	JJ	RR	RR	JJ	JJ	RR	JJ	JJ	RR	JJ	JJ	JJ	RR	JJ	JJ	JJ	JJ	JJ	RR	JJ	RR	JJ	JJ	JJ	RR	RR	JJ	RR	JJ	JJ	RR	JJ	JJ	-	RR	RR
1158956|F|0-39:T>A-39:T>A	TGCAGGCAAGATCAGAAGATGTTGTCAAAAGCCAGCTATTTCTGCATCAATGACCGCACAAAATGAGAA	1A	53749118	T	A	1A	1A1	122.694		RR	RR	RR	RR	JJ	RR	RR	JJ	JJ	RR	JJ	JJ	-	JJ	JJ	JJ	RR	JJ	JJ	JJ	-	-	RR	-	RR	JJ	JJ	JJ	RR	RR	JJ	RR	JJ	JJ	RR	-	JJ	JJ	-	RR
979056|F|0-32:T>C-32:T>C	TGCAGCCTTCGTGCGCTGGGAAGAAATTCTGTTGTGTCTCCCTGCTCCTTCTTCTTCTGTACTCCTCTT	5A	136443444	T	C	1A	1A1	122.694		RR	RR	RR	RR	JJ	RR	RR	JJ	JJ	RR	JJ	JJ	JJ	JJ	JJ	JJ	RR	JJ	JJ	JJ	JJ	JJ	RR	JJ	RR	JJ	JJ	JJ	RR	RR	JJ	RR	JJ	JJ	RR	JJ	JJ	JJ	JJ	RR
7491381|F|0-22:G>T-22:G>T	TGCAGCGGCGGCGGCGGCAGCGGCGGCGGCGCACCCCGAGATCGGAAGAGCGGTTCAGCAGGAATGCCG	Unknown		T	G	1A	1A1	122.694		RR	RR	RR	RR	JJ	RR	RR	JJ	JJ	RR	JJ	JJ	JJ	JJ	JJ	JJ	RR	JJ	JJ	JJ	JJ	JJ	RR	JJ	RR	JJ	JJ	JJ	RR	RR	JJ	-	JJ	JJ	-	JJ	JJ	JJ	JJ	RR
2277328|F|0-58:C>T-58:C>T	TGCAGCTTCATGGCCTCCATGTTTTCCTCGACCCACTGGTTCGAGACCTCGATTGCCTCGGGGTCTCCC	1A	53371943	C	T	1A	1A1	122.694		RR	RR	RR	RR	JJ	RR	RR	JJ	JJ	RR	JJ	JJ	JJ	JJ	JJ	JJ	RR	JJ	-	JJ	JJ	-	RR	JJ	-	JJ	JJ	JJ	RR	RR	JJ	RR	JJ	JJ	RR	-	JJ	JJ	JJ	RR
1090082|F|0-16:T>C-16:T>C	TGCAGGCTTCAGAGGATGCAGCACGGCCGAGGGCGGCAAGGAATCCTTCAAGGGAGCGCTCGGGAACCG	1A	51895892	T	C	1A	1A1	122.694		RR	RR	RR	RR	JJ	RR	RR	-	JJ	RR	JJ	JJ	JJ	JJ	JJ	JJ	RR	JJ	JJ	JJ	JJ	JJ	RR	JJ	RR	JJ	JJ	JJ	RR	RR	JJ	RR	JJ	JJ	RR	JJ	JJ	JJ	JJ	RR
2258338|F|0-25:C>G-25:C>G	TGCAGCACGCCCTTACGAGGTCCATCCAAGCACGTGCGGCTGCGTGCATGTCGATCGAAGGCAGGGGAG	1A	464391785	C	G	1A	1A1	140.809		RR	JJ	RR	RR	JJ	RR	RR	JJ	JJ	JJ	RR	JJ	JJ	JJ	JJ	JJ	JJ	JJ	JJ	JJ	JJ	JJ	RR	JJ	-	RR	JJ	JJ	RR	RR	RR	RR	JJ	JJ	RR	JJ	JJ	RR	JJ	RR
2256752|F|0-57:T>C-57:T>C	TGCAGAACCAAGAGGGTCGCTCACATCTCATATTCAAAATCTCTATGTACAAGGACATCATCGATCAGC	1A	464310769	T	C	1A	1A1	144.173		RR	JJ	RR	RR	JJ	RR	RR	JJ	JJ	JJ	RR	JJ	JJ	JJ	JJ	-	JJ	JJ	JJ	JJ	JJ	-	RR	-	JJ	RR	JJ	JJ	RR	RR	RR	RR	JJ	JJ	-	-	JJ	RR	JJ	RR
1070164|F|0-14:G>C-14:G>C	TGCAGAGCATGCAAGGGTAGGCTCTCTACTGAAGGATTTTACTAATTAAAGAACGTGTGTTCCGAGATC	1A	462664014	C	G	1A	1A1	147.38		RR	JJ	RR	RR	JJ	RR	RR	JJ	JJ	RR	RR	JJ	RR	JJ	JJ	JJ	JJ	JJ	JJ	RR	RR	JJ	RR	RR	-	RR	JJ	JJ	RR	RR	RR	RR	JJ	JJ	RR	RR	JJ	RR	RR	RR
981496|F|0-36:T>C-36:T>C	TGCAGTGCTCTTCCATGACTTTTACTTAGAGCCCACTTCCGTGCTTGCTTAATGTTACTACTTAGGTAG	1A	462348315	C	T	1A	1A1	147.38		RR	JJ	RR	RR	JJ	RR	RR	JJ	JJ	RR	RR	JJ	RR	JJ	JJ	JJ	-	JJ	JJ	RR	RR	JJ	RR	RR	JJ	-	JJ	JJ	RR	RR	-	RR	JJ	JJ	RR	RR	JJ	RR	-	RR
3945977|F|0-12:C>T-12:C>T	TGCAGGCGCTGGCTAAAAGGCAATGTTCCTAACCGAGATCGGAAGAGCGGTTCAGCAGGAATGCCGAGA	Unknown		T	C	1A	1A1	152.177		RR	JJ	RR	RR	JJ	RR	RR	JJ	JJ	JJ	RR	JJ	JJ	JJ	JJ	JJ	JJ	JJ	JJ	JJ	JJ	JJ	RR	JJ	RR	RR	-	JJ	RR	RR	RR	RR	JJ	JJ	RR	-	JJ	RR	JJ	RR
1099971|F|0-31:C>T-31:C>T	TGCAGCAGTCAACACAAAGTCAACCTGAAGCCAGTGCAAGTGGAGGTGGTTAAAATAACCTACCGAGAT	1A	482524351	C	T	1A	1A1	156.246		RR	JJ	RR	RR	JJ	RR	RR	JJ	JJ	JJ	RR	JJ	JJ	JJ	JJ	JJ	JJ	JJ	JJ	JJ	JJ	JJ	RR	JJ	JJ	RR	RR	JJ	RR	RR	RR	RR	JJ	JJ	JJ	JJ	JJ	-	JJ	RR
1088969|F|0-27:A>G-27:A>G	TGCAGCCTCCTCGCGTTTTTTGTTGGCAGAATTTGTGCGATGCTTCAGAGGCCGAGATCGGAAGAGCGG	Unknown		A	G	1A	1A1	156.246		RR	JJ	RR	RR	JJ	RR	RR	JJ	JJ	JJ	RR	JJ	JJ	JJ	JJ	JJ	JJ	JJ	JJ	JJ	JJ	JJ	RR	JJ	JJ	RR	RR	JJ	RR	RR	RR	RR	JJ	JJ	JJ	JJ	JJ	-	JJ	RR
1096956|F|0-32:C>T-32:C>T	TGCAGCTTGGGAATACATTGTTGGCACAAACCCGGAAACCATACACACAAGATAACCCAACTCAGGCAC	1A	477240087	C	T	1A	1A1	156.246		RR	JJ	RR	RR	JJ	RR	RR	-	JJ	JJ	RR	-	-	JJ	-	JJ	JJ	JJ	JJ	JJ	JJ	JJ	-	JJ	JJ	RR	RR	JJ	RR	RR	RR	RR	-	-	JJ	JJ	JJ	RR	JJ	RR
994411|F|0-50:G>C-50:G>C	TGCAGCCAGATTTGTGGTCTTGGGGGTGACTCATGGCAATGTATGCATGTGTGCGCGGTGGAGTGCACC	1A	489031413	C	G	1A	1A1	156.246		RR	JJ	RR	RR	JJ	RR	RR	JJ	JJ	JJ	RR	JJ	JJ	JJ	JJ	JJ	JJ	JJ	JJ	JJ	JJ	JJ	RR	JJ	JJ	RR	RR	JJ	RR	RR	RR	RR	JJ	JJ	JJ	JJ	JJ	RR	JJ	RR
1077339|F|0-19:A>G-19:A>G	TGCAGTGCACACAAACACAATCAATAATCCGCCACTTTCTGTCTGCGCCACGTTCTTCACGCGCTGGGC	1A	482418251	G	A	1A	1A1	156.246		RR	JJ	RR	RR	JJ	RR	RR	JJ	JJ	JJ	RR	JJ	JJ	JJ	JJ	JJ	JJ	JJ	JJ	JJ	JJ	JJ	RR	JJ	JJ	RR	RR	JJ	RR	RR	RR	RR	JJ	JJ	JJ	JJ	JJ	RR	JJ	RR
2260769|F|0-58:T>C-58:T>C	TGCAGACAGAGGGTCCTCGAGTGAAAGGCAGCAGTTCGTCGATCTCTCTCTGCTGGGTTGCGCGGCACA	1A	479541942	T	C	1A	1A1	156.246		-	JJ	-	RR	JJ	RR	RR	JJ	JJ	JJ	RR	JJ	JJ	-	-	JJ	JJ	JJ	JJ	JJ	JJ	JJ	RR	JJ	JJ	RR	RR	JJ	RR	RR	-	RR	JJ	-	JJ	JJ	-	RR	-	RR
1019230|F|0-11:G>C-11:G>C	TGCAGGTGGGAGTGGGTTTAAGTGGGATTCACTATCCCATCCCACTTAAACCGCTCCAGCGGGAGCCCA	1A	479305636	C	G	1A	1A1	158.931		RR	JJ	-	RR	JJ	RR	RR	JJ	JJ	JJ	-	JJ	JJ	-	JJ	JJ	JJ	JJ	JJ	JJ	JJ	JJ	RR	JJ	JJ	RR	RR	JJ	RR	-	-	RR	JJ	JJ	JJ	JJ	JJ	RR	JJ	RR
1094941|F|0-58:A>G-58:A>G	TGCAGATAAGAGAGGGAGGGGCGAGCGAGAGAGAAGGGAGAGGCGGCGCGCCGAGCCAACCCACTTCCG	Unknown		A	G	1A	1A1	158.931		RR	JJ	RR	-	JJ	RR	RR	JJ	JJ	JJ	-	JJ	JJ	JJ	JJ	JJ	JJ	JJ	JJ	JJ	JJ	-	RR	JJ	JJ	RR	RR	JJ	RR	RR	RR	RR	JJ	JJ	JJ	-	JJ	RR	-	RR
2261453|F|0-59:C>T-59:C>T	TGCAGTTGGGACGCATCTGGTCCAGCTACTCATAAACCCTCACGGTCAAACCGATCAATCAATTCGAAA	1A	493555387	T	C	1A	1A1	163.667		RR	JJ	RR	RR	JJ	RR	RR	JJ	JJ	JJ	RR	-	RR	JJ	JJ	JJ	JJ	JJ	JJ	-	RR	JJ	RR	RR	JJ	RR	RR	JJ	RR	RR	RR	-	JJ	JJ	-	RR	-	RR	RR	RR
4396770|F|0-25:A>G-25:A>G	TGCAGGTTAATCGTACGAGTAGGAGAACCGAGATCGGAAGAGCGGTTCAGCAGGAATGCCGAGACCGAT	Unknown		A	G	1A	1A1	167.726		RR	JJ	RR	RR	JJ	RR	RR	JJ	JJ	JJ	RR	JJ	RR	JJ	JJ	JJ	JJ	JJ	JJ	RR	RR	JJ	RR	RR	JJ	RR	RR	JJ	RR	RR	RR	RR	JJ	JJ	JJ	RR	JJ	RR	RR	RR
4536206|F|0-12:A>G-12:A>G	TGCAGGCCAAAAAAAACTGCCGAGATCGGAAGAGCGGTTCAGCAGGAATGCCGAGACCGATCTCGTATG	Unknown		G	A	1A	1A1	167.726		RR	JJ	RR	RR	JJ	RR	RR	JJ	JJ	JJ	RR	JJ	JJ	JJ	JJ	JJ	JJ	JJ	JJ	JJ	JJ	JJ	RR	JJ	JJ	RR	RR	JJ	RR	RR	RR	RR	JJ	JJ	JJ	JJ	JJ	RR	JJ	RR
4990876|F|0-37:A>G-37:A>G	TGCAGTTGCGTGTCGCCAAGGCCGAGAGAAGTTTTGCAGTAGTTGTGGTACGCCGCGTCATACAAATCC	5B	529978625	G	A	1A	1A1	167.726		RR	JJ	RR	RR	JJ	RR	RR	JJ	JJ	JJ	RR	JJ	JJ	JJ	JJ	-	-	JJ	JJ	JJ	JJ	JJ	RR	-	-	RR	RR	JJ	RR	-	RR	RR	-	-	JJ	JJ	JJ	RR	-	-
2298725|F|0-59:C>T-59:C>T	TGCAGTTCCTGATCGAGGCCGGCGTGCCCGCCGAGGAGCTACCGCGCGTGTTGCGGCCACCGCGCCCCG	1A	486790217	T	C	1A	1A1	167.726		RR	JJ	RR	RR	JJ	RR	RR	JJ	JJ	JJ	RR	JJ	JJ	JJ	JJ	JJ	JJ	-	JJ	JJ	JJ	JJ	RR	JJ	JJ	RR	RR	JJ	-	RR	RR	RR	JJ	JJ	JJ	JJ	JJ	RR	JJ	RR
1863647|F|0-51:G>T-51:G>T	TGCAGTGCCGCATGAGTCGGAGCGAGCCATCGACCTTGCACGAGTGTCTAGGAGGCAAGGTCGCGGGGC	1A	486750829	G	T	1A	1A1	167.726		RR	JJ	RR	RR	JJ	RR	RR	JJ	JJ	JJ	RR	JJ	JJ	JJ	JJ	JJ	JJ	JJ	JJ	JJ	JJ	-	RR	JJ	JJ	RR	RR	JJ	RR	RR	RR	RR	JJ	JJ	JJ	JJ	JJ	RR	JJ	RR
4409931|F|0-10:T>C-10:T>C	TGCAGCCGTGTTGTTACTGACTGGCTGTCCCCGTCGCGGCCAAGAACATGTACCAAGGCCATGTGTTGC	1A	476176823	C	T	1A	1A1	167.726		RR	JJ	RR	RR	JJ	RR	RR	JJ	JJ	JJ	RR	JJ	JJ	JJ	JJ	JJ	JJ	JJ	JJ	JJ	JJ	JJ	RR	JJ	JJ	RR	RR	JJ	RR	RR	RR	RR	-	JJ	JJ	JJ	JJ	RR	JJ	RR
1080728|F|0-54:C>T-54:C>T	TGCAGCCGAAAAAACTGATCTCATATTCGGATTCGGCAGATCATGTTGCCTCGGCGACGCATAAAACGC	1A	478377880	C	T	1A	1A1	170.324		RR	JJ	RR	RR	JJ	RR	RR	JJ	-	JJ	RR	JJ	JJ	-	JJ	JJ	JJ	JJ	JJ	-	JJ	JJ	RR	JJ	JJ	RR	RR	JJ	RR	RR	-	-	JJ	JJ	JJ	JJ	JJ	RR	-	RR
3064880|F|0-36:C>T-36:C>T	TGCAGGTACTGCCGCAACTTCTCTCGATTCGCTATCCTCTATCGCGCTCTGATCTGCGAGTGGGAGAAG	1A	476322858	T	C	1A	1A1	173.205		RR	JJ	RR	RR	JJ	RR	RR	JJ	JJ	JJ	RR	JJ	JJ	JJ	JJ	JJ	JJ	-	JJ	JJ	JJ	JJ	RR	JJ	JJ	-	RR	-	RR	-	RR	RR	JJ	JJ	JJ	JJ	JJ	-	JJ	RR
1118486|F|0-18:G>A-18:G>A	TGCAGTTAAACGGGGCGCGGAGGGGACAGATTGTCCCACGAGAACACCGCCCGATTCTTCAACCACGCC	1A	479863768	A	G	1A	1A1	173.205		RR	JJ	RR	RR	JJ	RR	RR	JJ	JJ	JJ	RR	JJ	JJ	JJ	JJ	-	JJ	JJ	JJ	-	JJ	JJ	RR	JJ	JJ	RR	RR	-	RR	RR	RR	RR	JJ	JJ	JJ	JJ	JJ	RR	JJ	RR
1079399|F|0-34:C>G-34:C>G	TGCAGCATTGTTCCATCATCGTCGTTAAGATATTCGGAAAGGGGAATATCATATCACTAGCTAGGGAAA	1A	473331946	C	G	1A	1A1	173.205		RR	JJ	RR	RR	JJ	RR	-	JJ	JJ	JJ	RR	JJ	JJ	JJ	JJ	JJ	JJ	JJ	JJ	JJ	JJ	JJ	RR	JJ	JJ	RR	RR	JJ	RR	RR	RR	RR	JJ	JJ	JJ	JJ	JJ	RR	JJ	RR
982827|F|0-29:A>G-29:A>G	TGCAGAACAAAGCAAAAAAACAGCATACGACAGTCATGAAAGCTGAATTGATAGAAAGAGTTGTACCAA	1A	474057881	A	G	1A	1A1	173.205		RR	JJ	RR	RR	JJ	RR	RR	JJ	JJ	JJ	RR	JJ	JJ	JJ	JJ	-	JJ	JJ	JJ	JJ	JJ	JJ	RR	JJ	JJ	RR	RR	JJ	RR	RR	RR	RR	JJ	JJ	JJ	JJ	JJ	RR	JJ	RR
1123553|F|0-28:C>T-28:C>T	TGCAGCCAGCCAAAATTCGCGCGCCGCACGGTCAGCGAGGCCGCGCCCTGACTCACTCCACCTTACGAA	1A	480168082	C	T	1A	1A1	176.6		RR	JJ	RR	RR	JJ	RR	RR	JJ	JJ	JJ	RR	JJ	-	-	-	-	-	JJ	-	JJ	JJ	JJ	RR	JJ	JJ	RR	RR	JJ	RR	RR	RR	RR	JJ	-	JJ	JJ	JJ	RR	JJ	RR
26674000|F|0-33:A>G-33:A>G	TGCAGAACTAGAACTCACATCTCACTAGTTTTTAAACTGCGCGATGTGGGTCTTGATGATCTGGCCGGC	1A	491653924	G	A	1A	1A1	179.053		RR	JJ	RR	RR	JJ	RR	RR	JJ	JJ	JJ	RR	JJ	RR	JJ	JJ	JJ	JJ	JJ	JJ	RR	RR	JJ	RR	RR	JJ	RR	RR	JJ	RR	RR	-	RR	JJ	-	JJ	RR	JJ	-	RR	RR
1078423|F|0-67:A>G-67:A>G	TGCAGAACTAGAACTCACATCTCACTAGTTTTTAAACTGCGCGATGTGGGTCTTGATGATCTGGCCGAG	1A	491653924	G	A	1A	1A1	179.053		RR	JJ	RR	RR	JJ	RR	RR	JJ	JJ	JJ	RR	JJ	RR	JJ	JJ	JJ	JJ	JJ	JJ	RR	RR	JJ	RR	RR	JJ	RR	RR	JJ	RR	RR	RR	RR	JJ	-	JJ	RR	JJ	-	RR	RR
1110548|F|0-25:T>C-25:T>C	TGCAGCGGTTAGTCGCATAGTTCTTTCCCCAAATAAAATCTGTGAACAAATCCTCCGAGATCGGAAGAG	1A	495904074	T	C	1A	1A1	184.267		RR	JJ	RR	RR	JJ	RR	RR	JJ	JJ	JJ	RR	JJ	RR	JJ	JJ	JJ	JJ	JJ	JJ	RR	RR	JJ	RR	RR	JJ	RR	RR	JJ	RR	RR	RR	RR	JJ	JJ	JJ	RR	JJ	RR	RR	RR
4989069|F|0-6:C>G-6:C>G	TGCAGGCCGCTCCCCGCCGCCGTCCCGAGATCGGAAGAGCGGTTCAGCAGGAATGCCGAGACCGATCTC	Unknown		G	C	1A	1A1	184.267		RR	JJ	RR	RR	JJ	RR	RR	JJ	JJ	JJ	RR	JJ	RR	-	JJ	JJ	JJ	JJ	JJ	RR	RR	JJ	RR	RR	JJ	RR	RR	JJ	RR	RR	RR	RR	JJ	JJ	JJ	RR	JJ	RR	RR	RR
3064923|F|0-23:A>G-23:A>G	TGCAGTGGCTGGACGACGAGCTCACCTCGCTCGCCCTCCCCAAACCCGAGATCGGAAGAGCGGTTCAGC	1A	495340185	A	G	1A	1A1	187.304		RR	JJ	RR	RR	JJ	RR	RR	JJ	JJ	JJ	RR	JJ	RR	JJ	JJ	JJ	JJ	JJ	JJ	RR	RR	JJ	RR	RR	-	RR	RR	JJ	RR	RR	RR	RR	JJ	JJ	JJ	RR	JJ	RR	RR	RR
2254132|F|0-33:A>G-33:A>G	TGCAGATCGATACCGTGTTGCTCCTGCTTGTTAAATGGCGCAGCGAACTTGATTCGGTATCCCATTCCC	1A	506114709	A	G	1A	1A1	196.435		RR	JJ	-	RR	JJ	RR	RR	JJ	JJ	RR	RR	JJ	JJ	JJ	JJ	-	JJ	JJ	JJ	JJ	JJ	JJ	RR	JJ	JJ	RR	RR	JJ	RR	RR	JJ	RR	RR	JJ	JJ	JJ	JJ	RR	JJ	RR
1218247|F|0-18:C>G-18:C>G	TGCAGAAATGTTTAACTACAGAAAGAAGAACACTGCGCGTTAGCTACGAGAGGGACGAGGTAGCTGAGG	1A	502316282	G	C	1A	1A1	202.583		RR	JJ	RR	RR	JJ	RR	RR	JJ	JJ	RR	RR	JJ	-	-	JJ	JJ	JJ	JJ	JJ	RR	RR	JJ	RR	RR	JJ	RR	RR	-	RR	-	RR	-	RR	JJ	JJ	RR	JJ	RR	RR	RR
1129664|F|0-40:A>G-40:A>G	TGCAGCGGAGCAACGGCGAGCAGCAGAGGAGCAGCGGCGAACAGCGGAGGAGCAGCGGCGAGAAGCGGG	Unknown		A	G	1A	1A1	207.155		RR	JJ	RR	RR	JJ	RR	-	JJ	JJ	RR	RR	JJ	RR	-	JJ	JJ	JJ	JJ	JJ	-	RR	JJ	RR	-	-	RR	RR	JJ	RR	-	RR	-	RR	JJ	JJ	RR	JJ	-	RR	RR
996849|F|0-11:G>T-11:G>T	TGCAGATTCTGGATTCTTGCGTTCTAATCAACGTTGTGAGTTGCATCTGATCATGGCATGTGCATGTGG	1A	510514218	G	T	1A	1A1	211.096		RR	JJ	RR	RR	JJ	RR	RR	JJ	JJ	RR	RR	JJ	JJ	JJ	JJ	JJ	JJ	JJ	JJ	JJ	JJ	JJ	RR	JJ	JJ	RR	RR	JJ	RR	RR	JJ	RR	RR	JJ	JJ	JJ	JJ	RR	JJ	RR
2362198|F|0-37:C>T-37:C>T	TGCAGCTACTCACCAGGTAGACGGCGTCCCTGGCGGCCATGGCGATGATGTCGGCGCAGGAGACGGTGA	1A	511745077	C	T	1A	1A1	211.096		RR	JJ	RR	RR	JJ	RR	RR	JJ	JJ	RR	RR	JJ	JJ	JJ	JJ	JJ	JJ	JJ	-	JJ	JJ	JJ	RR	JJ	JJ	RR	RR	JJ	RR	RR	JJ	-	RR	JJ	JJ	JJ	JJ	RR	JJ	RR
1089822|F|0-15:G>A-15:G>A	TGCAGGTGTGCAGAGGGTTTCCAGACCTGGAGATGCGAGCCTCTGCGGTGAAGTTTCTCTTGGTTGTAG	1A	510055341	G	A	1A	1A1	211.096		RR	JJ	RR	RR	JJ	RR	RR	JJ	JJ	RR	-	JJ	JJ	JJ	JJ	-	-	JJ	JJ	JJ	JJ	JJ	RR	JJ	JJ	RR	RR	JJ	RR	RR	JJ	RR	RR	JJ	JJ	JJ	JJ	RR	JJ	RR
5410697|F|0-34:A>G-34:A>G	TGCAGAGGGATGCAGGAGGTGAGGCAAGGCATCGAAGGGAGCTTGCGAGGCGGAGCGGAGCAGAGGCCA	1A	511150963	G	A	1A	1A1	211.096		RR	JJ	RR	RR	JJ	RR	RR	JJ	JJ	RR	RR	JJ	JJ	JJ	JJ	JJ	JJ	JJ	JJ	JJ	-	JJ	RR	JJ	JJ	RR	RR	JJ	RR	RR	JJ	RR	RR	JJ	JJ	JJ	JJ	-	JJ	RR
1217318|F|0-25:G>A-25:G>A	TGCAGCTAGCTCTACGACGGACCAAGCGTTGCCTCCACCCACCAGCCGTATTACCTGACGGCGTTCTCC	1A	509668292	G	A	1A	1A1	211.096		RR	JJ	RR	RR	JJ	RR	RR	JJ	JJ	RR	RR	JJ	JJ	JJ	JJ	JJ	JJ	JJ	JJ	JJ	JJ	JJ	RR	JJ	JJ	RR	RR	JJ	RR	RR	JJ	RR	RR	JJ	JJ	JJ	JJ	RR	JJ	RR
1252111|F|0-48:G>A-48:G>A	TGCAGGTAGGTTCGTTCGTCCATTAGATCGGCGTTCAACCATGCCAAAGCGGACACATGTACGTACGTA	1A	512290288	G	A	1A	1A1	211.096		RR	JJ	RR	RR	JJ	RR	RR	JJ	JJ	RR	RR	JJ	JJ	JJ	JJ	JJ	-	-	-	-	JJ	-	RR	-	JJ	RR	RR	-	RR	RR	JJ	RR	RR	JJ	-	-	JJ	RR	JJ	-
2260851|F|0-42:A>G-42:A>G	TGCAGTAGGCTGATTATTCTCGCGGGATATTTCAGATCGACGACACGACGCAGACGAGGGCTAGCTAGT	1A	512308924	A	G	1A	1A1	211.096		RR	JJ	RR	RR	JJ	RR	RR	JJ	JJ	RR	RR	JJ	JJ	JJ	JJ	JJ	-	JJ	JJ	JJ	JJ	JJ	RR	JJ	JJ	RR	RR	JJ	RR	RR	JJ	RR	RR	JJ	JJ	-	JJ	RR	JJ	RR
1094315|F|0-45:A>C-45:A>C	TGCAGTGACGGCGCGTCCAGTTCTTCCGCCTCGCAGTGTTCGTGCATGCGGTGGCCGAGATCGGAAGAG	1A	508162846	A	C	1A	1A1	215.918		RR	JJ	RR	RR	JJ	RR	RR	JJ	JJ	RR	RR	JJ	JJ	JJ	JJ	JJ	JJ	JJ	JJ	JJ	JJ	JJ	RR	JJ	JJ	RR	RR	JJ	RR	RR	JJ	RR	RR	JJ	JJ	JJ	JJ	RR	JJ	RR
1119832|F|0-44:A>C-44:A>C	TGCAGAAGCACTCCACACTTATCTTCATCCAGCGACAGGATCGGACATGTTGCATTTTCGTAACCGAGA	1A	510055275	A	C	1A	1A1	215.918		RR	JJ	RR	RR	JJ	RR	RR	JJ	JJ	RR	RR	JJ	JJ	JJ	JJ	JJ	JJ	JJ	JJ	JJ	JJ	JJ	RR	JJ	JJ	RR	RR	JJ	RR	RR	JJ	RR	RR	JJ	JJ	JJ	JJ	-	JJ	RR
2263444|F|0-36:A>G-36:A>G	TGCAGTTTGCAGGTGGCGATCTCTCTCGAGGACCACACGTCCATGTCCACGCAGAATTCGAAAATCCTA	1A	513942825	A	G	1A	1A1	215.918		RR	-	RR	RR	JJ	RR	RR	JJ	JJ	RR	RR	JJ	-	JJ	JJ	JJ	JJ	-	JJ	JJ	JJ	JJ	RR	JJ	JJ	RR	RR	JJ	-	RR	-	RR	RR	JJ	JJ	-	JJ	RR	JJ	RR
4911214|F|0-16:A>G-16:A>G	TGCAGTTGTCCTGGTGATGCCGAGATCGGAAGAGCGGTTCAGCAGGAATGCCGAGACCGATCTCGTATG	Unknown		G	A	1A	1A1	220.102		RR	JJ	RR	RR	JJ	RR	RR	JJ	JJ	RR	RR	JJ	JJ	JJ	JJ	JJ	JJ	JJ	JJ	JJ	JJ	JJ	RR	JJ	JJ	RR	RR	JJ	RR	RR	JJ	RR	RR	JJ	JJ	JJ	JJ	RR	JJ	RR
1253650|F|0-16:A>G-16:A>G	TGCAGTTGTCCTGGTGATGCCGGCGACGGCGGCGGCCGCGGCGGTGGTCGTTGTCGTCAAGGCACTCCT	1A	509588859	G	A	1A	1A1	220.102		RR	JJ	RR	RR	JJ	RR	RR	JJ	JJ	RR	RR	JJ	JJ	-	JJ	-	JJ	JJ	-	JJ	JJ	-	RR	JJ	JJ	RR	RR	JJ	-	RR	JJ	RR	RR	-	-	JJ	JJ	RR	JJ	RR
3959168|F|0-15:G>C-15:G>C	TGCAGCGCCGCGGCTGAACCGCGTGGCCGCGGCGTCTCGAGGGTCTCCGAGATCGGAAGAGCGGTTCAG	1A	509588813	G	C	1A	1A1	220.102		RR	JJ	RR	RR	JJ	RR	RR	JJ	JJ	RR	RR	JJ	JJ	JJ	JJ	JJ	JJ	JJ	-	JJ	JJ	JJ	RR	JJ	JJ	RR	-	JJ	RR	-	JJ	RR	RR	JJ	JJ	JJ	JJ	RR	JJ	RR
1133310|F|0-19:A>G-19:A>G	TGCAGAATTGGTCGTCGTAACAGCAGCCCCGCCTGACGCAGGCGACGGGCCAGGTGGTGTAGCAGGGGT	4A	622761906	G	A	1A	1A1	229.219		RR	RR	RR	RR	JJ	RR	RR	JJ	-	RR	RR	JJ	-	JJ	JJ	JJ	JJ	RR	JJ	-	-	RR	RR	JJ	JJ	RR	RR	RR	-	RR	JJ	RR	RR	JJ	JJ	-	JJ	RR	-	RR
1114536|F|0-51:G>A-51:G>A	TGCAGCCTCAGCAGTCCAACCCTCACATGCACCACCACACGCACGCGCACAGGGAAGACCCGCCCTCGC	1A	515603053	G	A	1A	1A1	229.219		RR	RR	RR	RR	JJ	RR	RR	JJ	JJ	RR	RR	JJ	RR	JJ	JJ	JJ	JJ	RR	JJ	JJ	JJ	RR	RR	JJ	JJ	RR	RR	RR	RR	RR	JJ	RR	RR	JJ	JJ	JJ	JJ	RR	RR	RR
1078943|F|0-45:A>G-45:A>G	TGCAGGTAGGCTTCCAATCCTGAAGTTACATTTGCTCTGCTCAGTACTCGTGCATTTCTGCTCTGTCAC	1A	518256726	A	G	1A	1A1	235.098		RR	RR	RR	RR	JJ	RR	RR	JJ	JJ	RR	RR	JJ	RR	RR	JJ	JJ	JJ	RR	JJ	JJ	JJ	-	RR	JJ	JJ	RR	RR	-	RR	RR	JJ	RR	RR	JJ	JJ	JJ	JJ	RR	RR	RR
4911235|F|0-38:T>C-38:T>C	TGCAGGTGAGGAGGGACGGCAGGTGGTTCCCGCTGGACTCGCTGCCGAGATCGGAAGAGCGGTTCAGCA	1A	522067981	C	T	1A	1A1	245.457		RR	-	RR	-	JJ	RR	RR	JJ	JJ	RR	RR	JJ	JJ	RR	JJ	JJ	JJ	RR	JJ	JJ	JJ	-	RR	JJ	JJ	RR	-	RR	RR	RR	JJ	RR	RR	JJ	JJ	JJ	JJ	RR	JJ	RR
38086472|F|0-11:T>G-11:T>G	TGCAGGCCGGGTGTGTCGTCCACGTGCAGCAGGAGCGCCAGGCCGAGGCCGTCATGGTGCGGCGTGATG	1A	522111105	G	T	1A	1A1	249.015		RR	RR	RR	RR	JJ	RR	RR	JJ	JJ	-	RR	JJ	JJ	RR	JJ	JJ	JJ	-	-	RR	RR	RR	RR	RR	JJ	RR	RR	-	RR	-	JJ	-	RR	JJ	JJ	RR	-	RR	JJ	RR
2265694|F|0-14:G>C-14:G>C	TGCAGCATAATAACGGTTGGATCGACTTAATACTACCCACTAATTTCGGTAGTATGATGTACCGTAAAA	1A	522071134	G	C	1A	1A1	249.015		RR	RR	RR	RR	JJ	RR	RR	JJ	JJ	RR	RR	-	RR	RR	JJ	JJ	JJ	RR	-	JJ	-	RR	RR	JJ	JJ	RR	RR	RR	RR	-	-	RR	RR	JJ	-	JJ	-	-	RR	-
1092409|F|0-12:T>C-12:T>C	TGCAGCAGCACATTCTCGTTAGCGATATATCAGCGGGCCGTGAAGATTGATGCGGCCATGCGTGGCCCG	1A	522579728	C	T	1A	1A1	252.377		RR	RR	RR	RR	-	RR	RR	JJ	JJ	RR	RR	JJ	JJ	RR	JJ	JJ	JJ	RR	JJ	RR	RR	RR	RR	-	JJ	RR	-	RR	RR	RR	JJ	RR	-	JJ	JJ	RR	JJ	RR	JJ	RR
2278971|F|0-42:C>T-42:C>T	TGCAGATGTTCCCCAGCGACAGATCGACCTCGATCGTCTTCACCCGAGAGGTAACCGTCCATCCCGCTT	1A	522579794	T	C	1A	1A1	255.256		RR	-	RR	RR	RR	RR	RR	JJ	JJ	RR	RR	JJ	JJ	RR	JJ	JJ	JJ	RR	JJ	-	RR	RR	RR	RR	JJ	RR	RR	RR	RR	RR	JJ	RR	RR	JJ	JJ	RR	JJ	RR	JJ	RR
3020449|F|0-43:A>G-43:A>G	TGCAGAATCATATCATTTCTTCTCTGCAAGTTAAACAGAACAAACCGAGATCGGAAGAGCGGTTCAGCA	1A	528765561	G	A	1A	1A1	258.438		RR	RR	RR	RR	-	RR	RR	JJ	JJ	JJ	RR	JJ	-	RR	JJ	JJ	JJ	-	JJ	RR	RR	RR	RR	RR	RR	RR	RR	RR	RR	-	JJ	-	RR	JJ	JJ	RR	JJ	RR	RR	RR
1213102|F|0-13:G>A-13:G>A	TGCAGGCGGAGGAGCTTGGACCAGCTGGGCCTTGGGCGCGAGCGTTCCCGCTCGGGGGAAGATCCTATG	1A	528867987	A	G	1A	1A1	258.438		RR	RR	RR	RR	-	RR	RR	JJ	JJ	JJ	RR	JJ	RR	RR	JJ	JJ	JJ	RR	JJ	RR	RR	RR	RR	RR	-	RR	RR	RR	RR	RR	JJ	RR	RR	JJ	JJ	RR	JJ	RR	RR	RR
1207458|F|0-25:C>T-25:C>T	TGCAGCACGCTTGCACACGGCGCCTCAACTTAACAGAGCATGCGTACGCAGGCGTGCGAGTGCAACGTG	1A	523887288	T	C	1A	1A1	258.438		RR	RR	RR	RR	-	RR	RR	JJ	JJ	JJ	RR	JJ	RR	RR	JJ	-	JJ	RR	JJ	RR	RR	RR	RR	RR	RR	RR	RR	RR	RR	RR	-	-	RR	JJ	JJ	RR	JJ	RR	RR	RR
1090380|F|0-51:G>A-51:G>A	TGCAGGACAGGAATGCGTGCGTCCCGTCTTGGTCGGGCGAGGCGCGTGAGGGCGGATGTACCGAGATCG	1A	526069426	A	G	1A	1A1	260.5		RR	RR	RR	RR	-	RR	RR	JJ	JJ	JJ	RR	JJ	RR	RR	JJ	JJ	JJ	RR	JJ	RR	RR	RR	RR	RR	RR	RR	RR	RR	RR	RR	JJ	RR	RR	JJ	JJ	RR	JJ	RR	RR	RR
1043249|F|0-18:C>T-18:C>T	TGCAGGTACACTTGGACACATACGCATTAGTCGTGAGCACAGAGAATACCACCCTAAACTGGTATATGG	1A	523641703	T	C	1A	1A1	260.5		RR	RR	-	RR	-	RR	RR	JJ	JJ	JJ	RR	JJ	-	RR	JJ	JJ	JJ	RR	JJ	RR	RR	RR	RR	RR	RR	RR	RR	RR	RR	RR	JJ	RR	RR	JJ	JJ	-	JJ	RR	RR	RR
1863632|F|0-7:T>C-7:T>C	TGCAGTTTTGAATGTATGATATGATCGACCGTACCAGTGGCAGATGGGGACGCTTGTTTTTCCGAGATC	1A	533216545	C	T	1A	1A1	267.223		RR	RR	RR	RR	-	RR	RR	JJ	JJ	JJ	-	JJ	-	RR	RR	JJ	JJ	RR	JJ	JJ	JJ	RR	RR	JJ	RR	RR	RR	RR	RR	RR	JJ	RR	RR	JJ	JJ	JJ	JJ	RR	RR	RR
1028725|F|0-39:G>A-39:G>A	TGCAGGAACGCGGCCAGGCCTCCGTTAATGTCGGAGGGGGTGTTGAGGCGGTCGGAGACGAAGGACGAG	1A	533217709	G	A	1A	1A1	267.223		RR	RR	RR	RR	-	RR	RR	JJ	JJ	JJ	RR	JJ	-	RR	RR	JJ	JJ	RR	JJ	JJ	JJ	RR	RR	JJ	RR	RR	RR	RR	RR	RR	JJ	RR	RR	JJ	JJ	JJ	JJ	RR	-	RR
1062872|F|0-52:C>A-52:C>A	TGCAGCTGCAACACCGCTCGCGTCGCCATAGATTGCGTGGTACACAACACACCCCCACGCCCACGCACT	1A	532981800	C	A	1A	1A1	267.223		RR	RR	RR	RR	-	RR	RR	JJ	JJ	JJ	RR	JJ	JJ	-	RR	-	-	-	JJ	JJ	-	RR	RR	JJ	RR	RR	RR	RR	RR	-	-	RR	-	-	-	JJ	-	RR	JJ	-
1093434|F|0-8:C>T-8:C>T	TGCAGCCGCACGTGGCCAGTCAAGGGGACACAACCACGTTTTACCATCCACGGACAAGTACCCTGGACC	1A	533866535	C	T	1A	1A1	271.204		RR	RR	RR	RR	-	RR	RR	JJ	JJ	JJ	RR	JJ	-	RR	RR	JJ	JJ	RR	JJ	JJ	JJ	RR	RR	JJ	RR	RR	RR	RR	RR	RR	JJ	RR	RR	JJ	JJ	JJ	JJ	RR	RR	RR
1025998|F|0-14:T>C-14:T>C	TGCAGGATTCCAGCTCGTTCACATGGCAATGGCAGGCAGGGCTGGGGGGAGCTTTGAATCACCAAACAA	1A	543458418	T	C	1A	1A2	0		RR	RR	JJ	JJ	-	RR	RR	RR	JJ	RR	JJ	RR	JJ	RR	RR	RR	JJ	RR	JJ	RR	RR	RR	JJ	RR	-	JJ	RR	RR	RR	RR	JJ	RR	RR	JJ	JJ	RR	JJ	RR	JJ	RR
3034193|F|0-34:A>G-34:A>G	TGCAGGCTACCGTGCCGCTGCCTTCGTTCGTCCAAGCGCGCTCTCGCCTGGTCCTTGCCGAGATCGCGC	1A	542406534	A	G	1A	1A2	1e-06		RR	RR	JJ	JJ	-	RR	RR	RR	JJ	RR	JJ	RR	JJ	RR	RR	RR	JJ	RR	JJ	RR	RR	RR	-	RR	RR	JJ	RR	-	-	RR	JJ	RR	RR	JJ	JJ	RR	JJ	RR	JJ	RR
1008962|F|0-9:G>A-9:G>A	TGCAGAGGAGCGTGGCCCTGTAGAGGAAGATCGTGCCGCCCGTGGCCGAGCACTCCCCGAGATCGGAAG	1A	542397220	A	G	1A	1A2	2e-06		RR	RR	JJ	JJ	-	RR	RR	RR	JJ	RR	JJ	RR	JJ	RR	RR	RR	JJ	RR	JJ	RR	RR	RR	JJ	RR	RR	JJ	RR	RR	-	RR	JJ	RR	RR	JJ	JJ	RR	JJ	RR	JJ	RR
1034788|F|0-51:C>T-51:C>T	TGCAGAGTAGATGATCAATTGTGTTTCAAATTAATGAACAAGCGCAATGTACAGAAATTGGAGCTCAGG	2D	342177940	T	C	1A	1A2	3e-06		RR	RR	JJ	JJ	-	RR	RR	RR	JJ	RR	JJ	RR	JJ	RR	-	RR	JJ	RR	JJ	RR	RR	RR	JJ	RR	RR	JJ	RR	RR	RR	RR	-	RR	RR	JJ	JJ	RR	JJ	RR	JJ	RR
7333941|F|0-5:G>T-5:G>T	TGCAGGTCCATCAGTCCATGGCCGAGATCGGAAGAGCGGTTCAGCAGGAATGCCGAGACCGATCTCGTA	Unknown		T	G	1A	1A2	4e-06		RR	RR	JJ	JJ	-	RR	RR	RR	JJ	RR	JJ	RR	JJ	RR	RR	RR	JJ	RR	JJ	RR	RR	RR	JJ	RR	RR	JJ	RR	RR	-	RR	JJ	RR	RR	JJ	JJ	RR	JJ	RR	JJ	RR
1166094|F|0-38:G>A-38:G>A	TGCAGCATCGACGCCCTGAAGAACATGGAGGTGAACCAGAGTGGTGCTCAGGAGTACGTCAAGAACGAG	1A	542148680	A	G	1A	1A2	3.626		RR	RR	JJ	JJ	-	RR	RR	RR	JJ	RR	JJ	RR	JJ	-	RR	RR	JJ	RR	JJ	RR	RR	RR	JJ	RR	RR	JJ	RR	RR	-	RR	JJ	RR	-	JJ	JJ	RR	-	RR	JJ	RR
5324628|F|0-62:C>T-62:C>T	TGCAGTGGCAGGAGAAATTCTAACGTTTTGTGGCGTGCGATAGCGAGACTGGCGGGAAAGTACCCGAGA	1A	543721697	C	T	1A	1A2	8.24016		RR	RR	RR	JJ	-	RR	RR	RR	JJ	RR	JJ	RR	JJ	RR	RR	RR	JJ	RR	JJ	RR	RR	-	JJ	-	RR	JJ	RR	RR	-	RR	JJ	RR	RR	JJ	JJ	RR	JJ	RR	JJ	RR
2254818|F|0-52:A>G-52:A>G	TGCAGCTGGTAGCCAGTCGATCAGCTGTATTTATGCCCAGCAGCGTGTACTGATCTAGCCGTCCGAGAT	1A	549066925	G	A	1A	1A2	18.1825		RR	RR	RR	JJ	JJ	RR	RR	RR	JJ	JJ	JJ	-	RR	RR	RR	RR	JJ	RR	JJ	RR	RR	RR	JJ	RR	RR	JJ	RR	RR	RR	RR	JJ	RR	RR	JJ	JJ	RR	JJ	RR	RR	RR
1125309|F|0-21:A>G-21:A>G	TGCAGTGGCTACTAATCCGCGACTAGTACTGAATTTGCTGGATCAGATCCATCTCCGAGATCGGAAGAG	4A	622856946	A	G	1A	1A2	23.1945		RR	RR	RR	JJ	JJ	RR	RR	RR	JJ	JJ	JJ	-	JJ	RR	RR	RR	JJ	RR	JJ	-	-	RR	JJ	-	RR	JJ	RR	RR	RR	RR	JJ	RR	RR	JJ	JJ	-	JJ	RR	JJ	RR
1134976|F|0-38:A>G-38:A>G	TGCAGGCTAAAGGAGGGCAGAGGCCCTTGAACCACGACACCTCCAAAAAGGTAAGCGACACCCATCTGC	1A	572738973	A	G	1A	1A2	23.1945		RR	RR	RR	JJ	JJ	RR	RR	RR	JJ	JJ	JJ	-	-	RR	RR	RR	JJ	RR	JJ	-	-	RR	JJ	RR	RR	JJ	RR	RR	RR	RR	JJ	RR	RR	-	JJ	-	JJ	RR	JJ	RR
1092374|F|0-41:G>A-41:G>A	TGCAGCACCAGGTTTAGTAATGGCGCGTGAAGCGCCGATTAGGCACTGCCGAGATCGGAAGAGCGGTTC	1A	549161757	G	A	1A	1A2	23.1945		RR	RR	-	JJ	JJ	RR	RR	RR	JJ	JJ	-	-	JJ	RR	RR	RR	JJ	RR	JJ	RR	RR	RR	JJ	RR	RR	JJ	RR	RR	-	RR	JJ	-	RR	JJ	JJ	RR	JJ	RR	JJ	RR
1027740|F|0-43:T>C-43:T>C	TGCAGGTTATAATTGCCTCCTTTCGTCATTGGGTTCGTCAACATGGCCGTAACCGCGTGGTCTCGCGGG	1A	568554980	C	T	1A	1A2	27.7412		RR	RR	RR	JJ	JJ	RR	RR	RR	JJ	JJ	JJ	-	JJ	RR	RR	RR	JJ	RR	JJ	-	-	RR	JJ	RR	-	JJ	RR	RR	RR	RR	JJ	RR	RR	JJ	JJ	-	JJ	RR	JJ	RR
4989197|F|0-5:T>C-5:T>C	TGCAGTGGCGGCGGCAGCTACTGGGCACGTGCGAGGGTGGCGGTTGCCGCGTGCGGGAGGGCGAGGTGC	4A	623347883	C	T	1A	1A2	30.985		RR	RR	RR	JJ	JJ	RR	RR	RR	JJ	JJ	JJ	-	JJ	RR	RR	RR	JJ	RR	JJ	-	-	RR	JJ	-	RR	JJ	RR	RR	RR	RR	JJ	RR	RR	JJ	JJ	-	-	RR	JJ	RR
1115737|F|0-46:C>T-46:C>T	TGCAGCATTGTTGCTGCAAATGACCTGTCTCTGGGTCTTGATTTTTCGGGCAAATGAGAGATCCGAGAT	1A	550035891	C	T	1A	1A2	34.4418		RR	RR	RR	JJ	JJ	RR	RR	RR	JJ	JJ	JJ	-	JJ	RR	RR	RR	JJ	RR	JJ	RR	RR	RR	JJ	RR	RR	JJ	RR	RR	RR	RR	JJ	RR	RR	JJ	JJ	RR	JJ	RR	JJ	RR
2325125|F|0-55:C>T-55:C>T	TGCAGGCTCCATCGCCCCTCGCTCGGCGCAGGCTATGGCACTGACGTCGAGACGTCCACGGTGACACCC	1A	554965470	T	C	1A	1A2	34.4418		RR	RR	RR	JJ	JJ	RR	RR	RR	JJ	JJ	JJ	-	JJ	RR	RR	RR	JJ	RR	JJ	-	-	RR	JJ	-	RR	JJ	RR	RR	-	RR	JJ	RR	RR	JJ	JJ	-	-	RR	JJ	RR
14822429|F|0-25:T>A-25:T>A	TGCAGGGGACAAAGCGCCTCTGTGTTGCCGAGATCGGAAGAGCGGTTCAGCAGGAATGCCGAGACCGAT	Unknown		T	A	1A	1A2	37.9698		RR	RR	RR	JJ	JJ	RR	RR	RR	JJ	JJ	JJ	-	JJ	RR	RR	RR	-	RR	JJ	RR	RR	RR	JJ	RR	RR	JJ	RR	RR	RR	RR	JJ	RR	RR	JJ	JJ	RR	JJ	RR	JJ	RR
4911007|F|0-20:A>G-20:A>G	TGCAGCGCGAGGTGAAGGCCACGAGGGAGGCCAAGGGCGGCATGGCCATGGCCGAGGAGGACGCGTCGT	3A	707469240	G	A	1A	1A2	37.9698		RR	RR	RR	JJ	JJ	RR	RR	RR	JJ	-	JJ	-	JJ	RR	-	-	-	RR	JJ	JJ	JJ	RR	JJ	JJ	RR	JJ	RR	RR	RR	RR	JJ	-	-	-	-	JJ	JJ	RR	JJ	RR
1091861|F|0-9:A>G-9:A>G	TGCAGACACACAGACAGCCTGGTCGGAACGGGACGGCGTCGGTTGGTCAAGATTTCGCCCCGAGATCGG	1A	569528134	G	A	1A	1A2	40.8868		RR	RR	RR	JJ	JJ	RR	RR	RR	JJ	JJ	JJ	-	JJ	RR	RR	RR	JJ	RR	JJ	RR	RR	RR	JJ	RR	RR	JJ	RR	RR	RR	RR	JJ	RR	RR	JJ	JJ	RR	JJ	RR	JJ	RR
4911103|F|0-45:G>C-45:G>C	TGCAGGTTCACAGTCATGAGATATCATCATCCATGGCACTTGCAGGGAAGCACGGGCTGTGCTTTGTCT	1A	567553933	G	C	1A	1A2	40.8868		RR	RR	RR	JJ	JJ	RR	RR	RR	-	JJ	JJ	-	JJ	RR	RR	-	JJ	RR	JJ	RR	RR	RR	JJ	RR	-	JJ	-	RR	RR	RR	JJ	RR	RR	JJ	JJ	RR	JJ	RR	JJ	RR
3950051|F|0-11:A>G-11:A>G	TGCAGAGGATGAGGAAACAGTACCGACAGCAGCAGCACCGCGCCGAGATCGGAAGAGCGGTTCAGCAGG	1A	569549591	A	G	1A	1A2	45.5807		RR	RR	RR	JJ	-	-	RR	RR	JJ	JJ	JJ	JJ	JJ	-	-	RR	JJ	-	JJ	RR	RR	-	JJ	RR	RR	JJ	-	RR	RR	RR	JJ	-	RR	JJ	JJ	-	JJ	RR	JJ	RR
1110118|F|0-38:G>C-38:G>C	TGCAGTTTTCTCTTCAGTAGCAAGAATTTATGCAGTTGGCCGATTTGATGGTCTCCTGCTTCCATACAA	1A	578223128	C	G	1A	1A2	53.9179		RR	JJ	RR	JJ	JJ	RR	RR	RR	JJ	JJ	-	-	JJ	RR	RR	RR	JJ	RR	JJ	RR	RR	JJ	JJ	RR	RR	JJ	RR	RR	RR	RR	RR	-	RR	JJ	JJ	RR	JJ	-	JJ	-
1066061|F|0-11:G>C-11:G>C	TGCAGCTTCAAGTACAAGTACATCTTACCATATCCACGGGGAATACCGCAGCCGAGATCGGAAGAGCGG	Unknown		C	G	1A	1A2	59.852		JJ	JJ	RR	JJ	JJ	RR	RR	RR	JJ	JJ	JJ	JJ	JJ	RR	RR	RR	JJ	RR	JJ	JJ	JJ	JJ	JJ	JJ	RR	JJ	RR	RR	JJ	RR	RR	RR	RR	JJ	JJ	JJ	JJ	RR	JJ	RR
4539511|F|0-8:A>G-8:A>G	TGCAGGCGACCACGGGCCTCGCCACGCTCTTCGACGTGGTCACCCAGGGGTGGCTGGACGCCGACGTGC	1A	581264962	A	G	1A	1A2	71.0815		JJ	JJ	RR	JJ	JJ	RR	RR	RR	RR	JJ	-	JJ	JJ	RR	RR	RR	JJ	RR	JJ	JJ	JJ	JJ	JJ	JJ	RR	JJ	RR	RR	JJ	RR	RR	RR	-	JJ	JJ	JJ	JJ	RR	JJ	RR
1098094|F|0-46:A>G-46:A>G	TGCAGCGGATGTCAAAGCCACCCTCCACGAGATCGTCACTGCACATAACACGGCTCTCGTGCATGATCC	1A	581235380	A	G	1A	1A2	71.0815		JJ	JJ	RR	JJ	JJ	RR	RR	RR	RR	JJ	-	JJ	JJ	RR	RR	RR	JJ	RR	JJ	JJ	JJ	JJ	JJ	JJ	RR	RR	RR	RR	JJ	RR	RR	RR	RR	JJ	JJ	JJ	JJ	RR	JJ	RR
1691619|F|0-67:C>T-67:C>T	TGCAGTCCGCCCTGTTGCCATCCCTGTTGTCGCACGCAAAGTCCAGCGCCGCCTGCAATGCCGCATCCC	1A	581712579	C	T	1A	1A2	76.3772		RR	JJ	-	JJ	JJ	RR	RR	RR	RR	JJ	-	JJ	JJ	RR	RR	RR	RR	RR	JJ	JJ	JJ	JJ	JJ	JJ	RR	-	RR	RR	RR	RR	-	RR	RR	JJ	JJ	-	JJ	-	JJ	RR
1001398|F|0-25:T>G-25:T>G	TGCAGCTGCTCGTGCTCCAGGTCCATGTACCCCAGCATGTCGTACAAGGAAGACGGCGTGGACGCCGCC	1A	582023869	T	G	1A	1A2	76.3772		RR	JJ	RR	JJ	JJ	RR	RR	RR	RR	JJ	-	JJ	JJ	RR	RR	RR	-	RR	JJ	JJ	JJ	JJ	JJ	JJ	RR	-	RR	RR	RR	RR	RR	RR	RR	JJ	JJ	JJ	JJ	RR	JJ	RR
2259648|F|0-5:A>G-5:A>G	TGCAGATGCTCTCCGCGTCCCTGGACGCCATGGCCAACAACAACAACCGATCGAGGACGCTATACGCAA	1A	582080142	A	G	1A	1A2	80.3058		RR	JJ	RR	JJ	JJ	RR	RR	RR	RR	JJ	JJ	JJ	-	RR	RR	RR	JJ	RR	-	JJ	JJ	JJ	JJ	-	RR	-	RR	RR	RR	RR	RR	RR	RR	JJ	JJ	JJ	JJ	-	JJ	RR
2253156|F|0-16:A>G-16:A>G	TGCAGCATGGCCTGCCACCAGTTGACATCGAGCATGGTGCCGCGCCCAATACCTCCGAGATCGGAAGAG	1A	582656591	A	G	1A	1A2	86.1359		RR	JJ	RR	JJ	JJ	RR	RR	RR	RR	JJ	-	JJ	JJ	RR	RR	RR	JJ	RR	JJ	JJ	JJ	JJ	JJ	JJ	RR	-	JJ	RR	RR	RR	RR	RR	RR	JJ	JJ	JJ	JJ	RR	JJ	RR
1125323|F|0-58:T>G-58:T>G	TGCAGCGTGTAGAGGCCAAATAACTTTGTGGAAGTACGTACATGCGGCGCGGTCGTTGTTGTGTCCGAC	1A	584318513	G	T	1A	1A2	92.5803		RR	JJ	RR	JJ	JJ	RR	RR	RR	RR	JJ	-	JJ	JJ	RR	-	-	RR	RR	JJ	JJ	JJ	JJ	JJ	JJ	RR	JJ	JJ	RR	-	RR	RR	RR	RR	JJ	JJ	JJ	-	RR	JJ	RR
1088560|F|0-47:G>T-47:G>T	TGCAGATTTCTGCAACCGCTTTACGGTTCTTGGTTCCGTGGAAGGGGGGAGAATCCGAGATCGGAAGAG	1A	584715614	T	G	1A	1A2	92.5803		RR	JJ	RR	JJ	-	RR	RR	RR	RR	JJ	JJ	JJ	JJ	RR	RR	RR	RR	RR	JJ	JJ	RR	JJ	JJ	RR	RR	-	JJ	RR	RR	RR	RR	RR	RR	JJ	JJ	JJ	JJ	RR	JJ	RR
3959313|F|0-22:A>G-22:A>G	TGCAGACGACGAACGGCGCGCCACCCTTCGTCGGCCGAGATCGGAAGAGCGGTTCAGCAGGAATGCCGA	1A	584716392	A	G	1A	1A2	92.5803		RR	JJ	RR	JJ	JJ	RR	RR	RR	-	JJ	-	JJ	-	RR	RR	RR	RR	RR	JJ	JJ	-	JJ	JJ	RR	RR	JJ	JJ	RR	-	RR	RR	RR	RR	JJ	JJ	JJ	JJ	RR	JJ	RR
2281843|F|0-22:A>G-22:A>G	TGCAGACGACGAACGGCGCGCCACCCTTCGTCGGCCGGCAGAAGCTATCTGCCCTCTTGCTGAAGTACT	1A	584716360	A	G	1A	1A2	92.5803		RR	JJ	-	JJ	-	RR	RR	RR	RR	JJ	JJ	JJ	JJ	RR	-	RR	RR	RR	-	JJ	-	JJ	JJ	-	-	RR	JJ	RR	RR	RR	-	RR	-	JJ	-	RR	JJ	-	JJ	RR
1070385|F|0-32:T>A-32:T>A	TGCAGTTCTTACAAATAGTAGTACTCGGTGTCTCAGTGTCATGCGGGACCTGGACATTCTGATGGCCGA	1A	585928054	A	T	1A	1A2	98.7273		RR	JJ	RR	JJ	-	RR	RR	RR	RR	JJ	-	JJ	JJ	RR	RR	RR	RR	JJ	JJ	JJ	RR	JJ	JJ	-	RR	JJ	JJ	RR	RR	RR	RR	RR	RR	JJ	JJ	-	JJ	RR	JJ	RR
1073053|F|0-16:T>G-16:T>G	TGCAGCGTCGCTGCGATGGCCAGCAGGGCAAAGAGCACGGCGACGGTGTGCTTGGAGAGCGCCATCGTG	1D	486530417	G	T	1A	1A2	103.097		RR	JJ	RR	JJ	RR	RR	RR	RR	RR	JJ	RR	JJ	-	RR	RR	RR	RR	JJ	JJ	JJ	JJ	JJ	JJ	JJ	RR	RR	JJ	RR	RR	RR	RR	RR	RR	JJ	JJ	JJ	JJ	RR	-	-
5970765|F|0-21:G>A-21:G>A	TGCAGGCGGGGTCGGGGAGAGGCGCGTGGTGCTTGCTCGTGTCGCGCCTACGGACGCGCAGCGGTGCGA	1A	586294408	G	A	1A	1A2	107.079		RR	JJ	RR	JJ	-	RR	RR	RR	RR	JJ	JJ	JJ	JJ	RR	RR	RR	RR	JJ	JJ	JJ	RR	JJ	JJ	-	RR	-	JJ	RR	RR	RR	RR	RR	RR	JJ	-	JJ	JJ	RR	JJ	RR
5362273|F|0-23:C>A-23:C>A	TGCAGCGTCGCCGCGAGGGCCAGCAGGGCAAAGAGCACGGCGACGGTGTGCTTGGAGAGCGCCATCGTG	1D	486530417	C	A	1A	1A2	107.079		RR	JJ	RR	JJ	RR	RR	RR	RR	RR	JJ	RR	JJ	-	RR	RR	RR	-	JJ	JJ	JJ	JJ	JJ	JJ	JJ	RR	RR	JJ	RR	RR	RR	-	RR	RR	JJ	JJ	JJ	JJ	RR	-	-
3222498|F|0-16:A>G-16:A>G	TGCAGCGATGGTGGGCAGCCCGAGGTCGATGCAGCCGAGATCGGAAGAGCGGTTCAGCAGGAATGCCGA	1A	586275821	G	A	1A	1A2	107.079		RR	JJ	RR	JJ	-	RR	RR	RR	RR	JJ	-	JJ	JJ	RR	RR	RR	RR	JJ	JJ	JJ	RR	JJ	JJ	-	RR	-	JJ	RR	RR	RR	RR	RR	RR	JJ	JJ	JJ	JJ	RR	-	RR
1218555|F|0-50:G>A-50:G>A	TGCAGCTTTTGCATGTCCCATGATGCATTTGTGGAGTTGATCAGCTCCGAGACATGCACCGAGATCGGA	5D	546511363	G	A	1A	1A2	114.542		RR	JJ	RR	JJ	-	RR	RR	RR	RR	JJ	-	JJ	JJ	RR	RR	RR	RR	-	JJ	JJ	JJ	JJ	JJ	JJ	RR	-	JJ	RR	RR	RR	-	RR	RR	JJ	JJ	JJ	JJ	RR	JJ	RR
1150205|F|0-49:G>C-49:G>C	TGCAGGTGAGGCAGCTTTGGTTGAAGCGTGTTGATGGGGCGAGGCCTTGGAAGGAATTTGACATAAAAG	1A	588310278	C	G	1A	1A2	118.303		RR	JJ	RR	JJ	RR	RR	RR	RR	RR	JJ	-	JJ	JJ	RR	RR	RR	RR	JJ	JJ	JJ	JJ	JJ	JJ	JJ	RR	-	JJ	RR	RR	RR	RR	RR	RR	JJ	JJ	JJ	JJ	RR	JJ	RR
1057186|F|0-12:G>A-12:G>A	TGCAGGTCTGGCGGGAGCAACGGTAAGGCCAGCAGCGTCGGTAGTCACGTCGGAGCTGCCTTCCATGGC	1A	588914796	A	G	1A	1A2	118.303		RR	JJ	RR	JJ	RR	RR	RR	RR	RR	JJ	-	JJ	JJ	RR	RR	RR	RR	JJ	JJ	JJ	JJ	JJ	JJ	JJ	RR	-	JJ	RR	RR	RR	RR	RR	RR	JJ	JJ	JJ	JJ	RR	JJ	RR
3023789|F|0-27:T>C-27:T>C	TGCAGGGTTTTGAGAGAAGAACTGATCTCACCTTTCAGGGAAGACCGAGATCGGAAGAGCGGTTCAGCA	1A	587851546	C	T	1A	1A2	122.134		RR	JJ	RR	JJ	RR	RR	RR	RR	RR	JJ	-	JJ	JJ	RR	RR	RR	RR	JJ	JJ	JJ	JJ	JJ	JJ	JJ	RR	JJ	JJ	-	RR	RR	RR	RR	RR	JJ	JJ	JJ	JJ	RR	JJ	RR
1237869|F|0-47:A>G-47:A>G	TGCAGCGTGTATGGCGCGGTGGTGCAGTGCTTGATCCCTCCATCCTCACGGTACAGACAGAATTCTGTG	1A	587773481	G	A	1A	1A2	122.134		RR	JJ	RR	JJ	-	RR	RR	RR	RR	JJ	-	JJ	JJ	RR	RR	RR	RR	JJ	JJ	JJ	JJ	JJ	JJ	JJ	RR	-	JJ	-	RR	RR	RR	RR	RR	JJ	JJ	JJ	JJ	-	JJ	RR
2259986|F|0-66:C>G-66:C>G	TGCAGGTGGGCCGAAAAAATCCACCCGATCGACAGCCCAGCTCGTGACTTTATAGTACCACACCGCCTG	1A	587996702	C	G	1A	1A2	122.134		RR	JJ	RR	JJ	RR	RR	RR	RR	RR	JJ	JJ	JJ	JJ	RR	RR	RR	-	JJ	JJ	JJ	JJ	JJ	JJ	JJ	RR	-	JJ	-	RR	RR	RR	RR	RR	JJ	-	JJ	JJ	RR	JJ	-
3950004|F|0-48:G>A-48:G>A	TGCAGGAAGTCGTCGTCGCTGTAGCCGTCCTTGAGCCTCTGGTTGAGCGCCGCCATGAACCCCGAGATC	1A	588215101	G	A	1A	1A2	122.134		RR	JJ	RR	JJ	RR	RR	RR	RR	RR	JJ	-	JJ	JJ	RR	RR	RR	RR	JJ	JJ	JJ	JJ	JJ	JJ	JJ	RR	-	JJ	RR	RR	RR	RR	RR	RR	JJ	JJ	JJ	JJ	RR	JJ	-
1081508|F|0-26:T>C-26:T>C	TGCAGGGTGATGGGACACGGGCCGAGTAGCGCGCGGTTCCATACTGTCCACCTAGATCGTCGTGGAGGG	1A	587500955	C	T	1A	1A2	122.134		RR	-	-	JJ	-	RR	RR	RR	RR	JJ	JJ	JJ	JJ	RR	RR	RR	RR	JJ	JJ	JJ	JJ	-	JJ	JJ	RR	JJ	JJ	RR	RR	-	RR	-	RR	JJ	JJ	JJ	JJ	RR	-	RR
2260436|F|0-34:C>A-34:C>A	TGCAGAGGCAAAATGAGGTAGAGAAGGAAGCAGACGAAGCCGACGCAAAGACTGTAGCAGCTGAACAGA	1A	590999911	A	C	1A	1A2	125.95		RR	JJ	RR	JJ	RR	RR	RR	RR	RR	JJ	RR	JJ	JJ	RR	RR	RR	RR	-	JJ	JJ	-	JJ	RR	JJ	RR	-	JJ	RR	-	RR	-	-	RR	JJ	-	JJ	JJ	RR	JJ	-
3960898|F|0-7:T>C-7:T>C	TGCAGGATGAGCATCTCGGCGACGGCGATGATGACCAGGAACATCATCCTGTTCTTGAGCACCCCGACC	1A	593222158	T	C	1A	1A2	134.805		RR	JJ	RR	JJ	RR	RR	RR	RR	RR	JJ	-	JJ	JJ	RR	RR	RR	RR	JJ	JJ	JJ	JJ	JJ	RR	JJ	RR	-	JJ	RR	RR	RR	RR	RR	RR	JJ	JJ	JJ	JJ	RR	JJ	RR
1127921|F|0-20:T>C-20:T>C	TGCAGGTGACGCCGCTCCACTGGCAGCAGTCATGTGCACCTTGCTGCCATGAGATGAGACGATTGCCCG	1A	594014201	T	C	1A	1A2	137.399		RR	JJ	RR	JJ	RR	RR	RR	RR	RR	JJ	-	JJ	JJ	RR	RR	RR	RR	-	JJ	JJ	JJ	JJ	RR	JJ	RR	-	JJ	RR	RR	RR	RR	RR	RR	JJ	JJ	JJ	JJ	-	JJ	RR
5579674|F|0-23:A>C-23:A>C	TGCAGGAGCGTCTTCGCCCTCGAATCGCCGCCGCTCTGGGGGCTCGAGTCCGTCTGCGGCCGCCGCCCG	1D	494612302	C	A	1A	1A2	142.999		RR	JJ	RR	JJ	RR	RR	JJ	RR	RR	JJ	-	JJ	JJ	RR	RR	RR	RR	JJ	JJ	JJ	JJ	JJ	RR	JJ	RR	-	JJ	RR	RR	RR	RR	RR	RR	JJ	JJ	JJ	JJ	RR	JJ	RR
2261019|F|0-29:T>C-29:T>C	TGCAGCAGATGCAGAGTCGAGAATATTAGTGGTGAGCACCGAAGGAAGAAAATCGATCCATTGGAAGGT	1A	594533555	T	C	1A	1A2	145.858		RR	JJ	RR	JJ	RR	RR	JJ	RR	RR	JJ	JJ	JJ	JJ	RR	RR	RR	RR	-	JJ	JJ	JJ	-	RR	JJ	RR	JJ	JJ	RR	RR	RR	RR	RR	RR	JJ	JJ	JJ	JJ	RR	JJ	-
1862991|F|0-7:T>C-7:T>C	TGCAGCATGAGCTCGATGGCGTAGTGGGAAATGACCGTCTCGTCACGGAAGCCGACCTGCCACGCCTCA	2B	802779605	C	T	1A	1A2	149.21		RR	JJ	RR	JJ	RR	RR	JJ	RR	RR	JJ	-	JJ	-	RR	-	RR	RR	JJ	JJ	JJ	JJ	JJ	RR	-	RR	-	JJ	RR	RR	RR	RR	RR	RR	JJ	JJ	JJ	JJ	RR	JJ	RR
3945537|F|0-21:C>T-21:C>T	TGCAGGGAGGTTGCATGCATGCTAATACGGATCGATCGGTGGGCCGAGATCGGAAGAGCGGTTCAGCAG	1A	597034570	C	T	1A	1A2	149.21		RR	JJ	RR	JJ	RR	RR	-	RR	RR	JJ	-	JJ	JJ	RR	RR	RR	RR	JJ	JJ	JJ	JJ	JJ	RR	JJ	RR	-	JJ	RR	RR	RR	RR	RR	RR	JJ	JJ	JJ	JJ	-	JJ	RR
4990112|F|0-45:C>T-45:C>T	TGCAGCACGAGCTCGATGGTGTAGTGGGAAATGACCGTCTCGTCACGGAAGCCGACCTGCCACGCCTCA	Unknown		C	T	1A	1A2	149.21		RR	JJ	-	JJ	RR	RR	JJ	RR	RR	JJ	-	JJ	-	-	RR	RR	-	JJ	JJ	JJ	JJ	JJ	RR	JJ	RR	-	JJ	RR	RR	RR	RR	-	RR	JJ	JJ	JJ	JJ	RR	JJ	RR
4990916|F|0-47:T>C-47:T>C	TGCAGCTGCTTGAGGATGCAAGGGTCTCGTATGAGCTCTGCCAGCGCTCACTCCACTGTGCTCGACGTC	1A	595500221	T	C	1A	1A2	149.21		RR	JJ	RR	JJ	RR	RR	JJ	RR	RR	JJ	-	JJ	JJ	RR	RR	RR	RR	JJ	JJ	JJ	JJ	JJ	RR	JJ	RR	JJ	JJ	RR	RR	RR	-	RR	RR	JJ	JJ	JJ	JJ	-	JJ	RR
989167|F|0-45:A>G-45:A>G	TGCAGTGTTGTGCGAGGCAGCGTGGCCGTGTGATGCGGCAAGTGCAACGAAGGCTGGAGCGTGGGACTC	1B	9094616	G	A	1B	1B1	0		RR	RR	JJ	RR	JJ	RR	RR	RR	RR	JJ	JJ	RR	RR	-	JJ	JJ	RR	RR	RR	RR	RR	RR	RR	RR	JJ	JJ	RR	RR	RR	RR	-	-	JJ	RR	-	RR	JJ	-	RR	JJ
1011232|F|0-16:T>C-16:T>C	TGCAGCGAGGGAGATGTGATGGGCTACGCCGCCCACACACGATAACGCCTGCGACGTTGACTCCGAGAT	Unknown		C	T	1B	1B1	1e-06		RR	RR	JJ	RR	JJ	-	RR	RR	RR	JJ	JJ	RR	-	-	JJ	JJ	RR	RR	RR	-	JJ	RR	RR	JJ	JJ	JJ	RR	RR	RR	RR	RR	JJ	JJ	RR	-	JJ	JJ	-	-	JJ
29430289|F|0-21:G>C-21:G>C	TGCAGGTGCGACCCCAAGCGCGTCGCTGTGCTGCAACAACTGCGGCACCTGCACTAGGTCCATCCCGCC	1B	12900601	C	G	1B	1B1	7.93084		RR	RR	JJ	RR	JJ	RR	RR	RR	RR	JJ	JJ	RR	-	-	JJ	JJ	RR	RR	RR	-	-	RR	RR	-	JJ	JJ	JJ	RR	RR	RR	RR	JJ	JJ	RR	-	JJ	JJ	-	RR	-
1128469|F|0-18:C>T-18:C>T	TGCAGGCGCGACGCTGTGCTGCGACAAGTGCGGCATCTGCACCAGGTCCTTCCCGCCGCAGTGCAGATG	1B	13251647	C	T	1B	1B1	7.93084		RR	RR	JJ	RR	JJ	RR	RR	RR	RR	JJ	JJ	RR	RR	JJ	JJ	JJ	RR	-	RR	-	-	RR	RR	-	JJ	JJ	JJ	RR	RR	RR	RR	JJ	JJ	RR	-	JJ	JJ	-	RR	JJ
1095372|F|0-22:C>T-22:C>T	TGCAGGCCACCGTGCTCCGCGGCGGCCTCGCCATCGGCATGTCCATGCACCATGCCGCCTGCGATGGCG	1B	12588285	C	T	1B	1B1	7.93084		RR	RR	JJ	RR	JJ	RR	RR	RR	RR	JJ	JJ	RR	RR	-	JJ	JJ	RR	RR	RR	JJ	JJ	RR	RR	JJ	JJ	JJ	JJ	RR	-	-	RR	JJ	JJ	RR	-	JJ	JJ	-	RR	JJ
5325193|F|0-16:A>G-16:A>G	TGCAGGAGAAGAACCAAGATGCCCTCGAGGCGAACCTACGCTTCGTCGAGGTGCCGAGATCGGAAGAGC	1D	8688631	G	A	1B	1B1	7.93084		RR	RR	JJ	RR	JJ	RR	RR	RR	RR	JJ	JJ	RR	RR	-	JJ	JJ	RR	RR	-	-	-	RR	RR	-	JJ	JJ	JJ	RR	RR	RR	RR	JJ	JJ	RR	-	JJ	JJ	-	RR	JJ
12002433|F|0-32:A>G-32:A>G	TGCAGCAGCACGATCTGGAGGTCAGGCCTGTCATGGTTGATGATCACCAACCCTGGATTGGTCTGCGTG	1B	13280836	G	A	1B	1B1	7.93085		RR	RR	JJ	RR	JJ	RR	RR	RR	RR	JJ	JJ	RR	RR	-	JJ	-	RR	RR	RR	-	-	RR	RR	-	JJ	JJ	JJ	RR	RR	RR	RR	-	JJ	RR	RR	JJ	JJ	-	RR	JJ
29430289|F|0-54:T>C-54:T>C	TGCAGGTGCGACCCCAAGCGCGTCGCTGTGCTGCAACAACTGCGGCACCTGCACTAGGTCCATCCCGCC	1B	12900601	C	T	1B	1B1	7.93085		RR	RR	JJ	RR	JJ	RR	RR	RR	RR	JJ	JJ	RR	-	-	JJ	JJ	RR	RR	RR	-	-	RR	RR	-	JJ	JJ	JJ	RR	RR	RR	RR	JJ	JJ	RR	RR	JJ	JJ	-	RR	JJ
1025459|F|0-9:C>G-9:C>G	TGCAGGTGCCACCCCAAGCGCGTCGCTGTGCTGCAACAACTGCGGCACCTGCACCAGGTCCATCCCGCC	1B	12900601	C	G	1B	1B1	7.93085		RR	RR	JJ	RR	JJ	RR	RR	RR	RR	JJ	-	RR	-	-	JJ	JJ	RR	RR	RR	-	-	RR	RR	-	JJ	JJ	JJ	RR	RR	RR	RR	JJ	JJ	RR	RR	JJ	JJ	JJ	RR	JJ
3533384|F|0-5:A>G-5:A>G	TGCAGAGCACACCACAAGTCATGTGGTTGATGGGCTGCTGGTCCCGAGATCGGAAGAGCGGTTCAGCAG	1B	11476952	A	G	1B	1B1	7.93085		-	RR	JJ	RR	JJ	RR	RR	RR	RR	JJ	JJ	RR	-	RR	JJ	JJ	RR	RR	RR	RR	RR	-	RR	RR	JJ	JJ	JJ	-	RR	RR	RR	JJ	JJ	RR	RR	JJ	JJ	-	-	JJ
3024056|F|0-29:G>T-29:G>T	TGCAGAGCCTCAAGTTGTAGGGCAACCTGGTGAAACTACCGAGATCGGAAGAGCGGTTCAGCAGGAATG	1B	12939091	G	T	1B	1B1	7.93085		RR	RR	JJ	RR	JJ	RR	RR	RR	RR	JJ	JJ	RR	RR	-	JJ	JJ	RR	RR	RR	-	-	-	RR	JJ	JJ	JJ	JJ	RR	RR	RR	RR	JJ	JJ	RR	-	JJ	JJ	-	RR	JJ
3024056|F|0-14:T>C-14:T>C	TGCAGAGCCTCAAGTTGTAGGGCAACCTGGTGAAACTACCGAGATCGGAAGAGCGGTTCAGCAGGAATG	1B	12939091	T	C	1B	1B1	7.93085		RR	RR	JJ	RR	JJ	RR	RR	RR	RR	JJ	JJ	RR	RR	-	JJ	JJ	RR	RR	RR	-	-	RR	RR	JJ	JJ	JJ	JJ	RR	RR	RR	RR	JJ	JJ	-	-	JJ	JJ	-	RR	JJ
3021864|F|0-9:A>G-9:A>G	TGCAGATCCAACCACCATATCCATGATTATCACCTTCCCTCCGAGATCGGAAGAGCGGTTCAGCAGGAA	1B	10223859	A	G	1B	1B1	7.93085		RR	RR	JJ	RR	JJ	RR	RR	RR	RR	JJ	JJ	RR	RR	-	JJ	JJ	RR	RR	RR	RR	RR	RR	RR	RR	JJ	JJ	JJ	RR	RR	RR	RR	JJ	JJ	RR	-	JJ	JJ	-	RR	JJ
1266056|F|0-5:T>C-5:T>C	TGCAGTGTCAACGGCAACAGCGGCTGCAACGGCGGGATGATGGACTACGCCTTCTCCTACATCGCCTCC	1B	24996932	T	C	1B	1B1	11.6452		RR	RR	JJ	RR	JJ	RR	RR	RR	RR	JJ	JJ	RR	RR	-	JJ	JJ	RR	RR	RR	-	-	RR	RR	-	JJ	JJ	JJ	RR	RR	RR	RR	JJ	JJ	RR	-	-	JJ	RR	RR	JJ
1269224|F|0-47:A>G-47:A>G	TGCAGAGGGCCAGTAGAGGGCCGTTGCCTCTGGCGCCGCTGATCTGCACGAATGCGAGCCGAGGGTTGC	1B	25242505	A	G	1B	1B1	11.6452		RR	RR	JJ	RR	JJ	RR	RR	RR	RR	JJ	JJ	RR	RR	-	JJ	JJ	RR	RR	RR	RR	RR	RR	RR	-	JJ	JJ	JJ	RR	RR	RR	RR	JJ	JJ	RR	RR	RR	JJ	-	RR	JJ
4007915|F|0-12:A>G-12:A>G	TGCAGGCCAAGAAGATAGACGCCAACCCAAGGGACTACCTTACCTTCTTCTGCTTAGCGAACCGAGATC	1D	17533174	G	A	1B	1B1	11.6452		RR	RR	JJ	RR	JJ	RR	RR	RR	RR	JJ	JJ	RR	RR	RR	JJ	JJ	RR	RR	RR	RR	RR	-	-	RR	JJ	JJ	JJ	RR	RR	RR	RR	JJ	JJ	-	RR	RR	JJ	-	RR	JJ
1032293|F|0-50:A>G-50:A>G	TGCAGATCAGCAAGCTCACAGCAATGAGGTATAGCCCAACAGAGCAAAACACTGTACTCTCGGGGAAGA	1B	18431845	A	G	1B	1B1	11.6452		RR	RR	JJ	RR	JJ	RR	RR	RR	RR	JJ	JJ	RR	RR	JJ	JJ	JJ	RR	RR	RR	-	JJ	RR	RR	JJ	-	JJ	JJ	RR	RR	RR	RR	JJ	JJ	RR	RR	JJ	JJ	JJ	RR	JJ
3956535|F|0-16:T>C-16:T>C	TGCAGCTCACCGAGCGTGGGCGGGGGCTCCTGGCGTCCCGAGATCGGAAGAGCGGTTCAGCAGGAATGC	Unknown		C	T	1B	1B1	11.6452		RR	RR	JJ	RR	JJ	RR	RR	RR	RR	JJ	JJ	RR	RR	JJ	JJ	JJ	RR	RR	RR	JJ	JJ	RR	RR	JJ	JJ	JJ	JJ	RR	-	RR	RR	-	JJ	RR	-	JJ	JJ	RR	RR	-
3064899|F|0-31:A>G-31:A>G	TGCAGGCCCTGCTCGCGCACCTCTGGCGGGCAGTGTGCCGAGATCGGAAGAGCGGTTCAGCAGGAATGC	1B	18356186	A	G	1B	1B1	11.6452		RR	RR	JJ	RR	JJ	RR	RR	RR	RR	JJ	JJ	RR	RR	-	JJ	JJ	RR	RR	-	JJ	JJ	RR	RR	JJ	JJ	JJ	JJ	RR	RR	RR	RR	JJ	JJ	RR	RR	JJ	JJ	-	RR	JJ
1081768|F|0-14:C>G-14:C>G	TGCAGCTGGCCCCACTGTGTGCTGCTGGTCGGCCATTGCTTGGAAGAACGGGAAGCCTTGCATCTGCTG	1B	26755609	G	C	1B	1B1	14.1051		RR	-	JJ	RR	JJ	RR	RR	RR	RR	JJ	JJ	RR	RR	JJ	JJ	JJ	RR	-	-	-	RR	RR	RR	RR	JJ	JJ	JJ	RR	RR	RR	RR	JJ	JJ	RR	JJ	RR	JJ	-	RR	JJ
987796|F|0-50:T>A-50:T>A	TGCAGTGCAGGGACGAGTACACGCTGGCATATATGTATTACATTCCGTTCTCGGGGGGCAAGCCCTAGC	1B	16254531	T	A	1B	1B1	14.1051		RR	RR	JJ	RR	JJ	RR	RR	RR	RR	JJ	JJ	RR	RR	-	JJ	-	RR	RR	RR	-	-	RR	RR	-	JJ	JJ	JJ	RR	-	RR	RR	JJ	JJ	RR	-	-	JJ	JJ	RR	JJ
1225957|F|0-26:G>T-26:G>T	TGCAGCGAAGGCCTCGGGCACGCCGTGGAGCTCGTAAAGAAGGCCAAGTCGGCGGTGACGTACGAGCAC	1B	17168596	G	T	1B	1B1	14.1051		-	RR	JJ	RR	JJ	RR	RR	RR	RR	JJ	JJ	RR	-	-	JJ	JJ	RR	-	RR	JJ	JJ	RR	RR	JJ	JJ	JJ	JJ	RR	RR	-	RR	-	JJ	RR	-	JJ	JJ	JJ	RR	JJ
5411685|F|0-5:C>T-5:C>T	TGCAGCGACAACCATCCACATAAAACCCGAGATCGGAAGAGCGGTTCAGCAGGAATGCCGAGACCGATC	Unknown		T	C	1B	1B1	14.1051		RR	RR	JJ	RR	JJ	RR	RR	RR	RR	JJ	JJ	RR	RR	JJ	JJ	JJ	RR	RR	RR	JJ	JJ	RR	RR	JJ	JJ	JJ	JJ	RR	RR	RR	RR	JJ	JJ	RR	-	JJ	JJ	-	RR	JJ
1164254|F|0-59:G>C-59:G>C	TGCAGCCAGGGGAGGATGCAGTCCTCGTGGTAGATGTGGGCGCAGGGCATCTCCCTGGCGTCGGCGCCG	1B	18442456	G	C	1B	1B1	14.1051		RR	RR	JJ	RR	JJ	RR	RR	RR	RR	JJ	JJ	RR	-	-	JJ	JJ	RR	RR	RR	-	JJ	RR	-	-	JJ	JJ	JJ	RR	-	RR	RR	JJ	JJ	RR	JJ	JJ	JJ	-	RR	JJ
1204710|F|0-47:A>G-47:A>G	TGCAGGTACCAACCTCTCTCAAGCTCGCTCGCTCGCGCTGGCCGGAGAGGGGGATTGGAGGAGGAGGAG	1B	22161752	A	G	1B	1B1	14.1051		RR	RR	JJ	RR	JJ	RR	RR	RR	RR	JJ	JJ	RR	RR	-	JJ	-	RR	RR	RR	-	-	RR	RR	JJ	JJ	JJ	JJ	RR	RR	RR	RR	JJ	JJ	RR	JJ	-	JJ	-	-	JJ
1048511|F|0-5:G>C-5:G>C	TGCAGGAGGTCGTCCATGGCGGCGGAGAAGGGGCTGTTGGGGAGGAGCAGCAGGAGCAAGGAGACGAAG	1B	21630678	G	C	1B	1B1	14.1051		RR	RR	JJ	RR	JJ	RR	RR	RR	RR	JJ	JJ	RR	RR	-	JJ	JJ	RR	RR	RR	JJ	JJ	RR	RR	JJ	JJ	JJ	JJ	RR	RR	RR	RR	JJ	JJ	RR	JJ	JJ	JJ	-	RR	JJ
1016375|F|0-15:C>T-15:C>T	TGCAGCTTAGAGAAACTCTACCATAATAGCCGTCTTAAGGAGCATGGTGCACAAAAGTATCAGCTTAAT	1B	20435508	C	T	1B	1B1	14.1051		RR	RR	JJ	RR	JJ	RR	RR	RR	RR	JJ	JJ	RR	RR	-	JJ	JJ	RR	RR	-	JJ	JJ	RR	RR	JJ	JJ	JJ	JJ	-	RR	RR	-	JJ	JJ	-	JJ	-	JJ	JJ	RR	JJ
1266056|F|0-9:A>G-9:A>G	TGCAGTGTCAACGGCAACAGCGGCTGCAACGGCGGGATGATGGACTACGCCTTCTCCTACATCGCCTCC	1B	24996932	A	G	1B	1B1	16.4195		RR	RR	JJ	RR	JJ	RR	RR	RR	RR	JJ	JJ	RR	RR	-	JJ	JJ	RR	RR	RR	RR	RR	-	RR	RR	JJ	JJ	-	RR	RR	RR	RR	JJ	JJ	RR	JJ	RR	JJ	RR	RR	JJ
3064704|F|0-37:A>G-37:A>G	TGCAGATTACCGTGTTTCGGGTGCGGTTATTGCTGATAATTGCCGAGATCGGAAGAGCGGTTCAGCAGG	Unknown		G	A	1B	1B1	23.2583		RR	RR	JJ	RR	JJ	RR	RR	RR	RR	JJ	JJ	RR	RR	-	RR	JJ	JJ	RR	RR	RR	RR	RR	-	-	JJ	JJ	JJ	RR	RR	-	RR	JJ	RR	RR	-	RR	JJ	RR	RR	JJ
3956069|F|0-22:T>G-22:T>G	TGCAGTCTCCGTCCATAGTATGTCGGTGGCCGCCCTCCCCGAGATCGGAAGAGCGGTTCAGCAGGAATG	Unknown		T	G	1B	1B1	23.2583		RR	RR	JJ	RR	JJ	RR	RR	RR	RR	-	JJ	RR	RR	-	RR	JJ	JJ	RR	RR	RR	RR	RR	RR	RR	JJ	JJ	JJ	RR	RR	RR	RR	JJ	RR	RR	-	RR	JJ	RR	RR	JJ
1098891|F|0-9:G>A-9:G>A	TGCAGCCGTGGAGTTGCCAAATGGAGGAGCGGCTGCTACCGCGACGGTTGCAGCCCCGAGATCGGAAGA	Unknown		A	G	1B	1B1	23.2583		RR	RR	JJ	-	JJ	RR	RR	RR	RR	JJ	JJ	RR	RR	-	RR	JJ	JJ	RR	-	RR	RR	RR	RR	-	JJ	JJ	-	RR	RR	RR	RR	JJ	RR	-	-	RR	JJ	JJ	-	JJ
3022879|F|0-6:C>A-6:C>A	TGCAGGCAAACTTTCACAGTACAATGGAATTTACCCCAACCGAGATCGGAAGAGCGGTTCAGCAGGAAT	Unknown		C	A	1B	1B1	23.2583		RR	RR	JJ	RR	JJ	RR	RR	RR	RR	JJ	JJ	RR	RR	-	RR	JJ	JJ	RR	RR	RR	RR	RR	RR	RR	JJ	JJ	JJ	RR	RR	RR	RR	JJ	RR	RR	-	-	JJ	-	RR	JJ
7350614|F|0-51:G>A-51:G>A	TGCAGCGCCGTGCAGCAGGTGGCCGTCTGCGGCTGCGGCGGGCCGTCGTCGGCAGCGCCGAGATCGGAA	1B	43605994	G	A	1B	1B1	29.5446		RR	RR	JJ	RR	JJ	RR	RR	RR	-	JJ	JJ	RR	-	RR	RR	JJ	JJ	RR	-	RR	RR	RR	RR	RR	JJ	JJ	JJ	RR	-	RR	-	JJ	RR	RR	JJ	RR	JJ	-	RR	JJ
1107243|F|0-47:T>G-47:T>G	TGCAGCCCAAAGAGGTGAGAATTCAGTTAACCCGCAGTTCCTTGCCTTTATTTTTGTTCCGCCTTCGTC	1B	42604835	G	T	1B	1B1	29.5446		RR	RR	JJ	RR	JJ	RR	RR	RR	RR	JJ	JJ	RR	RR	-	RR	JJ	JJ	RR	RR	RR	RR	RR	RR	RR	JJ	JJ	JJ	RR	RR	RR	RR	JJ	RR	RR	JJ	RR	JJ	RR	RR	JJ
2280550|F|0-19:G>A-19:G>A	TGCAGCGGCAGAGCGGTGTGCGCGACCGCCACAACCAAGGCGTTGGTACAGCGTAGTGTGAGAGTAGAG	1B	45167687	G	A	1B	1B1	32.843		RR	RR	JJ	RR	JJ	RR	RR	RR	RR	JJ	JJ	RR	-	-	-	JJ	JJ	RR	RR	RR	RR	RR	RR	RR	-	JJ	JJ	RR	RR	RR	RR	JJ	RR	RR	JJ	RR	JJ	RR	-	JJ
7344018|F|0-8:C>A-8:C>A	TGCAGCTCCCGGCGTGATGGGCCGATTTCCCATGGTGGTATATAGTAGCAAGCCCGAGATCGGAAGAGC	1B	43952033	A	C	1B	1B1	32.843		RR	RR	JJ	RR	JJ	RR	RR	RR	RR	JJ	JJ	RR	JJ	-	RR	JJ	JJ	RR	RR	-	-	RR	RR	-	JJ	JJ	JJ	RR	RR	RR	RR	JJ	RR	RR	JJ	-	JJ	RR	JJ	JJ
7344018|F|0-14:T>C-14:T>C	TGCAGCTCCCGGCGTGATGGGCCGATTTCCCATGGTGGTATATAGTAGCAAGCCCGAGATCGGAAGAGC	1B	43952033	C	T	1B	1B1	32.843		RR	RR	JJ	RR	JJ	RR	RR	RR	RR	JJ	JJ	RR	-	-	RR	JJ	JJ	RR	RR	RR	RR	RR	RR	RR	JJ	JJ	JJ	RR	RR	RR	RR	JJ	RR	RR	JJ	RR	JJ	RR	-	JJ
4909775|F|0-11:A>G-11:A>G	TGCAGTAATTGATTCCTGTTTGCTACAGTGCACAAGTCAGGTTTAGTTCTTTAACACATGCGCTGCACT	1B	44037893	G	A	1B	1B1	34.6231		RR	RR	JJ	RR	JJ	-	RR	RR	-	JJ	JJ	RR	RR	-	RR	JJ	JJ	-	RR	RR	RR	RR	RR	-	-	JJ	JJ	RR	RR	-	-	JJ	-	-	-	-	JJ	-	-	JJ
3939959|F|0-8:C>T-8:C>T	TGCAGGAGCCAGGATCGAGTACGAGGATGATGCCTCTGCCTCCAACATCACCACGGATGCCGCGGAACT	1B	44794408	T	C	1B	1B1	34.6231		RR	RR	JJ	RR	JJ	RR	RR	RR	RR	JJ	JJ	RR	RR	JJ	RR	JJ	JJ	RR	RR	RR	RR	RR	RR	-	JJ	JJ	JJ	RR	RR	RR	RR	JJ	RR	RR	JJ	RR	JJ	RR	RR	JJ
1130474|F|0-57:C>G-57:C>G	TGCAGCAAAAGAACCTCGCCCAGCACGCCCTTGCTCCCTGGTGGTAGTTGCAGCATACCCAACTCCGAG	Unknown		C	G	1B	1B1	38.3042		RR	RR	JJ	RR	JJ	-	RR	RR	RR	JJ	JJ	RR	JJ	-	RR	JJ	JJ	JJ	RR	RR	RR	RR	RR	RR	JJ	JJ	JJ	RR	RR	RR	RR	JJ	RR	RR	JJ	RR	JJ	RR	JJ	JJ
1194276|F|0-13:T>C-13:T>C	TGCAGGACCCTGATGTGCTTGTGCTAGCTTGCTAGCTTAGCTAGCCAACCGCCGTGCTAGCTAGCTTAG	1B	55381604	C	T	1B	1B1	38.3042		RR	RR	JJ	RR	JJ	-	RR	RR	RR	JJ	JJ	RR	JJ	-	RR	JJ	JJ	JJ	RR	RR	RR	RR	RR	RR	JJ	JJ	JJ	RR	RR	RR	RR	JJ	RR	RR	JJ	RR	JJ	RR	JJ	JJ
3024477|F|0-14:G>A-14:G>A	TGCAGAATTATCTGGACGACAAGGTTTATCTGGAGGAGCCGAGATCGGAAGAGCGGTTCAGCAGGAATG	Unknown		A	G	1B	1B1	38.3042		RR	RR	JJ	RR	JJ	RR	RR	RR	RR	JJ	-	RR	JJ	-	RR	JJ	-	JJ	RR	-	RR	RR	RR	RR	JJ	-	JJ	RR	RR	RR	RR	JJ	RR	RR	JJ	RR	JJ	RR	JJ	JJ
4991526|F|0-26:A>G-26:A>G	TGCAGATCGTCCAGGGTTTGTCGTCTATGTAGCAGTGCTCTTTACATAACTGTGAGAGATCAATAGAAA	Unknown		G	A	1B	1B1	38.3042		RR	RR	JJ	RR	JJ	RR	RR	RR	RR	JJ	JJ	RR	-	RR	-	JJ	JJ	JJ	RR	RR	RR	RR	RR	RR	JJ	JJ	JJ	RR	RR	RR	-	JJ	RR	RR	JJ	RR	JJ	RR	-	-
3945115|F|0-49:G>C-49:G>C	TGCAGCCAAGGCCATAGCCAAGTGGGGCCGTCCGGCCACCGACATCACCGACCTCATCGTCAGCACCAA	1B	49832073	C	G	1B	1B1	38.3042		RR	-	JJ	RR	JJ	RR	RR	RR	-	JJ	JJ	RR	JJ	-	RR	JJ	JJ	JJ	-	RR	RR	-	RR	RR	JJ	JJ	JJ	-	-	RR	-	JJ	RR	RR	JJ	RR	JJ	RR	JJ	JJ
3957324|F|0-30:T>C-30:T>C	TGCAGGGGGTCGCTCGTGGGCGTGAGCGAATGCGAGGGAGTAAATCCGAGATCGGAAGAGCGGTTCAGC	1B	51243487	C	T	1B	1B1	38.3042		RR	RR	JJ	RR	JJ	RR	RR	RR	-	JJ	JJ	RR	-	-	RR	JJ	JJ	JJ	RR	RR	-	RR	-	JJ	JJ	JJ	JJ	RR	RR	RR	RR	JJ	RR	-	JJ	-	JJ	RR	-	JJ
1083242|F|0-9:G>T-9:G>T	TGCAGCCCGGCGGCTGGGAGCGCTTGCATCGTGCTGCTGGTGCACATGCCGAGATCGGAAGAGCGGTTC	1B	61444968	T	G	1B	1B1	38.3042		RR	RR	JJ	RR	JJ	RR	RR	-	RR	JJ	JJ	RR	JJ	-	RR	JJ	JJ	JJ	RR	-	RR	RR	RR	RR	JJ	JJ	JJ	RR	-	RR	RR	JJ	RR	RR	JJ	RR	JJ	RR	-	JJ
1095580|F|0-16:T>C-16:T>C	TGCAGGCCAGAGATCCTATGGCAAGTGGGGAGAAAGGAGTTGCGATGCAGCATGGCTTGCAGCCACCGC	1B	51506978	C	T	1B	1B1	38.3042		RR	RR	JJ	RR	JJ	RR	RR	RR	RR	JJ	JJ	RR	-	-	RR	JJ	JJ	-	-	RR	RR	-	RR	RR	JJ	JJ	-	RR	RR	RR	RR	JJ	RR	RR	JJ	-	JJ	RR	-	JJ
4993501|F|0-10:C>G-10:C>G	TGCAGGAGGCCTCGTGCGGCGCGGTGCGTGCCATCTTCCGCCGCCTGCTCGCCTGCACCACCACCGTCG	1D	32517238	G	C	1B	1B1	38.3042		RR	RR	JJ	RR	JJ	RR	RR	RR	RR	JJ	JJ	RR	JJ	-	RR	JJ	JJ	JJ	RR	RR	RR	RR	RR	RR	-	JJ	-	RR	-	RR	RR	-	RR	RR	JJ	RR	JJ	RR	JJ	JJ
1019670|F|0-36:G>A-36:G>A	TGCAGCAAGGACATGCTCACCCTTTTCTGATATGGAGTACTCAACAAGTGGGTCTGCCCGAGATCGGAA	1D	32116286	A	G	1B	1B1	38.3042		RR	RR	JJ	RR	JJ	RR	RR	RR	-	JJ	JJ	RR	JJ	-	RR	JJ	JJ	JJ	RR	RR	RR	RR	RR	RR	JJ	JJ	JJ	RR	RR	RR	RR	JJ	RR	RR	JJ	RR	JJ	RR	-	JJ
1161479|F|0-21:T>C-21:T>C	TGCAGCAACTACGGACGCCACTGAGCACCACGGGCCGCTAGGCCATGGCGAGATCGACAACACCGAGAT	1B	57368081	C	T	1B	1B1	38.3042		RR	RR	-	RR	JJ	RR	RR	RR	RR	JJ	JJ	RR	RR	RR	RR	JJ	JJ	JJ	RR	RR	RR	RR	RR	RR	JJ	JJ	JJ	RR	RR	RR	-	JJ	RR	RR	-	RR	JJ	RR	RR	JJ
3032211|F|0-6:A>G-6:A>G	TGCAGAACCGGCCCTATCGGATTCATAGCAGGGTGTTGACCCGAGATCGGAAGAGCGGTTCAGCAGGAA	1B	58364922	A	G	1B	1B1	38.3042		RR	RR	JJ	RR	JJ	RR	RR	RR	RR	JJ	JJ	RR	RR	RR	RR	JJ	JJ	JJ	RR	RR	RR	RR	RR	-	JJ	JJ	-	RR	RR	RR	RR	JJ	RR	-	JJ	RR	JJ	-	RR	JJ
1123895|F|0-67:C>A-67:C>A	TGCAGCACGCTGACCGTGCTCCGTCGCAACCTTGAAGCACCAGGCGGTCCCAGCGAGGGGCCATCGCCG	1B	51506912	A	C	1B	1B1	38.3042		RR	RR	JJ	RR	JJ	RR	RR	RR	RR	JJ	JJ	RR	-	RR	RR	JJ	JJ	JJ	RR	RR	RR	RR	RR	RR	JJ	JJ	JJ	RR	RR	RR	RR	JJ	RR	RR	JJ	RR	JJ	RR	-	JJ
1083840|F|0-63:C>A-63:C>A	TGCAGCTTGTCGCTGCCGCCCGTGTGCTAGCCCCGCGTCTCCCACGCTCGCCATTGCCCGCGGCCACGC	1B	51350231	A	C	1B	1B1	38.3042		RR	RR	JJ	RR	JJ	RR	RR	RR	-	JJ	JJ	RR	RR	JJ	RR	JJ	JJ	JJ	RR	RR	RR	-	RR	RR	JJ	JJ	JJ	RR	RR	RR	RR	JJ	RR	RR	JJ	RR	JJ	RR	RR	JJ
4405849|F|0-16:C>G-16:C>G	TGCAGGAGACAAGGCACAGACTGCCCTCCGAGATCGGAAGAGCGGTTCAGCAGGAATGCCGAGACCGAT	Unknown		C	G	1B	1B1	38.3042		RR	RR	JJ	RR	JJ	RR	RR	RR	RR	JJ	JJ	RR	RR	-	RR	JJ	JJ	JJ	RR	-	RR	RR	RR	RR	JJ	JJ	JJ	RR	RR	RR	RR	JJ	RR	RR	JJ	-	JJ	RR	RR	JJ
1063312|F|0-10:A>G-10:A>G	TGCAGTTCAGATGTTCTCTTTTGTCCACACATGGATGTGCTTGCTCTTGGCTAGCTAGATATCATGCCC	1B	58744628	G	A	1B	1B1	38.3042		RR	RR	JJ	RR	JJ	RR	RR	RR	RR	JJ	JJ	RR	RR	-	RR	JJ	JJ	JJ	RR	RR	RR	RR	RR	RR	JJ	JJ	JJ	RR	RR	RR	-	JJ	-	RR	JJ	-	JJ	RR	-	JJ
1864032|F|0-55:T>C-55:T>C	TGCAGCTGACTACGTAGTCTGTAGTCAGGGGTTCGAATCCTCAGATCGCTCAGTTTTTTAGTATTTTTT	1B	57782967	C	T	1B	1B1	38.3042		RR	RR	JJ	RR	JJ	RR	RR	RR	RR	JJ	JJ	RR	RR	-	RR	JJ	JJ	JJ	RR	RR	RR	RR	RR	RR	JJ	JJ	JJ	RR	RR	RR	RR	JJ	RR	RR	JJ	RR	JJ	RR	RR	JJ
1132391|F|0-41:G>C-41:G>C	TGCAGCTCCTGCCCGCCATGGACGCCGCTCAGGAGGCTCGTGGGAAGCCAACCAGCGCCGAGATCGGAA	1B	57368819	C	G	1B	1B1	38.3042		RR	RR	JJ	RR	JJ	RR	RR	RR	RR	JJ	JJ	RR	RR	-	RR	JJ	JJ	JJ	RR	RR	RR	RR	RR	RR	JJ	JJ	JJ	RR	RR	RR	RR	JJ	RR	RR	JJ	RR	JJ	RR	RR	JJ
1091115|F|0-49:T>C-49:T>C	TGCAGTGCTCATCGTCGGAGAAAAGCAAACGTCGTCATTTTGTGACAGTTAACAAAGTCCTTGATTAGA	1B	55380209	C	T	1B	1B1	38.3042		RR	RR	JJ	RR	JJ	RR	RR	RR	RR	JJ	JJ	RR	RR	-	RR	JJ	JJ	JJ	RR	RR	RR	RR	RR	-	JJ	JJ	JJ	RR	RR	RR	RR	JJ	-	RR	JJ	RR	JJ	RR	RR	JJ
1063663|F|0-16:G>A-16:G>A	TGCAGCTCCATGAACTGATCACTGAGCAAGGCAGGAGGATGCAAGAATGTCACAAGAATTTCCGAGATC	1B	48586821	A	G	1B	1B1	38.3042		RR	RR	JJ	RR	JJ	RR	RR	RR	RR	JJ	JJ	RR	RR	-	RR	JJ	JJ	JJ	RR	RR	RR	RR	RR	RR	JJ	JJ	JJ	RR	RR	RR	RR	JJ	RR	RR	JJ	RR	JJ	RR	RR	-
1081254|F|0-55:A>T-55:A>T	TGCAGAAATCTTACCATTATTACTGGAGTCGGCACCTCGCCCACGCTAACACTCTACAACCGTAATAAT	1B	47610557	T	A	1B	1B1	38.3042		RR	RR	JJ	RR	JJ	RR	RR	RR	RR	JJ	JJ	RR	RR	JJ	RR	JJ	JJ	JJ	RR	RR	RR	RR	RR	RR	JJ	JJ	JJ	RR	RR	RR	-	JJ	RR	RR	JJ	RR	JJ	RR	RR	JJ
1218706|F|0-5:C>G-5:C>G	TGCAGCTAGCAAGGATTATGGTTGACCATCCTCCACCGAGCTGAGCTCTCTCTTCTCCCCACGCCCAAC	1B	46548898	G	C	1B	1B1	38.3042		RR	RR	JJ	RR	JJ	RR	RR	RR	RR	JJ	JJ	RR	RR	-	RR	JJ	JJ	JJ	RR	RR	RR	RR	RR	-	JJ	JJ	JJ	-	RR	RR	RR	JJ	RR	RR	JJ	RR	JJ	RR	RR	JJ
988167|F|0-23:A>G-23:A>G	TGCAGACGTGCATGGGAGCGTCAACGGACGTGCGCGGCTACCCAGACATCGGTGCGCTCGCGTTTGGGG	1B	45973196	G	A	1B	1B1	38.3042		RR	RR	JJ	RR	JJ	RR	RR	RR	RR	JJ	JJ	RR	RR	JJ	RR	JJ	JJ	JJ	RR	RR	RR	RR	RR	RR	JJ	JJ	JJ	RR	RR	RR	RR	JJ	RR	-	JJ	RR	JJ	RR	RR	JJ
1093590|F|0-19:A>G-19:A>G	TGCAGCAGGTGGTGGCCGCACAAATATCTCGTCTGCGCCAACAGAGCCCCGAGATCGGAAGAGCGGTTC	Unknown		G	A	1B	1B1	38.3042		RR	RR	JJ	RR	JJ	RR	RR	RR	RR	JJ	JJ	RR	-	-	RR	JJ	JJ	JJ	RR	RR	RR	RR	RR	RR	JJ	JJ	JJ	RR	RR	RR	RR	JJ	RR	RR	JJ	RR	JJ	RR	-	JJ
4909570|F|0-29:T>C-29:T>C	TGCAGTCCAGGCAAAAGGTAAACGAGGTCTTTCTCTGAATTCACCTCGCAGACGCCATCTATTGTTTGA	1B	51639907	T	C	1B	1B1	38.3042		RR	RR	JJ	RR	JJ	RR	RR	RR	RR	JJ	JJ	RR	-	JJ	-	JJ	JJ	JJ	RR	RR	RR	RR	RR	RR	JJ	JJ	JJ	RR	RR	RR	RR	-	RR	RR	-	RR	JJ	RR	-	-
1093762|F|0-48:A>C-48:A>C	TGCAGCGGCCATTCTGGCCTGGTGCTGAAGCCTCCAAGCAAAGGTACAAATCTTTTGAGCAACCGAGAT	1B	61551947	C	A	1B	1B1	38.3042		RR	-	JJ	RR	JJ	RR	RR	RR	RR	JJ	JJ	RR	RR	-	RR	JJ	JJ	JJ	RR	RR	RR	RR	RR	RR	JJ	JJ	JJ	RR	RR	RR	RR	-	RR	RR	JJ	RR	JJ	RR	RR	JJ
3023898|F|0-34:T>C-34:T>C	TGCAGTTGGTTAGTTGTTGTGCCGCCTCACTTTTTGACCGAGATCGGAAGAGCGGTTCAGCAGGAATGC	1B	75941896	T	C	1B	1B1	41.0986		RR	RR	JJ	RR	JJ	RR	RR	RR	RR	JJ	JJ	RR	RR	-	RR	JJ	JJ	JJ	-	RR	RR	RR	RR	RR	JJ	JJ	JJ	RR	RR	-	RR	JJ	RR	RR	JJ	RR	JJ	RR	RR	JJ
996534|F|0-32:A>G-32:A>G	TGCAGGACTTGAGAGGCCGCAGCCTCACCCGCACCATGCGGAAAACCGACGGGATGCAGGTCCTGATGG	1D	52817214	A	G	1B	1B1	41.0986		RR	RR	JJ	RR	JJ	RR	RR	RR	RR	JJ	JJ	RR	-	JJ	RR	-	-	-	RR	RR	RR	RR	-	-	JJ	-	JJ	RR	RR	-	RR	JJ	-	RR	JJ	RR	JJ	RR	RR	JJ
3937513|F|0-44:A>C-44:A>C	TGCAGGTTCGTAGGTAACAGGCGCGCCGCCCAGCGCACACCTCGACCACCTTGCCGCCGAGATCGGAAG	1B	78458589	C	A	1B	1B1	41.0986		RR	RR	JJ	-	JJ	RR	RR	RR	-	JJ	JJ	RR	-	JJ	RR	JJ	JJ	JJ	RR	RR	RR	RR	RR	RR	JJ	JJ	JJ	RR	RR	-	RR	JJ	RR	RR	JJ	RR	JJ	RR	-	JJ
1027289|F|0-13:G>A-13:G>A	TGCAGAAGCCGAAGACGAAGCAGTAGATGATGGAGCAGATGCCAGCGAAGACACCGACCGCGCCGACGA	1B	93729663	G	A	1B	1B1	45.5878		RR	RR	JJ	RR	JJ	RR	RR	RR	RR	-	JJ	RR	RR	-	RR	JJ	JJ	RR	RR	RR	RR	-	RR	RR	JJ	JJ	JJ	RR	RR	JJ	-	JJ	RR	RR	JJ	RR	JJ	RR	RR	JJ
1003611|F|0-20:A>T-20:A>T	TGCAGCTGCCGCCATGTTGCATCCGCCGCAGACTACTGCTGCTACCTGGCTACCTTCCCGCTCCCGCCG	1B	95171338	T	A	1B	1B1	47.9157		RR	RR	JJ	RR	JJ	RR	RR	RR	RR	JJ	JJ	RR	RR	-	RR	JJ	JJ	RR	RR	RR	RR	RR	RR	RR	JJ	JJ	JJ	RR	RR	JJ	-	JJ	RR	RR	JJ	RR	JJ	RR	RR	-
2266736|F|0-48:C>G-48:C>G	TGCAGAGTTTGTTGCTGCTCCAAATCCTCTGCTTCGACAACTAGCCAACCTACACGTAGCTACTGCCGA	1B	96093103	G	C	1B	1B1	49.4461		RR	RR	JJ	RR	JJ	RR	RR	RR	RR	JJ	JJ	RR	RR	-	RR	JJ	JJ	RR	RR	RR	-	RR	RR	RR	JJ	JJ	JJ	RR	RR	RR	RR	JJ	RR	RR	JJ	RR	-	RR	RR	JJ
2255150|F|0-56:C>A-56:C>A	TGCAGACTGCTGTTGGGCTGTGAAAATATGAGAATCGAAGGCCCAATTGATTTTTGCCCGAGATCGGAA	1B	92677923	A	C	1B	1B1	51.1403		RR	RR	JJ	RR	JJ	RR	RR	RR	RR	JJ	JJ	RR	RR	-	RR	JJ	JJ	RR	RR	RR	RR	RR	RR	-	JJ	JJ	JJ	RR	RR	-	RR	JJ	RR	RR	-	-	JJ	RR	RR	JJ
4910323|F|0-27:C>A-27:C>A	TGCAGGGGAGCTTCAGGATCGACGCGGCGCTGAACGTGGCGGCGGGCGCCGCCAAGGAGAAGGACAGGG	1D	57582091	C	A	1B	1B1	51.1403		RR	RR	JJ	RR	JJ	RR	RR	RR	RR	JJ	JJ	RR	RR	-	RR	JJ	JJ	RR	RR	RR	RR	RR	RR	RR	JJ	JJ	JJ	RR	RR	-	RR	-	RR	RR	JJ	RR	JJ	RR	RR	JJ
3022990|F|0-33:A>T-33:A>T	TGCAGCACCCATTACATGGGCCAGGCCCAAGATATGACCGAGATCGGAAGAGCGGTTCAGCAGGAATGC	1B	91055905	A	T	1B	1B1	51.1403		RR	-	JJ	RR	JJ	RR	RR	RR	RR	JJ	JJ	RR	RR	JJ	-	JJ	JJ	RR	RR	RR	RR	-	RR	RR	JJ	JJ	JJ	RR	RR	-	-	JJ	RR	RR	JJ	RR	JJ	RR	RR	JJ
5573286|F|0-27:T>C-27:T>C	TGCAGCGTCGTCTCCAAAGGAAAGCCGTGGCGGCCGAAGGCTTCAACCGAGATCGGAAGAGCGGTTCAG	Unknown		C	T	1B	1B1	56.0515		RR	RR	JJ	RR	JJ	-	RR	RR	RR	JJ	JJ	RR	-	-	RR	JJ	JJ	RR	RR	JJ	JJ	RR	JJ	JJ	JJ	JJ	JJ	RR	RR	-	RR	JJ	RR	RR	-	JJ	JJ	-	-	JJ
991290|F|0-6:T>C-6:T>C	TGCAGATCAAATGTTCTCTGACGATGTAAAGCGATCTACGTACTATTTACTTCGCGGTACATCTTGGAA	1B	346676666	C	T	1B	1B1	61.096		RR	RR	JJ	RR	JJ	RR	RR	RR	JJ	JJ	JJ	RR	JJ	-	RR	-	JJ	RR	-	-	RR	RR	JJ	RR	JJ	JJ	JJ	RR	RR	RR	RR	JJ	RR	RR	-	RR	JJ	RR	JJ	JJ
2266714|F|0-66:C>T-66:C>T	TGCAGATCCTCCTCCTCTCCTCCACCCCGTCCTTCTCCTCCTCGGCCTCGATCTCTGCCTCCTCCGCGC	Unknown		T	C	1B	1B1	64.3778		RR	RR	JJ	RR	JJ	RR	RR	RR	-	JJ	JJ	RR	JJ	-	RR	JJ	JJ	RR	RR	RR	RR	RR	-	RR	JJ	JJ	JJ	RR	-	RR	RR	JJ	RR	RR	-	RR	JJ	-	JJ	JJ
1083702|F|0-14:C>G-14:C>G	TGCAGGTTGTCGCTCAGGAGATTCCAGGTGTTCTTTAACAGCCTGCAAGTAGTGCAGTTTTTTAGACTT	1B	335236887	G	C	1B	1B1	64.3778		RR	RR	JJ	RR	JJ	RR	RR	RR	JJ	JJ	JJ	RR	-	-	RR	JJ	JJ	-	RR	RR	RR	RR	-	RR	JJ	JJ	JJ	RR	RR	RR	RR	JJ	RR	RR	JJ	RR	JJ	RR	-	JJ
979170|F|0-59:C>G-59:C>G	TGCAGCATGAGCAGCTATATTAGCAGTTCTCCTAGCAGAAACAAGATCCAATCCCCGTACGTTTGGGAG	1B	335246006	G	C	1B	1B1	64.3778		RR	RR	JJ	RR	JJ	RR	RR	RR	JJ	JJ	JJ	RR	JJ	-	RR	JJ	JJ	RR	RR	RR	-	RR	-	RR	JJ	JJ	JJ	RR	RR	RR	RR	JJ	RR	-	-	RR	JJ	RR	JJ	JJ
1067620|F|0-7:C>T-7:C>T	TGCAGATCCTGGAAATCAGCGGTCTGAGGCAGTTCTGGAGCAACATCAAGTGCCCCAGCAACAACGGCC	1D	208806617	T	C	1B	1B1	64.3778		RR	RR	JJ	RR	JJ	RR	RR	RR	JJ	JJ	JJ	RR	RR	-	RR	JJ	JJ	RR	RR	RR	RR	RR	-	RR	JJ	JJ	JJ	RR	RR	RR	RR	JJ	RR	RR	-	RR	JJ	RR	RR	JJ
4007990|F|0-17:A>G-17:A>G	TGCAGCTACTAAAAGCGAACCAAACTTCGCGAGCCGAGATCGGAAGAGCGGTTCAGCAGGAATGCCGAG	Unknown		G	A	1B	1B1	64.3778		RR	RR	JJ	RR	JJ	RR	RR	RR	JJ	JJ	JJ	RR	RR	-	RR	JJ	JJ	RR	RR	RR	RR	RR	-	RR	JJ	JJ	JJ	RR	RR	RR	RR	JJ	RR	RR	-	RR	JJ	RR	RR	JJ
4329764|F|0-56:A>G-56:A>G	TGCAGTTTGGGCAGCTTGGGACAGTCGATGAAGGCCTCCCCGTTCTTGTCGACGCAAAGGTAGATCTGG	1B	308402227	A	G	1B	1B1	64.3778		RR	RR	JJ	RR	JJ	RR	RR	RR	JJ	JJ	JJ	RR	RR	JJ	RR	JJ	JJ	RR	RR	RR	RR	RR	-	RR	JJ	JJ	JJ	RR	RR	RR	RR	-	RR	RR	RR	RR	JJ	RR	RR	JJ
983080|F|0-25:T>C-25:T>C	TGCAGTGCCCTGAGGAGGTCCTCTTTCACCCCTTCCACACGTGGATGCTCAACGCCACATCGCCTGCCA	1B	308402293	C	T	1B	1B1	64.3778		RR	RR	JJ	RR	JJ	RR	RR	RR	JJ	JJ	JJ	RR	-	RR	RR	JJ	JJ	RR	RR	RR	RR	RR	-	RR	-	JJ	JJ	RR	RR	RR	RR	JJ	RR	-	JJ	RR	JJ	RR	RR	JJ
1113706|F|0-50:C>G-50:C>G	TGCAGTAAACGCAAAACATTGCATGCATCACAGTGGTAAGAATCCGCAAACCGCTGGATTGGAAATTAC	1B	308163593	C	G	1B	1B1	64.3778		RR	RR	JJ	RR	JJ	RR	RR	RR	JJ	JJ	JJ	RR	RR	-	RR	JJ	JJ	RR	RR	RR	RR	RR	JJ	RR	JJ	JJ	JJ	RR	RR	RR	RR	JJ	RR	RR	-	RR	JJ	-	RR	JJ
2257474|F|0-58:C>T-58:C>T	TGCAGAAGCGTTGAATCGATTCCTTGGTGCGCGGCGATTGCCGAGGGGAGCGAGATGGCACGGAAGCGC	1B	335068710	T	C	1B	1B1	67.1069		RR	RR	JJ	RR	JJ	RR	RR	RR	JJ	JJ	JJ	RR	JJ	-	RR	JJ	JJ	RR	RR	RR	RR	RR	-	RR	JJ	JJ	JJ	RR	RR	RR	RR	JJ	RR	RR	-	RR	JJ	RR	JJ	JJ
3956735|F|0-7:G>A-7:G>A	TGCAGGCGGACGGCAGAGCTGGCGAATCGACAAGCCGAGATCGGAAGAGCGGTTCAGCAGGAATGCCGA	1B	302351806	A	G	1B	1B1	67.1069		RR	RR	JJ	RR	JJ	RR	RR	-	-	JJ	JJ	RR	-	JJ	RR	JJ	JJ	RR	RR	-	-	RR	-	-	JJ	JJ	JJ	RR	RR	RR	RR	JJ	RR	RR	-	-	JJ	RR	-	JJ
3956735|F|0-5:G>A-5:G>A	TGCAGGCGGACGGCAGAGCTGGCGAATCGACAAGCCGAGATCGGAAGAGCGGTTCAGCAGGAATGCCGA	1B	302351806	A	G	1B	1B1	67.1069		RR	RR	JJ	RR	JJ	RR	-	-	-	JJ	JJ	RR	-	JJ	RR	JJ	JJ	RR	RR	-	-	RR	-	-	JJ	JJ	JJ	RR	RR	RR	RR	JJ	RR	RR	-	-	JJ	RR	-	JJ
4910817|F|0-22:A>C-22:A>C	TGCAGCTTGGCGTGGCTGCTGCATGCCGAGATCGGAAGAGCGGTTCAGCAGGAATGCCGAGACCGATCT	Unknown		A	C	1B	1B1	67.1069		RR	RR	JJ	RR	JJ	RR	RR	RR	-	JJ	JJ	RR	RR	JJ	-	JJ	JJ	RR	-	-	RR	RR	-	RR	JJ	JJ	JJ	RR	-	RR	RR	JJ	RR	RR	RR	RR	JJ	-	-	JJ
4001975|F|0-51:C>T-51:C>T	TGCAGCTCCACGCGGCGTACGCGGCTGATCCCACCGTCCATACGCGGACGTCGCTGAGGCGCCAGCCAA	1B	307625113	C	T	1B	1B1	70.2233		RR	RR	JJ	RR	JJ	RR	-	RR	JJ	JJ	JJ	RR	RR	RR	RR	JJ	JJ	RR	-	RR	RR	RR	-	RR	JJ	-	JJ	RR	RR	RR	RR	JJ	-	RR	JJ	RR	-	-	RR	JJ
1251545|F|0-18:A>G-18:A>G	TGCAGCTTGTGAAGAACAAGAGATACGCAGCTAGGTAGGACTGTAGCGGAGAACGAATCTCACCCCCAA	1D	216748851	G	A	1B	1B1	70.2233		RR	RR	JJ	RR	JJ	RR	RR	RR	JJ	JJ	JJ	RR	RR	-	RR	-	JJ	RR	RR	RR	RR	RR	-	RR	JJ	JJ	JJ	RR	RR	-	-	-	RR	RR	-	RR	JJ	RR	RR	JJ
1090571|F|0-35:G>A-35:G>A	TGCAGCGCAATCTAACGCCTTAAGTGCTAACGAGGGGAAAATCCTATGCACCGCTCATTGCAGCAAAAT	1B	335073627	A	G	1B	1B1	74.2439		RR	RR	JJ	RR	JJ	RR	RR	RR	JJ	JJ	JJ	RR	JJ	RR	RR	JJ	JJ	RR	RR	RR	RR	RR	-	RR	JJ	JJ	JJ	RR	RR	RR	RR	JJ	RR	RR	-	RR	JJ	RR	JJ	JJ
4993606|F|0-11:A>G-11:A>G	TGCAGCTCAGAAGCGCGGCGGCTCCTGTTGAACCTCAGCGGCCCGAGATCGGAAGAGCGGTTCAGCAGG	1B	293192008	A	G	1B	1B1	74.2439		RR	RR	JJ	RR	JJ	RR	RR	RR	JJ	JJ	JJ	RR	RR	-	RR	JJ	-	RR	RR	RR	RR	RR	-	RR	JJ	JJ	JJ	RR	RR	RR	RR	JJ	RR	RR	JJ	RR	JJ	RR	RR	JJ
4910350|F|0-8:T>C-8:T>C	TGCAGGCTTTTGACGTACACCCAGGACTCGCGGCTCGAGACGTCGGCCCACCAGCGGCTGACGTTCCTG	1B	400913898	C	T	1B	1B1	77.9755		RR	RR	JJ	RR	JJ	RR	RR	-	JJ	JJ	JJ	RR	RR	-	RR	JJ	JJ	RR	RR	RR	RR	RR	RR	RR	JJ	JJ	-	-	RR	RR	RR	JJ	RR	RR	JJ	-	RR	RR	-	-
1145134|F|0-37:T>C-37:T>C	TGCAGATTTGCGTACGCCGCAGAGATATTTTTCCGCGTGGTGTGGCGTGATGGTTCGCTCTCTTGGCAT	1B	412003570	C	T	1B	1B1	77.9755		RR	RR	JJ	RR	JJ	RR	RR	RR	JJ	JJ	JJ	RR	RR	JJ	RR	-	-	RR	-	RR	RR	RR	-	-	JJ	JJ	JJ	-	RR	RR	-	JJ	-	RR	JJ	RR	RR	RR	RR	JJ
1072827|F|0-53:A>T-53:A>T	TGCAGAACACTGGAGCCATTCCCGCCTGATTCAACAAAAGCAAATAGAAAATCAATCAGCATGTCACGT	1B	386770037	A	T	1B	1B1	77.9755		RR	RR	JJ	RR	JJ	RR	RR	RR	JJ	JJ	JJ	RR	JJ	RR	RR	-	JJ	-	RR	-	-	RR	-	RR	-	-	JJ	RR	RR	RR	RR	JJ	RR	RR	JJ	RR	JJ	RR	JJ	JJ
1068770|F|0-8:C>G-8:C>G	TGCAGGATCGTGAACCGCCAGACCGATGTACGCCACCGCAGAACATGCAACATCGGGCCTCATGGCACC	1B	415259343	G	C	1B	1B1	77.9755		RR	RR	JJ	RR	JJ	RR	RR	RR	JJ	JJ	JJ	RR	RR	RR	RR	JJ	JJ	RR	RR	RR	RR	RR	-	RR	JJ	JJ	JJ	RR	RR	-	RR	JJ	RR	RR	-	RR	RR	RR	RR	JJ
1093781|F|0-43:C>T-43:C>T	TGCAGTTCTTCCCACGGGCGGTGCCGCTTGATCAGCGCCGCGACTGGTGGGGCCGTCGGGCCGTCGTCG	1B	400880022	T	C	1B	1B1	77.9755		RR	RR	JJ	RR	JJ	RR	RR	RR	JJ	JJ	JJ	RR	RR	-	RR	JJ	JJ	RR	RR	RR	RR	RR	-	RR	JJ	JJ	JJ	RR	RR	RR	RR	JJ	RR	RR	-	RR	RR	RR	RR	JJ
979844|F|0-16:C>T-16:C>T	TGCAGTGTGAGCTGCCCCAACAAGAGACACCGCAACATGCCATACCAATAACTCAGGCCCTTATCCCCC	1B	409173547	T	C	1B	1B1	77.9755		RR	RR	JJ	RR	JJ	RR	RR	RR	JJ	JJ	JJ	RR	RR	-	RR	JJ	JJ	RR	RR	RR	RR	RR	-	RR	JJ	JJ	-	RR	RR	RR	RR	JJ	RR	RR	-	RR	RR	RR	RR	JJ
2252712|F|0-8:C>A-8:C>A	TGCAGGAGCTCGCGACCCTTGAAAGCTAATCAGTCGATCCGATTAGTGTATTTAGTTTCCGAGATCGGA	1B	408104915	A	C	1B	1B1	77.9755		RR	RR	JJ	RR	JJ	RR	RR	RR	JJ	JJ	JJ	RR	RR	-	RR	JJ	JJ	RR	RR	RR	RR	RR	-	RR	JJ	JJ	JJ	RR	RR	-	RR	JJ	RR	RR	-	RR	RR	RR	RR	JJ
1196718|F|0-66:A>C-66:A>C	TGCAGTGTGTCCTGTGTCCATGGGCTGGGGCTGCAATGCATGCACGCACGCACGCAAGTTAGTTAGATG	1B	410507509	C	A	1B	1B1	77.9755		RR	RR	JJ	RR	JJ	RR	RR	RR	JJ	JJ	JJ	RR	RR	-	RR	JJ	JJ	RR	RR	RR	RR	RR	-	RR	JJ	JJ	JJ	RR	RR	-	RR	JJ	RR	RR	JJ	RR	RR	RR	RR	-
5323413|F|0-38:T>G-38:T>G	TGCAGCGGCTCGCGGCGTCGCTGGAGTGGCCGAGCTCCTCGTTCCTGGAGATGACGGAGTTGCCCGAGG	1B	402005983	G	T	1B	1B1	77.9755		RR	RR	JJ	RR	JJ	RR	RR	RR	JJ	JJ	JJ	RR	JJ	RR	RR	JJ	JJ	RR	RR	RR	RR	-	RR	RR	JJ	JJ	JJ	RR	-	-	RR	-	RR	RR	JJ	RR	JJ	RR	JJ	JJ
1212076|F|0-55:A>G-55:A>G	TGCAGCTGGAGTCCGTCCACGGCCAGGGCTTCCCGAGCCAGAGCACGCTGGAGCTAGAGGCCGCCGAGG	1B	383986532	G	A	1B	1B1	77.9755		RR	RR	JJ	RR	JJ	RR	RR	RR	JJ	JJ	JJ	RR	JJ	RR	-	JJ	JJ	RR	RR	RR	RR	RR	-	RR	JJ	JJ	JJ	RR	RR	RR	RR	JJ	RR	RR	-	RR	JJ	RR	JJ	JJ
4910889|F|0-13:C>T-13:C>T	TGCAGCTCGCCGTCGTCTCGAGCTCATGGGCCGAGATCGGAAGAGCGGTTCAGCAGGAATGCCGAGACC	1B	406760535	C	T	1B	1B1	77.9755		RR	RR	JJ	RR	JJ	RR	RR	RR	JJ	JJ	JJ	RR	RR	RR	RR	JJ	JJ	RR	RR	RR	RR	RR	-	RR	JJ	JJ	JJ	RR	RR	-	RR	JJ	RR	RR	JJ	RR	RR	-	RR	JJ
3064540|F|0-38:A>G-38:A>G	TGCAGGTAATTTGGTTCCAGTGCAAGTCCTCGAACGAAAGATGGTGAAGAAAGGCAACGCCGCGCACGT	1B	396394616	G	A	1B	1B1	77.9755		RR	RR	JJ	RR	JJ	RR	RR	RR	JJ	JJ	JJ	RR	-	-	RR	JJ	JJ	-	RR	RR	RR	RR	RR	RR	JJ	JJ	JJ	RR	RR	RR	-	JJ	RR	RR	JJ	RR	-	RR	-	JJ
1092395|F|0-38:C>G-38:C>G	TGCAGTTTCAGCCGAGAGGGTGCCGCGTGACGTGCTTGCCCGACGCTGGGGGAGCCGAGATCGGAAGAG	1B	348847358	G	C	1B	1B1	81.4879		RR	RR	JJ	RR	JJ	RR	RR	RR	JJ	JJ	JJ	RR	JJ	-	RR	JJ	JJ	RR	RR	RR	RR	RR	-	RR	JJ	JJ	JJ	RR	RR	RR	RR	JJ	RR	RR	-	RR	JJ	RR	JJ	JJ
1129780|F|0-16:G>T-16:G>T	TGCAGACAAGGGGGGAGATGGTCATGGCGTGGCTCACTCCTGCTCCTAGTATGCCCAACGATCTTGCGG	1B	383986812	T	G	1B	1B1	81.4879		RR	RR	JJ	RR	JJ	RR	RR	RR	JJ	JJ	JJ	RR	JJ	-	-	-	JJ	RR	-	RR	RR	RR	-	RR	-	JJ	JJ	RR	RR	RR	RR	JJ	RR	RR	-	RR	-	RR	JJ	JJ
1062366|F|0-9:C>T-9:C>T	TGCAGAATCCGCGATTGTTTTAGCCAGGCTAGAAGACGTGTTTCTCTGCTACTAGTCAATAATAATTGA	1B	372977916	T	C	1B	1B1	81.4879		RR	RR	JJ	RR	JJ	RR	RR	RR	JJ	JJ	JJ	RR	JJ	-	RR	JJ	JJ	RR	RR	RR	RR	RR	-	-	JJ	JJ	JJ	RR	RR	RR	RR	JJ	RR	-	-	RR	JJ	RR	JJ	JJ
1024654|F|0-36:T>G-36:T>G	TGCAGTCAAAGGGCAAGCGTAGGGAGAGAGATTACATTCCTATATGGCCAGGGTCTGGAACGCCACGAA	1B	392302452	G	T	1B	1B1	81.4879		RR	RR	JJ	RR	JJ	RR	RR	RR	JJ	JJ	JJ	RR	JJ	-	RR	JJ	JJ	RR	RR	RR	RR	RR	RR	RR	JJ	JJ	JJ	RR	RR	RR	RR	JJ	RR	RR	-	RR	JJ	RR	JJ	JJ
4395639|F|0-32:C>G-32:C>G	TGCAGTATGATGCTCATTTCGATCTGTGACTGCCCGAGATCGGAAGAGCGGTTCAGCAGGAATGCCGAG	1B	390349104	C	G	1B	1B1	81.4879		RR	RR	JJ	RR	JJ	-	RR	RR	JJ	JJ	JJ	RR	JJ	-	RR	JJ	JJ	RR	RR	RR	RR	RR	-	RR	JJ	JJ	JJ	RR	RR	RR	RR	JJ	RR	RR	-	RR	JJ	RR	JJ	JJ
3028745|F|0-26:G>C-26:G>C	TGCAGATACGTGGCCAGCTGGCACCAGAGCAGGAGCCGAGATCGGAAGAGCGGTTCAGCAGGAATGCCG	Unknown		C	G	1B	1B1	81.4879		RR	RR	JJ	RR	JJ	RR	RR	RR	JJ	JJ	JJ	RR	JJ	-	RR	JJ	JJ	RR	RR	RR	RR	RR	-	RR	JJ	JJ	JJ	RR	RR	RR	RR	JJ	RR	RR	-	-	JJ	RR	JJ	JJ
1065218|F|0-52:T>C-52:T>C	TGCAGGAAAGGGCCATTCTTCTTCCATTGCGCAGGCAACATTTTGGTGTGCGTATTAGCGCATGACCAA	1B	386538518	C	T	1B	1B1	81.4879		RR	RR	JJ	RR	JJ	RR	RR	RR	JJ	JJ	JJ	RR	JJ	-	RR	JJ	JJ	RR	RR	RR	RR	RR	-	RR	JJ	JJ	JJ	RR	RR	RR	RR	JJ	RR	RR	-	RR	JJ	-	JJ	JJ
3064366|F|0-40:A>T-40:A>T	TGCAGACTGTTTTCACCAATAAGACGCAACAACTGATTTCAGTATCCGAGATCGGAAGAGCGGTTCAGC	1B	384119633	A	T	1B	1B1	81.4879		RR	RR	JJ	RR	JJ	RR	RR	RR	JJ	JJ	JJ	RR	JJ	-	RR	JJ	JJ	RR	RR	RR	RR	RR	-	RR	JJ	JJ	-	RR	RR	RR	RR	JJ	RR	RR	-	RR	JJ	RR	JJ	JJ
1088521|F|0-26:G>A-26:G>A	TGCAGAAAAACACGACGTTTCCGAAAGAGGAGAGCAATTCGCGCTCCATTTACACGTACTCGGTACGAA	1B	397405230	A	G	1B	1B1	81.4879		RR	RR	JJ	RR	JJ	RR	RR	RR	JJ	JJ	JJ	RR	JJ	-	RR	JJ	JJ	RR	RR	RR	RR	RR	-	RR	JJ	JJ	JJ	RR	RR	RR	RR	JJ	RR	RR	-	RR	JJ	RR	JJ	JJ
4411962|F|0-58:T>C-58:T>C	TGCAGCAGCGGAAGGAGGCCGCGCACGTCGTCGAGCTCGAGAGGCGGTTCAAGGTGCTTGACGGCCTCA	1B	377205629	T	C	1B	1B1	81.4879		RR	RR	JJ	RR	JJ	RR	RR	RR	JJ	-	JJ	RR	JJ	-	RR	JJ	-	RR	RR	RR	RR	RR	-	RR	JJ	JJ	JJ	RR	RR	RR	RR	JJ	RR	RR	-	-	JJ	-	JJ	JJ
1051996|F|0-55:A>G-55:A>G	TGCAGTAGATTCTTACCAAGCCGAGCGAGCTGTTTCGTGTAAAATCCTCGCGTCCATCACCAGCCGTCT	1B	373517181	G	A	1B	1B1	81.4879		RR	RR	JJ	RR	JJ	RR	RR	RR	JJ	JJ	JJ	RR	-	-	RR	JJ	JJ	RR	RR	-	RR	RR	-	RR	JJ	JJ	JJ	RR	RR	RR	-	JJ	RR	RR	-	RR	-	RR	-	JJ
16732539|F|0-11:G>A-11:G>A	TGCAGCGTGGTGTAGATGAACGCGAGCAGCCCGACGGCGACGATGTACCTGACGAGCCAGCCGCCAACA	1B	394157796	G	A	1B	1B1	81.4879		RR	RR	JJ	RR	JJ	RR	RR	RR	JJ	JJ	JJ	RR	JJ	-	RR	JJ	JJ	-	RR	RR	RR	RR	-	-	JJ	JJ	JJ	-	RR	RR	RR	-	RR	RR	RR	RR	JJ	RR	JJ	JJ
1208797|F|0-27:A>G-27:A>G	TGCAGACGGATCACCACGGTGGAGAGCATGGCCGCCGAAGACGACGACGAGCTCCAGGAGGCGAAGCTC	1B	392826039	G	A	1B	1B1	81.4879		RR	RR	JJ	RR	-	RR	RR	RR	JJ	JJ	JJ	RR	JJ	-	RR	JJ	JJ	-	RR	RR	RR	-	JJ	RR	JJ	JJ	JJ	-	RR	RR	RR	JJ	RR	RR	-	RR	JJ	RR	JJ	JJ
1129510|F|0-14:G>T-14:G>T	TGCAGCAAAGCAAAGCATATACCAGCAAAGCAAAGTACATGGAGGGAGGGAGGGTCCGAGATCGGAAGA	1B	398409571	T	G	1B	1B1	81.4879		RR	RR	JJ	RR	JJ	RR	RR	RR	JJ	JJ	JJ	RR	JJ	JJ	RR	JJ	JJ	RR	RR	RR	RR	RR	-	RR	JJ	JJ	JJ	RR	RR	RR	RR	JJ	RR	RR	RR	RR	JJ	RR	JJ	JJ
1230705|F|0-17:C>T-17:C>T	TGCAGTGCAGAGACAAGCTAGCAGATCAGAGGAGCGCCTCCAGCTTGCTTGCGGCCGTCGCCTACCTCC	1B	406317974	T	C	1B	1B1	84.9441		RR	RR	JJ	RR	JJ	RR	RR	RR	JJ	JJ	JJ	RR	RR	JJ	-	JJ	JJ	RR	RR	RR	RR	RR	-	RR	JJ	JJ	JJ	RR	RR	-	RR	-	-	RR	RR	RR	RR	RR	-	JJ
1089962|F|0-56:C>T-56:C>T	TGCAGTGCGCAGGGGCCAGTTAACTGCACGCAGAATGCGAGATCACAAGTTCTGAACGCTTCCAGATGG	1B	346676732	T	C	1B	1B1	84.9441		RR	RR	JJ	RR	JJ	RR	RR	RR	JJ	JJ	JJ	RR	RR	JJ	RR	JJ	JJ	RR	RR	RR	RR	RR	RR	RR	JJ	JJ	JJ	RR	RR	RR	RR	-	RR	RR	RR	RR	RR	RR	RR	JJ
1060776|F|0-39:G>A-39:G>A	TGCAGATCGCGCTCCTCGCCCTCGTGCCTATATTCAAGAGCATCAGGAAGTTACTGGACAACTACTATG	1B	405355235	A	G	1B	1B1	88.411		RR	RR	JJ	RR	JJ	RR	RR	RR	JJ	JJ	JJ	RR	RR	-	RR	JJ	JJ	RR	RR	RR	RR	RR	JJ	RR	JJ	JJ	JJ	RR	RR	-	RR	JJ	RR	RR	-	RR	RR	RR	RR	JJ
1106896|F|0-31:A>C-31:A>C	TGCAGGTGGGAAATACACACCACCAGCCAGCAAGCAAGCAATGGGAACAAATAAATAAACAAAAGTAAA	1B	415636934	C	A	1B	1B1	88.411		RR	RR	JJ	RR	JJ	RR	RR	RR	JJ	JJ	JJ	RR	-	-	RR	-	JJ	RR	-	RR	RR	-	-	RR	JJ	JJ	JJ	RR	RR	-	-	-	RR	RR	RR	-	RR	RR	RR	JJ
2258419|F|0-9:G>A-9:G>A	TGCAGTGGAGACTCAGGATTTGACTTAATTCGAGGTCGCAGCTAACAAATCGCTTACTCCGTACGCGCT	1A	397906453	A	G	1B	1B1	88.411		RR	RR	JJ	RR	JJ	RR	RR	RR	JJ	JJ	JJ	RR	RR	-	RR	JJ	JJ	RR	RR	RR	RR	RR	-	RR	JJ	-	JJ	RR	RR	-	RR	JJ	RR	RR	RR	RR	RR	RR	RR	JJ
1166607|F|0-9:A>G-9:A>G	TGCAGCAGCAGCAATACTAAAAGCTATCCATATACAGTTGATATGCTTGTTTATCCCATTCCAACATCT	1B	435859833	G	A	1B	1B1	88.411		RR	RR	JJ	RR	JJ	RR	RR	RR	JJ	JJ	JJ	RR	RR	-	RR	JJ	-	-	RR	RR	RR	-	-	RR	JJ	JJ	-	RR	-	JJ	RR	-	RR	RR	RR	RR	RR	RR	RR	JJ
1205142|F|0-17:C>G-17:C>G	TGCAGCTCGGCCAGCTCCGCGAGCAGCGCCGCGTCGGCCGACGACTTGGACATGTCGCCGAGATCGGAA	1B	417938839	G	C	1B	1B1	88.411		RR	-	JJ	RR	JJ	RR	RR	RR	JJ	JJ	JJ	RR	RR	-	RR	JJ	JJ	RR	RR	RR	RR	RR	-	RR	JJ	JJ	JJ	RR	RR	-	RR	JJ	RR	RR	RR	RR	RR	RR	RR	JJ
1129298|F|0-44:C>T-44:C>T	TGCAGCTCCCTTGCGTTATCCTCTCCCTTAATCTCTCCCGATTCCAATCGCAGCAGCACCGAGATCGGA	1B	426783589	T	C	1B	1B1	88.411		RR	RR	JJ	-	JJ	RR	RR	RR	JJ	JJ	JJ	RR	RR	-	RR	JJ	JJ	RR	RR	RR	RR	RR	-	RR	JJ	JJ	JJ	RR	RR	-	RR	JJ	RR	RR	RR	RR	RR	RR	RR	JJ
979837|F|0-10:A>G-10:A>G	TGCAGTGTTCAACTTCGCGGCGTTGGCGCGCCTGTTGGAGAAGCGGAAGGAGTGCATATGCATCAAGAT	4B	577602278	G	A	1B	1B1	88.411		RR	RR	JJ	RR	JJ	RR	RR	RR	JJ	JJ	JJ	RR	RR	-	RR	JJ	JJ	RR	RR	-	-	RR	JJ	-	JJ	JJ	JJ	RR	RR	-	RR	JJ	RR	RR	RR	-	RR	RR	RR	JJ
1018896|F|0-25:A>G-25:A>G	TGCAGGAATTGAACTATCAACTAGTACTGTGAGTTTTACAGTTGCTGCACCAATTGAACTATCAACCGA	1B	418191928	G	A	1B	1B1	88.411		RR	RR	JJ	RR	JJ	RR	RR	RR	JJ	JJ	JJ	RR	RR	RR	-	JJ	JJ	-	RR	RR	RR	-	-	-	JJ	JJ	JJ	RR	RR	-	RR	JJ	RR	-	RR	RR	RR	RR	RR	JJ
4541531|F|0-9:G>A-9:G>A	TGCAGTGCCGACGAGAGCTTGGCCCCGAGATCGGAAGAGCGGTTCAGCAGGAATGCCGAGACCGATCTC	Unknown		G	A	1B	1B1	92.6564		RR	RR	JJ	RR	JJ	RR	RR	RR	JJ	JJ	JJ	RR	RR	JJ	RR	JJ	JJ	RR	RR	RR	RR	RR	RR	RR	JJ	JJ	JJ	RR	RR	JJ	RR	JJ	RR	RR	RR	-	RR	-	RR	JJ
4911189|F|0-31:T>C-31:T>C	TGCAGGAGCGGCAGCCCGATCGGCGGCAAGGTAAGCCTGGCGAGTGTTGGGCAGCAAAGCCCAGCGAGC	1B	422730277	T	C	1B	1B1	92.6564		RR	RR	JJ	RR	JJ	RR	RR	RR	JJ	JJ	JJ	RR	RR	-	RR	JJ	JJ	RR	RR	RR	RR	RR	RR	RR	JJ	JJ	JJ	RR	RR	-	RR	JJ	RR	RR	RR	RR	RR	-	RR	JJ
984358|F|0-10:C>T-10:C>T	TGCAGAGTTCCCTTATAGCCTCCAAAATTACTGGCGAAAAAGTCCCTAGGACTAATTTCAGGAGTGCTA	1B	426284461	T	C	1B	1B1	95.5882		RR	RR	JJ	RR	JJ	RR	RR	RR	JJ	JJ	JJ	RR	RR	JJ	RR	JJ	JJ	RR	RR	RR	RR	RR	JJ	RR	JJ	JJ	JJ	RR	RR	JJ	RR	-	RR	RR	RR	RR	RR	RR	RR	JJ
2255989|F|0-28:C>A-28:C>A	TGCAGTTGGTTCTTTAAGTTTGGCACTGCTGTATGATTAGTAAAGAATGCTGGTTCGACTAGTAGAACC	1B	426612689	A	C	1B	1B1	95.5882		RR	RR	JJ	RR	JJ	RR	RR	RR	JJ	JJ	JJ	RR	RR	JJ	RR	JJ	JJ	RR	RR	-	RR	RR	-	-	JJ	JJ	JJ	RR	RR	-	RR	JJ	RR	RR	RR	RR	RR	RR	RR	JJ
1088611|F|0-29:T>C-29:T>C	TGCAGGAATATTTGATAAGATAAGAGTGCTACGTTTTATTACTTTTTGCAAGGGGTTAAGCGCACTAAG	1B	432339385	C	T	1B	1B1	98.7484		RR	RR	JJ	RR	JJ	RR	RR	RR	JJ	JJ	JJ	RR	RR	-	-	JJ	JJ	RR	RR	-	RR	RR	JJ	RR	JJ	JJ	JJ	RR	RR	-	-	JJ	RR	-	RR	RR	RR	RR	RR	JJ
6027424|F|0-30:A>G-30:A>G	TGCAGCTCTCCAACAACTTTAGCATCACCCACGAGTAGCTCTCCTGCGACTTTAGCCTCACTCGCGAGC	1B	549270015	A	G	1B	1B1	111.154		RR	JJ	JJ	RR	JJ	RR	RR	JJ	JJ	JJ	JJ	JJ	JJ	JJ	RR	JJ	JJ	RR	RR	JJ	-	RR	-	-	JJ	JJ	JJ	RR	RR	-	RR	-	RR	RR	-	JJ	RR	JJ	JJ	JJ
5324668|F|0-14:G>A-14:G>A	TGCAGATCGACGGCGCGATCGTGGCGCCGAGCGAGCCCACGACGTGGCCGAGATCGGAAGAGCGGTTCA	1B	554267102	G	A	1B	1B1	117.66		RR	JJ	JJ	RR	RR	RR	RR	JJ	JJ	JJ	JJ	JJ	JJ	JJ	RR	JJ	JJ	JJ	RR	JJ	-	RR	-	JJ	-	JJ	JJ	RR	RR	JJ	RR	JJ	RR	RR	RR	JJ	RR	JJ	JJ	JJ
1091605|F|0-41:A>G-41:A>G	TGCAGTTCGGTCCATGTGTGCGCCACAGCCCTCCATCGGGCACGCGTGCAATCCGAGATCGGAAGAGCG	1B	553000937	A	G	1B	1B1	122.192		RR	JJ	JJ	RR	RR	RR	-	JJ	JJ	JJ	JJ	-	JJ	JJ	RR	JJ	JJ	-	RR	JJ	JJ	RR	-	-	JJ	JJ	JJ	RR	RR	JJ	RR	JJ	RR	RR	-	JJ	JJ	JJ	JJ	JJ
3385476|F|0-13:A>T-13:A>T	TGCAGACCGAACAATGCTCGCTGGCATACTCTCTCCGAGATCGGAAGAGCGGTTCAGCAGGAATGCCGA	Unknown		A	T	1B	1B1	122.192		RR	JJ	JJ	RR	RR	RR	-	JJ	JJ	JJ	-	JJ	-	JJ	RR	JJ	JJ	-	RR	JJ	-	RR	JJ	-	JJ	JJ	JJ	RR	RR	JJ	RR	JJ	RR	RR	-	JJ	JJ	JJ	JJ	JJ
1000810|F|0-6:C>G-6:C>G	TGCAGACAAAGAGGAGGGCGTGGCAAGGGAGACGGGTGTGAGGCGGCGGCGGTAGGGGGATGCTGGCGG	1B	554319755	C	G	1B	1B1	125.453		RR	JJ	JJ	RR	RR	RR	-	JJ	JJ	JJ	JJ	JJ	JJ	JJ	RR	JJ	JJ	-	RR	JJ	-	RR	-	-	JJ	JJ	JJ	RR	RR	JJ	-	JJ	RR	RR	JJ	JJ	JJ	JJ	JJ	JJ
995057|F|0-40:G>C-40:G>C	TGCAGCTAACATCTACAGTAGTGCGCAAAGCTTGACTGACGGTGTGTCTAACTGAAAGAAACAAGGGCA	1B	555626734	C	G	1B	1B1	125.453		RR	JJ	JJ	RR	RR	RR	-	JJ	JJ	JJ	JJ	JJ	JJ	JJ	RR	JJ	JJ	-	RR	JJ	-	RR	-	JJ	JJ	JJ	JJ	-	RR	JJ	RR	JJ	RR	-	-	JJ	JJ	-	JJ	JJ
1064807|F|0-57:A>G-57:A>G	TGCAGTTTTAGGTGTCTTTTTCTTCAGCACATGGTCACGGGATCAGACTGTAGAAGAATACATCAGTTA	1B	550115339	A	G	1B	1B1	125.453		RR	JJ	JJ	RR	RR	RR	-	JJ	JJ	JJ	JJ	JJ	JJ	JJ	RR	JJ	JJ	JJ	RR	JJ	-	RR	-	-	JJ	JJ	JJ	RR	RR	-	RR	JJ	RR	RR	-	JJ	JJ	JJ	JJ	JJ
33847420|F|0-14:G>A-14:G>A	TGCAGATCGACGGCGCGATCGTGGCGCCGAGCGAGCCCACGACGTGGCCGGCCAACAGCAAGCGTAACT	1B	554267083	A	A	1B	1B1	129.811		RR	JJ	JJ	RR	RR	RR	-	JJ	JJ	JJ	JJ	JJ	-	JJ	-	JJ	-	JJ	RR	JJ	-	RR	RR	RR	-	-	JJ	RR	RR	JJ	RR	-	RR	RR	JJ	-	RR	JJ	JJ	-
1110494|F|0-48:C>A-48:C>A	TGCAGGTCACACGACCATTGGCCTCAAGTGGGTGTTTAAACTGAAGAACGATGCCGCCGAGATCGGAAG	1B	568997691	A	C	1B	1B1	133.868		RR	JJ	JJ	RR	RR	RR	-	JJ	JJ	JJ	JJ	JJ	JJ	JJ	RR	JJ	JJ	JJ	RR	JJ	RR	RR	-	-	JJ	JJ	JJ	RR	RR	JJ	RR	JJ	-	RR	JJ	JJ	RR	JJ	JJ	JJ
1089763|F|0-33:C>T-33:C>T	TGCAGTTCTGTGGCTTATAGTACATCCTGCCAACATGGAACTCTACAAGTGGCAACACTCATGCACCGA	1B	569743838	C	T	1B	1B1	137.319		RR	JJ	JJ	RR	RR	RR	-	JJ	JJ	JJ	JJ	JJ	JJ	JJ	RR	JJ	JJ	JJ	RR	JJ	RR	RR	JJ	-	JJ	JJ	JJ	RR	RR	JJ	RR	JJ	RR	RR	RR	JJ	JJ	JJ	JJ	JJ
1014052|F|0-33:C>G-33:C>G	TGCAGATGTGTCCGTGACTAGGCGCAACGCTGTCCACGAATTTGATCTGCGGTGAGGTGGCCAGCGTCG	1B	588254346	G	C	1B	1B1	144.894		RR	JJ	JJ	RR	RR	RR	-	JJ	JJ	JJ	JJ	JJ	JJ	JJ	RR	JJ	JJ	JJ	RR	JJ	RR	RR	JJ	-	JJ	JJ	JJ	RR	RR	JJ	RR	JJ	RR	RR	-	JJ	RR	JJ	JJ	JJ
1032650|F|0-10:T>C-10:T>C	TGCAGGTGTCTGATATGGACATGTATTACCATTTACGTGACCCTGTTTTTGTTGATGTCATGATGACAT	1B	589488153	C	T	1B	1B1	144.894		RR	JJ	JJ	RR	RR	RR	-	JJ	JJ	JJ	JJ	JJ	JJ	JJ	RR	JJ	JJ	JJ	RR	JJ	RR	RR	-	-	JJ	JJ	JJ	RR	RR	JJ	RR	JJ	RR	RR	-	JJ	RR	JJ	JJ	JJ
5411777|F|0-64:C>T-64:C>T	TGCAGGAACGCCATCCTCCTCATCCGCCGCAGCTGCTCTGTGGTGGTGGCGTCGTGCGCCTCGCCCTGC	1B	587678589	C	T	1B	1B1	144.894		RR	JJ	JJ	RR	RR	RR	-	JJ	JJ	JJ	JJ	JJ	JJ	JJ	RR	JJ	JJ	JJ	RR	JJ	RR	RR	-	-	JJ	JJ	JJ	RR	RR	JJ	RR	JJ	RR	RR	-	JJ	RR	JJ	JJ	JJ
1266026|F|0-56:G>A-56:G>A	TGCAGGGCACGGGGCCGCCACGGAGCGCGGGCGGGCACGGCCAGAGGCTGCGCGGCGTGGAGGCCGAGA	1B	595350721	G	A	1B	1B1	149.332		RR	JJ	JJ	RR	RR	RR	-	JJ	JJ	JJ	JJ	JJ	JJ	JJ	RR	JJ	JJ	JJ	RR	JJ	RR	JJ	JJ	-	JJ	JJ	JJ	RR	RR	JJ	RR	JJ	RR	-	-	JJ	RR	JJ	JJ	JJ
2278315|F|0-29:A>T-29:A>T	TGCAGCCCGCCACACATCCCACCCAAACTAGACCTCCCCGCACGCTCGAACCAGCGGCACCCATGGCAC	1B	594494786	A	T	1B	1B1	149.332		RR	JJ	JJ	RR	RR	RR	-	JJ	JJ	JJ	JJ	JJ	JJ	JJ	RR	JJ	JJ	JJ	RR	JJ	JJ	-	JJ	JJ	JJ	JJ	-	RR	RR	JJ	RR	JJ	RR	RR	-	JJ	RR	JJ	JJ	JJ
1082842|F|0-8:A>G-8:A>G	TGCAGCTCAGAGAAGTGCATGATGGCGACGTACCCTGGCGACGGGTCATTGGGCTGGGGCCTCCGAGAT	1B	594134668	G	A	1B	1B1	149.332		RR	JJ	JJ	RR	RR	RR	-	JJ	JJ	JJ	JJ	JJ	JJ	JJ	RR	JJ	JJ	JJ	RR	JJ	JJ	-	-	JJ	JJ	JJ	JJ	RR	RR	JJ	RR	JJ	RR	RR	-	JJ	RR	JJ	JJ	JJ
7341898|F|0-36:G>A-36:G>A	TGCAGCGCGCCGCCTGCCTCGATCCCGTATGGATCGGGAGAGGCCGAGCTGCCCAACCCCCGCGGCGCT	1B	598196674	A	G	1B	1B1	153.095		RR	JJ	JJ	RR	RR	RR	RR	JJ	JJ	JJ	JJ	JJ	-	JJ	RR	JJ	JJ	JJ	RR	-	-	-	-	-	JJ	JJ	JJ	RR	RR	JJ	RR	JJ	-	RR	-	JJ	-	JJ	-	JJ
1209708|F|0-39:C>T-39:C>T	TGCAGATGATACGAGCAAATCTGAACTTTGTAACTCTTCCTTTTCCTTTTTCCCGTGCTCTGTCACCTA	1B	611990157	C	T	1B	1B1	155.946		RR	JJ	JJ	RR	RR	RR	RR	JJ	JJ	JJ	JJ	JJ	JJ	-	RR	JJ	JJ	JJ	RR	JJ	JJ	-	JJ	JJ	JJ	JJ	JJ	RR	-	JJ	-	-	RR	-	-	JJ	JJ	JJ	JJ	JJ
978671|F|0-39:T>G-39:T>G	TGCAGGGATGGCGAATCTAGCACCCCCCAAACTTGTCGTTCCTACTTCTACTGGATCACCCGAGATCGG	1B	610677353	T	G	1B	1B1	155.946		RR	JJ	JJ	RR	RR	RR	RR	JJ	JJ	JJ	JJ	JJ	JJ	JJ	RR	JJ	JJ	JJ	RR	JJ	JJ	JJ	JJ	JJ	JJ	JJ	JJ	RR	RR	JJ	RR	JJ	RR	RR	-	JJ	JJ	JJ	JJ	JJ
1094239|F|0-18:T>C-18:T>C	TGCAGTGCAGGGTTTAGTTCGCACTCTCCAATGAGCCGCTCTCTGTCGTGCTCCCAGGCGCCGAGATCG	1B	601006914	T	C	1B	1B1	155.946		RR	JJ	JJ	RR	RR	RR	RR	JJ	JJ	JJ	JJ	JJ	JJ	JJ	RR	JJ	JJ	JJ	RR	JJ	RR	-	-	-	JJ	JJ	JJ	RR	RR	JJ	RR	JJ	RR	RR	-	JJ	JJ	JJ	JJ	JJ
1071077|F|0-18:G>A-18:G>A	TGCAGCAGTGAAGCGTCAGTGAATTTGATGCCAGATATGAAGAGATTTTGTTCCGAGATCGGAAGAGCG	1B	599954064	G	A	1B	1B1	155.946		RR	JJ	JJ	RR	RR	RR	RR	JJ	JJ	JJ	JJ	JJ	JJ	JJ	RR	JJ	JJ	JJ	RR	JJ	JJ	-	-	JJ	JJ	JJ	JJ	RR	RR	JJ	RR	JJ	RR	RR	-	JJ	JJ	JJ	JJ	JJ
1132412|F|0-10:G>A-10:G>A	TGCAGACTCTGGTGAGGAGATGAGAGGCCAGGCTTCGCAGCTTTGCACTCCCGAGATCGGAAGAGCGGT	1B	599319395	G	A	1B	1B1	155.946		RR	JJ	-	RR	RR	RR	RR	JJ	JJ	JJ	JJ	JJ	JJ	JJ	RR	JJ	JJ	JJ	RR	JJ	JJ	JJ	-	JJ	JJ	JJ	JJ	-	-	JJ	RR	JJ	-	RR	RR	JJ	JJ	JJ	JJ	JJ
2278925|F|0-13:A>C-13:A>C	TGCAGTGAGCGAGACGACGACGTCACTCCATCCTAGTCGAACCACACCACACTGCCGCCGCGTCCCGTG	1B	612158848	A	C	1B	1B1	157.904		RR	JJ	JJ	RR	RR	RR	RR	JJ	JJ	JJ	JJ	JJ	JJ	JJ	RR	JJ	JJ	JJ	RR	JJ	JJ	JJ	JJ	JJ	JJ	-	JJ	RR	RR	JJ	-	JJ	RR	RR	RR	-	JJ	JJ	JJ	JJ
1091858|F|0-45:C>T-45:C>T	TGCAGATGCATTTCCGATGCATTGACGTCTCTGTCGCCCGCTGGCCCTCTCTGCCCAGCCTCCCCGCCT	1B	611181940	C	T	1B	1B1	159.665		RR	JJ	JJ	RR	RR	RR	RR	JJ	JJ	JJ	JJ	JJ	JJ	JJ	RR	-	JJ	JJ	RR	JJ	JJ	JJ	JJ	JJ	JJ	JJ	JJ	RR	RR	JJ	RR	JJ	RR	RR	JJ	JJ	JJ	-	JJ	JJ
1696675|F|0-10:C>T-10:C>T	TGCAGCACGTCTGTCAGCTCCTTCACCGCCACCACGGTGGTCTTGTCAAGCACGCCGCGGTACACCACG	1B	610257089	C	T	1B	1B1	159.665		RR	JJ	JJ	RR	RR	RR	RR	JJ	JJ	JJ	JJ	JJ	-	JJ	RR	JJ	JJ	JJ	RR	JJ	JJ	-	JJ	JJ	JJ	JJ	JJ	RR	RR	JJ	RR	-	RR	RR	JJ	JJ	JJ	JJ	JJ	JJ
2255517|F|0-12:C>T-12:C>T	TGCAGCAAAAGGCCATTCCCATCAAAAGCAGTTCAGTTCAGTCACAGGCAGCCTCTCGATCGCCGCCAA	1B	604519177	C	T	1B	1B1	164.15		RR	JJ	JJ	RR	RR	RR	RR	JJ	JJ	JJ	JJ	JJ	JJ	JJ	RR	JJ	JJ	-	RR	JJ	JJ	-	JJ	JJ	JJ	JJ	JJ	RR	RR	JJ	-	JJ	RR	RR	-	JJ	JJ	JJ	JJ	JJ
985289|F|0-51:C>G-51:C>G	TGCAGCATCAGGTTGAGCATGGTGAAAGTAGTTTGTTTTGTTGTTTGCAGTCTATGGTCTGCCAAATTA	1B	638785103	C	G	1B	1B2	0		RR	JJ	JJ	RR	RR	JJ	RR	JJ	JJ	JJ	JJ	JJ	JJ	RR	RR	RR	RR	JJ	RR	JJ	JJ	JJ	JJ	JJ	RR	JJ	JJ	RR	-	JJ	JJ	JJ	JJ	RR	RR	JJ	JJ	-	JJ	JJ
999132|F|0-12:T>G-12:T>G	TGCAGTAATCTTTCTACTGCGAGGAGCCTTTCTAGCTAAATGTCACATGTAATGTGGTTGTTTATGCCG	1B	647354612	T	G	1B	1B2	11.1626		-	JJ	JJ	JJ	RR	RR	RR	JJ	JJ	RR	JJ	JJ	JJ	RR	JJ	RR	RR	JJ	RR	JJ	RR	JJ	JJ	-	RR	JJ	JJ	JJ	-	JJ	RR	JJ	JJ	RR	RR	-	JJ	RR	-	-
3064774|F|0-5:A>G-5:A>G	TGCAGAAACGAGGAGTAGATGGCGCAGAACGGCTTCATCCCCTCGGCGGCGAGCCCTGCTGCGAAGGTC	1B	644831863	A	G	1B	1B2	11.1626		JJ	JJ	JJ	JJ	RR	RR	RR	JJ	JJ	JJ	JJ	JJ	-	RR	-	RR	RR	JJ	RR	JJ	JJ	JJ	JJ	JJ	RR	JJ	JJ	JJ	RR	JJ	RR	JJ	JJ	RR	RR	JJ	JJ	RR	JJ	-
4911213|F|0-7:G>A-7:G>A	TGCAGGTGGACAGCCGCGGCCTCGAGCACCGCCGCGGCCACGTTGGCCCACACCAGGTACACGAAGGCG	1B	644713440	G	A	1B	1B2	11.1626		-	JJ	JJ	JJ	RR	RR	RR	JJ	JJ	-	JJ	JJ	JJ	RR	JJ	RR	-	JJ	RR	JJ	RR	JJ	JJ	-	RR	JJ	JJ	JJ	-	JJ	RR	JJ	JJ	-	RR	-	JJ	RR	JJ	JJ
1020445|F|0-46:C>T-46:C>T	TGCAGGTAGACGGCCGCGGCCTCCAGCACGGCCGCGGCCACGTTGGCCCACACCAGGTACACGAAGGCG	1B	644611324	C	T	1B	1B2	11.1626		-	JJ	JJ	JJ	RR	RR	RR	JJ	JJ	JJ	JJ	JJ	JJ	RR	JJ	RR	RR	-	RR	JJ	RR	JJ	JJ	-	RR	JJ	-	JJ	JJ	JJ	-	JJ	JJ	-	RR	RR	JJ	RR	JJ	-
2255532|F|0-7:C>G-7:C>G	TGCAGACCCCTCCGCCGCTCGTACGTTTAAAGAAGGAAATATGAGGCGTGTTACAGACGTCGATTTGTT	1B	644765452	C	G	1B	1B2	12.9726		-	JJ	JJ	JJ	RR	RR	RR	JJ	JJ	JJ	JJ	JJ	JJ	RR	-	RR	-	JJ	RR	JJ	RR	JJ	JJ	RR	RR	JJ	JJ	JJ	-	JJ	RR	JJ	JJ	RR	RR	-	JJ	RR	JJ	JJ
1113207|F|0-31:T>G-31:T>G	TGCAGCCAGAGCCGACGCCTCATGCCGTCATTCGTTGCTTCTGTAGTTTGGTAGTTGCCGCCGAGATCG	1B	648546550	G	T	1B	1B2	15.4085		-	JJ	JJ	JJ	RR	RR	RR	JJ	JJ	RR	JJ	JJ	JJ	RR	JJ	RR	-	JJ	RR	JJ	RR	JJ	JJ	-	RR	JJ	JJ	JJ	JJ	JJ	-	JJ	JJ	-	RR	JJ	JJ	RR	JJ	JJ
1098323|F|0-29:C>T-29:C>T	TGCAGGCGACCAGAGAATGGGAGCGGGGCCACGTCGCGGAGGGGCTGGAGGGCGTCCGAGATCGGAAGA	1B	646830652	T	C	1B	1B2	15.4085		-	JJ	JJ	JJ	RR	RR	RR	JJ	JJ	RR	JJ	JJ	JJ	RR	JJ	RR	-	JJ	RR	JJ	RR	JJ	JJ	-	RR	JJ	JJ	JJ	-	JJ	-	JJ	JJ	RR	RR	-	JJ	RR	JJ	JJ
1130327|F|0-17:G>A-17:G>A	TGCAGCAAGTTCCTGTCGGAGAAGGCGAAGAAGTCGGCCGCATCCGCCTCCAGCACCACCTCTAGAGGG	1B	647968644	A	G	1B	1B2	15.4085		JJ	JJ	JJ	JJ	RR	RR	RR	JJ	JJ	RR	JJ	JJ	JJ	RR	JJ	RR	-	JJ	-	JJ	RR	JJ	JJ	-	RR	JJ	JJ	JJ	JJ	JJ	RR	-	JJ	RR	-	-	-	RR	-	JJ
1254743|F|0-22:A>G-22:A>G	TGCAGGATGGCAGGAAGCAAACATAGGAGTATAAAATATCAGTGGCAGTCAAAATATCATGACATTAGC	1B	649243735	A	G	1B	1B2	18.1654		-	JJ	JJ	JJ	RR	RR	RR	JJ	JJ	RR	JJ	JJ	JJ	RR	JJ	RR	RR	-	RR	JJ	RR	JJ	JJ	RR	RR	JJ	JJ	JJ	-	JJ	JJ	JJ	JJ	RR	-	-	JJ	RR	JJ	JJ
1108680|F|0-16:T>G-16:T>G	TGCAGACGTAGCAACATCATTTGTTATTATTGCGTTCAGCAAATATTTGCAAAATTTGAGGTGGATCCA	1B	650564355	G	T	1B	1B2	25.2663		-	JJ	JJ	JJ	RR	JJ	RR	JJ	JJ	RR	JJ	JJ	JJ	-	JJ	RR	-	JJ	-	JJ	JJ	JJ	-	JJ	RR	JJ	JJ	JJ	RR	-	JJ	-	JJ	RR	JJ	JJ	JJ	JJ	JJ	JJ
3064469|F|0-19:C>A-19:C>A	TGCAGCATGATTATGCACACAACTCTCTTTCGATTCATTTGTCGCCTTGGCTACGGTGGTTGCCGAGAT	1B	650379439	C	A	1B	1B2	28.1231		JJ	JJ	JJ	JJ	RR	JJ	RR	JJ	JJ	RR	JJ	JJ	JJ	RR	JJ	RR	-	JJ	RR	JJ	JJ	JJ	JJ	JJ	RR	JJ	JJ	JJ	-	JJ	JJ	-	JJ	RR	JJ	JJ	JJ	-	JJ	JJ
1061145|F|0-36:A>G-36:A>G	TGCAGGTAGGAGTAGGTTAGATAGATCCATATATAGACGCTACGTACCCTTGAATGGTGCATCGCCCTT	1B	651960326	G	A	1B	1B2	32.0929		-	JJ	JJ	JJ	JJ	JJ	RR	JJ	JJ	RR	JJ	JJ	JJ	RR	JJ	RR	-	JJ	RR	JJ	JJ	JJ	JJ	JJ	RR	JJ	JJ	JJ	RR	JJ	JJ	JJ	JJ	RR	JJ	JJ	JJ	JJ	JJ	JJ
3064575|F|0-60:A>G-60:A>G	TGCAGCCTTGTCCGCCTCCAATCCTCCATCGATCCAATCGAGAATTTCTGATGGGTGAGCAACCGAGAT	1B	653539181	G	A	1B	1B2	35.3746		RR	JJ	JJ	JJ	JJ	JJ	RR	-	JJ	RR	JJ	JJ	JJ	RR	JJ	RR	RR	JJ	RR	JJ	JJ	JJ	JJ	JJ	RR	JJ	JJ	JJ	-	JJ	JJ	JJ	JJ	RR	JJ	JJ	RR	JJ	JJ	JJ
997505|F|0-46:G>A-46:G>A	TGCAGCTGCGCATCTGATTGGGGCTGTGATCTGATCCGAAGCAATCGCGTAACTGTTCAGTTTTGGAGC	1B	653539115	G	A	1B	1B2	35.3746		RR	JJ	JJ	JJ	JJ	JJ	RR	JJ	JJ	RR	JJ	JJ	-	RR	JJ	RR	-	JJ	RR	JJ	JJ	JJ	JJ	JJ	RR	JJ	JJ	JJ	RR	JJ	JJ	JJ	JJ	-	JJ	JJ	RR	JJ	JJ	JJ
5971587|F|0-28:T>C-28:T>C	TGCAGAGACGGCGCGCGGCGAGGCGGGGTAGTGGCGTCGCGGGGGAGGATGGAGGATGCCGAGATCGGA	1B	653306347	C	T	1B	1B2	35.3746		-	JJ	JJ	JJ	JJ	JJ	RR	JJ	JJ	RR	JJ	JJ	JJ	RR	JJ	RR	RR	JJ	RR	JJ	JJ	JJ	JJ	JJ	RR	JJ	JJ	JJ	-	JJ	JJ	JJ	JJ	RR	JJ	JJ	RR	JJ	JJ	JJ
1107996|F|0-60:T>G-60:T>G	TGCAGAACTTGTAGTTTGGCCCGACCCATAAGCGGCGTGATTGTTCTAGCGGAGAGCAACTTCTGGCTC	1B	671278776	G	T	1B	1B3	0		JJ	JJ	JJ	JJ	JJ	JJ	RR	JJ	-	JJ	RR	JJ	-	-	JJ	RR	JJ	JJ	JJ	JJ	JJ	JJ	-	JJ	RR	RR	JJ	JJ	JJ	RR	-	JJ	JJ	JJ	JJ	JJ	JJ	JJ	JJ	JJ
4993516|F|0-17:G>C-17:G>C	TGCAGCGTGTCGTTCGCGGAGGCGGCCGCCGAGATCGGAAGAGCGGTTCAGCAGGAATGCCGAGACCGA	Unknown		C	G	1B	1B3	3.90136		JJ	JJ	JJ	JJ	JJ	JJ	RR	JJ	JJ	JJ	RR	JJ	JJ	-	JJ	RR	JJ	JJ	JJ	JJ	JJ	JJ	JJ	JJ	RR	RR	JJ	JJ	JJ	RR	JJ	JJ	JJ	JJ	JJ	JJ	RR	JJ	-	JJ
3958040|F|0-29:T>A-29:T>A	TGCAGGATAATGAGTCGATTTCGGCATGGTGTATTGTGTTGTAAACTTGTGATTGATAGTGACCGCCTA	1B	677495091	A	T	1B	1B3	21.6365		JJ	JJ	JJ	JJ	JJ	JJ	RR	JJ	RR	RR	-	RR	JJ	RR	JJ	RR	RR	JJ	JJ	JJ	JJ	-	JJ	JJ	RR	RR	JJ	JJ	JJ	RR	JJ	JJ	JJ	JJ	JJ	JJ	-	JJ	JJ	JJ
1092272|F|0-23:G>A-23:G>A	TGCAGAGCGGGCAAGATAAAGATGGGAACCGCGTTCGCTGTCTCGCCCTCCGAGATCGGAAGAGCGGTT	Unknown		A	G	1B	1B3	24.7789		JJ	JJ	JJ	JJ	JJ	JJ	RR	JJ	RR	RR	RR	RR	JJ	RR	JJ	RR	RR	JJ	JJ	JJ	JJ	JJ	JJ	JJ	RR	RR	JJ	JJ	JJ	RR	JJ	JJ	JJ	JJ	JJ	JJ	-	JJ	JJ	-
1132278|F|0-20:C>T-20:C>T	TGCAGCGGCTCCAGCAAGATCCAATCATGGTCGTAGCATCCCCATATACTGGTTCCAGTACATCCAATC	1B	677818752	T	C	1B	1B3	27.975		JJ	JJ	JJ	JJ	JJ	RR	RR	JJ	RR	RR	RR	RR	JJ	RR	JJ	RR	RR	JJ	JJ	JJ	JJ	JJ	-	JJ	RR	RR	JJ	JJ	JJ	RR	JJ	JJ	JJ	JJ	JJ	JJ	-	JJ	-	JJ
10592752|F|0-14:C>T-14:C>T	TGCAGATGAGGCCACGACCACATGCCTTGTCAAGGTGAGCTGCACTTACAAAGACAAGGCGACGGGGAA	1A	581300593	C	T	1B	1B3	27.975		JJ	JJ	JJ	JJ	JJ	RR	RR	JJ	RR	RR	-	RR	JJ	RR	-	RR	RR	JJ	JJ	JJ	-	JJ	JJ	JJ	-	RR	JJ	-	JJ	RR	JJ	JJ	JJ	JJ	JJ	JJ	-	JJ	JJ	JJ
5324108|F|0-18:A>G-18:A>G	TGCAGGAGGAGACCAACAATACTGCGACCATGGCCGAGATCGGAAGAGCGGTTCAGCAGGAATGCCGAG	Unknown		A	G	1B	1B3	31.083		JJ	JJ	JJ	JJ	JJ	RR	RR	JJ	RR	RR	-	RR	JJ	RR	JJ	RR	RR	JJ	JJ	JJ	JJ	JJ	JJ	JJ	RR	RR	JJ	JJ	JJ	RR	JJ	JJ	JJ	JJ	JJ	JJ	-	JJ	JJ	JJ
2263671|F|0-64:A>G-64:A>G	TGCAGCTGCTTGCTATAGAACGGAAAGGGAGTCGATGCCGTCAACAAAAATACGCCGCCGACCCACCGT	1B	682156302	G	A	1B	1B3	34.7326		JJ	JJ	JJ	JJ	JJ	RR	RR	JJ	RR	RR	-	RR	JJ	RR	JJ	RR	RR	JJ	JJ	JJ	-	-	-	JJ	RR	RR	JJ	-	JJ	RR	JJ	-	JJ	JJ	JJ	JJ	JJ	JJ	JJ	JJ
1049014|F|0-26:T>C-26:T>C	TGCAGATTTCTCCAACTCCAACCGCTTTTACGGTTCTTGGTTCCGAGAAAGGGGGCGGGGGAGAATCCG	1B	682303473	T	C	1B	1B3	34.7326		JJ	JJ	JJ	JJ	JJ	RR	RR	JJ	RR	RR	JJ	RR	JJ	RR	JJ	RR	RR	JJ	JJ	JJ	JJ	JJ	JJ	JJ	RR	RR	JJ	JJ	JJ	RR	JJ	JJ	JJ	JJ	-	JJ	JJ	JJ	JJ	JJ
1122155|F|0-53:C>G-53:C>G	TGCAGCGCCTCCATCTCCCGCCGCTGCCGCGCGTTGACGAGGCCCGTGAAGTACGCCGAGTCGGCGTGC	1B	678968659	G	C	1B	1B3	34.7326		JJ	JJ	JJ	JJ	JJ	RR	RR	JJ	RR	RR	-	RR	JJ	RR	JJ	RR	RR	JJ	JJ	JJ	JJ	JJ	JJ	JJ	RR	RR	JJ	JJ	JJ	RR	JJ	JJ	JJ	JJ	JJ	JJ	JJ	JJ	JJ	JJ
1219944|F|0-60:T>C-60:T>C	TGCAGCACCTGGCTGGTGAGACCAGCCATGAAATCTTGGGCGTTTTGTGGGGTTCCCACGTCATGATTT	1B	678729018	C	T	1B	1B3	34.7326		JJ	JJ	JJ	JJ	JJ	RR	-	JJ	RR	RR	-	-	JJ	-	-	-	RR	JJ	-	JJ	JJ	-	JJ	JJ	RR	RR	JJ	JJ	JJ	RR	JJ	JJ	JJ	JJ	JJ	-	RR	JJ	JJ	JJ
977077|F|0-9:C>G-9:C>G	TGCAGGTGCCATGCACCAGATTATGCAGACGCCCACTGCCGCGATGAGGATAGCAACGAAGGCCATGAT	1B	678355242	G	C	1B	1B3	34.7326		JJ	JJ	JJ	JJ	JJ	RR	RR	JJ	RR	RR	-	RR	JJ	-	JJ	RR	RR	JJ	JJ	JJ	JJ	JJ	JJ	JJ	RR	RR	JJ	JJ	JJ	RR	JJ	JJ	JJ	JJ	JJ	JJ	-	JJ	JJ	JJ
29307950|F|0-15:C>G-15:C>G	TGCAGCCGCGCGGCGCCCACCGCCGCGTTCGCCACACACCAGCTCGGGCTCGGGTCGCAGCGGCCTACG	1A	581931793	C	G	1B	1B3	34.7326		JJ	JJ	JJ	JJ	JJ	RR	RR	JJ	RR	RR	JJ	RR	JJ	RR	JJ	RR	RR	JJ	JJ	JJ	JJ	JJ	JJ	JJ	RR	RR	JJ	JJ	JJ	RR	JJ	JJ	-	JJ	JJ	JJ	JJ	JJ	JJ	JJ
1120097|F|0-15:T>C-15:T>C	TGCAGTCCAAAGGCGTCGTCCTTCCGTCCCCGCTCACGCGCCTCTGCATTGGACCTCGCCGCGCGCCGA	1B	690597648	T	C	1B	1B3	43.324		JJ	JJ	JJ	JJ	JJ	RR	RR	JJ	RR	JJ	JJ	RR	JJ	RR	JJ	RR	RR	JJ	JJ	JJ	JJ	JJ	-	JJ	RR	JJ	JJ	JJ	JJ	RR	JJ	JJ	JJ	JJ	-	JJ	JJ	JJ	JJ	JJ
2253824|F|0-43:G>A-43:G>A	TGCAGTGCCTCCTCCTATCGACCATGGACGAGCTATGTGAGGGGCACCACGCCGAGATCGGAAGAGCGG	1B	689082945	A	G	1B	1B3	43.324		JJ	-	JJ	JJ	JJ	RR	RR	JJ	RR	-	JJ	RR	JJ	RR	JJ	RR	RR	JJ	JJ	JJ	-	JJ	JJ	JJ	RR	JJ	JJ	JJ	JJ	RR	JJ	JJ	JJ	JJ	JJ	JJ	-	JJ	JJ	JJ
2275932|F|0-39:A>T-39:A>T	TGCAGCTTAATTGGCGATCGAGTAGAAGTGACTAATGGCATGATCGATCAGCTAGCAATGCATCTCCGT	1B	688274012	T	A	1B	1B3	43.324		JJ	JJ	JJ	JJ	JJ	RR	RR	JJ	RR	JJ	JJ	RR	JJ	RR	JJ	RR	RR	JJ	JJ	JJ	JJ	JJ	JJ	JJ	RR	JJ	-	JJ	JJ	RR	JJ	JJ	JJ	JJ	JJ	JJ	-	JJ	JJ	JJ
4909703|F|0-7:C>G-7:C>G	TGCAGGTCATCCAGAGGTGAGGCCCCCAGGCGCCCGAGATCGGAAGAGCGGTTCAGCAGGAATGCCGAG	1B	687032490	C	G	1B	1B3	43.324		JJ	JJ	JJ	JJ	JJ	RR	RR	JJ	RR	-	JJ	RR	JJ	RR	JJ	RR	RR	JJ	JJ	JJ	JJ	JJ	JJ	JJ	RR	JJ	JJ	JJ	JJ	RR	JJ	JJ	JJ	JJ	JJ	JJ	JJ	JJ	JJ	JJ
4909786|F|0-64:T>C-64:T>C	TGCAGCAGGGGGTCGACGACCCTGGCGTTGAGCCACGCGAGCACCACCGCCATCTCCTCCCCCCTCCGC	1B	687032424	T	C	1B	1B3	43.324		JJ	JJ	JJ	JJ	JJ	RR	RR	JJ	RR	-	JJ	RR	JJ	RR	JJ	RR	RR	JJ	JJ	-	JJ	JJ	JJ	-	RR	-	JJ	JJ	JJ	RR	JJ	JJ	JJ	JJ	JJ	JJ	-	JJ	JJ	JJ
2262791|F|0-17:G>T-17:G>T	TGCAGCGCGGCGTCCCCGAGCCCGTTGCCCGCGTAGCCCTCGATCATGAGGTGCCAGGAGGCCATGTCC	1D	489802468	G	T	1B	1B3	43.324		JJ	JJ	JJ	-	JJ	RR	RR	JJ	RR	-	JJ	RR	JJ	RR	JJ	-	RR	JJ	JJ	JJ	JJ	JJ	JJ	JJ	RR	JJ	JJ	JJ	JJ	RR	JJ	JJ	JJ	JJ	JJ	JJ	JJ	JJ	JJ	JJ
1022619|F|0-32:T>A-32:T>A	TGCAGCTACGCAGCGCCCACGTCTCCTGCGCATACATGCACGTAGCGGAGCGAGCGATCCGCCCGAGAT	1B	22662979	A	T	1B	1B3	43.324		JJ	JJ	JJ	JJ	-	RR	RR	JJ	RR	JJ	JJ	RR	JJ	RR	JJ	RR	RR	JJ	JJ	JJ	JJ	JJ	JJ	JJ	RR	JJ	JJ	JJ	JJ	RR	JJ	JJ	JJ	JJ	JJ	JJ	JJ	JJ	JJ	JJ
1233512|F|0-30:G>C-30:G>C	TGCAGCTGCGCGCGGTGGCTACCATGCCAGGGCGACGCTCTCGTAAGAATTCAGGCGAGAAACAATTTA	Unknown		C	G	1D	1D1	0		RR	JJ	RR	JJ	RR	RR	RR	JJ	JJ	RR	-	RR	JJ	-	JJ	JJ	JJ	JJ	JJ	JJ	JJ	JJ	RR	JJ	RR	RR	RR	JJ	RR	RR	RR	-	RR	JJ	JJ	JJ	JJ	RR	-	-
1021118|F|0-8:C>G-8:C>G	TGCAGGTTCACAAACTGCTGCTTCTTGGTCTTGTGGTTGGAGAAGGACACCTTGTTGGCCCGAGATCGG	1D	21284	G	C	1D	1D1	1e-06		RR	JJ	RR	JJ	RR	RR	RR	JJ	JJ	RR	-	RR	-	-	JJ	JJ	JJ	JJ	JJ	JJ	JJ	JJ	-	JJ	RR	-	RR	JJ	RR	-	RR	-	RR	JJ	JJ	JJ	JJ	RR	JJ	-
2249179|F|0-42:T>G-42:T>G	TGCAGACCGATCTAGCGGAGCACCCATCGGTCGGGATCGCGATCCATCCATCAAACCTGCTCGACCCGA	1D	395061	T	G	1D	1D1	4.52633		RR	JJ	RR	JJ	RR	RR	RR	JJ	JJ	RR	JJ	RR	JJ	-	JJ	JJ	JJ	JJ	JJ	JJ	-	JJ	RR	JJ	RR	RR	RR	JJ	RR	RR	RR	-	RR	-	-	JJ	JJ	RR	JJ	-
2248863|F|0-53:G>T-53:G>T	TGCAGTGCACGTGCAAGATCCATCCACACGCCAGTCGACCTTGTCTCGACGGTGGAACAGTATGCATGT	1D	948441	T	G	1D	1D1	9.25913		RR	JJ	RR	JJ	RR	RR	RR	JJ	JJ	RR	JJ	RR	JJ	JJ	JJ	JJ	JJ	JJ	JJ	JJ	JJ	JJ	RR	JJ	-	RR	RR	JJ	-	RR	RR	-	RR	JJ	JJ	JJ	JJ	RR	JJ	-
7350148|F|0-13:C>T-13:C>T	TGCAGCTATATATCCACCCATTTACTAGAGGAACGAGCGCTGATTGGCGGGCAGAGATTGGATGGATGC	1D	5855193	C	T	1D	1D1	15.2701		JJ	JJ	RR	JJ	RR	RR	RR	JJ	JJ	RR	-	RR	JJ	-	-	JJ	RR	JJ	-	JJ	JJ	JJ	RR	JJ	RR	RR	RR	JJ	RR	RR	RR	-	RR	JJ	-	JJ	JJ	RR	-	-
4911185|F|0-23:T>C-23:T>C	TGCAGCACCTGCTGGGCGTACTCTGGCGTCGATACGGCGAAGGTGTGGACCTTGCCGAGGCGGAGGTGG	1D	8799531	C	T	1D	1D1	30.7025		-	-	RR	JJ	RR	RR	RR	JJ	JJ	RR	RR	RR	JJ	RR	JJ	JJ	RR	JJ	-	JJ	JJ	JJ	RR	JJ	RR	RR	RR	JJ	-	RR	RR	RR	RR	-	JJ	JJ	RR	RR	JJ	-
1099289|F|0-13:C>T-13:C>T	TGCAGATACTCGGCAAGAGTGTTGCGTTCGGCAAAATGCACTTGGCTTACCCCCTTTGGCAAAGCCAGT	1D	8874848	T	C	1D	1D1	30.7025		JJ	JJ	RR	JJ	RR	RR	RR	JJ	JJ	RR	-	RR	JJ	-	JJ	JJ	RR	JJ	JJ	JJ	JJ	JJ	RR	JJ	RR	RR	RR	JJ	JJ	RR	RR	RR	RR	JJ	JJ	JJ	RR	RR	JJ	RR
32017217|F|0-35:T>C-35:T>C	TGCAGTCACATGCATCTGCACCCAGTGGCAGTCGGTTTTCTCCCTTACTCTGCTCGCCGCTCCCTCTAA	1D	8297613	T	C	1D	1D1	30.7025		JJ	JJ	RR	JJ	RR	RR	RR	JJ	JJ	RR	RR	RR	JJ	-	JJ	JJ	RR	JJ	JJ	JJ	JJ	JJ	RR	JJ	RR	RR	RR	JJ	JJ	-	RR	RR	RR	JJ	JJ	JJ	RR	-	JJ	RR
1217227|F|0-46:T>A-46:T>A	TGCAGGACATAAAAAGGCTAACCCAATTGCGCAAGCTGGGAGTGACTGGCGTCAAGAAGGAAAATGGAC	1D	9493812	T	A	1D	1D1	35.5667		JJ	JJ	RR	JJ	JJ	RR	RR	JJ	JJ	RR	-	RR	JJ	-	JJ	JJ	-	JJ	-	JJ	-	-	RR	JJ	-	RR	RR	JJ	-	RR	RR	-	-	-	-	-	JJ	RR	-	RR
1107347|F|0-5:A>G-5:A>G	TGCAGACCGCTGCCCCCAGGACTTCCGTCGTCCCGACGTCGCCTGCCCACCTCCCGAGATCGGAAGAGC	1D	9445453	A	G	1D	1D1	35.5667		JJ	JJ	RR	JJ	JJ	RR	RR	JJ	JJ	RR	RR	RR	JJ	-	JJ	JJ	RR	JJ	JJ	JJ	JJ	JJ	RR	JJ	RR	RR	RR	JJ	JJ	RR	-	RR	RR	JJ	JJ	-	JJ	RR	JJ	RR
1113227|F|0-65:G>A-65:G>A	TGCAGCCTAACCTCAAGGGTGTTGGACACTTAATTCACCTAAGGTACCTAGGTCTATCAGGTACCGAGA	1D	11897554	A	G	1D	1D1	41.1908		JJ	JJ	RR	RR	JJ	RR	RR	JJ	JJ	RR	RR	RR	JJ	-	JJ	JJ	RR	JJ	JJ	JJ	JJ	JJ	RR	JJ	RR	RR	RR	JJ	JJ	JJ	RR	RR	RR	JJ	JJ	JJ	JJ	RR	JJ	RR
1019993|F|0-7:A>G-7:A>G	TGCAGGTAACGCGGCTCAAGTGTGGAGGCTTCATATTTGGGCATCGTGTGTGCCACTGCATGGTGGACG	1A	24688852	G	A	1D	1D1	41.1908		JJ	JJ	RR	RR	JJ	RR	-	JJ	JJ	RR	RR	RR	JJ	RR	JJ	JJ	RR	JJ	JJ	JJ	JJ	JJ	RR	JJ	RR	RR	RR	JJ	JJ	JJ	RR	RR	RR	JJ	JJ	JJ	JJ	RR	JJ	RR
1111731|F|0-21:C>T-21:C>T	TGCAGCCTAACCTCAAGGGTGCTGGACACTTAATTCACCTAAGGTACCAAGGTCTATCAGGTACCGAGA	1D	11695277	C	T	1D	1D1	41.1908		JJ	JJ	RR	RR	JJ	RR	RR	JJ	JJ	RR	RR	RR	JJ	-	JJ	JJ	RR	JJ	JJ	JJ	JJ	-	RR	JJ	RR	RR	RR	JJ	JJ	JJ	RR	RR	RR	JJ	JJ	JJ	JJ	RR	JJ	RR
3026391|F|0-6:C>G-6:C>G	TGCAGGCTTCCTATCTCAGTCGGGAGTTTACTAATTCCGAGATCGGAAGAGCGGTTCAGCAGGAATGCC	1D	11695340	C	G	1D	1D1	43.1055		JJ	JJ	RR	RR	JJ	RR	RR	JJ	JJ	RR	RR	RR	JJ	JJ	JJ	JJ	RR	JJ	JJ	JJ	JJ	JJ	RR	JJ	RR	RR	-	JJ	JJ	JJ	RR	RR	RR	JJ	JJ	JJ	JJ	RR	JJ	RR
3028391|F|0-10:A>G-10:A>G	TGCAGACCCCACTGCTGCTGCCGACACCGCCGCCGCCGATGGCCGAGATCGGAAGAGCGGTTCAGCAGG	1D	12248760	G	A	1D	1D1	46.8211		JJ	JJ	RR	RR	JJ	RR	RR	JJ	JJ	RR	RR	RR	JJ	-	JJ	JJ	RR	JJ	JJ	JJ	JJ	JJ	RR	JJ	RR	RR	RR	JJ	JJ	JJ	RR	RR	RR	JJ	JJ	JJ	JJ	RR	JJ	RR
1382014|F|0-21:T>C-21:T>C	TGCAGGGGTTGGTTGAGTGGTTGAGCTGCTCGGCAGATCCTAGCGTATCTTCTGGCATTTTTCCACCCG	1D	13150534	C	T	1D	1D1	48.3524		JJ	JJ	RR	RR	JJ	RR	RR	JJ	JJ	RR	RR	RR	JJ	RR	JJ	JJ	RR	JJ	JJ	JJ	JJ	-	RR	JJ	RR	-	RR	JJ	JJ	JJ	-	RR	RR	JJ	JJ	JJ	JJ	RR	JJ	RR
981077|F|0-26:G>C-26:G>C	TGCAGAGTCCTATTCTGCTGCCTGCTGTTATTTAGTACCATGCGATCAGATCATTTATCGTTAAGATTC	1D	17967560	C	G	1D	1D1	51.0206		JJ	JJ	RR	RR	JJ	JJ	RR	JJ	JJ	RR	RR	RR	JJ	RR	JJ	JJ	RR	JJ	JJ	JJ	JJ	JJ	RR	-	-	RR	RR	JJ	-	JJ	RR	RR	JJ	JJ	-	JJ	-	RR	JJ	RR
2243260|F|0-30:A>G-30:A>G	TGCAGAAAAAGCGCAATACTTGGGGACAGTATTAGATCGAACCCTAGGCACCCAGGAGACCCACGAGAG	1D	17967494	G	A	1D	1D1	51.0206		JJ	JJ	RR	RR	JJ	JJ	RR	JJ	JJ	RR	-	RR	JJ	RR	JJ	JJ	RR	JJ	JJ	-	-	-	-	JJ	RR	JJ	RR	JJ	-	-	-	RR	JJ	-	JJ	JJ	JJ	RR	JJ	RR
1004576|F|0-49:C>T-49:C>T	TGCAGGCGGCACCGCAGGGCGCTTGCGCCCTGATGGTGTCCACAGAGGGCACCTCTATCATCAACTATG	1D	20535986	T	C	1D	1D1	58.0523		JJ	JJ	RR	RR	JJ	RR	RR	JJ	JJ	RR	-	RR	JJ	RR	JJ	JJ	RR	JJ	JJ	JJ	JJ	JJ	RR	JJ	RR	-	JJ	JJ	JJ	JJ	RR	RR	RR	JJ	-	JJ	JJ	RR	JJ	RR
1005316|F|0-65:A>G-65:A>G	TGCAGAAACGAGTCACAACCTGTGGCTGTGGTGCCACCCGCTTGCAAAGGGCGTCGTCTCCCTTCAGTT	1D	33718257	G	A	1D	1D1	77.699		JJ	JJ	RR	RR	JJ	RR	RR	JJ	JJ	RR	JJ	-	JJ	JJ	RR	JJ	RR	-	RR	JJ	JJ	RR	RR	JJ	RR	JJ	RR	-	-	JJ	RR	-	RR	RR	JJ	JJ	JJ	RR	JJ	RR
1043105|F|0-37:T>A-37:T>A	TGCAGATTTCCAGATCTGACTCCCATCGGGGCACTCCTATGTTATGCTACCAGTACCATTCCATCTCCA	1D	33902167	A	T	1D	1D1	77.699		JJ	JJ	RR	RR	JJ	RR	RR	JJ	JJ	RR	JJ	RR	JJ	JJ	RR	JJ	RR	JJ	RR	JJ	JJ	RR	RR	-	RR	JJ	RR	RR	-	JJ	RR	RR	-	RR	JJ	JJ	JJ	RR	JJ	RR
1037975|F|0-11:T>G-11:T>G	TGCAGCTCCAATGCAAGGACAAGGCTCATGTTGTGCATCTCTAGTGGTGAAGCTCCAAGGCACACACAG	1D	32933465	T	G	1D	1D1	81.7894		JJ	JJ	RR	RR	JJ	RR	RR	JJ	JJ	RR	JJ	RR	JJ	JJ	RR	JJ	RR	-	RR	JJ	JJ	RR	RR	JJ	RR	JJ	RR	-	JJ	RR	-	RR	RR	RR	JJ	JJ	JJ	RR	JJ	RR
1104374|F|0-13:T>A-13:T>A	TGCAGGAAGACGGTGAGGGGGAGGGGAGGATACAACCAGGAGGCAATCAAGCAAAGGATGCAGAACGAG	Unknown		A	T	1D	1D2	0		RR	-	RR	RR	JJ	RR	RR	JJ	JJ	RR	JJ	JJ	JJ	RR	RR	JJ	RR	JJ	RR	JJ	JJ	RR	-	JJ	RR	JJ	RR	RR	-	JJ	-	RR	RR	-	RR	-	JJ	RR	JJ	-
1214221|F|0-33:C>T-33:C>T	TGCAGCAGCCCATGGAAGAGGCGGCGGCGGCGGCGGGAAAGCTGGGCAGGTTGGAGCACCACCACGGCG	1D	410733168	C	T	1D	1D2	2.92793		RR	JJ	RR	RR	JJ	RR	RR	JJ	JJ	RR	-	JJ	JJ	RR	RR	JJ	-	JJ	RR	JJ	JJ	RR	JJ	JJ	RR	JJ	RR	RR	RR	JJ	JJ	RR	RR	RR	RR	JJ	JJ	-	JJ	RR
1117337|F|0-66:A>T-66:A>T	TGCAGCGAGCGGCAGCCAAGCAAGTCGTGTCGGCACCCCCTGCTCTGCCTGCGAGGCACCCAACCGAGA	1D	406685060	T	A	1D	1D2	6.25897		RR	JJ	RR	RR	JJ	RR	RR	JJ	JJ	RR	JJ	JJ	JJ	RR	RR	-	RR	JJ	RR	JJ	-	RR	JJ	JJ	RR	JJ	RR	RR	RR	JJ	JJ	RR	RR	RR	JJ	-	JJ	-	JJ	RR
3941227|F|0-37:T>G-37:T>G	TGCAGCGTGGCCGGCCACGACTTGGCGCCGTCGAGCATGCTGTGGGAGGGCGGAGTCCACTACACGCCC	1D	413318440	G	T	1D	1D2	9.61837		RR	JJ	RR	-	JJ	RR	RR	JJ	JJ	RR	JJ	JJ	JJ	RR	RR	JJ	RR	JJ	RR	JJ	JJ	RR	JJ	-	RR	-	RR	-	RR	-	-	RR	RR	RR	JJ	JJ	JJ	RR	JJ	RR
3021953|F|0-6:G>A-6:G>A	TGCAGAGCTTCGGATAGCTCAAAGTGTGTAATCTGCCCCGAGATCGGAAGAGCGGTTCAGCAGGAATGC	1D	411624176	G	A	1D	1D2	13.1315		RR	JJ	RR	RR	JJ	RR	RR	JJ	JJ	RR	JJ	JJ	JJ	RR	RR	JJ	RR	JJ	RR	JJ	JJ	RR	JJ	JJ	RR	JJ	RR	RR	RR	JJ	JJ	RR	RR	-	JJ	JJ	JJ	-	JJ	RR
1125875|F|0-23:A>G-23:A>G	TGCAGAGTGCAGAGCATAGTTCAAAAGGGAGAGAGTGGAGTGGAGCAGCAGCGATGGCCGAGATCGGAA	1D	410732952	G	A	1D	1D2	13.1315		RR	JJ	RR	RR	JJ	RR	RR	JJ	JJ	RR	JJ	JJ	JJ	RR	RR	JJ	RR	JJ	-	JJ	JJ	JJ	JJ	JJ	RR	JJ	RR	RR	RR	JJ	JJ	RR	RR	RR	-	JJ	JJ	-	JJ	-
3959168|F|0-20:G>A-20:G>A	TGCAGCGCCGCGGCTGAACCGCGTGGCGGCGGCGTCTCGAGGGTCTCCGAGATCGGAAGAGCGGTTCAG	1D	413784531	G	A	1D	1D2	13.1315		RR	JJ	RR	RR	JJ	RR	RR	JJ	JJ	RR	JJ	JJ	-	-	RR	JJ	RR	JJ	-	-	JJ	-	JJ	JJ	RR	JJ	RR	RR	RR	-	JJ	RR	-	RR	-	-	JJ	-	JJ	RR
999473|F|0-46:G>T-46:G>T	TGCAGCTAACGCGGAGGCGGACAGACAGGGAGCTGGGGGCACCTTCGCGCATCTGCTTCGGCGGTAGCC	1D	414157181	G	T	1D	1D2	13.1315		-	JJ	RR	RR	JJ	RR	RR	JJ	JJ	RR	JJ	JJ	JJ	RR	RR	JJ	-	JJ	RR	JJ	JJ	RR	JJ	JJ	RR	JJ	RR	RR	RR	JJ	JJ	RR	-	RR	-	JJ	JJ	-	JJ	RR
981695|F|0-44:C>T-44:C>T	TGCAGTACAGCATTTATCCATGGACGATGGAAAGCACGTTGTCCCTGCCGAGATCGGAAGAGCGGTTCA	1D	410815048	C	T	1D	1D2	13.1315		RR	JJ	RR	RR	JJ	RR	RR	JJ	JJ	RR	JJ	JJ	JJ	RR	RR	JJ	RR	JJ	RR	JJ	JJ	RR	JJ	-	RR	JJ	RR	RR	RR	JJ	JJ	RR	RR	RR	-	JJ	JJ	-	-	RR
1239502|F|0-49:T>C-49:T>C	TGCAGAAGAGTTTACAAGCTGGAAAACTACAGAAACATGAGTGGCGTGCTTCGTTTCTCTGAAGGCAAA	1D	410682371	C	T	1D	1D2	13.1315		RR	JJ	RR	-	JJ	RR	RR	JJ	JJ	RR	JJ	JJ	JJ	RR	-	-	RR	JJ	RR	JJ	JJ	-	JJ	JJ	RR	JJ	RR	RR	-	JJ	-	-	RR	-	JJ	-	JJ	-	JJ	RR
1228142|F|0-23:G>A-23:G>A	TGCAGGTGAGTTTGCTGGGCTCTGAGCAGCTACCAGTGCCTCTGTCGGCGAGCACCGAGATCGGAAGAG	1D	417310030	A	G	1D	1D2	16.9039		RR	-	RR	RR	JJ	RR	RR	JJ	JJ	RR	JJ	JJ	JJ	RR	RR	JJ	RR	JJ	RR	JJ	JJ	RR	RR	JJ	RR	JJ	RR	RR	-	-	-	RR	-	RR	JJ	JJ	JJ	RR	JJ	RR
1215797|F|0-17:G>T-17:G>T	TGCAGACGGTAGCTGTTGTATGAATGTTTCTGTTTAGTTCCCTGGGACATGATTCCATACGCCGAGATC	1D	417130784	G	T	1D	1D2	16.9039		RR	JJ	RR	RR	JJ	RR	RR	JJ	JJ	RR	JJ	JJ	JJ	RR	RR	JJ	RR	JJ	RR	JJ	JJ	RR	RR	JJ	RR	JJ	RR	RR	RR	JJ	JJ	RR	RR	RR	-	JJ	JJ	RR	JJ	RR
1683089|F|0-43:G>A-43:G>A	TGCAGCGATACATCGTTCAGTTTTCTCGCCGAGTTACAAAGTTGCTGCGCTCCGTCGGAATACGATCGA	1D	415737447	G	A	1D	1D2	16.9039		RR	JJ	RR	RR	JJ	RR	-	JJ	JJ	RR	JJ	JJ	JJ	RR	RR	JJ	RR	JJ	RR	JJ	JJ	RR	-	JJ	RR	JJ	RR	-	-	JJ	JJ	-	RR	RR	JJ	JJ	JJ	JJ	JJ	RR
9725048|F|0-10:C>G-10:C>G	TGCAGTAGGGCCCCTTGAGCCACCCGTTGGCGATCGAACGGTACGCCGCCTCCGTGAGGTGGATGCCGT	1A	512959359	G	C	1D	1D2	16.9039		RR	JJ	RR	RR	JJ	RR	RR	JJ	JJ	RR	JJ	JJ	JJ	RR	RR	JJ	RR	-	RR	JJ	JJ	RR	RR	JJ	RR	JJ	RR	RR	RR	JJ	JJ	RR	RR	-	RR	JJ	JJ	-	-	RR
1233262|F|0-22:C>T-22:C>T	TGCAGCCTCCACAGGGCCAAGGCCGAGGCCGAGCCAGCACCGCCACCAAAGCTGCTATTCATCTCGCCG	1B	544259239	T	C	1D	1D2	16.9039		RR	JJ	RR	RR	JJ	RR	RR	JJ	JJ	RR	JJ	JJ	JJ	RR	RR	JJ	RR	JJ	RR	JJ	JJ	RR	RR	JJ	RR	JJ	RR	RR	RR	JJ	JJ	RR	RR	RR	-	JJ	JJ	-	JJ	RR
4911092|F|0-34:G>C-34:G>C	TGCAGTCGGCCCTGCTCGACGACGTGTCCTCCGTGGCCGTCGCCGTCGCCGTGGCCGCGGCCCGCCTCG	1A	512867135	C	G	1D	1D2	16.9039		RR	JJ	RR	RR	JJ	RR	RR	JJ	JJ	RR	JJ	JJ	JJ	RR	RR	JJ	RR	JJ	RR	JJ	JJ	RR	RR	JJ	RR	JJ	RR	RR	RR	JJ	JJ	RR	RR	RR	-	JJ	JJ	-	JJ	RR
1060154|F|0-7:A>T-7:A>T	TGCAGATAATGATTGGCGATGTTGTCATGTTGACCAATGGATAATGGAAGCTTTGTACGCCGAGATCGG	1D	415821920	A	T	1D	1D2	16.9039		RR	JJ	RR	RR	JJ	RR	RR	JJ	JJ	RR	JJ	JJ	JJ	RR	RR	JJ	RR	JJ	RR	JJ	JJ	RR	RR	JJ	RR	JJ	RR	RR	RR	JJ	JJ	RR	RR	RR	-	JJ	JJ	-	JJ	RR
7492221|F|0-30:A>G-30:A>G	TGCAGCGATACATCGTTCAGTTTTCTCGCCAAGTTACAAAGTCGCTGCGCTCCGTCGGAATACGATCGA	1D	415741625	G	A	1D	1D2	16.9039		RR	JJ	RR	RR	JJ	RR	RR	JJ	JJ	RR	JJ	JJ	JJ	RR	RR	JJ	RR	JJ	RR	JJ	JJ	RR	RR	JJ	RR	JJ	RR	RR	RR	JJ	JJ	RR	RR	RR	-	JJ	JJ	-	JJ	RR
1214867|F|0-64:A>G-64:A>G	TGCAGCTGCACAGTGGCTGATGCGAATCGTAACGCAGCTGGACGGACAAGATAATAGGGTGCCGAGATC	1D	418670210	A	G	1D	1D2	21.0362		RR	JJ	-	RR	JJ	RR	RR	JJ	JJ	RR	JJ	JJ	JJ	RR	RR	JJ	RR	JJ	-	JJ	JJ	RR	RR	JJ	RR	JJ	RR	-	-	JJ	JJ	RR	RR	RR	-	JJ	JJ	JJ	JJ	-
992228|F|0-63:A>G-63:A>G	TGCAGCTTGGAGACGATGGATGTGAGATGTAAGTTGCCGTGGCAGCAGGAGATGAGGCGCGCGATCTGA	1D	418755113	A	G	1D	1D2	21.0362		RR	JJ	RR	RR	JJ	RR	RR	JJ	JJ	RR	JJ	JJ	JJ	RR	RR	JJ	RR	JJ	-	JJ	JJ	RR	RR	JJ	RR	JJ	RR	RR	RR	JJ	JJ	RR	RR	RR	-	JJ	JJ	-	JJ	RR
1214867|F|0-17:T>A-17:T>A	TGCAGCTGCACAGTGGCTGATGCGAATCGTAACGCAGCTGGACGGACAAGATAATAGGGTGCCGAGATC	1D	418670210	T	A	1D	1D2	21.0362		RR	JJ	RR	RR	JJ	RR	RR	JJ	JJ	RR	JJ	JJ	JJ	RR	RR	JJ	RR	JJ	RR	JJ	JJ	RR	RR	-	RR	JJ	RR	RR	RR	JJ	JJ	RR	RR	RR	-	JJ	JJ	-	JJ	RR
7940351|F|0-58:C>T-58:C>T	TGCAGCCGCTATCTCGCCAGGGCCCAACAGCAAATTCAAACGCGCGATCCGTGCTACACGGATCACGGC	1D	418204367	T	C	1D	1D2	21.0362		RR	JJ	RR	RR	JJ	RR	RR	JJ	JJ	RR	JJ	JJ	JJ	RR	RR	JJ	RR	JJ	RR	JJ	JJ	RR	RR	-	RR	JJ	RR	RR	RR	JJ	JJ	RR	RR	RR	RR	JJ	JJ	RR	JJ	RR
4910860|F|0-27:G>A-27:G>A	TGCAGAGAGTGTTTCGGGTGGGCCGTCGACTGGGCTTTCGGCCCAGCCGAGATCGGAAGAGCGGTTCAG	Unknown		A	G	1D	1D2	21.0362		RR	JJ	RR	RR	JJ	RR	RR	JJ	JJ	-	JJ	JJ	JJ	RR	RR	JJ	RR	JJ	RR	JJ	JJ	RR	RR	JJ	RR	JJ	RR	RR	RR	JJ	JJ	-	RR	RR	RR	JJ	JJ	-	JJ	RR
2261832|F|0-47:C>G-47:C>G	TGCAGTGGCCACCGTTCGCGCGACAGCTCACTGGCCGATCAGTTGCTCATCATCCCCACGAGGCTGCCT	1D	414927451	C	G	1D	1D2	21.0362		-	JJ	RR	RR	JJ	RR	RR	JJ	JJ	RR	JJ	JJ	JJ	-	RR	JJ	RR	JJ	RR	JJ	JJ	-	RR	JJ	RR	JJ	RR	RR	RR	JJ	JJ	RR	RR	-	JJ	JJ	JJ	JJ	JJ	RR
3946228|F|0-17:A>G-17:A>G	TGCAGGTGTCCCGCATCACAGGGGTGGTTGGCGACATCCCGAGATCGGAAGAGCGGTTCAGCAGGAATG	Unknown		G	A	1D	1D2	21.0362		RR	JJ	RR	RR	JJ	RR	RR	JJ	JJ	RR	JJ	JJ	JJ	RR	RR	JJ	RR	JJ	RR	JJ	JJ	RR	RR	-	RR	JJ	RR	RR	RR	JJ	JJ	RR	RR	RR	-	JJ	JJ	-	JJ	RR
5323704|F|0-13:G>C-13:G>C	TGCAGAGGGCAGCGATGGTTCGCAAGGCCGAGATCGGAAGAGCGGTTCAGCAGGAATGCCGAGACCGAT	Unknown		G	C	1D	1D2	25.1356		RR	JJ	RR	RR	JJ	RR	RR	JJ	JJ	RR	JJ	JJ	JJ	RR	RR	JJ	-	JJ	RR	JJ	JJ	-	RR	JJ	RR	JJ	RR	-	-	JJ	JJ	RR	RR	RR	JJ	JJ	JJ	JJ	JJ	RR
1144606|F|0-34:G>A-34:G>A	TGCAGGCAGCCAGGCAGCGGCGAGGCACACATGCGCTACATCACATCAGCCTAGTTATTACTAGTCACG	1D	414929803	A	G	1D	1D2	28.8576		RR	JJ	RR	RR	JJ	RR	RR	JJ	JJ	RR	JJ	-	JJ	RR	RR	JJ	RR	JJ	RR	JJ	JJ	RR	RR	JJ	RR	JJ	RR	RR	RR	JJ	JJ	RR	RR	RR	RR	JJ	JJ	-	JJ	RR
1094531|F|0-35:G>A-35:G>A	TGCAGGACGCCTACGGCCGCGACCACCGCGACAAGGCGCAGGTGCGCGTGTGGCGCCGCCCGAGATCGG	1D	410540712	A	G	1D	1D2	32.6151		RR	JJ	RR	RR	JJ	RR	RR	JJ	JJ	RR	JJ	JJ	JJ	RR	RR	JJ	RR	JJ	RR	JJ	JJ	RR	JJ	JJ	RR	JJ	RR	RR	RR	JJ	JJ	RR	RR	RR	-	JJ	JJ	-	JJ	RR
2263734|F|0-52:T>C-52:T>C	TGCAGCGACGACGCCCTCGATAGGGTCACGACGCCCCTGGACGCTGTCATCGTCGCCCCGTCCGTAGAC	1D	414593129	C	T	1D	1D2	36.0019		RR	JJ	RR	RR	JJ	RR	RR	JJ	JJ	RR	JJ	JJ	JJ	RR	RR	-	RR	JJ	RR	JJ	-	RR	JJ	JJ	RR	JJ	RR	RR	RR	JJ	-	RR	RR	RR	RR	-	JJ	-	JJ	RR
1093267|F|0-26:C>G-26:C>G	TGCAGGACGCCCGCGACTATGAAGGCCAGAAGGAGAAGCCATCGCGGCCCGAGATCGGAAGAGCGGTTC	Unknown		G	C	1D	1D2	39.397		RR	JJ	RR	RR	JJ	RR	RR	JJ	JJ	-	JJ	JJ	JJ	RR	RR	JJ	RR	JJ	RR	JJ	JJ	-	JJ	JJ	RR	JJ	RR	RR	-	JJ	JJ	RR	RR	RR	RR	JJ	JJ	-	JJ	-
1128816|F|0-45:T>C-45:T>C	TGCAGGCTCTGGAAAAACCACTACGTGTACCAAATACGCGCATTATCATCAGCGCAAGGGATTCAAACC	1D	422938765	T	C	1D	1D2	44.3204		RR	JJ	RR	RR	JJ	RR	RR	JJ	JJ	RR	JJ	JJ	JJ	RR	RR	JJ	RR	JJ	RR	JJ	JJ	RR	RR	JJ	RR	JJ	RR	RR	RR	JJ	JJ	RR	RR	RR	-	JJ	JJ	-	JJ	RR
992070|F|0-27:T>C-27:T>C	TGCAGTAGAAGGAGGTGGACTGCGCGGTCGCCAGACCGAGCACGATGAGTGCGAGGGTTCTCAGTCACC	1D	420912783	T	C	1D	1D2	44.3204		RR	-	RR	RR	JJ	RR	RR	JJ	JJ	RR	JJ	JJ	JJ	JJ	RR	JJ	RR	JJ	RR	-	JJ	RR	RR	JJ	-	JJ	RR	RR	-	JJ	JJ	RR	RR	RR	-	JJ	JJ	-	JJ	RR
1319066|F|0-13:A>C-13:A>C	TGCAGATCCGCAAAACGGAGACGTCACCAAAACACACCGTCCTGCACACGGATTCATCCACCTGCGTTC	Unknown		C	A	1D	1D2	44.3204		RR	JJ	RR	RR	JJ	RR	RR	JJ	JJ	RR	JJ	-	-	-	RR	-	-	JJ	-	JJ	JJ	RR	RR	JJ	RR	JJ	RR	RR	-	-	JJ	RR	-	RR	RR	-	-	JJ	JJ	RR
1106864|F|0-40:T>C-40:T>C	TGCAGCCGGGCAACCGGGAGATATTCGTCTCCCTGGGGCTTGACGTGCGCGCCCTGTGGCTCAAGCGCA	1D	422919363	T	C	1D	1D2	46.9715		RR	JJ	RR	RR	JJ	RR	RR	JJ	JJ	RR	JJ	JJ	JJ	RR	RR	JJ	RR	JJ	RR	JJ	JJ	RR	RR	-	RR	JJ	RR	RR	RR	JJ	JJ	RR	RR	RR	RR	-	JJ	JJ	JJ	RR
2255270|F|0-55:T>C-55:T>C	TGCAGGTCTGAACCGCACCACGTACCAACAGATCGATATCCATGGCGACTAGAGGTAGGCGCGACTCGA	1D	423019235	C	T	1D	1D2	49.2553		RR	JJ	RR	RR	JJ	RR	RR	JJ	JJ	RR	JJ	JJ	JJ	RR	RR	JJ	RR	JJ	RR	JJ	JJ	RR	RR	JJ	RR	JJ	RR	RR	RR	JJ	JJ	RR	RR	RR	-	JJ	JJ	-	JJ	RR
5325054|F|0-21:T>G-21:T>G	TGCAGCGTGTGTGTGGCCGCATGGTATGCCGAGATCGGAAGAGCGGTTCAGCAGGAATGCCGAGACCGA	Unknown		G	T	1D	1D2	49.2553		RR	JJ	RR	RR	JJ	RR	RR	JJ	JJ	RR	JJ	JJ	JJ	RR	RR	JJ	RR	JJ	RR	JJ	JJ	RR	RR	JJ	RR	JJ	RR	RR	RR	JJ	-	RR	RR	RR	-	JJ	JJ	-	JJ	RR
1020505|F|0-19:A>C-19:A>C	TGCAGGGCTCCCTCAGCTGAGGGTGACCAGGGCTGAGAAGCTGAGGTGCGGCTACTCCAAGGACGGCAA	1D	422369081	A	C	1D	1D2	49.2553		RR	JJ	RR	RR	JJ	RR	RR	JJ	JJ	RR	JJ	JJ	JJ	RR	RR	JJ	RR	JJ	RR	-	JJ	RR	RR	JJ	RR	JJ	RR	RR	RR	-	JJ	RR	RR	RR	RR	JJ	JJ	-	-	RR
39623163|F|0-45:C>G-45:C>G	TGCAGTCCCCAGCTGCTGCTGCCCTGTCAGGAAAGGGCCGCCATGCCGCTCGCTCAGGAGGGCCACTCT	1D	419967348	G	C	1D	1D2	52.1458		RR	JJ	RR	RR	JJ	RR	RR	JJ	-	RR	-	JJ	-	RR	RR	JJ	RR	-	RR	JJ	JJ	-	RR	-	RR	JJ	RR	RR	RR	JJ	JJ	RR	-	RR	-	JJ	JJ	JJ	JJ	-
6043301|F|0-17:G>A-17:G>A	TGCAGATTCAATCGCGCGCGCTAAATAGCCGTTGTTTGGGCGCGCCGCTTATTTAACGCCTCCGAGATC	1D	419125959	A	G	1D	1D2	52.1458		RR	JJ	RR	RR	JJ	RR	RR	JJ	JJ	RR	JJ	JJ	JJ	RR	RR	JJ	RR	JJ	RR	JJ	JJ	RR	RR	JJ	RR	JJ	RR	RR	RR	JJ	JJ	RR	RR	RR	RR	JJ	JJ	-	JJ	RR
1410859|F|0-49:T>C-49:T>C	TGCAGCAGCCAAAGCTCCGACGGCGTCAGCGGGGACGCGCTCCACATGGTCAACGCCACCGTGGTGCGC	1D	419962769	C	T	1D	1D2	52.1458		RR	JJ	RR	RR	JJ	RR	RR	JJ	JJ	RR	JJ	JJ	JJ	RR	RR	JJ	RR	JJ	RR	-	JJ	RR	RR	JJ	RR	JJ	RR	RR	RR	JJ	JJ	RR	RR	RR	-	JJ	JJ	-	JJ	RR
6035439|F|0-27:C>G-27:C>G	TGCAGATGGGGGAGGTCTCGACCCGCACCTGGGAGGAGTCCTGACCTACACCTGGTCGCGTGCGCCGCT	1D	419475871	C	G	1D	1D2	52.1458		RR	JJ	RR	RR	JJ	RR	RR	JJ	JJ	RR	JJ	JJ	JJ	RR	RR	JJ	RR	JJ	RR	JJ	JJ	RR	RR	JJ	RR	JJ	RR	RR	RR	JJ	JJ	RR	RR	RR	-	JJ	-	-	JJ	RR
1120590|F|0-29:A>G-29:A>G	TGCAGTAGCGTTGGCCGCGCGGCTTCTTCAGCCTGGCCCGCGACCTGGCCGCCGACGAACCACCGAGAT	1D	419194487	A	G	1D	1D2	52.1458		RR	JJ	RR	RR	JJ	RR	RR	JJ	JJ	RR	JJ	JJ	JJ	RR	RR	JJ	RR	JJ	RR	JJ	JJ	RR	RR	JJ	RR	JJ	RR	RR	RR	JJ	JJ	RR	RR	RR	-	JJ	JJ	-	JJ	RR
1201067|F|0-10:A>T-10:A>T	TGCAGTGCCGAGCTGAATCATCTCGGCGAAGAAATCCGTGAGAGCGGTCTCGTAGCCCGAGATCGGAAG	1D	426025090	A	T	1D	1D2	55.2798		RR	JJ	RR	RR	JJ	RR	-	JJ	JJ	RR	JJ	JJ	JJ	RR	RR	JJ	RR	JJ	RR	JJ	JJ	RR	RR	JJ	RR	JJ	RR	RR	RR	JJ	JJ	RR	RR	RR	-	JJ	JJ	-	JJ	RR
5324415|F|0-22:A>G-22:A>G	TGCAGCCACCGCGCACAGCGGCAGCGCTGGCCGAGATCGGAAGAGCGGTTCAGCAGGAATGCCGAGACC	1D	426008920	A	G	1D	1D2	55.2798		RR	JJ	RR	RR	JJ	RR	RR	JJ	JJ	RR	JJ	JJ	JJ	RR	RR	JJ	RR	JJ	RR	JJ	JJ	RR	RR	JJ	RR	JJ	-	RR	RR	JJ	JJ	RR	-	RR	JJ	JJ	JJ	JJ	JJ	RR
1218810|F|0-15:A>G-15:A>G	TGCAGGGCTGCCTCAACTGAATGTGGCCAGGGCCGTGAGGCTGAGGTGCAGCTACTCCAAGGAGCTGAA	1D	425291182	A	G	1D	1D2	55.2798		RR	JJ	RR	RR	JJ	RR	RR	JJ	JJ	RR	JJ	JJ	JJ	RR	RR	JJ	RR	JJ	RR	JJ	JJ	RR	-	-	RR	JJ	RR	RR	RR	JJ	JJ	RR	RR	RR	JJ	JJ	JJ	JJ	JJ	RR
1112284|F|0-19:C>T-19:C>T	TGCAGCAACAAGTCGTCTTCGGCTCTGGCTCCGTTGGTAGCCAAAGCCAAGGGCGCGCCACTGCTTACT	1D	424226011	C	T	1D	1D2	55.2798		RR	JJ	RR	RR	JJ	RR	RR	JJ	JJ	RR	JJ	JJ	JJ	RR	RR	JJ	RR	JJ	RR	JJ	JJ	RR	RR	JJ	RR	JJ	-	RR	RR	JJ	JJ	RR	RR	RR	JJ	JJ	JJ	-	JJ	RR
5323886|F|0-20:C>G-20:C>G	TGCAGCTCCAGCTTGGCCCACACGAGCTCCAGGTAGGCGTCGCTCATGAAGTCGCTGGCGGAGCTGAGG	1D	422374192	C	G	1D	1D2	55.2798		RR	JJ	RR	RR	JJ	RR	RR	JJ	JJ	RR	JJ	JJ	JJ	-	RR	JJ	RR	JJ	RR	JJ	JJ	RR	RR	JJ	RR	JJ	RR	RR	RR	JJ	JJ	RR	RR	RR	JJ	JJ	JJ	JJ	JJ	RR
1081631|F|0-41:G>A-41:G>A	TGCAGGCGGGGGGTTGTCATGTTTTCGTGCAAGACCGGCGAGCACCGCACGCTCTCGGAAGTCTACTAC	1D	421018860	G	A	1D	1D2	55.2798		RR	JJ	RR	RR	JJ	RR	RR	-	JJ	-	JJ	JJ	JJ	RR	RR	JJ	RR	JJ	RR	JJ	JJ	RR	RR	JJ	RR	JJ	RR	-	RR	JJ	-	-	RR	RR	-	JJ	JJ	-	JJ	RR
3023502|F|0-35:G>A-35:G>A	TGCAGAAGAGCAAGCAGCCTCCCAAAGAGGAAGTGGAGCATATCCGAGATCGGAAGAGCGGTTCAGCAG	1D	420680836	G	A	1D	1D2	55.2798		RR	JJ	RR	RR	JJ	RR	RR	JJ	JJ	RR	-	JJ	JJ	RR	RR	JJ	RR	JJ	RR	JJ	JJ	RR	RR	JJ	RR	JJ	RR	RR	RR	JJ	-	RR	RR	RR	JJ	JJ	JJ	-	JJ	-
1066256|F|0-44:C>G-44:C>G	TGCAGGACGAGCGTGACGGCGATGATGACGAGGAACATCCTGTTCTTGAGCACCCCGAGATCGGAAGAG	1D	427948340	G	C	1D	1D2	58.8003		RR	JJ	RR	RR	JJ	RR	RR	JJ	JJ	RR	JJ	JJ	JJ	RR	RR	JJ	RR	JJ	RR	JJ	JJ	RR	RR	-	RR	JJ	RR	RR	RR	JJ	JJ	RR	RR	RR	RR	JJ	JJ	-	JJ	RR
2250936|F|0-9:C>T-9:C>T	TGCAGATGTCCCCTAGCGACAGATCGACCTCGATCGCGCGTCTTCACGCGAGAGGTAACCATCCATCCC	Unknown		C	T	1D	1D2	58.8003		RR	JJ	-	RR	JJ	RR	RR	JJ	JJ	RR	JJ	JJ	JJ	RR	-	JJ	RR	JJ	RR	JJ	JJ	RR	RR	JJ	RR	JJ	RR	RR	RR	JJ	JJ	RR	RR	RR	-	JJ	JJ	-	JJ	RR
12766766|F|0-8:A>G-8:A>G	TGCAGTTTACAGTGCACATTTCGTTGGCCGAGATCGGAAGAGCGGTTCAGCAGGAATGCCGAGACCGAT	Unknown		G	A	1D	1D2	58.8003		RR	JJ	RR	RR	JJ	RR	RR	JJ	JJ	RR	JJ	JJ	JJ	RR	RR	JJ	RR	-	RR	JJ	JJ	RR	RR	JJ	RR	JJ	RR	RR	RR	JJ	JJ	RR	RR	RR	RR	JJ	JJ	-	JJ	RR
1054222|F|0-8:G>A-8:G>A	TGCAGACAGAACCGTGTCAATCTTCTCCACGTTTGTGTGCCTATTTGTCTGTTTAGTTGCAGATGCTAA	1D	427078556	G	A	1D	1D2	58.8003		RR	JJ	RR	RR	JJ	RR	RR	JJ	JJ	RR	JJ	JJ	JJ	RR	RR	JJ	RR	JJ	RR	JJ	JJ	RR	RR	JJ	RR	JJ	RR	RR	RR	JJ	JJ	RR	RR	RR	JJ	JJ	JJ	JJ	JJ	RR
3028761|F|0-6:C>T-6:C>T	TGCAGACGCACGCTCGAGAGGCTCAGCTCTGTCATCCGCCGAGATCGGAAGAGCGGTTCAGCAGGAATG	1D	426281663	C	T	1D	1D2	58.8003		RR	JJ	RR	RR	JJ	RR	RR	JJ	JJ	RR	JJ	JJ	JJ	RR	RR	JJ	RR	JJ	-	JJ	JJ	RR	RR	JJ	RR	JJ	RR	RR	RR	JJ	JJ	RR	RR	RR	-	JJ	JJ	JJ	JJ	RR
4910667|F|0-7:G>A-7:G>A	TGCAGGTGGTGGCTTCCAAACTCCGAGATCGGAAGAGCGGTTCAGCAGGAATGCCGAGACCGATCTCGT	Unknown		A	G	1D	1D2	58.8003		RR	JJ	RR	RR	JJ	RR	RR	JJ	JJ	RR	JJ	JJ	JJ	RR	RR	JJ	RR	JJ	RR	JJ	JJ	RR	RR	JJ	RR	JJ	RR	RR	RR	JJ	JJ	RR	RR	RR	-	JJ	JJ	-	JJ	RR
1318890|F|0-30:A>G-30:A>G	TGCAGGGATGATCGCAGTCGTTAGAGAATCAACTTGAGGCGATCTAAGAAGCAGAATCAGCGAGGACGT	1D	437803672	A	G	1D	1D2	61.931		RR	JJ	RR	-	JJ	RR	RR	JJ	JJ	RR	JJ	JJ	JJ	RR	RR	-	RR	JJ	-	JJ	JJ	RR	RR	-	RR	JJ	-	RR	RR	JJ	JJ	RR	RR	RR	JJ	JJ	JJ	JJ	JJ	-
978089|F|0-46:T>C-46:T>C	TGCAGAACTGAGTAAATTACTAACGTGCTCGCATATAAATGAGGCCTATGCTTTCCTAGCTAGCCGAGA	1D	435460083	T	C	1D	1D2	61.931		RR	JJ	RR	RR	JJ	RR	RR	JJ	JJ	RR	JJ	JJ	JJ	RR	RR	JJ	RR	JJ	RR	JJ	JJ	-	RR	JJ	RR	JJ	RR	RR	RR	JJ	JJ	RR	RR	RR	JJ	JJ	JJ	-	JJ	RR
982479|F|0-45:T>C-45:T>C	TGCAGCAAATATACGTCACTCAAATAAAAGGTTTGGTACAAGACCTTTGTCTATCTGAATTTGACAAAA	1D	434702893	T	C	1D	1D2	61.931		RR	JJ	RR	RR	JJ	RR	RR	JJ	JJ	RR	JJ	JJ	JJ	RR	RR	JJ	RR	JJ	RR	JJ	JJ	RR	RR	JJ	RR	JJ	-	RR	RR	JJ	JJ	RR	RR	RR	JJ	JJ	-	-	JJ	RR
2248106|F|0-67:G>A-67:G>A	TGCAGAAAGCAAAGGGGCCATGGAAAAGAAACGGAAGGGGACGTCTGTGGGTCGATCTGGGGCGATCGA	1D	433424379	A	G	1D	1D2	61.931		RR	JJ	RR	RR	JJ	RR	RR	JJ	JJ	RR	JJ	JJ	JJ	RR	RR	JJ	RR	JJ	RR	JJ	JJ	-	RR	JJ	RR	JJ	-	RR	-	JJ	JJ	RR	RR	-	JJ	JJ	JJ	-	JJ	-
53123792|F|0-63:T>G-63:T>G	TGCAGCTGCTTGGATGGCGAACCCCTTGAATTTCTTGGCCTTTGGAGTGCGATGCGCATATACTGACGG	1D	433238922	G	T	1D	1D2	61.931		RR	JJ	RR	RR	JJ	RR	RR	JJ	JJ	RR	JJ	JJ	JJ	RR	RR	JJ	RR	JJ	RR	JJ	-	-	-	RR	RR	JJ	RR	RR	RR	JJ	JJ	-	RR	RR	JJ	JJ	JJ	-	-	RR
991540|F|0-50:A>G-50:A>G	TGCAGGTCTTCTGCTATACCATCAGCGGCTGTCGCAAGCACAGGCCGTGCACCCCGCCACGTGCGGTCA	1D	429301438	A	G	1D	1D2	61.931		RR	JJ	RR	-	JJ	RR	RR	JJ	JJ	RR	JJ	JJ	JJ	RR	RR	JJ	RR	JJ	RR	-	JJ	RR	RR	JJ	RR	JJ	RR	RR	RR	JJ	JJ	RR	RR	RR	JJ	JJ	JJ	-	-	RR
7940438|F|0-28:G>A-28:G>A	TGCAGATGGTAGTCCATACATAAACACTGCCGAGATCGGAAGAGCGGTTCAGCAGGAATGCCGAGACCG	Unknown		A	G	1D	1D2	61.931		RR	JJ	RR	RR	JJ	RR	RR	JJ	JJ	RR	JJ	JJ	JJ	RR	RR	JJ	RR	JJ	RR	JJ	JJ	RR	RR	JJ	RR	JJ	RR	RR	RR	JJ	JJ	RR	RR	RR	JJ	JJ	JJ	-	JJ	RR
33847250|F|0-6:T>C-6:T>C	TGCAGCTTCCCGCCTCCTTGTCGGCGACGGCGAGGCATCGTCGGGGCTGTCCCGCCTCGTGTCCCTCAT	Unknown		C	T	1D	1D2	61.931		RR	JJ	RR	RR	JJ	RR	RR	JJ	JJ	RR	JJ	JJ	JJ	RR	RR	JJ	RR	JJ	RR	JJ	JJ	RR	RR	JJ	RR	JJ	RR	RR	RR	JJ	JJ	RR	RR	RR	JJ	JJ	JJ	-	JJ	RR
1258223|F|0-13:G>A-13:G>A	TGCAGTGGTTGTTGTAGCACCAACATGATCACTGAGCACATGAGCAGCCGAGTTCATTTTTTATGCCAA	1A	531879814	A	G	1D	1D2	61.931		RR	JJ	RR	RR	JJ	RR	RR	JJ	JJ	RR	JJ	JJ	JJ	RR	-	JJ	RR	JJ	RR	JJ	JJ	RR	RR	JJ	RR	-	RR	RR	RR	JJ	JJ	-	RR	RR	JJ	JJ	JJ	-	JJ	RR
2244149|F|0-26:T>C-26:T>C	TGCAGGCTCTCAAGTCAGAGTTTGATTTCCACGGTACAGTGTCCAAAATTGGATCTGCACAGCGGAGAT	1D	436380498	T	C	1D	1D2	61.931		RR	JJ	RR	RR	JJ	RR	RR	JJ	JJ	RR	JJ	JJ	JJ	RR	RR	JJ	RR	JJ	RR	JJ	-	RR	RR	JJ	RR	-	RR	RR	RR	JJ	JJ	-	RR	-	JJ	JJ	JJ	-	JJ	RR
994639|F|0-23:C>G-23:C>G	TGCAGAACCTCGCGAGGGCACGGCCACGGCCACGCGTGCGCGTGCGGTTGCCGTTGCGACCGCCGAGAT	1D	435795969	C	G	1D	1D2	61.931		RR	JJ	RR	RR	JJ	RR	RR	JJ	JJ	RR	JJ	JJ	JJ	RR	RR	JJ	RR	JJ	RR	JJ	JJ	RR	RR	JJ	RR	JJ	RR	RR	RR	JJ	-	RR	RR	RR	JJ	JJ	JJ	-	-	RR
3064732|F|0-30:A>C-30:A>C	TGCAGTTAGAGACATGCGGGGAGGCTCTCAACAGCGGTGCCGAGATCGGAAGAGCGGTTCAGCAGGAAT	1D	435005426	A	C	1D	1D2	61.931		RR	JJ	RR	RR	JJ	RR	RR	JJ	JJ	RR	JJ	JJ	JJ	RR	RR	JJ	RR	JJ	RR	JJ	JJ	RR	RR	JJ	RR	JJ	RR	RR	RR	JJ	JJ	RR	RR	RR	JJ	JJ	JJ	-	JJ	RR
1090670|F|0-68:G>C-68:G>C	TGCAGCACGCTTGCACACGGCGGCTTAACTTAACAGAGCATGCGTACGCAGGCGTGCGAGTGCGACGTG	1D	429413292	G	C	1D	1D2	61.931		RR	JJ	RR	RR	JJ	RR	RR	JJ	JJ	RR	JJ	JJ	JJ	RR	RR	JJ	RR	JJ	RR	JJ	JJ	RR	RR	JJ	RR	JJ	RR	RR	RR	JJ	JJ	RR	RR	RR	JJ	JJ	JJ	-	-	RR
1233801|F|0-55:A>G-55:A>G	TGCAGAAGACGTGGTCCTGGGTCCTGAGCACCGCGTCGGCGAGCGGGGCCGAGGAAACCACGACGGCCC	1D	429361742	A	G	1D	1D2	61.931		RR	JJ	RR	RR	JJ	RR	RR	JJ	JJ	RR	JJ	JJ	JJ	RR	RR	JJ	RR	JJ	RR	JJ	JJ	RR	RR	JJ	RR	JJ	-	RR	RR	JJ	JJ	-	RR	RR	JJ	JJ	-	-	JJ	RR
10592670|F|0-22:T>C-22:T>C	TGCAGCTCATCTCGGCAACCAATGAGCTCAACCCCGAGATCGGAAGAGCGGTTCAGCAGGAATGCCGAG	Unknown		C	T	1D	1D2	61.9311		RR	JJ	RR	RR	JJ	RR	RR	JJ	JJ	RR	JJ	JJ	JJ	RR	RR	JJ	RR	JJ	-	JJ	JJ	RR	RR	JJ	RR	JJ	RR	RR	RR	JJ	JJ	RR	RR	RR	JJ	JJ	JJ	-	JJ	RR
2282092|F|0-24:T>C-24:T>C	TGCAGGGCGCCATCGACCGCGAGATCGACAAGCCCAAGTACCGCTGCGGCTGCGCCTGCGTCGACGCGG	1D	435788753	T	C	1D	1D2	61.9311		RR	JJ	RR	RR	JJ	RR	RR	JJ	JJ	RR	JJ	JJ	JJ	RR	RR	JJ	-	JJ	RR	JJ	JJ	RR	RR	JJ	RR	JJ	-	RR	RR	JJ	JJ	RR	RR	RR	JJ	JJ	JJ	-	JJ	RR
990575|F|0-27:A>G-27:A>G	TGCAGCCATGGCTGCTGCTCGCGACGGAGTTCACCCTGAATTACCAGGCTCCCCCTTGCTATCTTGGGG	1D	435616480	A	G	1D	1D2	61.9311		RR	JJ	RR	RR	JJ	RR	RR	JJ	JJ	RR	JJ	-	-	RR	RR	-	RR	JJ	RR	JJ	JJ	-	RR	JJ	RR	-	RR	RR	-	JJ	JJ	RR	RR	RR	-	JJ	JJ	-	-	RR
1202435|F|0-65:A>C-65:A>C	TGCAGCGGATTCTAGCTTATGACTTTTGATCGTTGTGGACACTAGTTTGACCATTTGCGTGTCCTATCT	1D	435567649	A	C	1D	1D2	61.9311		RR	JJ	RR	RR	JJ	RR	RR	JJ	JJ	RR	-	JJ	JJ	RR	RR	JJ	RR	JJ	RR	JJ	JJ	RR	RR	JJ	RR	JJ	RR	RR	RR	JJ	JJ	RR	-	-	JJ	JJ	JJ	-	JJ	RR
3935258|F|0-5:A>G-5:A>G	TGCAGACGAGAATTGATGCCGCAAGGGAACTCCGAGATCGGAAGAGCGGTTCAGCAGGAATGCCGAGAC	1D	435457978	A	G	1D	1D2	61.9311		RR	JJ	RR	RR	JJ	RR	RR	JJ	JJ	RR	JJ	JJ	JJ	RR	RR	JJ	RR	JJ	RR	JJ	JJ	RR	RR	JJ	RR	JJ	RR	RR	RR	JJ	-	RR	RR	RR	JJ	JJ	JJ	-	JJ	RR
5970367|F|0-44:C>G-44:C>G	TGCAGGCTCTTGAGCTCTGAATCAAAATCTTTCTGTATGGACACCGCGCGGCGGCTGAACTGCTCGTCG	1D	434080557	G	C	1D	1D2	61.9311		RR	JJ	RR	RR	JJ	RR	RR	JJ	JJ	RR	JJ	JJ	JJ	RR	RR	JJ	RR	JJ	RR	JJ	JJ	-	RR	-	RR	JJ	RR	RR	RR	JJ	JJ	RR	RR	RR	JJ	JJ	JJ	-	JJ	RR
7491756|F|0-11:A>G-11:A>G	TGCAGGTTTATACCCTTAAACACTCCATTCAACTGGCCATGCTCCGATGTTGCAATATTGGACCGTGTG	1D	433424445	G	A	1D	1D2	61.9311		RR	JJ	RR	RR	JJ	RR	RR	JJ	JJ	RR	JJ	JJ	JJ	RR	-	JJ	RR	JJ	RR	JJ	JJ	RR	RR	JJ	RR	JJ	RR	RR	RR	JJ	JJ	RR	RR	RR	JJ	JJ	JJ	-	-	RR
1229683|F|0-19:G>A-19:G>A	TGCAGCATTAGGCGGGCGCGCGCGGTGAGCGACGGCGGCGCGACAAGGCAGACAAACGAGACGGCCCAT	1D	433360576	G	A	1D	1D2	61.9311		RR	JJ	RR	RR	JJ	RR	RR	JJ	JJ	RR	JJ	JJ	JJ	RR	RR	JJ	RR	JJ	RR	JJ	JJ	RR	RR	JJ	RR	JJ	RR	RR	RR	JJ	-	RR	RR	RR	JJ	JJ	JJ	RR	-	RR
1104021|F|0-40:T>G-40:T>G	TGCAGCCTACGCCTAGTCGCGCCCGCAGCCAGCAACCACGTCTAGCACCGAGATCGGAAGAGCGGTTCA	1D	430985759	T	G	1D	1D2	61.9311		RR	JJ	RR	RR	JJ	RR	RR	JJ	-	RR	JJ	JJ	JJ	RR	RR	JJ	RR	JJ	RR	JJ	JJ	RR	RR	JJ	RR	JJ	RR	RR	RR	JJ	JJ	-	RR	RR	JJ	JJ	JJ	JJ	JJ	RR
1091949|F|0-59:C>A-59:C>A	TGCAGGGACATCGCCTTCAGCCCCTACGGCGAGCGGTGGCGTCAAGCCCGCTGCATCGCCTTCGTGCAA	1D	429413753	C	A	1D	1D2	61.9311		RR	JJ	RR	RR	JJ	RR	RR	JJ	JJ	RR	JJ	JJ	JJ	RR	RR	JJ	RR	JJ	RR	JJ	JJ	RR	RR	JJ	RR	JJ	RR	RR	RR	JJ	-	RR	RR	RR	JJ	-	JJ	-	JJ	RR
1708280|F|0-21:A>G-21:A>G	TGCAGTCCATCAGGATCAACAAAACGTGGAAGGAAAAGCGGCTAGCACCGAGATCGGAAGAGCGGTTCA	Unknown		G	A	1D	1D2	61.9311		RR	JJ	RR	RR	JJ	RR	RR	JJ	JJ	RR	JJ	JJ	JJ	RR	RR	JJ	RR	JJ	RR	JJ	JJ	RR	RR	JJ	RR	JJ	RR	RR	RR	JJ	JJ	RR	RR	RR	JJ	JJ	JJ	-	JJ	RR
1237982|F|0-11:G>C-11:G>C	TGCAGCCCTGCGCGGCAGGAGGGACAGTTTCACAAATATACGCGCAGCCGAGATCGGAAGAGCGGTTCA	Unknown		C	G	1D	1D2	61.9311		RR	JJ	RR	RR	JJ	RR	RR	JJ	JJ	RR	JJ	JJ	JJ	RR	RR	JJ	RR	JJ	RR	JJ	JJ	RR	RR	JJ	RR	JJ	RR	RR	RR	JJ	JJ	RR	RR	RR	-	JJ	JJ	-	JJ	RR
1099661|F|0-29:A>T-29:A>T	TGCAGCGGGTAACCATCTGCAAGATCAACATGATCGTTCACATGACCGTCGCTGTCACGAGATTCGTTA	1D	429301504	A	T	1D	1D2	64.26		RR	JJ	RR	RR	JJ	RR	-	JJ	JJ	RR	JJ	JJ	JJ	RR	RR	JJ	RR	JJ	RR	JJ	JJ	RR	-	JJ	RR	JJ	RR	RR	RR	JJ	JJ	RR	RR	RR	JJ	JJ	JJ	-	JJ	RR
6041849|F|0-25:C>T-25:C>T	TGCAGGTCATGGCGTGACGCGGCGGCGCAGCTCGCCCCTGCGGCGACCCGAGATCGGAAGAGCGGTTCA	2A	6198173	T	C	2A	2A1	0		RR	JJ	JJ	RR	JJ	RR	JJ	JJ	-	JJ	JJ	JJ	-	JJ	RR	JJ	JJ	JJ	-	JJ	JJ	JJ	RR	JJ	JJ	JJ	RR	JJ	RR	RR	RR	JJ	RR	-	-	JJ	-	JJ	-	RR
6031276|F|0-43:C>T-43:C>T	TGCAGGTCATGGCATGGCATGGCGGCACAGCTCGCCCCTGCGGCGGCCCGAGATCGGAAGAGCGGTTCA	2A	6230188	T	C	2A	2A1	1e-06		RR	JJ	JJ	RR	JJ	-	JJ	JJ	JJ	JJ	JJ	JJ	RR	JJ	RR	JJ	JJ	JJ	-	JJ	JJ	JJ	RR	JJ	JJ	JJ	RR	JJ	RR	RR	RR	JJ	RR	-	RR	JJ	RR	JJ	JJ	RR
1249852|F|0-10:C>T-10:C>T	TGCAGGGTGCCAGCTAGCTTGATTCTTTCTCGGCTAAACACATGATTACATGTCAAGCAGGCTGGTGGA	Unknown		C	T	2A	2A1	2e-06		RR	JJ	JJ	RR	JJ	-	JJ	JJ	JJ	JJ	JJ	JJ	RR	JJ	RR	JJ	-	JJ	-	JJ	JJ	-	RR	JJ	JJ	JJ	RR	JJ	RR	RR	RR	JJ	RR	RR	RR	JJ	RR	-	JJ	RR
3955835|F|0-5:A>T-5:A>T	TGCAGAACCTGGAACTCAGGGGACGACAGCAAGGCCAGTGGCCAGCCGAGATCGGAAGAGCGGTTCAGC	2A	5482563	A	T	2A	2A1	3e-06		RR	JJ	JJ	RR	JJ	-	JJ	JJ	JJ	JJ	JJ	JJ	RR	JJ	RR	JJ	JJ	JJ	JJ	JJ	JJ	JJ	RR	JJ	JJ	JJ	RR	JJ	RR	RR	-	JJ	RR	-	RR	JJ	RR	JJ	JJ	RR
1126529|F|0-7:T>C-7:T>C	TGCAGGATCTCGTAGTCCACGCGGTCCCCGTGCCGCGCCATGATCCGCTCCTGCTCCTGGACGGCAGCG	2A	5395092	C	T	2A	2A1	4e-06		RR	JJ	JJ	RR	JJ	-	JJ	JJ	JJ	JJ	JJ	JJ	RR	JJ	RR	JJ	JJ	JJ	-	JJ	JJ	JJ	RR	JJ	JJ	JJ	RR	JJ	RR	RR	RR	-	RR	-	RR	JJ	RR	JJ	JJ	RR
3023152|F|0-22:G>A-22:G>A	TGCAGGATGTGCAAGATGTGACGGTCTTCTGACGCCCGAGATCGGAAGAGCGGTTCAGCAGGAATGCCG	2A	5270494	A	G	2A	2A1	4.18877		RR	JJ	JJ	RR	JJ	-	JJ	JJ	-	JJ	JJ	JJ	RR	JJ	RR	JJ	JJ	JJ	-	JJ	JJ	JJ	RR	JJ	JJ	JJ	RR	JJ	RR	RR	RR	JJ	RR	-	RR	JJ	RR	JJ	JJ	RR
1694578|F|0-48:C>T-48:C>T	TGCAGACAGTATGGAAGCAAACAACGTCGGCAGCGTGCCGCAGGCGGACAGAGACTTCAAGGAGCAGAT	2A	6198220	C	T	2A	2A1	4.18877		RR	JJ	JJ	RR	JJ	-	JJ	JJ	JJ	JJ	JJ	JJ	-	JJ	RR	JJ	JJ	JJ	-	JJ	JJ	JJ	RR	JJ	JJ	JJ	RR	JJ	RR	RR	RR	JJ	-	-	RR	-	-	JJ	JJ	RR
1718739|F|0-40:C>G-40:C>G	TGCAGCCGTCGATGGTGTAGAAGCGTAACATGCGGTTCGCCTGGTCGGCCAAGATGACCTTGCTCTCCA	2A	723932	C	G	2A	2A1	9.72821		RR	JJ	JJ	RR	JJ	JJ	JJ	JJ	JJ	JJ	RR	JJ	JJ	JJ	RR	JJ	JJ	JJ	JJ	JJ	JJ	JJ	RR	JJ	JJ	RR	-	JJ	RR	RR	RR	JJ	RR	-	RR	JJ	JJ	JJ	JJ	RR
1262031|F|0-46:C>T-46:C>T	TGCAGCTCGAAGAAGCCATGTTGGATGCCGGCGATCTTAAATGCCTCCGCGGCATTAACCTTGGTGCCA	2B	1511537	C	T	2A	2A1	9.72821		RR	JJ	JJ	RR	JJ	JJ	JJ	JJ	-	JJ	RR	JJ	JJ	JJ	RR	JJ	JJ	JJ	JJ	JJ	JJ	-	RR	JJ	JJ	RR	-	-	RR	RR	-	JJ	RR	-	RR	JJ	-	JJ	JJ	RR
3026669|F|0-22:T>C-22:T>C	TGCAGGCTGTTCCTTGTCATCGTGGCCACCACACGCTCTGGCCGAGATCGGAAGAGCGGTTCAGCAGGA	2A	620674	T	C	2A	2A1	13.4336		RR	JJ	JJ	RR	JJ	JJ	JJ	JJ	JJ	JJ	RR	JJ	JJ	JJ	RR	JJ	JJ	JJ	JJ	JJ	JJ	JJ	RR	JJ	JJ	RR	RR	JJ	RR	RR	RR	JJ	RR	-	RR	JJ	JJ	JJ	JJ	RR
1038630|F|0-37:G>C-37:G>C	TGCAGTCTCCCGTCAGCATTTTTCTTTTGGTGATGAAGTCTCATGTCAGCTTTAGGCAGGGAGATGCCA	2A	33763175	G	C	2A	2A2	0		RR	RR	RR	RR	RR	JJ	RR	RR	JJ	RR	RR	JJ	JJ	RR	JJ	RR	JJ	RR	RR	JJ	JJ	JJ	JJ	JJ	JJ	RR	-	JJ	RR	RR	RR	RR	JJ	JJ	JJ	JJ	JJ	RR	JJ	RR
1146447|F|0-47:G>A-47:G>A	TGCAGCGACGCAACCACCGAAATAATGCGCACAAGTACGACGCAGCAGCCCTACCGAAATAATATTGAT	2A	33763109	G	A	2A	2A2	1e-06		RR	RR	RR	RR	RR	JJ	RR	RR	-	-	-	JJ	JJ	RR	-	RR	JJ	RR	-	JJ	-	-	-	JJ	JJ	RR	RR	JJ	-	RR	-	RR	JJ	JJ	JJ	JJ	JJ	RR	JJ	RR
1038091|F|0-36:C>T-36:C>T	TGCAGGCACCATCGCTGATATGTGGGGGCACTCCGACTGCTACTATGACAAGCATTATGCTGTCTACTG	2A	37269029	C	T	2A	2A2	10.4369		RR	RR	RR	RR	RR	JJ	RR	RR	JJ	JJ	RR	JJ	JJ	RR	RR	RR	JJ	RR	RR	JJ	JJ	JJ	JJ	JJ	JJ	RR	-	JJ	RR	RR	RR	RR	JJ	JJ	JJ	JJ	JJ	RR	JJ	RR
2257945|F|0-32:C>G-32:C>G	TGCAGCATTGCGGACCACTGCAACGGCCTCCTCTTACTCGATGTTCACGAGGACCATTACTACGTGGTT	2A	37382179	C	G	2A	2A2	14.2344		RR	RR	RR	RR	RR	JJ	RR	RR	JJ	JJ	RR	JJ	JJ	RR	RR	RR	JJ	RR	RR	JJ	JJ	JJ	JJ	JJ	JJ	RR	-	JJ	RR	RR	RR	RR	JJ	JJ	JJ	JJ	JJ	RR	JJ	RR
1277633|F|0-33:G>A-33:G>A	TGCAGCAATCTAGGCTCTCAGGGTACTCATCAGGACGGGGCAAGTAGCTAGTCGAACCTGCCGAGATCG	2A	37382119	G	A	2A	2A2	14.2344		RR	RR	RR	RR	RR	JJ	RR	RR	JJ	JJ	RR	JJ	-	RR	RR	RR	JJ	RR	-	JJ	-	JJ	JJ	JJ	JJ	RR	JJ	JJ	RR	RR	RR	RR	JJ	JJ	-	JJ	JJ	RR	JJ	RR
3020873|F|0-35:A>G-35:A>G	TGCAGACAAGTAGAGGAACATAAATCTTGAAGTGCACCCGAGATCGGAAGAGCGGTTCAGCAGGAATGC	2A	35371706	A	G	2A	2A2	17.5985		RR	RR	RR	RR	RR	JJ	RR	RR	JJ	JJ	RR	JJ	JJ	RR	RR	RR	JJ	RR	RR	JJ	JJ	JJ	JJ	JJ	JJ	RR	JJ	JJ	RR	RR	RR	RR	JJ	JJ	JJ	JJ	JJ	RR	JJ	RR
3064473|F|0-6:G>A-6:G>A	TGCAGCGCGGATCCCTATTGCAAGCACGGCCTCCGTTTGCATTTTCCGAGATCGGAAGAGCGGTTCAGC	2A	36353481	G	A	2A	2A2	20.878		RR	RR	RR	RR	RR	JJ	RR	RR	JJ	JJ	-	JJ	JJ	RR	RR	RR	JJ	RR	RR	JJ	JJ	JJ	JJ	JJ	JJ	RR	-	JJ	RR	RR	-	RR	JJ	JJ	JJ	JJ	JJ	RR	JJ	RR
998359|F|0-66:C>T-66:C>T	TGCAGGACGAGGGACTACCGACCTGCGCAACCGTACTAGGCGATAGGCGGATGGAGAACCGACCAACGA	2A	35563940	C	T	2A	2A2	20.878		RR	RR	RR	RR	RR	JJ	RR	RR	JJ	JJ	RR	-	JJ	RR	RR	RR	JJ	RR	RR	JJ	JJ	JJ	JJ	JJ	JJ	RR	RR	JJ	RR	RR	RR	RR	JJ	JJ	-	JJ	JJ	RR	-	-
1667915|F|0-6:A>C-6:A>C	TGCAGAAACCATCGCTGATATGCGGCGGCATTTCGACAAGCACTATGCTGTCTACTGCCGAGATCGGAA	2A	37048979	C	A	2A	2A2	23.9687		RR	RR	RR	RR	RR	JJ	RR	RR	JJ	JJ	-	JJ	JJ	RR	-	RR	JJ	RR	RR	JJ	JJ	JJ	JJ	JJ	JJ	RR	RR	JJ	RR	RR	RR	RR	JJ	JJ	-	JJ	JJ	RR	JJ	RR
3961049|F|0-6:A>T-6:A>T	TGCAGGAAGCAGGACGAGGTCTCGAATTGGACCGAGATCGGAAGAGCGGTTCAGCAGGAATGCCGAGAC	Unknown		T	A	2A	2A2	26.7444		RR	RR	RR	RR	RR	-	RR	RR	JJ	-	RR	JJ	JJ	RR	RR	RR	-	RR	RR	JJ	JJ	RR	JJ	-	JJ	RR	RR	JJ	RR	RR	RR	RR	JJ	-	JJ	JJ	JJ	RR	JJ	RR
2289640|F|0-5:T>C-5:T>C	TGCAGTGCCCTCGAAACATGCCCTTGCTCTGCTGCACCTCTTAACTAAAAGTAATCAAGTTTTTCTTCT	2A	45234876	T	C	2A	2A2	39.3368		RR	RR	RR	RR	-	JJ	JJ	RR	JJ	JJ	RR	JJ	JJ	-	RR	RR	JJ	RR	RR	JJ	JJ	RR	JJ	JJ	JJ	RR	JJ	-	-	RR	-	RR	JJ	JJ	JJ	JJ	JJ	RR	JJ	RR
4008145|F|0-19:T>C-19:T>C	TGCAGCCCTCTAGCTACCTTTCCTTTCACTCGAACGGAGGTGGAAGAAGGAAAACAATGGACACGAGAG	2A	45919821	C	T	2A	2A2	44.969		RR	RR	RR	RR	RR	JJ	JJ	RR	JJ	JJ	RR	JJ	JJ	RR	RR	RR	JJ	RR	RR	-	JJ	RR	JJ	JJ	-	RR	JJ	RR	-	RR	RR	RR	-	JJ	JJ	JJ	JJ	-	JJ	RR
1095899|F|0-19:T>A-19:T>A	TGCAGGCCAGGAAAGAAAGTAAGAAGGGAGGGGCACATGACGTGCGCGCTGGCACCGAGATCGGAAGAG	2A	45257973	T	A	2A	2A2	50.787		RR	RR	RR	RR	RR	JJ	JJ	RR	JJ	JJ	RR	JJ	JJ	RR	RR	RR	JJ	RR	RR	JJ	JJ	RR	JJ	JJ	JJ	RR	JJ	RR	-	RR	RR	RR	JJ	JJ	JJ	-	JJ	JJ	JJ	RR
991804|F|0-53:C>G-53:C>G	TGCAGCAATTCAGTCTTCTCTTCAGGCATTCGGTCAGAAGGCTTGTGTCGTGTCGCAGGCCACGGCGTG	2A	47970090	G	C	2A	2A2	56.6444		RR	RR	RR	RR	RR	JJ	JJ	RR	JJ	JJ	RR	JJ	JJ	RR	RR	RR	JJ	RR	RR	JJ	JJ	RR	JJ	JJ	JJ	RR	JJ	RR	-	RR	-	RR	JJ	JJ	JJ	JJ	JJ	JJ	JJ	RR
1076875|F|0-42:G>A-42:G>A	TGCAGATTGTGTTGGCGCAAATCAACGGCTGTCTAGGTGGCTGGCCTTTTTCTAAGATCAGCCGAGATC	2A	46833402	G	A	2A	2A2	56.6444		RR	RR	RR	RR	RR	JJ	JJ	RR	JJ	JJ	RR	JJ	JJ	RR	RR	RR	JJ	RR	RR	JJ	JJ	RR	JJ	JJ	JJ	RR	JJ	RR	RR	RR	RR	RR	JJ	JJ	JJ	JJ	JJ	JJ	JJ	RR
982253|F|0-14:G>A-14:G>A	TGCAGCCTCCTCTCGCTTCCATGTGCGGCCGTGCAGTATTTTCAGGAAGAGGATGAAGAAGACAGACGA	7A	704108843	A	G	2A	2A2	74.9433		JJ	RR	RR	RR	RR	JJ	JJ	RR	JJ	JJ	RR	RR	JJ	RR	RR	RR	JJ	RR	-	JJ	JJ	RR	-	JJ	JJ	RR	JJ	RR	JJ	RR	RR	-	JJ	RR	JJ	JJ	JJ	JJ	JJ	RR
1228614|F|0-42:G>C-42:G>C	TGCAGCAGCAGCACGGCTCGCCCAAGGGCCAGCTTCAGGAACGCAACCTGGTTTGTCCCCCCGAGATCG	2A	62502568	C	G	2A	2A2	77.3855		JJ	RR	RR	RR	RR	JJ	JJ	RR	-	JJ	RR	RR	JJ	RR	RR	-	JJ	RR	RR	JJ	JJ	RR	JJ	JJ	JJ	RR	JJ	RR	JJ	RR	RR	-	JJ	RR	JJ	JJ	JJ	RR	JJ	RR
1698058|F|0-20:T>C-20:T>C	TGCAGCTGCCGCACTCAGGCTTGACGTGGTCGCAGCAGCTGTGCCGGCATGCTCCTGCCGAGATCGGAA	2A	62512975	C	T	2A	2A2	77.3855		JJ	RR	RR	RR	RR	JJ	JJ	-	JJ	JJ	RR	RR	JJ	RR	RR	-	JJ	RR	RR	JJ	JJ	RR	-	JJ	JJ	RR	JJ	RR	JJ	-	RR	RR	JJ	RR	-	-	JJ	RR	JJ	-
5969885|F|0-9:C>G-9:C>G	TGCAGCTGCCAACAGTCGAGGCGCACTGGCATGGCACCGCCACCGACCGAGATCGGAAGAGCGGTTCAG	2A	62509943	C	G	2A	2A2	79.0963		JJ	RR	RR	RR	RR	JJ	JJ	RR	JJ	JJ	RR	RR	JJ	RR	RR	-	JJ	RR	RR	JJ	JJ	RR	JJ	JJ	JJ	RR	JJ	RR	JJ	RR	RR	RR	JJ	RR	JJ	JJ	JJ	RR	JJ	RR
4991615|F|0-18:C>T-18:C>T	TGCAGACGCCCGCCTCCGCTCATCGGTGCCCGTCGCCGTGGATTTTCCCTCGCGCCACCGAGATCGGAA	2A	62344724	C	T	2A	2A2	79.0963		JJ	RR	RR	RR	RR	JJ	JJ	RR	JJ	JJ	RR	RR	JJ	RR	RR	RR	JJ	RR	RR	JJ	JJ	RR	JJ	JJ	JJ	RR	JJ	RR	JJ	RR	RR	RR	JJ	RR	JJ	JJ	JJ	RR	JJ	RR
4993308|F|0-20:T>C-20:T>C	TGCAGCTGCCGCACTCAGGCTTGACGTGGTCGCAGCAGCTGTGCCGAGATCGGAAGAGCGGTTCAGCAG	2A	62512989	C	T	2A	2A2	80.6905		JJ	RR	RR	RR	RR	JJ	JJ	RR	JJ	-	RR	RR	-	RR	RR	-	JJ	RR	RR	JJ	JJ	RR	JJ	JJ	-	RR	JJ	RR	JJ	RR	RR	RR	JJ	-	JJ	JJ	JJ	RR	JJ	-
3385596|F|0-38:G>A-38:G>A	TGCAGGGGGCACTGCTGCCGCCCGTCGAGAGCGCAGGAGCCCGCGCGGCCGAGATCGGAAGAGCGGTTC	2A	62513032	G	A	2A	2A2	80.6905		JJ	RR	RR	RR	RR	JJ	JJ	RR	JJ	JJ	RR	RR	-	RR	RR	-	JJ	RR	RR	JJ	JJ	RR	-	JJ	JJ	RR	JJ	RR	JJ	RR	RR	RR	JJ	RR	JJ	JJ	JJ	RR	JJ	RR
1135099|F|0-67:T>C-67:T>C	TGCAGCGCCTCCACCACTGTCAGACTATCCATCCATCCTAATCACAGCATTGTTACAACCAGTGCTCTG	2A	67030322	C	T	2A	2A2	85.2688		JJ	RR	RR	RR	RR	JJ	JJ	RR	JJ	JJ	RR	RR	JJ	RR	RR	RR	JJ	RR	RR	JJ	JJ	RR	JJ	JJ	JJ	RR	JJ	RR	JJ	RR	RR	-	JJ	RR	JJ	JJ	JJ	RR	JJ	RR
2259314|F|0-40:T>C-40:T>C	TGCAGGGACATGGACAACATGGAGGTCGTCGTGCTCGACCTCGACAGAAACAACATGAAGAAGAAGAAG	2A	66860238	C	T	2A	2A2	90.1738		JJ	RR	RR	-	RR	JJ	JJ	RR	JJ	JJ	-	RR	JJ	RR	RR	-	JJ	RR	RR	JJ	JJ	RR	JJ	JJ	JJ	RR	JJ	RR	JJ	JJ	RR	RR	JJ	RR	JJ	JJ	JJ	JJ	JJ	RR
3939545|F|0-22:A>G-22:A>G	TGCAGCGCATCCTGTCCTTCGCACCGAGATCGGAAGAGCGGTTCAGCAGGAATGCCGAGACCGATCTCG	Unknown		A	G	2A	2A2	93.7011		JJ	RR	RR	RR	-	JJ	JJ	RR	JJ	JJ	RR	-	JJ	RR	RR	RR	JJ	RR	RR	JJ	JJ	RR	JJ	JJ	JJ	RR	JJ	RR	JJ	RR	RR	RR	JJ	RR	JJ	JJ	JJ	JJ	JJ	RR
1234571|F|0-47:T>G-47:T>G	TGCAGGCACCGAATCATAGCTGCTGAAAACATCAAGAACTAACTTGGTTCGCACTCCTACCTAACCACC	2A	63160430	T	G	2A	2A2	97.3824		JJ	-	RR	RR	RR	JJ	JJ	-	JJ	JJ	RR	RR	JJ	RR	-	RR	JJ	RR	RR	JJ	JJ	RR	JJ	JJ	JJ	RR	JJ	-	JJ	RR	-	RR	JJ	-	JJ	JJ	JJ	JJ	JJ	RR
4412005|F|0-38:G>T-38:G>T	TGCAGCGCGAGCACCCGCGCGGCCGTCGTCGACAACGCGGCTTGCTCGTCCAGCGACGGCGACGGGGCG	2D	59785438	G	T	2A	2A2	101.415		JJ	RR	RR	RR	RR	JJ	JJ	RR	JJ	JJ	RR	RR	JJ	RR	-	-	JJ	RR	RR	JJ	JJ	RR	JJ	JJ	JJ	RR	JJ	RR	JJ	-	JJ	RR	JJ	RR	JJ	JJ	JJ	JJ	JJ	RR
1201879|F|0-33:T>C-33:T>C	TGCAGTCCTCCCTGACCTCGCCGTCCTGGCCGGTGAGCGGGCTCAGGCCGCCCAGCTTGAGCATCGCTG	2A	63612363	C	T	2A	2A2	105.299		JJ	RR	RR	RR	RR	JJ	JJ	RR	JJ	JJ	RR	RR	JJ	RR	RR	JJ	JJ	RR	-	JJ	JJ	JJ	JJ	JJ	JJ	RR	JJ	RR	JJ	RR	RR	RR	JJ	-	JJ	JJ	JJ	JJ	JJ	RR
4910904|F|0-22:C>T-22:C>T	TGCAGTCGGGCCAGCGGTGGAGCGGTCGAATGCGACGTGAGGAACTCCAGACGAACAGGCGGTGCTCCG	2A	63318844	T	C	2A	2A2	108.42		JJ	RR	RR	RR	RR	JJ	JJ	RR	JJ	JJ	RR	RR	JJ	RR	RR	-	JJ	RR	RR	JJ	JJ	RR	JJ	JJ	JJ	RR	JJ	RR	JJ	RR	RR	RR	JJ	RR	JJ	JJ	JJ	-	JJ	RR
4412005|F|0-21:A>G-21:A>G	TGCAGCGCGAGCACCCGCGCGACCGTCGTCGACAACGCGGCTTGCTCGTCCAGCGACGGCGACGGGGCG	2D	59785438	A	G	2A	2A2	108.42		JJ	RR	RR	RR	RR	JJ	JJ	RR	JJ	JJ	RR	RR	JJ	RR	-	-	JJ	RR	RR	JJ	JJ	RR	JJ	JJ	JJ	RR	JJ	RR	JJ	-	-	RR	JJ	RR	JJ	JJ	JJ	JJ	JJ	RR
1126155|F|0-19:G>T-19:G>T	TGCAGGCGCTCCCTTCCTCGTCGCTCTTTCGTGCTGTCCCGCCGCCTGCTCGGCATTCGCAGGGGCCAC	2A	63532035	G	T	2A	2A2	108.42		JJ	RR	RR	RR	RR	JJ	JJ	-	JJ	JJ	RR	-	JJ	RR	RR	JJ	-	RR	RR	JJ	JJ	RR	JJ	JJ	JJ	RR	-	RR	JJ	RR	RR	-	JJ	RR	-	JJ	JJ	JJ	JJ	RR
1067817|F|0-68:C>G-68:C>G	TGCAGGATCGGAGGAAAAGAGTTTGCTTCCCTACAAAGGCATTGTGCCCAATCACAAGGAGGTGCTATC	2A	64508289	C	G	2A	2A2	111.569		JJ	RR	RR	RR	RR	JJ	JJ	RR	JJ	JJ	RR	RR	JJ	RR	RR	-	JJ	RR	RR	JJ	JJ	RR	JJ	JJ	-	-	JJ	RR	JJ	RR	RR	RR	JJ	RR	JJ	JJ	JJ	JJ	JJ	RR
4991858|F|0-17:A>G-17:A>G	TGCAGGTCATCACCGCAAGTCGCCTTTGGTCAAGGTTGGCCGCGCCGCCGCCCCTGGTCGAACACTCAG	2A	64848303	G	A	2A	2A2	111.569		JJ	RR	RR	RR	RR	JJ	JJ	RR	JJ	JJ	RR	RR	-	RR	RR	-	JJ	RR	RR	JJ	JJ	-	JJ	JJ	JJ	RR	JJ	RR	JJ	RR	-	RR	JJ	RR	JJ	JJ	JJ	JJ	JJ	RR
1069828|F|0-52:C>T-52:C>T	TGCAGCTGGGACGCTGAGAGGTGAGCCTAGCTTCTCAAACGCACGGTGGGAACGGTGAGGCAGAACTGA	2A	64505325	C	T	2A	2A2	111.569		JJ	RR	RR	RR	RR	JJ	JJ	RR	JJ	JJ	RR	RR	JJ	RR	RR	-	JJ	RR	-	JJ	JJ	-	JJ	JJ	JJ	RR	JJ	-	-	RR	RR	RR	JJ	RR	JJ	-	JJ	JJ	JJ	RR
989003|F|0-45:T>C-45:T>C	TGCAGCAGGGCATGGAAGGAGGAGTAGCAGAGGAAGGGGGCCGCGTGGAGGGGTGACGTGCTCGCCGAG	6A	496770721	C	T	2A	2A2	126.194		JJ	JJ	RR	RR	RR	JJ	JJ	RR	JJ	JJ	RR	RR	JJ	RR	RR	RR	JJ	JJ	RR	JJ	JJ	JJ	JJ	JJ	JJ	RR	JJ	JJ	JJ	RR	JJ	RR	JJ	RR	JJ	JJ	JJ	JJ	JJ	RR
2283934|F|0-46:A>G-46:A>G	TGCAGCTGGAAGAGAGCTGCTTGAGGACCCTGTCGTCGAGCCTAGCATACGACAGCTTCAGCACCTTGA	2A	76094486	G	A	2A	2A2	126.194		JJ	JJ	RR	RR	RR	JJ	JJ	RR	JJ	JJ	RR	RR	JJ	RR	RR	RR	JJ	JJ	RR	JJ	JJ	JJ	JJ	JJ	JJ	RR	-	JJ	JJ	RR	JJ	RR	JJ	RR	-	JJ	JJ	JJ	JJ	-
1094923|F|0-51:A>G-51:A>G	TGCAGCCGCTCGTGCACCCACGCCCGCACCCACGCGAGCGAAGAGGATAGCATTTCACTCCCGAGATCG	2A	75826693	G	A	2A	2A2	126.194		JJ	JJ	RR	RR	RR	JJ	JJ	RR	JJ	JJ	RR	RR	JJ	RR	RR	RR	JJ	JJ	RR	JJ	JJ	JJ	JJ	JJ	JJ	RR	JJ	JJ	JJ	RR	JJ	RR	JJ	RR	JJ	JJ	JJ	JJ	JJ	RR
1113430|F|0-15:T>C-15:T>C	TGCAGTGCGGCGCCATCGCAGTACTGCCCTGACCTTTGCATCGTCAGCGTCCCTGCCTCGCTGACCCAT	Unknown		T	C	2A	2A2	126.194		JJ	JJ	RR	RR	RR	JJ	JJ	RR	JJ	JJ	RR	RR	JJ	RR	RR	RR	JJ	JJ	RR	JJ	JJ	JJ	JJ	JJ	JJ	RR	JJ	JJ	JJ	RR	JJ	RR	JJ	RR	JJ	JJ	JJ	JJ	JJ	RR
991212|F|0-11:A>G-11:A>G	TGCAGCAGGGCATGGAAGGAGGAGTAGCAGAGGAAGGGGGCCGCGCGGAGGGGCGACGTGCTCGCCGAG	6A	496770721	G	A	2A	2A2	126.194		JJ	JJ	RR	RR	RR	JJ	JJ	RR	JJ	JJ	RR	RR	JJ	RR	RR	RR	JJ	JJ	RR	JJ	JJ	JJ	JJ	JJ	JJ	RR	JJ	JJ	JJ	RR	JJ	RR	JJ	RR	JJ	JJ	JJ	JJ	JJ	RR
1063013|F|0-18:G>C-18:G>C	TGCAGCAGAAGAAGAAGAGGGAGGCGCGACAAAGGCGATGGCACGCGGGTCCGAGATCGGAAGAGCGGT	2A	75921080	C	G	2A	2A2	126.194		JJ	JJ	RR	RR	RR	JJ	JJ	RR	JJ	JJ	RR	RR	JJ	RR	RR	RR	JJ	JJ	RR	JJ	JJ	JJ	JJ	JJ	JJ	RR	JJ	JJ	JJ	RR	JJ	RR	JJ	RR	JJ	JJ	JJ	JJ	JJ	RR
1105748|F|0-62:C>G-62:C>G	TGCAGAGCATCATCCATCCCATCCCCAGGTCATAAACCCAAGTCGGACTCGCCTTCCTCCTCCCCAACT	2A	75734632	C	G	2A	2A2	126.194		JJ	JJ	RR	RR	RR	JJ	JJ	-	JJ	JJ	RR	RR	JJ	RR	RR	-	JJ	JJ	RR	JJ	JJ	-	JJ	JJ	JJ	RR	JJ	JJ	JJ	RR	JJ	RR	JJ	RR	JJ	-	-	JJ	JJ	RR
5323750|F|0-56:G>T-56:G>T	TGCAGTTGGCGTCGTTGCACTGACCCGCGGAGGAATTGGGGCGTCTCCGCTGCGTAGGAGATCGGAAGA	2A	76295109	G	T	2A	2A2	131.052		JJ	JJ	RR	-	RR	JJ	JJ	RR	JJ	JJ	RR	RR	JJ	RR	RR	RR	JJ	JJ	RR	JJ	JJ	JJ	-	JJ	JJ	RR	JJ	JJ	JJ	RR	JJ	RR	JJ	RR	JJ	JJ	JJ	JJ	JJ	RR
1102816|F|0-42:C>T-42:C>T	TGCAGTAAGAACTTCCATCACAAGATCTTCCCCTAGCATTGGCCAAAACCTCTTATAAAAAACTGCATG	6D	464583083	T	C	2A	2A2	135.41		JJ	JJ	RR	RR	RR	JJ	JJ	RR	JJ	JJ	RR	-	JJ	-	RR	RR	JJ	JJ	RR	JJ	JJ	-	JJ	JJ	JJ	RR	JJ	-	JJ	RR	JJ	-	JJ	RR	-	JJ	-	JJ	-	RR
1021498|F|0-35:A>G-35:A>G	TGCAGGTACAGTCCTAGCATGCGGTATAGTTGGGCACCGTAGGCCTGCCCGCATAGCGTCTCCAGGGCG	2D	86771230	A	G	2A	2A2	139.246		JJ	JJ	RR	-	RR	JJ	JJ	RR	JJ	JJ	RR	RR	JJ	RR	RR	RR	JJ	JJ	RR	JJ	JJ	-	JJ	JJ	JJ	RR	JJ	JJ	JJ	RR	JJ	RR	JJ	RR	JJ	JJ	JJ	-	JJ	RR
1022284|F|0-29:C>T-29:C>T	TGCAGTCATCCATGAGAAGCACTACAGGTCTGACCATAGGCCTATTTTGGTTGACACGGAATATTATAA	6A	47881772	C	T	2A	2A2	145.399		JJ	JJ	RR	-	RR	JJ	JJ	-	JJ	JJ	RR	JJ	JJ	RR	RR	RR	JJ	JJ	RR	-	-	JJ	JJ	JJ	JJ	RR	JJ	JJ	JJ	RR	JJ	RR	JJ	RR	JJ	JJ	JJ	-	JJ	RR
1117163|F|0-63:A>G-63:A>G	TGCAGATGGATGTAGAATTTGTATCTGCTCATGCAAGTTGATGATCTGTACTGGCATATATGCATATGG	2A	397238798	A	G	2A	2A2	145.399		JJ	JJ	RR	-	RR	-	JJ	RR	JJ	JJ	RR	-	JJ	RR	RR	RR	-	JJ	RR	JJ	JJ	JJ	JJ	-	JJ	RR	JJ	JJ	JJ	RR	-	RR	JJ	RR	JJ	JJ	JJ	-	JJ	RR
1082321|F|0-53:A>T-53:A>T	TGCAGTGCGTCTGCCGTGCCTTCTGCGTTTACACTGCCCCGGTGTACTGTAGCATCCCTGACGTGTCCA	2A	111831879	A	T	2A	2A2	145.399		JJ	JJ	RR	-	-	-	JJ	RR	JJ	JJ	RR	RR	JJ	RR	-	RR	JJ	JJ	RR	JJ	JJ	JJ	JJ	JJ	JJ	RR	JJ	JJ	JJ	RR	JJ	-	JJ	RR	JJ	JJ	JJ	JJ	JJ	RR
4991716|F|0-48:T>G-48:T>G	TGCAGCAGCAGCATAAAATCATCGCCTGTAGCACACAAACTCAGAATATGCAGGGCTGGGGCTAGCAGT	2A	416073712	G	T	2A	2A2	147.073		JJ	JJ	RR	-	RR	JJ	JJ	RR	JJ	JJ	RR	RR	JJ	RR	-	RR	JJ	JJ	RR	JJ	JJ	JJ	JJ	-	JJ	RR	-	JJ	JJ	-	JJ	-	JJ	RR	-	-	JJ	JJ	JJ	RR
4329703|F|0-19:A>G-19:A>G	TGCAGCCGCTTCTGGTCACACCCTGCCTTGCGCCCTACTGTGCCTCGACGCACGCATCCACCCCGAGAT	2A	410683203	A	G	2A	2A2	147.073		JJ	JJ	RR	-	RR	JJ	JJ	RR	JJ	JJ	RR	-	JJ	RR	-	RR	JJ	JJ	RR	JJ	JJ	JJ	JJ	JJ	JJ	RR	JJ	JJ	JJ	RR	JJ	RR	JJ	-	JJ	JJ	JJ	JJ	JJ	-
3064710|F|0-24:T>C-24:T>C	TGCAGCTCACAGCGCTGACGGACATCGTACAGAAAACGCAGCAGAGTCGTACGCGTAGGATTCACAGCG	2A	370716261	C	T	2A	2A2	147.073		JJ	JJ	RR	-	RR	JJ	JJ	RR	JJ	JJ	-	-	JJ	RR	RR	RR	-	JJ	-	JJ	-	-	JJ	-	-	RR	-	-	JJ	RR	JJ	RR	JJ	RR	JJ	JJ	JJ	JJ	-	-
3023869|F|0-12:A>G-12:A>G	TGCAGCGGTGGCATCACAGAAGCATTGTGAGCCAAAAGGTTCCGAGATCGGAAGAGCGGTTCAGCAGGA	Unknown		A	G	2A	2A2	147.073		JJ	JJ	RR	-	RR	JJ	JJ	RR	-	JJ	RR	-	JJ	RR	RR	RR	-	JJ	RR	JJ	JJ	JJ	-	-	-	RR	-	-	JJ	RR	-	RR	JJ	RR	-	JJ	JJ	JJ	JJ	RR
991737|F|0-56:G>A-56:G>A	TGCAGCCTAGAGCACAGCGCGGCGCGCAATAATTTAGACCGAAGCGTCGTGCGAGTGCCCGATCTCTCA	2A	515717045	A	G	2A	2A2	147.073		JJ	JJ	RR	JJ	RR	JJ	JJ	RR	JJ	JJ	RR	JJ	JJ	RR	RR	RR	JJ	JJ	-	JJ	JJ	-	JJ	JJ	JJ	RR	JJ	JJ	JJ	RR	JJ	RR	JJ	RR	JJ	JJ	JJ	JJ	JJ	RR
1339763|F|0-43:A>G-43:A>G	TGCAGGCAATGGCTCGGAACAACCGCGGCAGCTCAACTAGCAGAGGCTCACCCGATGGCGGTTTAAAGT	3B	566411634	A	G	2A	2A2	147.073		JJ	JJ	RR	-	RR	JJ	JJ	RR	JJ	JJ	RR	JJ	JJ	RR	RR	RR	JJ	JJ	RR	JJ	JJ	JJ	JJ	JJ	JJ	RR	JJ	JJ	JJ	RR	JJ	RR	JJ	RR	JJ	JJ	JJ	JJ	JJ	RR
1124767|F|0-27:C>T-27:C>T	TGCAGCCGCAGCAGCACAGTTCCCGATCTTAATTCCGCGCAGGCACATGCGGGGCCGACGCGGAAGGGG	2A	507161840	T	C	2A	2A2	147.073		JJ	JJ	RR	-	RR	JJ	JJ	RR	JJ	JJ	RR	-	JJ	RR	RR	RR	JJ	JJ	RR	JJ	-	JJ	JJ	JJ	JJ	RR	JJ	JJ	JJ	RR	JJ	RR	JJ	RR	JJ	JJ	JJ	JJ	JJ	RR
3943371|F|0-26:G>A-26:G>A	TGCAGATTCAGAGTGAGAACTGGAACGCGAAGTACCTTGGTCTGCCGAGATCGGAAGAGCGGTTCAGCA	2A	506344290	A	G	2A	2A2	147.073		JJ	JJ	RR	-	RR	JJ	JJ	RR	JJ	JJ	RR	-	JJ	RR	RR	RR	JJ	JJ	RR	JJ	JJ	JJ	JJ	JJ	JJ	RR	JJ	JJ	JJ	RR	JJ	RR	JJ	RR	JJ	JJ	JJ	JJ	JJ	RR
1201430|F|0-58:G>A-58:G>A	TGCAGAGCTTCGTCCGCGCTCGCGACCGCGTCCGCGTCCACCACCACGACCACGACGAGGACCGCCGCT	2A	464242031	G	A	2A	2A2	147.073		JJ	JJ	RR	-	RR	JJ	JJ	RR	-	JJ	RR	-	-	RR	RR	RR	-	JJ	RR	JJ	-	JJ	JJ	JJ	JJ	RR	JJ	JJ	JJ	RR	JJ	RR	JJ	-	JJ	JJ	JJ	JJ	JJ	RR
4991851|F|0-52:G>A-52:G>A	TGCAGCAGCGGCCAGTGGCGCCCCCGCTGCATCAAAGCGGCTGGTCCTTCGCGGCACCACAACGGCTCC	2A	463077630	G	A	2A	2A2	147.073		JJ	JJ	RR	-	RR	JJ	JJ	RR	JJ	JJ	-	JJ	JJ	RR	RR	RR	JJ	JJ	RR	JJ	-	JJ	JJ	JJ	JJ	RR	-	JJ	JJ	-	JJ	RR	JJ	RR	-	JJ	JJ	JJ	JJ	RR
1118289|F|0-37:A>C-37:A>C	TGCAGTCAACGTAGACAGACATAGCGGCCATCCATGGAAGCGAGCGGCTCCGAGATCGGAAGAGCGGTT	2A	448044804	C	A	2A	2A2	147.073		JJ	JJ	RR	-	RR	JJ	JJ	RR	JJ	JJ	RR	-	JJ	RR	RR	RR	JJ	JJ	RR	JJ	JJ	JJ	JJ	JJ	JJ	RR	JJ	JJ	JJ	RR	JJ	RR	JJ	RR	JJ	JJ	JJ	JJ	JJ	RR
1272276|F|0-14:G>A-14:G>A	TGCAGGAGCTCATCGCGCGCCGACCGTCCTAAGCTCCAATCCGCGACTCCCCTTGCCGAGATCGGAAGA	2A	443732552	G	A	2A	2A2	147.073		JJ	JJ	RR	-	RR	JJ	JJ	RR	JJ	JJ	RR	-	JJ	RR	RR	RR	JJ	JJ	RR	JJ	JJ	JJ	JJ	JJ	JJ	RR	JJ	JJ	JJ	-	JJ	RR	JJ	RR	JJ	JJ	JJ	JJ	JJ	RR
1097526|F|0-18:A>G-18:A>G	TGCAGCGAATCACGAGCGACCGCAGCGGCGAGTCGGCGACGGGCGGCGGTGGGAAAGTGCCGAGATCGG	2A	438678874	G	A	2A	2A2	147.073		JJ	JJ	RR	-	RR	JJ	JJ	RR	JJ	JJ	RR	-	JJ	RR	RR	RR	JJ	JJ	RR	JJ	JJ	JJ	JJ	-	JJ	RR	JJ	-	JJ	RR	JJ	RR	JJ	RR	JJ	-	JJ	JJ	JJ	RR
1128135|F|0-20:T>C-20:T>C	TGCAGTCTCCCTCCTGCCCGTGTCGCCGCCTTCACCTCGCCAGGAGACCGATGACCGCAACCTCCCCCC	2A	385386148	C	T	2A	2A2	147.073		JJ	JJ	RR	-	RR	JJ	JJ	RR	JJ	JJ	RR	-	JJ	RR	RR	RR	JJ	JJ	RR	JJ	JJ	JJ	JJ	JJ	JJ	RR	JJ	JJ	JJ	RR	JJ	RR	JJ	RR	JJ	JJ	JJ	JJ	JJ	RR
1863020|F|0-5:T>A-5:T>A	TGCAGTGAGAGGCAGCCAGGGGACGCAGAGGAGGACGGGAAGATGGGGAGGTCGAGGCCAGTGGTGCTA	2A	385385903	A	T	2A	2A2	147.073		JJ	JJ	RR	-	RR	JJ	JJ	RR	JJ	JJ	RR	-	JJ	RR	RR	RR	JJ	JJ	RR	JJ	JJ	JJ	JJ	-	JJ	RR	JJ	JJ	JJ	RR	JJ	RR	JJ	RR	JJ	JJ	JJ	JJ	-	RR
1085277|F|0-23:T>C-23:T>C	TGCAGCTCCGTGGCGGTGATGAATGTGCCGTGAAATCCGTGGCACGCGCCCCGAGATCGGAAGAGCGGT	2A	382611586	T	C	2A	2A2	147.073		JJ	JJ	RR	-	RR	JJ	JJ	RR	JJ	JJ	RR	JJ	JJ	RR	RR	RR	JJ	JJ	RR	JJ	JJ	JJ	JJ	JJ	JJ	RR	JJ	JJ	JJ	RR	JJ	RR	JJ	RR	JJ	JJ	JJ	JJ	JJ	RR
1241689|F|0-56:C>T-56:C>T	TGCAGCGGGCAGCGCCAGGGCGAGGAGGGGCCACGACAAGCTCCAGCCGTAGAGGGCGCAGCGCGCCCC	2A	381243905	T	C	2A	2A2	147.073		-	JJ	RR	-	RR	JJ	JJ	RR	JJ	JJ	RR	-	JJ	RR	RR	RR	JJ	JJ	RR	JJ	JJ	-	-	-	JJ	RR	JJ	JJ	-	RR	-	RR	JJ	RR	-	JJ	JJ	JJ	-	RR
1129829|F|0-65:T>C-65:T>C	TGCAGGCCACGCCCCGCGCCCGCCTGCGAGCGATGCTGCTCGCTGCTCTTGCTGCTACGTGTTGCTGCT	2A	357924491	C	T	2A	2A2	147.073		JJ	JJ	-	-	RR	JJ	JJ	RR	JJ	JJ	RR	RR	JJ	RR	RR	RR	JJ	JJ	-	-	JJ	JJ	JJ	JJ	JJ	RR	JJ	JJ	JJ	RR	JJ	-	-	RR	JJ	-	JJ	-	JJ	RR
4910995|F|0-38:T>C-38:T>C	TGCAGCCACCCGTCCGTGTGCCCGCCGCGGCATGGTCGTGCCCCTGGCCGCGTCCGAGATCGGAAGAGC	2A	357095996	T	C	2A	2A2	147.073		JJ	JJ	RR	-	RR	JJ	JJ	RR	JJ	JJ	RR	-	JJ	RR	RR	RR	JJ	JJ	RR	JJ	-	JJ	JJ	JJ	JJ	RR	JJ	JJ	JJ	RR	JJ	RR	JJ	RR	JJ	JJ	JJ	-	JJ	RR
4910002|F|0-65:T>A-65:T>A	TGCAGCAAGCGGGCGCGAGCAGCAATGGGGCGCAGCTAGAGCGCAGCCCTAGGCTACAACGGCCCTGGT	2A	279802959	A	T	2A	2A2	147.073		JJ	JJ	RR	-	RR	JJ	JJ	RR	JJ	JJ	RR	-	-	RR	RR	RR	JJ	JJ	RR	JJ	JJ	JJ	JJ	JJ	JJ	RR	JJ	JJ	JJ	RR	JJ	RR	JJ	RR	JJ	JJ	JJ	JJ	JJ	RR
4991905|F|0-42:T>G-42:T>G	TGCAGGCCATCATGTCGTTCCACCAGTGCGGTGGCAACGTCGTAGACATCGTCAACATCCCCATCCCAC	2A	206582584	G	T	2A	2A2	147.073		JJ	JJ	RR	-	RR	JJ	JJ	RR	JJ	JJ	RR	-	JJ	RR	RR	RR	JJ	JJ	RR	JJ	-	-	JJ	JJ	JJ	RR	JJ	JJ	JJ	RR	JJ	RR	JJ	RR	-	JJ	JJ	JJ	JJ	RR
2268563|F|0-30:A>G-30:A>G	TGCAGCCGCTGCTGCTTGCTGCGCCTGAAAATTGGCCACGTTGTTTGCTGCTGCTGCCTCCATCGCCGC	2A	203300190	G	A	2A	2A2	147.073		JJ	JJ	RR	-	RR	JJ	JJ	RR	JJ	JJ	RR	-	JJ	RR	RR	RR	JJ	JJ	RR	JJ	JJ	JJ	JJ	JJ	JJ	RR	JJ	-	JJ	RR	JJ	RR	JJ	RR	JJ	-	JJ	JJ	JJ	RR
2254633|F|0-14:C>T-14:C>T	TGCAGGAGAGGATTCTCTTTTGTTCGCAATTTCCACCATCGAATCTGGACTGGTTTGAAATTTTCCGCC	2A	200690214	T	C	2A	2A2	147.073		JJ	JJ	RR	-	RR	JJ	JJ	RR	JJ	JJ	RR	-	JJ	RR	RR	RR	JJ	JJ	RR	JJ	JJ	JJ	-	JJ	JJ	RR	JJ	JJ	-	-	-	RR	-	RR	-	-	JJ	JJ	JJ	RR
1129233|F|0-50:C>T-50:C>T	TGCAGCCCAGCCGATCCACCCTGTAGAACCGTATTCCCTCCCAAGTGACCCGCCTTCCGATCGGACGCA	2A	198744871	C	T	2A	2A2	147.073		JJ	JJ	RR	-	RR	JJ	JJ	RR	JJ	JJ	RR	-	-	RR	RR	RR	JJ	JJ	RR	JJ	JJ	JJ	JJ	JJ	JJ	RR	JJ	JJ	JJ	RR	JJ	RR	JJ	RR	JJ	JJ	JJ	JJ	JJ	RR
1093325|F|0-41:T>C-41:T>C	TGCAGGCCACCACGCGAGACTCAAAGGGACGGCGGTGGATGTAGAGTCAGCGATGCCGCGTCGCCCCGC	2A	196572574	T	C	2A	2A2	147.073		JJ	JJ	RR	-	RR	JJ	JJ	RR	JJ	JJ	RR	JJ	JJ	RR	RR	RR	JJ	JJ	RR	JJ	JJ	JJ	JJ	JJ	JJ	RR	JJ	JJ	JJ	RR	JJ	RR	JJ	RR	JJ	JJ	JJ	JJ	JJ	RR
4910884|F|0-17:G>T-17:G>T	TGCAGGGGCGGCGCTAGGCGATGGCCGAGATCGGAAGAGCGGTTCAGCAGGAATGCCGAGACCGATCTC	Unknown		T	G	2A	2A2	147.073		JJ	JJ	RR	-	RR	JJ	JJ	RR	JJ	JJ	RR	-	JJ	RR	RR	RR	JJ	JJ	RR	JJ	JJ	JJ	JJ	JJ	JJ	RR	JJ	JJ	JJ	RR	JJ	RR	JJ	RR	JJ	JJ	JJ	-	JJ	RR
3955958|F|0-26:A>C-26:A>C	TGCAGCCCAACTAGAAGGGATGTGGCATGTTCGTGCATGTTGGGCCGAGATCGGAAGAGCGGTTCAGCA	Unknown		A	C	2A	2A2	147.073		JJ	JJ	RR	-	RR	JJ	JJ	RR	JJ	JJ	RR	-	JJ	RR	RR	RR	JJ	JJ	RR	JJ	JJ	JJ	JJ	JJ	JJ	RR	JJ	JJ	JJ	RR	JJ	RR	JJ	RR	JJ	JJ	JJ	JJ	JJ	RR
1166630|F|0-40:C>T-40:C>T	TGCAGCGTGGATGCATGGGCGGACGGTGTGCAAGCGCGTGCGGGAGGAGAGCTCCGAGATCGGAAGAGC	2A	443134382	T	C	2A	2A2	147.073		JJ	JJ	RR	-	RR	JJ	JJ	RR	JJ	JJ	RR	-	JJ	RR	RR	RR	JJ	JJ	RR	JJ	-	JJ	JJ	JJ	JJ	RR	JJ	JJ	JJ	RR	-	RR	JJ	RR	JJ	-	JJ	JJ	JJ	RR
4993093|F|0-35:A>G-35:A>G	TGCAGTCGGGGCTCCCCCTCGACGACCGCCCAGAGAGCGCCCGCTCGCCGTCCCCTGAGCCAATATACG	2B	429686242	A	G	2A	2A2	147.073		JJ	JJ	RR	-	RR	JJ	JJ	RR	JJ	JJ	RR	-	JJ	RR	RR	RR	-	-	RR	JJ	JJ	JJ	JJ	JJ	JJ	RR	JJ	JJ	-	RR	JJ	RR	JJ	RR	JJ	JJ	JJ	-	JJ	RR
1083971|F|0-18:C>T-18:C>T	TGCAGTTATTTATATTTCCACTAGTGTGTGTACTCTTTTGTGGCAATTATTTTCTGCTTCCTTTAAGCA	2A	419251476	T	C	2A	2A2	147.073		JJ	JJ	RR	-	RR	JJ	JJ	RR	JJ	JJ	RR	RR	JJ	RR	RR	RR	JJ	JJ	RR	JJ	JJ	-	JJ	JJ	JJ	RR	JJ	-	JJ	RR	JJ	RR	JJ	RR	JJ	-	JJ	JJ	JJ	-
1219210|F|0-65:A>G-65:A>G	TGCAGCAGCAGCATGATGAGGCGAAGATGGTGAGGAGTTGTGAGAGGACAGAGCTGTAGCGGCGCATGG	2A	389311205	A	G	2A	2A2	147.073		JJ	JJ	RR	-	RR	JJ	JJ	RR	JJ	JJ	RR	-	JJ	RR	RR	-	JJ	JJ	RR	JJ	JJ	JJ	JJ	JJ	JJ	RR	JJ	JJ	JJ	RR	-	RR	JJ	RR	JJ	JJ	JJ	JJ	JJ	RR
1059865|F|0-64:C>G-64:C>G	TGCAGGCAGTCAAGGCAAATTAAGGCTACAGAAGATTTGCGGTGAATCTCAATGCCACCAAGCACGGAT	2A	304090971	C	G	2A	2A2	147.073		JJ	JJ	RR	-	RR	JJ	JJ	RR	JJ	-	RR	RR	JJ	-	RR	-	JJ	JJ	RR	-	JJ	JJ	JJ	JJ	-	RR	JJ	JJ	JJ	RR	JJ	-	JJ	RR	-	-	JJ	-	JJ	RR
1094469|F|0-65:A>C-65:A>C	TGCAGCGGACACGGCGCCCTCACCAATCATCTCTACGGCCAGCGGCGCACGCGCACGTTCTGGTAACTC	2A	511863583	A	C	2A	2A2	147.073		JJ	JJ	RR	JJ	RR	JJ	JJ	RR	JJ	JJ	-	-	JJ	RR	RR	RR	JJ	JJ	-	JJ	JJ	JJ	JJ	JJ	JJ	-	JJ	JJ	-	RR	JJ	RR	JJ	RR	JJ	JJ	JJ	-	JJ	RR
1083810|F|0-33:A>G-33:A>G	TGCAGGCCGGTTGACTGGATCATCCACTTTACAAGCCTGGTATTGATTTGCACGAATAAAATTGACCGA	2A	395903183	A	G	2A	2A2	147.073		JJ	JJ	RR	-	RR	JJ	JJ	RR	JJ	JJ	-	-	JJ	RR	RR	-	JJ	JJ	RR	JJ	JJ	-	JJ	JJ	JJ	RR	JJ	JJ	JJ	-	JJ	RR	JJ	-	-	JJ	JJ	JJ	JJ	RR
2252454|F|0-39:A>G-39:A>G	TGCAGTGTTGTGTTCGATTCCTAGCTATCATGCCCTGCTATTTTTTTGCAAATTATCACCTTGTATTTG	2A	388456022	G	A	2A	2A2	147.073		JJ	JJ	RR	-	RR	JJ	JJ	RR	JJ	JJ	RR	-	JJ	RR	RR	RR	JJ	JJ	RR	JJ	JJ	JJ	JJ	JJ	JJ	RR	JJ	JJ	JJ	RR	JJ	RR	JJ	RR	JJ	JJ	JJ	-	JJ	RR
1227997|F|0-8:T>C-8:T>C	TGCAGGGCTAGAGTTCACGGGTGCGAGGTAGGGCAGCGCCCTGCTGGCTCCAGGGGGCACGCAGCCATG	2A	382914849	C	T	2A	2A2	147.073		JJ	JJ	RR	-	RR	JJ	JJ	RR	JJ	JJ	RR	RR	JJ	RR	RR	RR	JJ	JJ	RR	-	JJ	JJ	JJ	JJ	JJ	RR	JJ	JJ	JJ	RR	JJ	RR	JJ	-	JJ	JJ	-	-	JJ	RR
1277573|F|0-43:T>G-43:T>G	TGCAGCCAAAGAAGCTCTGTTTTCTGGCCACCGACTTGCGATATGGGTTAGAGGAGAAGCCTCCTGCTG	2A	285090276	G	T	2A	2A2	147.073		JJ	JJ	RR	-	RR	JJ	JJ	-	JJ	JJ	-	-	JJ	RR	RR	-	JJ	JJ	RR	JJ	JJ	JJ	JJ	-	JJ	RR	JJ	-	JJ	RR	-	RR	JJ	RR	JJ	JJ	-	JJ	JJ	RR
1090149|F|0-26:A>G-26:A>G	TGCAGGAAACCGAAGAATGCCTGTCTATCTAGAAACCCGCTCACCCACCCATCTTCATCAGAGTCACGG	2A	442027052	G	A	2A	2A2	147.073		JJ	JJ	RR	-	RR	JJ	JJ	RR	JJ	JJ	RR	-	JJ	RR	-	-	JJ	-	RR	JJ	JJ	JJ	JJ	JJ	-	RR	-	JJ	JJ	RR	JJ	RR	JJ	RR	JJ	-	JJ	JJ	-	RR
2283976|F|0-36:C>T-36:C>T	TGCAGCCTGCCGGCCTACCCCCTGCTTCGTCATCTACAGCCACCTCGCCGTGGCCTCTCCGAGCTCTGC	2A	392407407	C	T	2A	2A2	147.073		JJ	JJ	RR	JJ	RR	JJ	JJ	RR	JJ	JJ	RR	-	-	RR	RR	RR	JJ	JJ	RR	JJ	JJ	JJ	JJ	JJ	JJ	RR	JJ	JJ	JJ	RR	JJ	RR	JJ	RR	JJ	JJ	JJ	JJ	JJ	RR
1080871|F|0-41:C>T-41:C>T	TGCAGCACAGTCGTTTGATTACCTGTCGTCTACACATCGTGCGTGTGAATATCGTGTGTAGAGTTCCCC	2A	387011507	C	T	2A	2A2	147.073		JJ	JJ	RR	-	RR	JJ	JJ	RR	JJ	JJ	RR	RR	JJ	RR	RR	RR	JJ	JJ	RR	-	JJ	JJ	JJ	JJ	JJ	RR	JJ	JJ	JJ	RR	JJ	RR	JJ	RR	JJ	JJ	JJ	JJ	JJ	RR
4005851|F|0-45:G>C-45:G>C	TGCAGCCTGCCGGCCTACCCCCTGCTTCGTCATCTATAGCCACCTGGCCGTGGCCTCTCCGAGCTCTAC	2A	385508810	G	C	2A	2A2	147.073		JJ	JJ	RR	JJ	RR	JJ	JJ	RR	JJ	JJ	RR	-	JJ	RR	RR	RR	JJ	-	RR	-	JJ	JJ	JJ	JJ	JJ	RR	JJ	JJ	-	RR	JJ	RR	JJ	RR	JJ	JJ	JJ	JJ	-	RR
4910264|F|0-55:G>A-55:G>A	TGCAGGGGAGTGGGGAGTGGGGAACTGTGGGACTACTACTTCTAGCTACCACGGTGTGGATATTCTTCA	2A	508176667	A	G	2A	2A2	148.779		JJ	JJ	RR	RR	RR	JJ	JJ	RR	JJ	JJ	RR	RR	-	RR	RR	RR	JJ	JJ	-	JJ	JJ	JJ	JJ	JJ	-	-	-	JJ	JJ	-	-	RR	JJ	-	JJ	JJ	JJ	-	JJ	RR
5411515|F|0-12:G>A-12:G>A	TGCAGCAACGACGGCGCTGCTGATCAGGACGCCGTAGTGGCGGCTCCGTGGCCTCCTGATTGATTTGAT	2A	454997835	A	G	2A	2A2	148.779		JJ	JJ	RR	RR	RR	JJ	JJ	RR	JJ	JJ	RR	-	JJ	RR	RR	RR	JJ	JJ	RR	JJ	JJ	-	JJ	JJ	JJ	RR	JJ	JJ	JJ	RR	JJ	-	JJ	-	JJ	JJ	-	JJ	JJ	RR
1204947|F|0-51:C>T-51:C>T	TGCAGACAATTTAAACGGCTATACCGAAAGAAGAGACGCATGCTTATTTATCAGCTTGATTGCAATTGG	2A	283971130	C	T	2A	2A2	148.779		JJ	JJ	-	RR	RR	JJ	JJ	RR	-	JJ	RR	RR	JJ	RR	RR	RR	JJ	JJ	RR	JJ	JJ	-	JJ	JJ	JJ	RR	-	JJ	JJ	RR	JJ	RR	JJ	RR	JJ	-	JJ	JJ	-	RR
1147342|F|0-38:T>C-38:T>C	TGCAGTCTGTGTCTGCATAGATCTCGCACCAAAAAGTTTTTGCATCTTGCACTTGGAATCCAGCTCACT	2A	419453477	T	C	2A	2A2	148.779		JJ	JJ	RR	RR	RR	JJ	JJ	RR	JJ	JJ	RR	RR	JJ	RR	RR	-	-	JJ	RR	JJ	JJ	JJ	JJ	JJ	JJ	RR	-	-	JJ	RR	JJ	RR	JJ	RR	JJ	JJ	JJ	-	JJ	RR
985267|F|0-12:C>G-12:C>G	TGCAGCCGTCATCGGATGGATGCGTGGAGGCGGAGGTTCCGATCAACAAGAGGAAATCCGATTTGGTGG	2A	464147425	C	G	2A	2A2	150.16		JJ	JJ	RR	RR	RR	JJ	JJ	RR	-	JJ	RR	-	JJ	RR	-	RR	JJ	JJ	RR	JJ	JJ	-	JJ	-	JJ	RR	JJ	JJ	JJ	RR	-	RR	JJ	RR	JJ	JJ	JJ	JJ	JJ	RR
4992892|F|0-67:T>C-67:T>C	TGCAGTAGTCGAGGTCGTCGACCACATCGTCGGCTTCGTAGAGCAAGTCCTTGAGGCGAGCGAGAGATT	2A	714121964	T	C	2A	2A3	0		JJ	JJ	RR	JJ	RR	JJ	JJ	RR	JJ	JJ	RR	JJ	JJ	JJ	RR	RR	RR	RR	JJ	JJ	JJ	RR	JJ	-	RR	RR	JJ	RR	JJ	RR	-	RR	JJ	JJ	RR	-	JJ	JJ	JJ	RR
1008736|F|0-8:T>C-8:T>C	TGCAGCAGTGCGATGTGGAAGAACTTGCTGTTTACCGACGTGATGTCGCGCACCACCGTGTTCTGGTTG	2A	716072214	T	C	2A	2A3	1e-06		-	JJ	RR	JJ	RR	JJ	JJ	RR	JJ	JJ	RR	JJ	JJ	-	RR	RR	RR	RR	JJ	JJ	-	RR	JJ	-	RR	RR	JJ	-	JJ	RR	-	-	JJ	JJ	-	JJ	JJ	-	JJ	RR
4992244|F|0-20:A>T-20:A>T	TGCAGAGCGGTGGCGGTACTAGCTGCGCGCAGGGCTGGCTCGCCATGCGTGCGCCTCTGAGCGTGGTGA	2A	711943678	A	T	2A	2A3	2e-06		JJ	JJ	RR	JJ	RR	JJ	JJ	RR	JJ	JJ	RR	JJ	JJ	JJ	RR	RR	RR	RR	JJ	JJ	JJ	RR	JJ	-	RR	RR	JJ	RR	JJ	RR	-	RR	JJ	JJ	RR	JJ	JJ	JJ	JJ	RR
1022408|F|0-13:G>A-13:G>A	TGCAGTGATTTATGTGAAGCTCTGTAGGCGCCGCCGAACTCCCCCACCTTTTCGTTCCACAAAGCATCG	2D	571874602	A	G	2A	2A3	3e-06		JJ	JJ	RR	JJ	RR	JJ	JJ	RR	JJ	JJ	RR	JJ	JJ	JJ	RR	RR	RR	RR	JJ	JJ	JJ	RR	JJ	JJ	RR	RR	JJ	RR	JJ	RR	-	RR	JJ	JJ	RR	JJ	-	JJ	JJ	RR
1144114|F|0-59:A>G-59:A>G	TGCAGTGTGGCTGCATCGTAGTCACCGTCACTGCACGGTGGCAGTGAATCCGTGTAGACATAGTGAAGA	2A	719127048	A	G	2A	2A3	3.46879		JJ	JJ	RR	JJ	RR	JJ	JJ	RR	JJ	JJ	RR	JJ	JJ	JJ	RR	RR	RR	RR	JJ	JJ	JJ	RR	JJ	JJ	RR	RR	JJ	RR	-	RR	RR	RR	JJ	JJ	RR	JJ	JJ	-	JJ	RR
1124911|F|0-11:T>C-11:T>C	TGCAGTTTTATTGTGTTATTATGGCCAATCCCTTCCCCGCCAGGGATGCTTCATCGCACCATCAGTAGG	2A	715916322	C	T	2A	2A3	3.46879		JJ	JJ	RR	JJ	RR	JJ	JJ	RR	JJ	JJ	RR	JJ	JJ	JJ	RR	RR	RR	RR	JJ	JJ	JJ	RR	JJ	-	RR	RR	JJ	RR	JJ	RR	JJ	-	JJ	JJ	-	-	JJ	JJ	JJ	RR
2256631|F|0-14:C>T-14:C>T	TGCAGAAGTTAGCACTTCGAATTTGGGACACAAGTTCGGTGTTTTGAGCATGTCTGTCAACTGGAGCAT	2A	715713654	T	C	2A	2A3	3.46879		JJ	JJ	RR	JJ	RR	JJ	JJ	RR	JJ	JJ	RR	JJ	JJ	JJ	RR	RR	RR	RR	JJ	JJ	JJ	RR	JJ	-	RR	RR	JJ	RR	JJ	-	-	RR	JJ	JJ	RR	JJ	JJ	JJ	JJ	RR
1241593|F|0-21:A>C-21:A>C	TGCAGCAGTACGCCTCCACCCAAAACGTTTCACATGCGCTCCAGGTCCAAGCATGCCACCTTCACGTGG	2A	713875944	C	A	2A	2A3	3.46879		JJ	JJ	RR	JJ	RR	JJ	JJ	RR	JJ	JJ	RR	JJ	JJ	JJ	RR	RR	RR	RR	JJ	JJ	JJ	RR	JJ	JJ	RR	RR	JJ	RR	JJ	RR	-	RR	JJ	JJ	RR	JJ	JJ	JJ	JJ	RR
3064761|F|0-20:G>A-20:G>A	TGCAGCGAGGAGATGGCGGTGTCCGTGGCTGCCGCGCCGAGATCGGAAGAGCGGTTCAGCAGGAATGCC	Unknown		A	G	2A	2A3	3.46879		JJ	JJ	RR	JJ	RR	JJ	JJ	RR	JJ	JJ	RR	JJ	JJ	JJ	RR	RR	RR	RR	-	JJ	JJ	RR	JJ	JJ	-	RR	JJ	RR	-	-	JJ	RR	JJ	-	RR	JJ	JJ	JJ	-	-
1132239|F|0-62:A>G-62:A>G	TGCAGCAAGAACTCCATCCCAACAAATCTCCGCCTGGTTTTGCTCCACCGCAGATCTGCACAAGCGACA	2A	715298275	A	G	2A	2A3	3.46879		JJ	JJ	RR	JJ	RR	JJ	JJ	RR	JJ	JJ	RR	JJ	JJ	JJ	RR	RR	RR	-	JJ	JJ	-	-	JJ	-	RR	RR	-	-	JJ	RR	RR	RR	JJ	JJ	RR	JJ	JJ	JJ	JJ	RR
4909486|F|0-43:T>C-43:T>C	TGCAGGGCAGCCAGGCCATCCCCTTCCTCGAGTCGCTCGTCGTTGCCGACGTCGCCGCCCTCAAGGACG	2A	715734206	C	T	2A	2A3	3.4688		JJ	JJ	RR	JJ	RR	JJ	JJ	RR	JJ	JJ	-	JJ	JJ	JJ	RR	-	RR	RR	JJ	JJ	JJ	RR	JJ	JJ	RR	RR	JJ	RR	JJ	RR	-	RR	JJ	JJ	RR	JJ	JJ	JJ	JJ	RR
2248858|F|0-45:C>T-45:C>T	TGCAGAACAAGTAAACACAAGACTGTCAACTAAATCGACACTTCGCTTCAGAAAATAAAACAACCGAGA	2A	715227620	T	C	2A	2A3	3.4688		JJ	JJ	RR	JJ	RR	JJ	JJ	RR	JJ	JJ	RR	JJ	JJ	JJ	RR	RR	RR	RR	JJ	JJ	JJ	RR	JJ	JJ	RR	RR	JJ	RR	JJ	RR	-	-	JJ	JJ	RR	JJ	JJ	JJ	JJ	RR
1093211|F|0-19:T>C-19:T>C	TGCAGAAGCGAATCATAGATCAGCCAATCCATGCACCATTACAGTGCAGCACATCATCTCCGACTCTCA	2A	713874954	C	T	2A	2A3	3.4688		JJ	JJ	RR	JJ	RR	JJ	JJ	RR	JJ	JJ	RR	JJ	JJ	JJ	RR	RR	RR	RR	JJ	JJ	-	RR	JJ	JJ	RR	RR	JJ	RR	JJ	RR	RR	RR	JJ	JJ	RR	JJ	JJ	JJ	JJ	RR
3064381|F|0-17:T>C-17:T>C	TGCAGAAAAGGTACACGTACGTTCGTCAAGACCAGCAGTCCTATTCCGAGATCGGAAGAGCGGTTCAGC	2A	713480270	C	T	2A	2A3	3.4688		JJ	JJ	RR	JJ	RR	JJ	JJ	RR	JJ	JJ	RR	JJ	JJ	JJ	RR	RR	RR	RR	JJ	JJ	JJ	RR	JJ	JJ	RR	RR	JJ	RR	JJ	RR	RR	RR	JJ	JJ	RR	JJ	JJ	JJ	JJ	RR
1094537|F|0-15:C>G-15:C>G	TGCAGCGAGAGCATGCTGCGCAACAACCCATTGGCTACTGTCCCCGACGACCCCGACGCGCTCGTTTCC	2A	712926889	C	G	2A	2A3	3.4688		JJ	JJ	RR	JJ	RR	JJ	JJ	RR	JJ	JJ	RR	JJ	-	JJ	RR	RR	RR	RR	JJ	JJ	JJ	RR	JJ	JJ	RR	RR	JJ	RR	JJ	RR	-	RR	JJ	JJ	RR	JJ	JJ	JJ	JJ	RR
3027616|F|0-6:A>C-6:A>C	TGCAGTAAGGAACTGGCCGCAGAGCTTCCTCATAGCCGCCCGAGATCGGAAGAGCGGTTCAGCAGGAAT	Unknown		C	A	2A	2A3	3.4688		JJ	JJ	RR	JJ	RR	JJ	JJ	RR	JJ	JJ	RR	JJ	JJ	JJ	RR	RR	RR	RR	JJ	JJ	JJ	RR	JJ	JJ	RR	RR	JJ	RR	JJ	RR	-	RR	JJ	JJ	RR	JJ	JJ	JJ	JJ	RR
1132784|F|0-62:A>G-62:A>G	TGCAGCCGCTGCGCCTCGCCTAGCATCACCTTGAGCGCTGCCAGCGCGCGCTTGACTGGCTCAACGTCG	2A	719801772	A	G	2A	2A3	7.64981		-	RR	RR	JJ	RR	JJ	JJ	RR	JJ	JJ	RR	JJ	JJ	JJ	RR	RR	RR	RR	JJ	JJ	JJ	RR	JJ	JJ	RR	RR	JJ	RR	JJ	RR	RR	RR	JJ	JJ	RR	JJ	JJ	JJ	JJ	RR
1132784|F|0-17:G>A-17:G>A	TGCAGCCGCTGCGCCTCGCCTAGCATCACCTTGAGCGCTGCCAGCGCGCGCTTGACTGGCTCGACGTCG	2B	703584927	A	G	2A	2A3	7.64981		-	RR	RR	JJ	RR	JJ	JJ	RR	JJ	JJ	RR	JJ	-	JJ	-	RR	RR	RR	JJ	JJ	JJ	RR	JJ	JJ	RR	RR	JJ	RR	JJ	RR	-	RR	JJ	JJ	RR	JJ	JJ	JJ	JJ	RR
3064509|F|0-21:C>T-21:C>T	TGCAGCCCAGGGAATGCAGGGCGCGTCGCCGCTCTGGAACTCGCCGAGATCGGAAGAGCGGTTCAGCAG	Unknown		T	C	2A	2A3	7.64981		JJ	RR	RR	JJ	RR	JJ	JJ	RR	JJ	JJ	RR	JJ	JJ	JJ	RR	RR	RR	RR	JJ	JJ	JJ	RR	JJ	JJ	RR	RR	JJ	RR	JJ	RR	-	RR	JJ	JJ	RR	JJ	JJ	JJ	JJ	RR
999939|F|0-38:A>G-38:A>G	TGCAGCAGGAACCAATAACTGATGGTTTCTATTGATGGACATTGGAATAAGTTCAGAAATAATACTACC	2A	720797852	G	A	2A	2A3	10.8643		JJ	RR	RR	JJ	RR	JJ	JJ	RR	JJ	JJ	RR	JJ	JJ	JJ	RR	RR	RR	RR	JJ	JJ	JJ	RR	JJ	-	RR	RR	JJ	RR	JJ	RR	-	RR	JJ	JJ	RR	JJ	JJ	JJ	JJ	RR
1097075|F|0-27:T>C-27:T>C	TGCAGCACCCCGCCGAGGGCGCCGACGTTTGCCCCGTCGCGTAGGACATGCACGGCGCGACGGCGGACG	2A	720436717	T	C	2A	2A3	10.8643		JJ	RR	RR	JJ	RR	JJ	JJ	RR	JJ	JJ	RR	JJ	JJ	JJ	RR	RR	RR	RR	JJ	JJ	JJ	RR	JJ	JJ	RR	RR	JJ	RR	JJ	RR	-	RR	JJ	JJ	RR	JJ	JJ	JJ	JJ	-
1053641|F|0-64:T>C-64:T>C	TGCAGATTGCGGTTACGGATTGAAGGCGGCGACACATCCTACCGTCCACGACAAAAGACGCCCATACAT	2A	720898075	T	C	2A	2A3	10.8643		JJ	RR	RR	JJ	RR	JJ	JJ	RR	JJ	JJ	RR	JJ	JJ	JJ	RR	RR	RR	RR	JJ	JJ	JJ	RR	JJ	JJ	RR	RR	JJ	RR	JJ	RR	-	RR	JJ	JJ	RR	JJ	JJ	JJ	JJ	RR
4439692|F|0-5:A>C-5:A>C	TGCAGAGGCCTCCTGGACACTCCGAGATCGGAAGAGCGGTTCAGCAGGAATGCCGAGACCGATCTCGTA	Unknown		C	A	2A	2A3	13.3219		JJ	RR	RR	JJ	RR	JJ	JJ	RR	JJ	JJ	RR	JJ	JJ	JJ	RR	RR	RR	RR	JJ	JJ	JJ	RR	JJ	JJ	RR	RR	JJ	RR	JJ	RR	-	RR	JJ	JJ	RR	JJ	JJ	JJ	JJ	RR
5324813|F|0-20:T>C-20:T>C	TGCAGGTTGGTCCATACATGTATTATTGCACATCCATGAGCACCCCCCGTGCTCCTCTGACTTCCACAT	2A	723559856	T	C	2A	2A3	13.3219		JJ	RR	RR	-	RR	JJ	JJ	RR	JJ	JJ	RR	-	-	-	RR	RR	RR	-	JJ	JJ	JJ	RR	JJ	JJ	-	RR	JJ	RR	JJ	RR	-	RR	JJ	-	RR	-	-	JJ	-	RR
39623119|F|0-18:T>C-18:T>C	TGCAGTACTCGACGGTACTGCCCTCGCCGTGTTTACTCTTTTTTCTACCGCCGTTCGCACTTTGCTCTT	2A	723397873	C	T	2A	2A3	13.3219		JJ	RR	RR	JJ	RR	JJ	JJ	RR	-	JJ	RR	JJ	JJ	JJ	RR	RR	RR	-	JJ	JJ	JJ	RR	JJ	-	RR	RR	JJ	RR	-	-	-	-	JJ	JJ	-	JJ	JJ	JJ	JJ	RR
1034710|F|0-33:G>A-33:G>A	TGCAGCCTCGGCCCTTGGCCCTTCTTGCGTTTTGGGCTTGACGTGAGTTTAGCCCATGCACTAATGGCC	6A	563398425	A	G	2A	2A3	13.3219		-	RR	RR	JJ	RR	JJ	JJ	RR	JJ	JJ	RR	JJ	JJ	JJ	RR	RR	RR	RR	JJ	JJ	JJ	RR	JJ	JJ	RR	RR	JJ	RR	-	RR	-	RR	JJ	JJ	RR	JJ	JJ	JJ	JJ	RR
986459|F|0-60:A>G-60:A>G	TGCAGAGTAGTGATCATCGGCGATATGGCGTCGGCAGCAGGCGATGGGACGAGGAGGAGGAAGACGGCG	2A	722502898	G	A	2A	2A3	15.5021		JJ	RR	RR	JJ	RR	JJ	JJ	RR	JJ	JJ	RR	JJ	JJ	JJ	RR	RR	RR	RR	JJ	JJ	JJ	RR	JJ	JJ	RR	RR	JJ	RR	JJ	RR	-	RR	JJ	JJ	RR	JJ	JJ	JJ	JJ	RR
2256686|F|0-10:C>A-10:C>A	TGCAGGAAAACCGTCGAGAAACGGAGAGAGAGAAAATTAGCAGTGACTGCCGCTGGTTTGGGGCAGCTT	2A	733341632	A	C	2A	2A3	32.3189		JJ	RR	RR	JJ	JJ	JJ	RR	RR	JJ	JJ	RR	RR	JJ	JJ	RR	RR	RR	RR	JJ	JJ	JJ	-	JJ	-	JJ	RR	JJ	RR	JJ	RR	-	RR	JJ	JJ	RR	JJ	JJ	JJ	JJ	RR
2266505|F|0-34:A>G-34:A>G	TGCAGCGATCAGGGCCGCGAGATTGGGTGTCGCCAACTGGCCGCCCCGTCGGTTCGAGCTCCGATCCAC	2A	738241844	G	A	2A	2A3	39.9035		RR	RR	RR	JJ	JJ	JJ	RR	RR	JJ	JJ	RR	-	JJ	-	RR	RR	RR	RR	JJ	JJ	JJ	-	JJ	JJ	JJ	RR	JJ	RR	RR	RR	RR	-	JJ	JJ	RR	JJ	JJ	JJ	-	RR
3222539|F|0-33:G>C-33:G>C	TGCAGAGAGCGCGAGTCGAAGCCTTTGCCTGGCGCCGAGATCGGAAGAGCGGTTCAGCAGGAATGCCGA	2A	739331626	C	G	2A	2A3	48.0063		RR	RR	RR	JJ	JJ	JJ	RR	RR	JJ	JJ	RR	JJ	JJ	JJ	RR	RR	RR	RR	JJ	JJ	JJ	RR	JJ	JJ	JJ	RR	JJ	RR	RR	RR	-	RR	JJ	JJ	RR	JJ	RR	JJ	JJ	RR
1008748|F|0-35:A>C-35:A>C	TGCAGCAGGCCGCAGCCCATCCTGCCCCTCCACATAGCAAGAGGTCAACCCATGCATGCATGCGTCCGC	2A	744400865	A	C	2A	2A3	61.1144		RR	JJ	RR	JJ	JJ	-	RR	RR	JJ	JJ	RR	JJ	JJ	JJ	JJ	RR	RR	RR	JJ	JJ	JJ	JJ	JJ	JJ	-	RR	JJ	RR	-	RR	JJ	RR	RR	JJ	RR	JJ	JJ	JJ	JJ	RR
1068421|F|0-68:T>C-68:T>C	TGCAGTGTTTTGTCTCCCTGTAAGTGCAGTTCCGTTCAATCAAACTCTGTCCATGCTAGCTGCGTGTTT	2A	746615266	C	T	2A	2A3	67.2368		RR	JJ	RR	JJ	JJ	-	RR	-	JJ	JJ	RR	JJ	JJ	JJ	RR	-	RR	RR	JJ	JJ	JJ	JJ	JJ	JJ	JJ	RR	JJ	-	RR	RR	JJ	RR	RR	JJ	RR	JJ	RR	JJ	JJ	RR
4993789|F|0-5:C>A-5:C>A	TGCAGCAGGACACGGCGGCCCCTTTCGGCGGGGACGGGTGGCCGAGATCGGAAGAGCGGTTCAGCAGGA	2A	746748361	C	A	2A	2A3	67.2368		RR	JJ	RR	JJ	JJ	-	RR	RR	JJ	JJ	RR	JJ	JJ	JJ	RR	-	RR	RR	JJ	JJ	JJ	JJ	JJ	JJ	JJ	RR	JJ	RR	-	RR	JJ	RR	RR	JJ	RR	JJ	JJ	JJ	JJ	RR
2349894|F|0-6:C>T-6:C>T	TGCAGCCCCCGCAGTGCCGCGAGGCCCGGCGCCGGCGGCACCGTGCCCTCGATGTCGTTGCCGCTGAGG	2A	748267547	C	T	2A	2A3	69.3128		-	JJ	RR	JJ	JJ	-	RR	RR	JJ	JJ	RR	JJ	JJ	JJ	RR	-	RR	RR	JJ	JJ	JJ	JJ	JJ	JJ	JJ	RR	JJ	RR	JJ	RR	JJ	RR	JJ	JJ	RR	JJ	JJ	JJ	JJ	RR
4910710|F|0-36:T>C-36:T>C	TGCAGGCTTACAAGCGCCGCCTCGACGCCGCGGAGATGGTCGACCCAGCGAAGCGCCGAGATCGGAAGA	2A	747296299	C	T	2A	2A3	71.341		RR	JJ	RR	JJ	JJ	-	RR	RR	JJ	JJ	-	JJ	JJ	JJ	RR	JJ	RR	RR	JJ	JJ	JJ	JJ	JJ	JJ	JJ	RR	JJ	RR	JJ	RR	JJ	RR	JJ	JJ	RR	JJ	JJ	JJ	JJ	RR
2255667|F|0-5:T>C-5:T>C	TGCAGTTCTCCCTCAACAAGGTCGAGGAGGTCAGTCGCCCACGCTTCCTTCCGATCCCCCATTCCGAGA	2A	748308470	T	C	2A	2A3	71.341		RR	JJ	RR	JJ	JJ	-	RR	RR	JJ	JJ	RR	JJ	JJ	JJ	RR	-	RR	RR	JJ	JJ	JJ	JJ	JJ	JJ	JJ	RR	JJ	RR	RR	RR	JJ	-	JJ	JJ	RR	JJ	JJ	JJ	JJ	RR
1063107|F|0-55:C>G-55:C>G	TGCAGATAGGACATTCTAAAACGTTTCCAACATGGTGATTAGCTAGTACAGAGAACGTATCTCCACACG	2A	748388647	C	G	2A	2A3	73.6335		RR	RR	RR	-	JJ	RR	RR	RR	JJ	JJ	RR	JJ	-	JJ	RR	-	RR	RR	-	JJ	JJ	-	JJ	JJ	JJ	RR	JJ	-	-	-	JJ	RR	JJ	JJ	RR	JJ	JJ	-	JJ	RR
3956868|F|0-14:T>C-14:T>C	TGCAGGTTCCGCCGTTTGTACCCGACGAGGCGCCGCGACGGCCGAGATCGGAAGAGCGGTTCAGCAGGA	2A	748514901	C	T	2A	2A3	73.6335		RR	RR	RR	JJ	JJ	-	RR	RR	JJ	JJ	RR	JJ	JJ	JJ	RR	-	RR	RR	JJ	JJ	JJ	JJ	JJ	JJ	JJ	RR	JJ	RR	RR	RR	JJ	RR	JJ	JJ	RR	JJ	JJ	JJ	JJ	RR
1099300|F|0-24:T>A-24:T>A	TGCAGCAGTTTTGTGTTCATGGATTTAGTCGCATGGTTGTACCCACACTAGGTTTATGCACGCAAGCAT	Unknown		T	A	2A	2A3	73.6335		RR	RR	RR	JJ	JJ	-	RR	RR	JJ	JJ	RR	JJ	JJ	JJ	RR	RR	RR	RR	JJ	JJ	JJ	JJ	JJ	JJ	JJ	RR	JJ	RR	-	RR	JJ	RR	JJ	JJ	RR	JJ	JJ	JJ	JJ	RR
4988909|F|0-25:A>G-25:A>G	TGCAGTCCCCATGCCGCCTCCGCACAGAGCTCTTCTGCATCCAGTTCCTGGGCCGCCGCCTTCAGCACC	2A	751613187	G	A	2A	2A3	79.7844		RR	RR	RR	JJ	JJ	-	RR	RR	JJ	RR	-	JJ	JJ	JJ	RR	-	RR	RR	JJ	JJ	-	JJ	JJ	JJ	JJ	RR	JJ	RR	RR	RR	JJ	RR	JJ	JJ	RR	JJ	JJ	-	JJ	RR
1133336|F|0-57:C>A-57:C>A	TGCAGTGCACTAGTCACCCCCAGTTCCTCATTCCAAATACAGATGAGGTTATGTATACCCAAGCAACAC	2A	750987756	C	A	2A	2A3	79.7844		RR	RR	RR	JJ	JJ	-	RR	RR	JJ	RR	RR	JJ	JJ	JJ	RR	RR	RR	-	JJ	-	JJ	JJ	JJ	JJ	JJ	RR	JJ	RR	RR	RR	JJ	RR	JJ	JJ	-	JJ	JJ	JJ	JJ	RR
1132568|F|0-11:C>T-11:C>T	TGCAGCCCTGGCCAGGGTCGCCGACGCGCGGTGGGGCGCTGGACGGCCTGGCCTCGTCCTCGTCGCTGT	3D	600337506	C	T	2A	2A3	79.7844		RR	RR	-	JJ	JJ	-	RR	RR	JJ	RR	RR	JJ	JJ	JJ	RR	JJ	RR	RR	JJ	JJ	JJ	JJ	JJ	JJ	-	RR	JJ	RR	-	RR	JJ	RR	JJ	JJ	RR	JJ	JJ	JJ	JJ	-
3064389|F|0-28:G>C-28:G>C	TGCAGAAGGTTGTGCTCAAGCTGGACGTGCACGACGACAGGCACAAGGCCAAGGCGCTCAAGGCCGTTG	2A	755890142	G	C	2A	2A3	82.4799		RR	-	RR	RR	JJ	JJ	RR	RR	JJ	RR	RR	-	-	JJ	RR	RR	RR	-	JJ	JJ	-	-	JJ	JJ	-	RR	JJ	RR	RR	RR	-	RR	JJ	-	-	-	JJ	JJ	-	RR
5411270|F|0-9:C>G-9:C>G	TGCAGCTTACGAACCAGGGCCGAGATCGGAAGAGCGGTTCAGCAGGAATGCCGAGACCGATCTCGTATG	Unknown		G	C	2A	2A3	82.4799		RR	RR	RR	RR	JJ	-	RR	RR	JJ	RR	RR	JJ	-	JJ	RR	-	RR	RR	JJ	JJ	JJ	JJ	JJ	JJ	JJ	RR	JJ	RR	-	RR	JJ	RR	JJ	JJ	RR	JJ	JJ	-	-	RR
2261752|F|0-45:G>A-45:G>A	TGCAGAGCAAAGAAATTCAGAACATGTTCGCCACAATCTCGTCACGTGCAGCAGGTCGACTCCATCAAA	2A	752558744	A	G	2A	2A3	82.4799		RR	RR	RR	RR	JJ	-	RR	RR	JJ	RR	RR	JJ	JJ	JJ	RR	-	-	RR	JJ	JJ	JJ	JJ	JJ	-	JJ	-	JJ	RR	RR	RR	JJ	RR	JJ	JJ	RR	JJ	JJ	JJ	JJ	RR
1034434|F|0-39:A>C-39:A>C	TGCAGGATATGCGTGCATATGCATGTATCCGCCTTTCCAAACCGCGGAAAGGTTCTTGATTGATTGTGC	2A	755882154	C	A	2A	2A3	82.4799		RR	RR	RR	RR	JJ	-	RR	RR	JJ	RR	RR	JJ	-	-	-	RR	RR	RR	JJ	JJ	-	-	-	JJ	JJ	RR	JJ	-	-	RR	JJ	-	JJ	JJ	RR	JJ	JJ	JJ	RR	RR
3570057|F|0-26:A>G-26:A>G	TGCAGCACTGCCGGTGCAACAGGGAAAAAGTGTAGAAACAGCCGAGATCGGAAGAGCGGTTCAGCAGGA	2A	754408086	A	G	2A	2A3	82.4799		RR	RR	-	RR	JJ	-	RR	RR	JJ	RR	RR	JJ	JJ	-	RR	-	-	RR	JJ	JJ	JJ	JJ	JJ	JJ	JJ	RR	JJ	-	RR	RR	JJ	RR	-	JJ	RR	JJ	JJ	JJ	JJ	RR
977794|F|0-37:T>C-37:T>C	TGCAGATTTGGATTCAGCCAGAATCTCCGAAGCAGCTTGTTGTTATGTTCAGAAACCTGACCTCTGTGC	2B	791161685	C	T	2B	2B1	0		JJ	JJ	JJ	JJ	RR	RR	JJ	JJ	JJ	JJ	RR	-	JJ	JJ	JJ	JJ	RR	JJ	RR	-	-	RR	JJ	-	RR	RR	RR	JJ	JJ	RR	-	JJ	-	RR	-	-	JJ	RR	JJ	-
1205128|F|0-36:A>G-36:A>G	TGCAGCTGCTTACACATTTGAGGGATGATATGACGCAAGCTGCGCCACATCATGCGTGACGAACCTCGG	2B	790715272	G	A	2B	2B1	3.93977		JJ	RR	JJ	JJ	RR	RR	JJ	JJ	JJ	JJ	-	JJ	JJ	JJ	JJ	JJ	RR	JJ	RR	JJ	JJ	-	-	JJ	-	RR	RR	JJ	JJ	RR	RR	-	RR	RR	-	JJ	JJ	-	JJ	JJ
981473|F|0-64:A>G-64:A>G	TGCAGTGGTCTGGTCGCCCCACCTTCCAGCCCGACGCCGCGCCGCTGTCTGGACCTGCTGAGCTACGCT	2B	794064682	A	G	2B	2B1	7.99228		JJ	JJ	JJ	JJ	RR	RR	JJ	JJ	JJ	JJ	RR	JJ	JJ	JJ	JJ	JJ	RR	JJ	RR	-	-	RR	-	-	-	RR	RR	JJ	JJ	RR	-	JJ	RR	-	JJ	-	JJ	-	JJ	-
1864933|F|0-18:A>G-18:A>G	TGCAGTCTATCTAATCTAAAACTAAACATTTGGTTGAACAAACATGCTTGCCCTCGACCCGACCGCGTG	2B	795088442	A	G	2B	2B1	11.3712		JJ	JJ	JJ	JJ	RR	RR	JJ	JJ	JJ	RR	RR	JJ	JJ	JJ	JJ	JJ	RR	JJ	RR	JJ	JJ	RR	-	-	RR	RR	RR	JJ	JJ	RR	RR	JJ	RR	RR	JJ	JJ	JJ	RR	JJ	-
1088397|F|0-35:T>G-35:T>G	TGCAGTCTGCACAGCATCATTTCGCTCGCTGGACATATATTTTCGCGCATTATACTCCACCGAGATCGG	2B	796048110	T	G	2B	2B1	14.7832		JJ	JJ	JJ	JJ	RR	RR	JJ	JJ	JJ	RR	RR	JJ	JJ	JJ	JJ	JJ	RR	JJ	RR	-	-	RR	-	-	RR	RR	RR	JJ	JJ	RR	RR	-	RR	RR	JJ	-	JJ	RR	JJ	-
1100801|F|0-54:T>C-54:T>C	TGCAGTTTATTAATGGGTTTTTAGTAGTACTAGTTTTAATGTTTTATACCGACATGCCTGTACTCCGTG	2B	796046719	T	C	2B	2B1	14.7832		JJ	JJ	JJ	JJ	RR	RR	JJ	JJ	JJ	RR	RR	JJ	JJ	JJ	JJ	JJ	RR	JJ	RR	-	-	RR	-	-	RR	RR	RR	JJ	JJ	RR	RR	JJ	RR	RR	JJ	-	JJ	-	JJ	-
2262944|F|0-62:G>A-62:G>A	TGCAGAGAAGAAAACAGAGAGAGCAGAGCAGGGGCGCATCGTGGCCGTTGGATTCGAAATGGGCATGGA	2B	795626958	A	G	2B	2B1	14.7832		JJ	JJ	JJ	JJ	RR	RR	JJ	JJ	JJ	RR	RR	JJ	JJ	-	JJ	JJ	RR	JJ	RR	RR	RR	-	JJ	RR	RR	RR	RR	-	JJ	RR	RR	-	-	-	JJ	RR	JJ	RR	-	-
3026841|F|0-22:G>A-22:G>A	TGCAGCGCTTCCCGCTGGACAAGAGAGGGCTCTTCTCCCGCGTCTCCGAGATCGGAAGAGCGGTTCAGC	2B	809350542	A	G	2B	2B1	18.5842		JJ	JJ	JJ	JJ	RR	RR	JJ	JJ	JJ	RR	JJ	JJ	JJ	JJ	JJ	JJ	RR	-	RR	RR	RR	RR	-	RR	RR	-	RR	JJ	JJ	RR	RR	JJ	RR	RR	JJ	RR	JJ	JJ	JJ	-
5411122|F|0-41:T>C-41:T>C	TGCAGGAATGATGACACGGCTCGGTCGTCGTCGTCGTATCTTGGCATCGACATCGGTGGCAGCTGGCAC	2B	808322720	T	C	2B	2B1	18.5842		JJ	JJ	JJ	JJ	RR	RR	JJ	JJ	JJ	RR	JJ	JJ	JJ	JJ	JJ	JJ	RR	JJ	RR	-	-	RR	-	-	RR	JJ	RR	JJ	JJ	RR	RR	JJ	RR	RR	JJ	-	JJ	JJ	JJ	JJ
5324964|F|0-16:G>A-16:G>A	TGCAGACCGGACCTACGTAGACCAGCGCTCGCGCCACGGCTGCCGAGATCGGAAGAGCGGTTCAGCAGG	6A	559000057	A	G	2B	2B1	18.5842		JJ	JJ	JJ	JJ	RR	RR	JJ	JJ	JJ	RR	JJ	JJ	JJ	JJ	JJ	JJ	RR	JJ	RR	RR	RR	RR	RR	RR	RR	JJ	RR	-	JJ	-	RR	JJ	-	RR	JJ	-	-	JJ	-	JJ
4989774|F|0-19:C>G-19:C>G	TGCAGGGAGAGGCCACCAGCCCTGGTGGCAGACCGAGATCGGAAGAGCGGTTCAGCAGGAATGCCGAGA	Unknown		G	C	2B	2B1	18.5842		JJ	JJ	JJ	JJ	RR	RR	JJ	JJ	JJ	RR	JJ	JJ	JJ	JJ	JJ	JJ	-	JJ	RR	RR	RR	RR	-	RR	RR	JJ	RR	-	-	-	RR	JJ	RR	RR	JJ	RR	JJ	JJ	JJ	-
1203882|F|0-7:A>G-7:A>G	TGCAGTGACTGGCGGTGCATCACGAAGGCGCGCGGGCTCCACTGGCGGCAGGCCACCAGGATCGGCATC	Unknown		A	G	2B	2B1	18.5842		JJ	JJ	JJ	JJ	RR	RR	JJ	JJ	JJ	RR	JJ	JJ	JJ	JJ	JJ	JJ	RR	JJ	RR	-	-	RR	-	-	RR	JJ	RR	JJ	JJ	RR	RR	JJ	RR	RR	JJ	-	JJ	JJ	JJ	-
1203550|F|0-14:G>C-14:G>C	TGCAGCGTGGTGTAGAACCATGGCCCGCCCTCCGATGCCAGTGACCTGAGCTCCATGATCCACTCCCGA	Unknown		G	C	2B	2B1	18.5842		JJ	JJ	JJ	JJ	RR	RR	JJ	JJ	JJ	RR	JJ	JJ	-	JJ	JJ	JJ	RR	JJ	RR	-	-	RR	-	-	RR	JJ	RR	JJ	JJ	-	-	JJ	RR	RR	JJ	-	JJ	JJ	JJ	JJ
1065812|F|0-8:G>C-8:G>C	TGCAGTATGGATGTCATTTTTTCATACGTGCCCTGCTCGTGATCACAGGATATATACTACATTACATCT	2B	799597323	C	G	2B	2B1	18.5842		JJ	JJ	-	JJ	RR	RR	JJ	JJ	JJ	RR	JJ	JJ	JJ	-	JJ	JJ	RR	JJ	RR	-	JJ	RR	JJ	JJ	RR	-	RR	-	-	RR	RR	JJ	RR	-	JJ	JJ	JJ	JJ	JJ	-
4993404|F|0-27:G>A-27:G>A	TGCAGCGAGTGCGCTTCCGAGTGCCACGCCTCCGAGATCGGAAGAGCGGTTCAGCAGGAATGCCGAGAC	2B	799367584	G	A	2B	2B1	18.5842		JJ	JJ	JJ	JJ	RR	RR	JJ	JJ	JJ	RR	JJ	JJ	JJ	JJ	-	JJ	RR	JJ	RR	-	JJ	RR	RR	JJ	RR	JJ	RR	JJ	JJ	-	RR	-	RR	RR	JJ	JJ	JJ	JJ	JJ	-
5324128|F|0-7:A>G-7:A>G	TGCAGGCAGGTGAGATGACCCGAGATCGGAAGAGCGGTTCAGCAGGAATGCCGAGACCGATCTCGTATG	Unknown		G	A	2B	2B1	18.5842		JJ	JJ	JJ	JJ	RR	RR	JJ	JJ	JJ	RR	JJ	JJ	JJ	JJ	JJ	JJ	RR	JJ	RR	RR	RR	RR	-	RR	RR	JJ	RR	JJ	JJ	RR	RR	JJ	RR	RR	JJ	RR	JJ	JJ	JJ	JJ
3532864|F|0-23:T>C-23:T>C	TGCAGGACCTGGAGCTTCTTCAGTTCATTCAGGGACTCCAGAAGCGCCTCTTGCATGCTGTCGTCCATC	2B	801006962	C	T	2B	2B1	18.5842		JJ	JJ	JJ	JJ	RR	RR	JJ	JJ	JJ	RR	JJ	JJ	JJ	JJ	JJ	JJ	RR	JJ	RR	RR	RR	RR	-	RR	RR	JJ	RR	JJ	JJ	RR	RR	JJ	RR	RR	JJ	RR	JJ	JJ	JJ	-
1151511|F|0-11:G>C-11:G>C	TGCAGCCATCTGCTCCTGGCGCTCGTCGTCGTTGCCGCCGCCGTTGATTCCACCGCGGCGTTTGATCAG	2B	800766678	C	G	2B	2B1	18.5842		JJ	JJ	JJ	JJ	RR	RR	JJ	JJ	JJ	RR	JJ	JJ	JJ	JJ	JJ	JJ	RR	-	RR	RR	RR	RR	RR	RR	RR	JJ	RR	JJ	JJ	RR	RR	JJ	RR	RR	JJ	RR	JJ	-	JJ	JJ
1052057|F|0-13:C>G-13:C>G	TGCAGGGCAGCATCTCCAAGCTCAAATCGCAACTGAAGCCTTTCTGGCACACGTACCCGTATGAGGAGG	2B	800218181	G	C	2B	2B1	18.5842		JJ	JJ	JJ	JJ	RR	RR	JJ	JJ	JJ	RR	JJ	JJ	JJ	JJ	JJ	JJ	RR	JJ	RR	RR	RR	RR	-	RR	RR	JJ	RR	JJ	JJ	RR	RR	JJ	RR	-	JJ	RR	JJ	JJ	JJ	-
4989270|F|0-16:A>G-16:A>G	TGCAGGACACGCTCGAACGCTACGCCTTTGATAATATCTGCCGCGTCGCCTTCGACCACGACCCCCAAC	2B	799788533	G	A	2B	2B1	18.5842		JJ	JJ	JJ	JJ	RR	RR	JJ	JJ	JJ	RR	JJ	JJ	JJ	JJ	JJ	JJ	RR	JJ	RR	RR	RR	RR	-	RR	RR	JJ	-	JJ	JJ	RR	RR	JJ	RR	RR	JJ	RR	JJ	JJ	JJ	-
1029807|F|0-41:A>C-41:A>C	TGCAGCAACAATTGTTGTCCCTGTCATGACTTCTGAAGGTTATATCTTTGTTGGCCATTATATAATTCA	3B	799587033	C	A	2B	2B1	18.5842		JJ	JJ	JJ	JJ	RR	RR	JJ	JJ	-	RR	JJ	JJ	JJ	JJ	JJ	JJ	RR	JJ	-	-	RR	RR	-	RR	RR	JJ	RR	-	JJ	RR	RR	-	RR	RR	JJ	RR	JJ	-	-	-
1123302|F|0-51:A>G-51:A>G	TGCAGGCATCGCTCCATAACTGCTAGTCATACTGCTTGTGATGAGAATATCACCATCTTTGATGTTCAT	3B	59369541	G	A	2B	2B1	18.5842		JJ	JJ	JJ	JJ	RR	RR	JJ	JJ	JJ	RR	JJ	JJ	JJ	JJ	JJ	JJ	RR	JJ	RR	RR	RR	-	-	RR	RR	JJ	-	JJ	JJ	RR	RR	JJ	RR	RR	JJ	RR	JJ	JJ	JJ	JJ
1269612|F|0-31:A>T-31:A>T	TGCAGGTCCTTTTCATTCCTCTTTTCTCTTCAATCTTCTTCCATTCCCACTTTACATTACAAGCTAGAC	2B	806653434	A	T	2B	2B1	23.7463		JJ	JJ	JJ	JJ	RR	RR	JJ	JJ	JJ	RR	JJ	JJ	JJ	JJ	JJ	JJ	RR	JJ	RR	-	-	RR	-	-	RR	JJ	RR	-	JJ	RR	RR	JJ	RR	RR	JJ	-	JJ	JJ	JJ	-
5971506|F|0-20:C>T-20:C>T	TGCAGCCAATTCGGGTACTGCGGCAGCGGCAGCGCCTACTGCGGCGCCGAGATCGGAAGAGCGGTTCAG	Unknown		C	T	2B	2B1	23.7463		JJ	JJ	JJ	JJ	RR	RR	JJ	JJ	JJ	RR	JJ	JJ	JJ	JJ	JJ	JJ	RR	JJ	RR	-	-	RR	RR	-	RR	JJ	RR	JJ	JJ	RR	-	JJ	RR	RR	JJ	-	JJ	JJ	JJ	-
3570185|F|0-65:C>G-65:C>G	TGCAGGTCGCTGCTGTAGTGCGTGGACTCGTCGAGGACGTGGTACGCCGTCTCCAGGCTCATCCTCAGG	2B	809352027	C	G	2B	2B1	23.7463		JJ	JJ	JJ	JJ	RR	RR	JJ	-	JJ	RR	JJ	JJ	JJ	JJ	JJ	JJ	RR	JJ	RR	RR	-	RR	-	RR	RR	JJ	RR	JJ	JJ	RR	RR	JJ	RR	RR	JJ	RR	JJ	JJ	JJ	JJ
3021333|F|0-12:G>A-12:G>A	TGCAGCCACTTTGAGTCCTATGCAGTTTACACACTACACACCCGAGATCGGAAGAGCGGTTCAGCAGGA	2B	803848409	A	G	2B	2B1	23.7463		JJ	JJ	JJ	JJ	RR	RR	JJ	JJ	JJ	RR	JJ	JJ	JJ	JJ	-	JJ	RR	JJ	RR	RR	-	RR	-	RR	RR	JJ	RR	JJ	JJ	RR	RR	JJ	RR	RR	JJ	-	JJ	JJ	JJ	-
1153110|F|0-52:T>C-52:T>C	TGCAGCTCCAAGCCCCCGCTGCCTCCACCGTCCCCGTAAACCGTGACCATCCTGTCCACCTTGTTCGCG	Unknown		C	T	2B	2B1	23.7463		JJ	JJ	JJ	JJ	RR	RR	JJ	JJ	JJ	RR	JJ	JJ	JJ	JJ	JJ	JJ	RR	JJ	RR	-	-	RR	-	RR	RR	JJ	RR	JJ	JJ	RR	RR	JJ	RR	RR	JJ	-	JJ	JJ	JJ	-
1073676|F|0-53:T>C-53:T>C	TGCAGTGCAGAGCTTCCGTTCCACCACATGTTGTTGCAACGCACAAGCCTTTTTGCTAGTACTGTCAAT	Unknown		C	T	2B	2B1	23.7463		JJ	JJ	JJ	JJ	RR	RR	JJ	JJ	JJ	RR	JJ	JJ	-	JJ	JJ	JJ	RR	JJ	RR	RR	RR	-	-	RR	RR	JJ	RR	JJ	JJ	RR	RR	JJ	RR	-	-	RR	JJ	JJ	JJ	-
997197|F|0-54:G>A-54:G>A	TGCAGTAGGGATTCCCACGCCAGGCAGCTCAACAGTGGCGGCGAGTTCATTACCGTCGTCTGGCTTCTG	2B	804312467	G	A	2B	2B1	23.7463		JJ	JJ	JJ	JJ	RR	RR	JJ	JJ	JJ	RR	JJ	JJ	JJ	JJ	JJ	JJ	RR	JJ	RR	JJ	JJ	RR	RR	JJ	RR	JJ	RR	JJ	JJ	RR	RR	JJ	RR	RR	JJ	JJ	JJ	JJ	JJ	-
3958412|F|0-13:T>A-13:T>A	TGCAGTCAAGATCTTCTTTATTGCACCGAGATCGGAAGAGCGGTTCAGCAGGAATGCCGAGACCGATCT	Unknown		T	A	2B	2B1	23.7463		JJ	JJ	JJ	JJ	RR	RR	JJ	JJ	JJ	RR	JJ	JJ	JJ	JJ	JJ	JJ	RR	JJ	RR	JJ	JJ	RR	-	JJ	RR	JJ	RR	JJ	JJ	RR	RR	JJ	RR	RR	JJ	JJ	JJ	JJ	JJ	-
1086744|F|0-7:A>G-7:A>G	TGCAGCAACCGCCCCACCACCTGCTTCCGCCACCGCGTCACGCCGCCCCGCCGCCCCGCCTGCTCCACC	2B	805023866	G	A	2B	2B1	26.0868		JJ	JJ	JJ	JJ	RR	RR	JJ	JJ	JJ	RR	JJ	JJ	-	JJ	JJ	JJ	RR	JJ	RR	-	RR	RR	RR	RR	RR	-	RR	JJ	JJ	RR	RR	JJ	RR	RR	JJ	RR	JJ	-	-	JJ
7350581|F|0-26:C>T-26:C>T	TGCAGCCTGCTCCGCGCTCTTCGTGGCGTAGCCGAGATCGGAAGAGCGGTTCAGCAGGAATGCCGAGAC	Unknown		T	C	2B	2B1	26.0868		JJ	JJ	JJ	JJ	RR	RR	JJ	JJ	JJ	RR	JJ	JJ	JJ	JJ	JJ	JJ	RR	JJ	RR	-	-	RR	RR	-	RR	JJ	RR	JJ	JJ	RR	RR	-	RR	RR	JJ	-	JJ	JJ	JJ	-
1217664|F|0-40:T>C-40:T>C	TGCAGGCTGAAGCTGCATGCATGCATGCCTGGATCGGGGATAAAGCCGTACAATACACTCGCGTCGCCA	Unknown		C	T	2B	2B2	0		RR	JJ	JJ	JJ	JJ	JJ	RR	RR	JJ	RR	RR	RR	RR	JJ	RR	JJ	RR	JJ	RR	-	JJ	-	RR	JJ	RR	RR	RR	JJ	RR	JJ	JJ	RR	RR	RR	JJ	JJ	JJ	RR	JJ	RR
2287558|F|0-26:G>A-26:G>A	TGCAGATCACTCGGACAGGGACACACGCATGTTCGATTCATCTGCGGCAGGCAGTCCTGGATGACAGCG	Unknown		G	A	2B	2B2	1e-06		RR	JJ	JJ	JJ	JJ	JJ	RR	RR	JJ	RR	RR	RR	-	JJ	RR	JJ	RR	-	RR	JJ	JJ	-	RR	JJ	RR	RR	RR	JJ	RR	JJ	JJ	RR	RR	-	JJ	-	JJ	RR	JJ	RR
1059415|F|0-9:G>T-9:G>T	TGCAGATGTGAGGACCTCGGACTTACAGTACACATGACGATTCAACCCCGTGCGTTTGGCCCTTGCGAT	Unknown		G	T	2B	2B2	4.7215		RR	JJ	JJ	JJ	JJ	JJ	RR	RR	JJ	-	RR	RR	RR	JJ	-	JJ	RR	JJ	RR	JJ	JJ	-	-	JJ	RR	RR	RR	JJ	RR	JJ	JJ	RR	RR	RR	JJ	JJ	JJ	RR	JJ	RR
986329|F|0-16:C>A-16:C>A	TGCAGCTCTCGCCCAACAATGGGGGACAGGCAGATCAAGTAAATTTATCAGCTGAACATATCGTATTTT	2B	17471245	C	A	2B	2B2	4.7215		RR	JJ	JJ	JJ	JJ	JJ	RR	RR	JJ	-	RR	RR	RR	JJ	RR	JJ	RR	JJ	RR	JJ	JJ	JJ	RR	JJ	RR	RR	RR	JJ	RR	JJ	JJ	RR	-	-	JJ	JJ	JJ	RR	JJ	RR
1107425|F|0-5:C>G-5:C>G	TGCAGCGATGATTGCATCCAGTTGTTGATGAAAGACAACCATGGCCGTTGCACACACCAATATTATATC	2B	19047000	G	C	2B	2B2	7.68674		RR	JJ	JJ	JJ	JJ	JJ	RR	RR	JJ	JJ	RR	-	-	JJ	RR	JJ	RR	JJ	RR	JJ	JJ	-	RR	JJ	RR	RR	RR	-	-	JJ	-	RR	-	RR	JJ	JJ	JJ	-	-	RR
1104531|F|0-61:G>C-61:G>C	TGCAGCAAGATTTCCTCCTCCAGGATCCCGCCAGGGATATCCACGCCCTGAGCATTAAGAGGTACGCAG	2B	21983275	G	C	2B	2B2	16.2022		RR	JJ	JJ	JJ	JJ	JJ	RR	RR	JJ	JJ	RR	JJ	RR	JJ	RR	JJ	RR	JJ	-	JJ	-	JJ	RR	JJ	RR	RR	RR	JJ	RR	JJ	JJ	RR	RR	RR	JJ	JJ	JJ	RR	-	JJ
1023751|F|0-40:C>G-40:C>G	TGCAGTTTCTGGAAGAACATCTCAAGCTGCCGATCCGTCACGACGCATCGGCTCAACGAAAGGCTTCTG	2B	21983170	G	C	2B	2B2	18.4027		RR	JJ	JJ	JJ	JJ	JJ	RR	RR	JJ	JJ	RR	JJ	RR	JJ	RR	JJ	RR	JJ	RR	JJ	JJ	RR	RR	JJ	RR	RR	RR	JJ	RR	JJ	JJ	RR	RR	RR	JJ	JJ	JJ	RR	-	JJ
1025662|F|0-47:C>G-47:C>G	TGCAGTTCTTGAGGTACAGGCGCGTCAGCTTCTCCAGTCCGCTGAGCCAGGTAGGCGACGTCTCCCCGA	2B	21950567	G	C	2B	2B2	18.4027		RR	JJ	-	JJ	JJ	JJ	RR	RR	JJ	JJ	RR	JJ	RR	JJ	RR	JJ	RR	JJ	RR	JJ	JJ	-	RR	JJ	RR	RR	RR	JJ	RR	JJ	-	-	RR	RR	JJ	JJ	JJ	RR	JJ	JJ
1099028|F|0-18:G>C-18:G>C	TGCAGATAGGGGATCGGTGCACGAACACGGATACGGGGCTCAGTGCTAGCCTGGATCCGCCTCTGGAAT	2B	22868518	G	C	2B	2B2	21.0538		RR	JJ	JJ	JJ	JJ	JJ	RR	RR	JJ	JJ	RR	JJ	RR	JJ	RR	JJ	RR	JJ	RR	JJ	JJ	JJ	-	JJ	RR	-	RR	JJ	RR	JJ	JJ	RR	RR	RR	JJ	JJ	JJ	RR	JJ	JJ
4911212|F|0-22:G>T-22:G>T	TGCAGCTCCATCCCTCTTGCTCGCGCCCCCCCGAGATCGGAAGAGCGGTTCAGCAGGAATGCCGAGACC	Unknown		T	G	2B	2B2	21.0538		RR	JJ	JJ	JJ	JJ	JJ	RR	RR	JJ	JJ	RR	JJ	RR	JJ	RR	JJ	RR	JJ	RR	JJ	JJ	JJ	RR	JJ	RR	RR	RR	JJ	RR	JJ	JJ	RR	RR	RR	JJ	JJ	JJ	RR	JJ	JJ
3945623|F|0-18:C>T-18:C>T	TGCAGGTGCAACATGAGACCGAGTCTAGACAGCCGAGATCGGAAGAGCGGTTCAGCAGGAATGCCGAGA	2B	23234027	C	T	2B	2B2	21.0538		RR	JJ	JJ	JJ	JJ	JJ	RR	RR	JJ	JJ	RR	JJ	RR	JJ	RR	JJ	RR	JJ	RR	JJ	JJ	JJ	RR	JJ	RR	RR	-	JJ	RR	JJ	-	RR	RR	RR	JJ	JJ	JJ	RR	JJ	JJ
1263870|F|0-37:G>C-37:G>C	TGCAGTTCCTGAGGTACAGGCTCGTCAGCTTCTCCATGTTCACGCCCAGCCAGCTCGGCGACGTCGCCC	2B	22806040	G	C	2B	2B2	24.1326		RR	JJ	JJ	JJ	JJ	JJ	RR	RR	JJ	JJ	RR	JJ	RR	JJ	RR	JJ	RR	JJ	RR	JJ	JJ	RR	RR	JJ	RR	RR	RR	JJ	RR	JJ	-	RR	RR	RR	-	JJ	JJ	RR	JJ	JJ
2299320|F|0-22:G>A-22:G>A	TGCAGACCGTCGGCGGCGGCGGGCTGGTCGACGTCGGCCTCCATGCAGAACCATCGGCCTAGCTTTGGG	2B	27916516	G	A	2B	2B2	42.7808		-	JJ	JJ	JJ	JJ	JJ	RR	JJ	RR	JJ	RR	JJ	-	JJ	RR	JJ	JJ	JJ	RR	JJ	JJ	-	RR	JJ	JJ	RR	RR	JJ	-	JJ	JJ	RR	JJ	RR	JJ	JJ	JJ	RR	-	JJ
2257519|F|0-62:T>C-62:T>C	TGCAGTAAATGGTAACAACACAGAGAATACAGTTTCATTGCTTGTTCGAACCGCTATGTCAATCAGGAA	2B	27721652	C	T	2B	2B2	42.7808		RR	JJ	-	JJ	JJ	JJ	RR	JJ	RR	JJ	RR	JJ	RR	JJ	RR	JJ	-	JJ	RR	-	JJ	-	-	JJ	JJ	RR	-	JJ	-	JJ	JJ	-	JJ	RR	-	JJ	-	RR	-	JJ
1229520|F|0-13:A>G-13:A>G	TGCAGAGCATGATAATAGTGCGCCCCTGCAACGGGCTCGCCACGACGGTGCAGGTGAGCTACCACGGCT	2B	27928103	A	G	2B	2B2	46.89		JJ	JJ	JJ	JJ	JJ	JJ	RR	JJ	RR	-	RR	JJ	-	JJ	RR	JJ	-	JJ	RR	JJ	JJ	JJ	RR	JJ	JJ	RR	-	JJ	-	JJ	JJ	-	JJ	RR	-	JJ	JJ	RR	-	JJ
4395682|F|0-10:C>T-10:C>T	TGCAGGGCCGCTGGAGCTGTGGAGCCACAAGTCGATGCAGATCCTGGTCCTCCTCAGCTTCGGGCTCCA	2B	28502934	C	T	2B	2B2	57.0039		JJ	JJ	JJ	JJ	JJ	JJ	JJ	JJ	RR	JJ	RR	JJ	RR	JJ	JJ	JJ	-	JJ	RR	JJ	JJ	-	RR	JJ	JJ	RR	-	JJ	JJ	JJ	JJ	JJ	JJ	RR	-	JJ	JJ	RR	RR	JJ
1010107|F|0-58:A>G-58:A>G	TGCAGCCTCAACACCACCGTAGTGGAGCTAGCCCGCTTCTTGGCGGCCAAGTACCCGCACTACAACGTC	2B	30008207	G	A	2B	2B2	61.4283		JJ	JJ	JJ	JJ	-	-	JJ	JJ	RR	-	RR	JJ	-	JJ	JJ	JJ	JJ	JJ	RR	JJ	JJ	-	RR	JJ	JJ	RR	RR	JJ	-	JJ	RR	JJ	JJ	RR	JJ	JJ	JJ	RR	-	JJ
1010107|F|0-8:C>T-8:C>T	TGCAGCCTCAACACCACCGTAGTGGAGCTAGCCCGCTTCTTGGCGGCCAAGTACCCGCGCTACAACGTC	2B	30008207	C	T	2B	2B2	61.4283		JJ	JJ	JJ	JJ	JJ	JJ	JJ	JJ	RR	-	RR	JJ	-	JJ	JJ	JJ	-	JJ	RR	JJ	JJ	-	RR	JJ	JJ	RR	RR	JJ	JJ	JJ	RR	JJ	JJ	RR	JJ	JJ	JJ	RR	-	JJ
1266517|F|0-8:G>T-8:G>T	TGCAGGGTGCTTGTCTGTGCGCGCCGCCGCTGCCCACTGGCGGGTCATGCATGTGGGCGGCCATGACGT	Unknown		G	T	2B	2B2	61.4283		JJ	JJ	JJ	JJ	JJ	JJ	JJ	JJ	RR	JJ	RR	JJ	-	JJ	JJ	JJ	-	JJ	-	JJ	JJ	JJ	RR	JJ	JJ	RR	RR	JJ	JJ	JJ	RR	JJ	JJ	RR	JJ	JJ	JJ	RR	-	JJ
984282|F|0-29:T>A-29:T>A	TGCAGATGAGCATCCATCATCTGTGAAGGTGGAATGCTTCCTCAATTTCTCGGCCGAGATGGTAAAGAA	2B	30020168	A	T	2B	2B2	67.5906		JJ	JJ	JJ	JJ	JJ	JJ	JJ	JJ	RR	JJ	RR	JJ	-	JJ	JJ	-	-	JJ	RR	JJ	JJ	RR	RR	JJ	JJ	RR	RR	JJ	-	JJ	RR	JJ	JJ	RR	JJ	JJ	JJ	RR	-	JJ
1078389|F|0-22:A>G-22:A>G	TGCAGAATCAAAAGAGAACCCCATCGTAGCCGCAAAGGGCACTTGATTCCTGGCCGAGATCGGAAGAGC	Unknown		A	G	2B	2B2	77.2527		JJ	JJ	RR	JJ	JJ	JJ	JJ	JJ	RR	JJ	RR	JJ	-	JJ	JJ	JJ	-	-	-	JJ	JJ	-	RR	JJ	JJ	RR	-	JJ	-	JJ	-	JJ	JJ	-	JJ	JJ	JJ	-	-	JJ
2279449|F|0-6:G>A-6:G>A	TGCAGCGGGCATAGATCGAATATAATTGAGATCGTCGATGCCTTCCACAGAATCGGCCGCCGAGATCGG	Unknown		G	A	2B	2B2	77.2527		JJ	JJ	RR	JJ	JJ	JJ	JJ	JJ	RR	JJ	RR	JJ	RR	JJ	JJ	JJ	JJ	JJ	RR	JJ	JJ	RR	RR	JJ	JJ	RR	RR	JJ	-	JJ	RR	JJ	JJ	RR	JJ	JJ	JJ	JJ	JJ	JJ
1001328|F|0-20:G>C-20:G>C	TGCAGGAACTGCGCGATGCCGGTGGCGTCGGCTAGCGTGTGGTTCCACGTCACGCCCAGGGTGAACCCG	2B	34322109	C	G	2B	2B2	81.7005		JJ	JJ	RR	JJ	JJ	JJ	JJ	JJ	RR	JJ	RR	JJ	RR	JJ	JJ	JJ	-	JJ	RR	JJ	JJ	RR	RR	-	JJ	RR	-	JJ	-	JJ	RR	JJ	JJ	RR	JJ	JJ	JJ	RR	JJ	JJ
1097262|F|0-34:C>T-34:C>T	TGCAGCGGCGCCAGCGGTCCACGCGCGGCTGGATCCAACGGGAAGGCTGGGGGTGGTCAGAACAGCACC	2B	34402546	T	C	2B	2B2	81.7005		JJ	JJ	RR	JJ	JJ	JJ	JJ	JJ	RR	JJ	RR	JJ	RR	JJ	-	JJ	RR	JJ	RR	JJ	JJ	RR	RR	JJ	JJ	RR	-	JJ	RR	JJ	RR	JJ	JJ	RR	JJ	JJ	-	RR	-	JJ
1160644|F|0-37:G>A-37:G>A	TGCAGGCTACACATGTAAGATCGTGTGCTTCAAGGCCGAATTTGCAGTGTGCGTCGCCAAACTTCTGAG	2B	33491994	G	A	2B	2B2	81.7005		JJ	JJ	RR	JJ	JJ	JJ	JJ	JJ	RR	JJ	RR	JJ	JJ	JJ	JJ	JJ	-	JJ	RR	JJ	JJ	RR	RR	JJ	JJ	RR	RR	JJ	-	JJ	RR	JJ	JJ	RR	JJ	JJ	JJ	RR	JJ	JJ
1075404|F|0-6:T>A-6:T>A	TGCAGCTAATGGCCTTCACAACCTGTAGGCTGTAGCCGCTGCCTGCACCCCTTAATGGCGTTCATGCAT	2B	34402612	A	T	2B	2B2	81.7005		-	JJ	RR	JJ	JJ	JJ	JJ	JJ	RR	JJ	RR	JJ	RR	-	JJ	-	-	JJ	RR	JJ	JJ	RR	RR	JJ	-	RR	RR	JJ	RR	JJ	RR	-	JJ	RR	JJ	JJ	JJ	RR	-	-
1228793|F|0-28:G>A-28:G>A	TGCAGCAGGAGAAGGAGGGTGGAGGGACGGGAAAGAGCAGCAGGGTGTTGATGGTGAGCAGGGCCGAGA	Unknown		G	A	2B	2B2	81.7005		JJ	JJ	RR	JJ	JJ	JJ	JJ	JJ	RR	JJ	RR	JJ	RR	-	JJ	JJ	-	JJ	RR	JJ	JJ	RR	RR	JJ	JJ	RR	RR	JJ	-	JJ	RR	JJ	JJ	RR	JJ	JJ	JJ	RR	JJ	JJ
1228793|F|0-10:G>A-10:G>A	TGCAGCAGGAGAAGGAGGGTGGAGGGACGGGAAAGAGCAGCAGGGTGTTGATGGTGAGCAGGGCCGAGA	Unknown		G	A	2B	2B2	81.7006		JJ	JJ	RR	JJ	JJ	JJ	JJ	JJ	RR	JJ	RR	JJ	RR	-	JJ	JJ	-	JJ	RR	JJ	JJ	RR	RR	JJ	JJ	RR	RR	JJ	JJ	JJ	RR	JJ	JJ	RR	JJ	JJ	JJ	RR	-	JJ
1026561|F|0-33:T>C-33:T>C	TGCAGGCAGCGTCCAAATGAGAGAGAGGTCCTGTTACGTACGGTGAGTGTGACGGCCGAGATCGGAAGA	2B	34748168	C	T	2B	2B2	81.7006		JJ	JJ	RR	JJ	JJ	JJ	JJ	JJ	RR	JJ	RR	JJ	RR	JJ	JJ	JJ	-	JJ	RR	JJ	JJ	RR	RR	JJ	JJ	RR	RR	JJ	JJ	JJ	RR	JJ	JJ	RR	JJ	JJ	JJ	RR	-	JJ
1160644|F|0-15:T>C-15:T>C	TGCAGGCTACACATGTAAGATCGTGTGCTTCAAGGCCAAATTTGCAGTGTGCGTCGCCAAACTTCTGAG	2B	33491994	C	T	2B	2B2	81.7006		JJ	JJ	RR	JJ	JJ	JJ	JJ	JJ	RR	JJ	RR	JJ	JJ	JJ	JJ	JJ	-	JJ	RR	JJ	-	RR	RR	-	JJ	RR	RR	-	-	JJ	RR	JJ	JJ	RR	-	JJ	JJ	RR	JJ	JJ
1030598|F|0-29:A>C-29:A>C	TGCAGCTAGGCGCTAGAGGAGGACCCGCCACGCCAACACCGCTGCTCCACCACGACGCCACGACTGTGT	2B	37184181	C	A	2B	2B2	81.7006		JJ	JJ	RR	JJ	JJ	JJ	JJ	JJ	RR	JJ	RR	JJ	RR	JJ	-	JJ	-	JJ	RR	JJ	JJ	RR	RR	JJ	-	RR	RR	JJ	RR	JJ	RR	JJ	JJ	RR	JJ	JJ	JJ	RR	-	JJ
1067532|F|0-14:T>A-14:T>A	TGCAGTCCTTTTTTTAAAAAATTCTCTTTCACTTTTCCATAGATGGCTCTGTGCATTACCATGATGCAG	2B	40046542	A	T	2B	2B2	95.8425		JJ	JJ	JJ	JJ	JJ	JJ	JJ	JJ	RR	JJ	RR	JJ	RR	JJ	JJ	JJ	RR	JJ	RR	JJ	JJ	JJ	RR	JJ	JJ	RR	RR	-	JJ	-	RR	JJ	JJ	RR	RR	JJ	-	RR	-	JJ
1047040|F|0-10:C>G-10:C>G	TGCAGTTTGTCCGATGTGGGTCAACATACGACGGACCAAGGGACCAATTACAACTGCGACAGCATGAAA	2B	45869238	G	C	2B	2B2	105.445		JJ	JJ	RR	JJ	JJ	JJ	JJ	JJ	RR	JJ	RR	JJ	JJ	JJ	JJ	JJ	JJ	JJ	RR	JJ	JJ	JJ	RR	JJ	JJ	RR	RR	JJ	JJ	RR	RR	RR	JJ	RR	RR	JJ	JJ	JJ	JJ	JJ
1278607|F|0-25:G>C-25:G>C	TGCAGGCCGTCGGCGAGCTCACGCGGGGGCTGCCGTCGCCGTCCGTGGCTCCGAGATCGGAAGAGCGGT	Unknown		G	C	2B	2B2	105.445		JJ	JJ	RR	JJ	JJ	JJ	JJ	JJ	RR	JJ	RR	JJ	-	JJ	JJ	JJ	JJ	JJ	RR	JJ	-	JJ	RR	JJ	JJ	RR	RR	JJ	JJ	RR	RR	RR	JJ	RR	RR	-	JJ	JJ	JJ	JJ
1065263|F|0-29:G>A-29:G>A	TGCAGCTCCTAGACACTAACTACATGCATGACTCAACTCATGCGGCGAAATAAACATGATGAAACACCT	2B	46335043	A	G	2B	2B2	105.445		JJ	JJ	RR	JJ	JJ	JJ	JJ	JJ	RR	JJ	-	JJ	JJ	JJ	JJ	JJ	-	JJ	RR	-	JJ	JJ	RR	-	-	-	RR	JJ	JJ	RR	RR	-	JJ	RR	RR	-	-	JJ	JJ	JJ
1136582|F|0-40:T>C-40:T>C	TGCAGCCAGCAATTCCAGCGTCTTGTGTCTGCGAGGATCCTCAACACGCAGCAAGCATCCGAGATCGGA	2B	46045007	T	C	2B	2B2	105.445		JJ	JJ	RR	JJ	JJ	JJ	JJ	JJ	RR	JJ	RR	JJ	JJ	JJ	JJ	JJ	JJ	JJ	RR	JJ	JJ	JJ	RR	JJ	JJ	RR	RR	JJ	JJ	RR	RR	RR	JJ	RR	RR	JJ	JJ	JJ	JJ	JJ
5578072|F|0-5:C>T-5:C>T	TGCAGCGCGTGCACCACGTCGATTAGCTCGCCGAGATCGGAAGAGCGGTTCAGCAGGAATGCCGAGACC	2B	45843191	C	T	2B	2B2	105.445		JJ	JJ	RR	JJ	JJ	JJ	JJ	JJ	RR	JJ	RR	JJ	JJ	JJ	JJ	JJ	JJ	JJ	RR	JJ	JJ	JJ	RR	JJ	JJ	RR	RR	JJ	-	-	RR	-	JJ	RR	-	JJ	JJ	JJ	JJ	JJ
1200085|F|0-17:G>A-17:G>A	TGCAGTGCAGGGATGCAGCGAGCGACGACGCCCGTGAGGCGGCTGGCAGGCGGGCCCCGCCTGTCATCA	2B	45213710	A	G	2B	2B2	105.445		JJ	JJ	RR	JJ	JJ	JJ	JJ	JJ	RR	JJ	RR	JJ	RR	JJ	JJ	-	JJ	JJ	RR	-	JJ	JJ	RR	JJ	JJ	RR	RR	-	JJ	RR	RR	RR	JJ	RR	RR	JJ	JJ	JJ	JJ	JJ
982432|F|0-52:C>T-52:C>T	TGCAGCACAGCACCAGAGACAGAGGATTTCAGCACATCGTATAAACAACACACACCCCAAACCCGAGAT	2B	51571810	T	C	2B	2B2	105.445		JJ	JJ	RR	JJ	JJ	JJ	JJ	JJ	RR	JJ	RR	JJ	RR	JJ	JJ	JJ	JJ	JJ	RR	-	RR	JJ	RR	JJ	JJ	RR	RR	JJ	JJ	RR	RR	RR	JJ	RR	RR	RR	JJ	JJ	JJ	JJ
7358426|F|0-5:C>T-5:C>T	TGCAGCCTCCCGCCGCCGCCGAGATCGGAAGAGCGGTTCAGCAGGAATGCCGAGACCGATCTCGTATGC	Unknown		C	T	2B	2B2	116.759		JJ	JJ	RR	JJ	JJ	JJ	JJ	JJ	RR	-	RR	JJ	-	JJ	-	JJ	JJ	JJ	RR	-	-	JJ	RR	JJ	JJ	RR	-	JJ	JJ	RR	RR	-	JJ	-	RR	-	JJ	-	JJ	-
985860|F|0-34:C>T-34:C>T	TGCAGGTGATTCTCCTCATCACGGCGGAGATCCGCCGTCGCAAAGACTCCGAGATCGGAAGAGCGGTTC	2B	60559456	T	C	2B	2B2	117.694		JJ	JJ	RR	JJ	JJ	JJ	JJ	JJ	RR	JJ	RR	JJ	RR	JJ	JJ	JJ	JJ	JJ	RR	RR	RR	JJ	RR	RR	JJ	RR	RR	JJ	JJ	RR	RR	RR	JJ	RR	RR	RR	JJ	RR	JJ	JJ
4990536|F|0-10:A>G-10:A>G	TGCAGCTTCCACGGGGCGGGACAGCCGAGATCGGAAGAGCGGTTCAGCAGGAATGCCGAGACCGATCTC	Unknown		A	G	2B	2B2	117.694		JJ	JJ	RR	JJ	JJ	JJ	JJ	JJ	RR	JJ	RR	JJ	RR	JJ	JJ	JJ	JJ	JJ	RR	RR	RR	JJ	RR	RR	JJ	RR	RR	JJ	JJ	RR	RR	RR	JJ	RR	RR	RR	JJ	RR	JJ	JJ
3022917|F|0-11:A>G-11:A>G	TGCAGCTGGGGATAGTGTCCATCCAACATCAGGTCTCCGAGATCGGAAGAGCGGTTCAGCAGGAATGCC	Unknown		A	G	2B	2B2	117.694		JJ	JJ	RR	JJ	JJ	JJ	JJ	JJ	RR	JJ	RR	JJ	RR	JJ	JJ	JJ	JJ	JJ	RR	-	RR	JJ	RR	JJ	JJ	RR	RR	JJ	JJ	RR	RR	RR	JJ	RR	RR	RR	JJ	RR	JJ	JJ
1066619|F|0-63:C>G-63:C>G	TGCAGTGAGCGCCAGTTGGTTCCACGGCGCAAAGGGCTCCCTAACATGAGACCTCCTATGTGACGCATT	2B	64463067	G	C	2B	2B2	118.593		JJ	JJ	RR	JJ	JJ	JJ	JJ	JJ	RR	JJ	RR	JJ	RR	JJ	JJ	JJ	JJ	JJ	RR	RR	RR	JJ	RR	RR	JJ	RR	RR	JJ	JJ	RR	RR	RR	JJ	RR	RR	RR	JJ	RR	JJ	JJ
1144306|F|0-46:A>T-46:A>T	TGCAGTAAAAGACTTGCGCTCCAGAATCCTAGTGGCCATTCAGAAAATAGATTTCATTTTGGCGAGCAT	2B	86409974	T	A	2B	2B2	121.709		JJ	JJ	RR	JJ	JJ	JJ	JJ	JJ	RR	JJ	RR	JJ	-	JJ	JJ	JJ	JJ	JJ	RR	JJ	JJ	JJ	RR	JJ	JJ	RR	RR	JJ	JJ	RR	RR	RR	JJ	RR	RR	JJ	JJ	-	JJ	JJ
1025958|F|0-68:C>G-68:C>G	TGCAGTAAATCCGTCCGCCCCAAGTGATTTGTTCGGATGCATACTGAAGAGAGCTTGCTCAATCTCATC	2B	81534836	C	G	2B	2B2	121.709		JJ	JJ	RR	JJ	JJ	JJ	JJ	JJ	RR	JJ	RR	JJ	-	JJ	JJ	JJ	JJ	-	RR	JJ	JJ	JJ	RR	JJ	JJ	-	RR	JJ	JJ	RR	RR	RR	JJ	RR	RR	JJ	JJ	RR	JJ	JJ
1060973|F|0-32:G>A-32:G>A	TGCAGTGTGGCCGTGTGTACTTAAGAAGTTGTGGTCCCGTACGTCAAGTTCGTGTGGGATCAGTTTGAG	2B	76277583	A	G	2B	2B2	121.709		JJ	JJ	RR	JJ	JJ	JJ	JJ	JJ	RR	JJ	RR	JJ	JJ	JJ	JJ	JJ	JJ	JJ	RR	JJ	JJ	JJ	RR	JJ	JJ	RR	RR	JJ	JJ	RR	RR	RR	JJ	RR	RR	JJ	JJ	-	JJ	JJ
3947227|F|0-55:A>G-55:A>G	TGCAGCAGTGCTCGATCTGGCCGAGGGACGTGTCGTCGCGCCGCGACGGCGGCAGATCGTGCACCACCG	2B	76116439	A	G	2B	2B2	121.709		JJ	JJ	RR	JJ	JJ	JJ	JJ	JJ	RR	JJ	RR	JJ	RR	JJ	JJ	JJ	JJ	JJ	RR	JJ	JJ	JJ	RR	JJ	JJ	RR	RR	JJ	JJ	RR	RR	RR	JJ	RR	RR	JJ	JJ	-	JJ	JJ
3029958|F|0-32:A>G-32:A>G	TGCAGCAGGCGCCGCCCAGCGCGGCCTCCAGCACCTCCCCGAGATCGGAAGAGCGGTTCAGCAGGAATG	2B	75191629	A	G	2B	2B2	121.709		JJ	JJ	RR	JJ	JJ	JJ	JJ	JJ	RR	JJ	RR	JJ	RR	JJ	JJ	JJ	JJ	JJ	RR	JJ	JJ	JJ	RR	JJ	JJ	RR	RR	JJ	JJ	RR	RR	-	JJ	RR	-	JJ	JJ	RR	JJ	JJ
4404724|F|0-11:A>C-11:A>C	TGCAGCAGGAGACCGTGGCCACGGAAATGAACCCCGAGATCGGAAGAGCGGTTCAGCAGGAATGCCGAG	Unknown		C	A	2B	2B2	121.709		JJ	JJ	RR	JJ	JJ	JJ	JJ	JJ	RR	JJ	RR	JJ	-	JJ	JJ	JJ	JJ	JJ	RR	JJ	JJ	JJ	RR	JJ	JJ	RR	RR	JJ	JJ	RR	RR	RR	JJ	RR	RR	JJ	JJ	RR	JJ	JJ
4411430|F|0-11:A>G-11:A>G	TGCAGGGCGTTATTGATGATATCACCGAGATCGGAAGAGCGGTTCAGCAGGAATGCCGAGACCGATCTC	Unknown		A	G	2B	2B2	121.709		JJ	JJ	RR	JJ	JJ	JJ	JJ	JJ	RR	JJ	RR	JJ	RR	JJ	JJ	JJ	JJ	JJ	RR	JJ	JJ	JJ	RR	JJ	JJ	RR	RR	JJ	JJ	RR	RR	RR	JJ	RR	RR	JJ	JJ	RR	JJ	JJ
4993668|F|0-17:T>G-17:T>G	TGCAGAGAAAGAATGATTCACGCCGAGATCGGAAGAGCGGTTCAGCAGGAATGCCGAGACCGATCTCGT	Unknown		T	G	2B	2B2	121.709		JJ	JJ	RR	JJ	JJ	JJ	JJ	JJ	RR	JJ	RR	JJ	RR	JJ	JJ	JJ	JJ	JJ	RR	RR	RR	JJ	RR	RR	-	RR	RR	JJ	JJ	RR	RR	RR	JJ	RR	RR	RR	JJ	RR	JJ	JJ
1017820|F|0-24:T>C-24:T>C	TGCAGCTGTGTGCAGCTGTGTGCTTTGGTCACGATAAGCGGCACAGCGGTGGGGAGCGGTCAGGTTTTT	2B	72916806	T	C	2B	2B2	121.709		JJ	JJ	RR	JJ	JJ	JJ	JJ	JJ	RR	JJ	RR	JJ	-	JJ	JJ	JJ	-	JJ	RR	RR	RR	-	RR	RR	JJ	RR	RR	-	JJ	RR	RR	RR	JJ	RR	-	-	JJ	-	JJ	JJ
2257265|F|0-14:G>A-14:G>A	TGCAGCTCTACCACGGGTTTCCGACTTTATCGATGAATACACAGGTAATTGGAACATGGAGTTAGTCCG	2B	75312718	A	G	2B	2B2	121.709		JJ	JJ	RR	JJ	JJ	JJ	JJ	JJ	RR	JJ	RR	JJ	RR	JJ	-	JJ	JJ	JJ	-	JJ	-	JJ	RR	JJ	-	RR	RR	JJ	JJ	RR	-	-	JJ	RR	-	JJ	JJ	RR	JJ	-
1020503|F|0-42:C>A-42:C>A	TGCAGGTTCGTGGGTAACAGACGCGCCGCCCAGCGCACACCTCGCCCACCTTGCCGCCGAGATCGGAAG	2B	76654664	C	A	2B	2B2	121.709		JJ	JJ	RR	JJ	JJ	JJ	JJ	JJ	RR	JJ	RR	JJ	-	JJ	-	JJ	JJ	JJ	RR	RR	RR	JJ	RR	RR	JJ	RR	RR	JJ	JJ	RR	RR	RR	JJ	RR	RR	RR	JJ	RR	JJ	JJ
38087155|F|0-41:C>T-41:C>T	TGCAGCACCACCTGGTTGATGTAGAGGTCGCAGCGCGCGCCCAGGCCGCCCACGTCCAGGAACTCCGCT	2D	146980860	C	T	2B	2B2	122.708		JJ	JJ	RR	-	JJ	JJ	JJ	JJ	RR	JJ	-	JJ	RR	JJ	JJ	JJ	JJ	JJ	RR	RR	-	JJ	RR	-	JJ	RR	RR	JJ	JJ	RR	-	RR	JJ	RR	RR	-	JJ	RR	-	JJ
7339614|F|0-19:G>C-19:G>C	TGCAGCGGCCGAACGCGACGTGCGACACGGTGATCTGCTTCTGCGGCATCCGAGATCGGAAGAGCGGTT	2B	240338772	G	C	2B	2B2	122.708		JJ	JJ	RR	JJ	JJ	JJ	JJ	JJ	RR	JJ	RR	JJ	RR	-	JJ	JJ	-	JJ	RR	RR	-	JJ	RR	RR	JJ	RR	RR	JJ	JJ	RR	RR	RR	JJ	RR	RR	RR	JJ	-	JJ	JJ
5338361|F|0-14:G>T-14:G>T	TGCAGCCAGTGCAGGCGGCCGCGAAGCACCGCCGAGATCGGAAGAGCGGTTCAGCAGGAATGCCGAGAC	Unknown		G	T	2B	2B2	122.708		JJ	JJ	-	JJ	JJ	JJ	JJ	JJ	RR	JJ	RR	JJ	RR	JJ	JJ	JJ	JJ	-	RR	RR	RR	JJ	RR	RR	JJ	RR	RR	JJ	JJ	RR	RR	RR	JJ	RR	RR	RR	JJ	-	JJ	JJ
9721843|F|0-5:T>C-5:T>C	TGCAGTATCCTTGTTTCGGCAACCACCTATCTACCTATGGAGCAAGAAAGACCGCCAGCATTAGCGCGC	2D	178381821	C	T	2B	2B2	122.708		JJ	JJ	RR	-	JJ	JJ	JJ	JJ	RR	JJ	RR	JJ	RR	JJ	-	-	JJ	JJ	RR	-	-	JJ	RR	RR	-	RR	RR	JJ	JJ	-	RR	RR	JJ	RR	-	RR	JJ	-	JJ	-
5579687|F|0-49:C>G-49:C>G	TGCAGGCCGTCATCAAGGAGACGCTGCGGCTGCACTCCCCCATCCCGCTCCTCGTCCCCCACATGAACC	2B	165370474	G	C	2B	2B2	122.708		JJ	JJ	RR	JJ	JJ	JJ	JJ	JJ	RR	JJ	RR	JJ	RR	JJ	JJ	JJ	JJ	-	RR	RR	RR	JJ	RR	RR	JJ	RR	RR	JJ	JJ	RR	RR	RR	-	RR	RR	-	JJ	-	JJ	JJ
1095982|F|0-17:A>G-17:A>G	TGCAGGCGCTGCTCGCCAACGCGCTGTCGGAGAAGCCCGCCCCGTCGCCGCTTCCGCCTCCGAGATCGG	2D	139107638	G	A	2B	2B2	122.708		JJ	JJ	RR	JJ	JJ	JJ	JJ	JJ	RR	JJ	RR	JJ	-	JJ	JJ	JJ	JJ	JJ	RR	RR	RR	JJ	RR	RR	-	RR	RR	JJ	JJ	RR	RR	RR	JJ	RR	-	RR	JJ	-	JJ	JJ
1219117|F|0-6:C>T-6:C>T	TGCAGCCATCTACGAATGAAAGGAGAAGTAGCTAGTGTGTGTGGCACCACCGAGATCGGAAGAGCGGTT	2B	101864204	T	C	2B	2B2	122.708		JJ	JJ	RR	JJ	JJ	JJ	JJ	JJ	RR	JJ	RR	JJ	RR	JJ	JJ	JJ	JJ	JJ	RR	RR	RR	JJ	RR	-	JJ	RR	RR	JJ	JJ	RR	RR	RR	JJ	RR	RR	RR	JJ	-	JJ	JJ
5578124|F|0-5:C>G-5:C>G	TGCAGCTCAGAGGAAGAGCGGCCGTTCCGAGATCGGAAGAGCGGTTCAGCAGGAATGCCGAGACCGATC	Unknown		G	C	2B	2B2	122.708		JJ	JJ	RR	JJ	JJ	JJ	JJ	JJ	RR	JJ	RR	JJ	RR	JJ	JJ	JJ	JJ	JJ	RR	RR	RR	JJ	RR	RR	JJ	RR	RR	JJ	JJ	RR	RR	RR	JJ	RR	-	RR	JJ	-	JJ	JJ
2352533|F|0-9:T>G-9:T>G	TGCAGCACATGGAGGCCGGCCTCACCGACCAGATGGTGGCGTTCGACACGGCGGCCGAGACGTTCCGCC	2B	113938040	G	T	2B	2B2	122.708		JJ	JJ	RR	JJ	JJ	JJ	JJ	JJ	RR	JJ	RR	JJ	RR	-	JJ	JJ	JJ	JJ	RR	RR	-	JJ	RR	RR	JJ	RR	RR	JJ	JJ	RR	RR	RR	-	-	RR	RR	JJ	RR	JJ	JJ
1066423|F|0-19:G>A-19:G>A	TGCAGACCCTTGTTGTGCAGGTTCTTGGAGCTGCTTATGTCCTCTACAAGTACATGGCCGACAGCGGGA	2B	114995033	A	G	2B	2B2	122.708		JJ	JJ	RR	JJ	JJ	JJ	JJ	JJ	RR	JJ	RR	JJ	RR	JJ	JJ	JJ	JJ	JJ	-	RR	RR	JJ	RR	RR	JJ	RR	RR	JJ	JJ	RR	RR	RR	-	-	RR	RR	JJ	RR	JJ	JJ
7478624|F|0-14:G>A-14:G>A	TGCAGGTCGGCGTCGCTGAACCGCCGTCCCAGGAGGCGCCTGGCGCCATAGATGGTGCGGTTCGGGTTG	2A	64761926	G	A	2B	2B2	122.708		JJ	JJ	RR	JJ	JJ	JJ	JJ	JJ	-	JJ	RR	JJ	-	JJ	JJ	JJ	JJ	-	-	RR	RR	-	RR	RR	JJ	RR	RR	-	JJ	RR	RR	-	-	-	RR	RR	JJ	RR	JJ	JJ
1123863|F|0-26:G>A-26:G>A	TGCAGCAGGACGGTGACGAACGTGAAGAAGAAGCAGGTGACCAGGACTTTCACGGCCGAGATCGGAAGA	2B	203057285	A	G	2B	2B2	122.708		JJ	JJ	RR	JJ	JJ	JJ	JJ	JJ	RR	JJ	RR	JJ	RR	JJ	-	JJ	JJ	-	-	RR	RR	JJ	RR	RR	JJ	RR	RR	JJ	JJ	RR	RR	RR	JJ	RR	RR	RR	JJ	RR	JJ	JJ
1166972|F|0-5:T>C-5:T>C	TGCAGTCCATGCCCTTCGGCTGGTCATTTGGCCCTATCTGTGTCCACTATGCAGCACGGCACTCTGATC	2B	220604011	T	C	2B	2B2	122.708		JJ	JJ	RR	JJ	-	JJ	JJ	JJ	RR	JJ	RR	JJ	RR	JJ	JJ	JJ	JJ	-	RR	RR	-	JJ	RR	-	JJ	-	RR	-	JJ	RR	-	RR	JJ	-	RR	RR	JJ	RR	JJ	-
3957939|F|0-41:C>T-41:C>T	TGCAGAAGCCCCGCGACCTGCGAATCACACGTCGTCGTGTACCCGAGATCGGAAGAGCGGTTCAGCAGG	2B	205307854	T	C	2B	2B2	122.708		JJ	-	RR	JJ	JJ	JJ	JJ	-	-	JJ	RR	JJ	RR	JJ	JJ	-	JJ	JJ	-	RR	RR	JJ	RR	RR	JJ	RR	RR	JJ	JJ	RR	RR	RR	JJ	RR	RR	RR	JJ	RR	JJ	JJ
2289100|F|0-67:A>C-67:A>C	TGCAGGAGAGGGCGGAGTTTCCCTCGATCGCGCAGCTGGACTGGGTGGACTACATCGAGGAAACCGCAG	2B	196951955	C	A	2B	2B2	122.708		JJ	JJ	RR	JJ	JJ	JJ	JJ	JJ	RR	JJ	RR	JJ	RR	JJ	JJ	JJ	JJ	JJ	RR	RR	RR	JJ	RR	RR	JJ	RR	RR	JJ	JJ	RR	RR	RR	JJ	RR	RR	RR	JJ	RR	JJ	JJ
1863013|F|0-6:T>A-6:T>A	TGCAGTTCAAATGAACGACGCCGAATAAGCCAATTCGCTCAATCGATAGGAGGATCAAGAAGGGGGTCA	2B	130849569	A	T	2B	2B2	122.708		JJ	JJ	RR	JJ	JJ	JJ	JJ	JJ	RR	JJ	RR	JJ	-	JJ	JJ	JJ	JJ	JJ	RR	RR	RR	JJ	RR	RR	JJ	RR	RR	JJ	JJ	RR	RR	RR	JJ	RR	RR	RR	JJ	RR	JJ	JJ
25708182|F|0-25:C>G-25:C>G	TGCAGGACTGGCAGCGGCGGTACGCCGACGTGCTGCGGCGCAAGGGGAAGACCGTGGAGGTGGTGGAGT	2A	92869430	C	G	2B	2B2	122.708		JJ	JJ	RR	JJ	JJ	JJ	JJ	JJ	RR	JJ	RR	JJ	-	JJ	JJ	JJ	JJ	JJ	RR	RR	RR	JJ	RR	RR	JJ	RR	RR	JJ	JJ	RR	RR	RR	JJ	RR	RR	RR	JJ	RR	JJ	JJ
1213993|F|0-60:C>G-60:C>G	TGCAGCTCCGCCAGGGCGTCCCTCTCCGCCGCCCTCCGCGCCGCCGCCGCCACGGCGGGGCCCGAGATC	Unknown		G	C	2B	2B2	122.708		JJ	JJ	RR	JJ	JJ	JJ	JJ	JJ	RR	JJ	RR	JJ	RR	JJ	JJ	JJ	JJ	JJ	RR	RR	RR	JJ	RR	RR	JJ	RR	RR	JJ	JJ	RR	RR	RR	JJ	RR	RR	-	JJ	RR	JJ	JJ
7351981|F|0-14:A>G-14:A>G	TGCAGGACGACGTCAACAGCGAAATCGACCCGAGATCGGAAGAGCGGTTCAGCAGGAATGCCGAGACCG	Unknown		A	G	2B	2B2	122.708		JJ	JJ	RR	JJ	JJ	JJ	JJ	JJ	RR	JJ	RR	JJ	RR	JJ	JJ	JJ	JJ	JJ	RR	RR	RR	JJ	RR	RR	JJ	RR	RR	JJ	JJ	RR	RR	RR	JJ	RR	RR	RR	JJ	RR	JJ	JJ
5576968|F|0-27:C>T-27:C>T	TGCAGCAGGGTGGTTCATCGTCGTCTGCGGCGGCGGCAGCCTCGCCCTCGACGTCACGGCGCTTGTCTT	Unknown		T	C	2B	2B2	122.708		JJ	JJ	RR	JJ	JJ	JJ	JJ	JJ	RR	JJ	-	JJ	RR	-	JJ	JJ	JJ	JJ	RR	RR	RR	JJ	-	RR	JJ	RR	RR	JJ	JJ	RR	RR	RR	JJ	RR	RR	RR	JJ	RR	JJ	JJ
5580275|F|0-7:G>C-7:G>C	TGCAGCGGTCGACGGTGCTCCTCATGGCGACCGAGATCGGAAGAGCGGTTCAGCAGGAATGCCGAGACC	2B	262167934	C	G	2B	2B2	122.708		JJ	JJ	RR	JJ	JJ	JJ	JJ	JJ	RR	JJ	RR	JJ	RR	JJ	JJ	JJ	JJ	JJ	RR	RR	RR	-	RR	RR	JJ	RR	RR	JJ	JJ	RR	RR	RR	JJ	RR	RR	RR	JJ	RR	JJ	JJ
1092587|F|0-40:A>G-40:A>G	TGCAGCCCTACATCCAGCGCATTGTCAATGGGGATCGGTCACCGATCCTGTCCACGCACCCGAGATCGG	2B	202489474	G	A	2B	2B2	122.708		JJ	JJ	RR	JJ	JJ	JJ	JJ	JJ	RR	JJ	RR	JJ	RR	JJ	JJ	JJ	JJ	JJ	RR	RR	RR	-	-	RR	JJ	RR	RR	JJ	JJ	RR	RR	RR	JJ	RR	-	RR	JJ	RR	JJ	JJ
1201758|F|0-14:T>G-14:T>G	TGCAGTGCACAGGCTCCACGGGCTAACCACAACGCCACAGGGCAGCTCACGTTCCTCTACAGGCGTCTC	2B	195305348	G	T	2B	2B2	122.708		-	JJ	RR	JJ	JJ	JJ	JJ	JJ	RR	JJ	RR	JJ	-	-	JJ	JJ	JJ	-	RR	-	RR	-	RR	RR	JJ	RR	RR	JJ	-	RR	RR	-	JJ	RR	RR	RR	JJ	RR	JJ	JJ
1062438|F|0-14:G>A-14:G>A	TGCAGTTTGTTGTAGAAATCTGAAATTTCAATGCGTCATGCATTCGGCTCACTCATTTTGGTGTAACTG	2B	161760211	A	G	2B	2B2	122.708		JJ	JJ	RR	JJ	JJ	JJ	JJ	JJ	-	JJ	RR	JJ	RR	JJ	JJ	-	-	JJ	RR	RR	RR	JJ	RR	RR	JJ	RR	RR	JJ	JJ	-	-	-	JJ	RR	RR	RR	-	RR	JJ	JJ
5580573|F|0-7:G>T-7:G>T	TGCAGTCGTTCGACGCCAGCAGTAATCTCCTCACCGAGATCGGAAGAGCGGTTCAGCAGGAATGCCGAG	2B	129941191	G	T	2B	2B2	122.708		JJ	JJ	RR	JJ	JJ	JJ	JJ	JJ	RR	JJ	-	JJ	RR	JJ	JJ	JJ	JJ	JJ	RR	RR	RR	JJ	RR	RR	JJ	RR	RR	JJ	JJ	RR	RR	RR	JJ	RR	RR	RR	JJ	RR	JJ	JJ
2262138|F|0-16:T>C-16:T>C	TGCAGACGCCGACGTATGTGGTGCGCGCGCGCCTCGGCACCCCGCCGCAGCAGCTCCTCCTCGCCGTCG	2B	127181050	C	T	2B	2B2	122.708		JJ	JJ	RR	JJ	JJ	JJ	JJ	JJ	RR	JJ	RR	JJ	RR	JJ	JJ	JJ	JJ	JJ	RR	RR	RR	JJ	RR	RR	JJ	RR	RR	JJ	JJ	RR	RR	RR	JJ	RR	RR	RR	JJ	RR	JJ	JJ
3028453|F|0-20:T>C-20:T>C	TGCAGGCGCCCATATCGATCTGCCTCACCACCAGCGCCGAGATCGGAAGAGCGGTTCAGCAGGAATGCC	2B	97146836	C	T	2B	2B2	122.708		JJ	JJ	RR	JJ	JJ	JJ	JJ	JJ	RR	JJ	-	JJ	RR	JJ	JJ	JJ	JJ	JJ	RR	JJ	JJ	JJ	RR	JJ	JJ	RR	RR	JJ	JJ	RR	RR	RR	JJ	RR	RR	JJ	JJ	RR	JJ	JJ
7351909|F|0-11:T>C-11:T>C	TGCAGCGGCTTTGGCTATGTCGTCTTCCGAGATCGGAAGAGCGGTTCAGCAGGAATGCCGAGACCGATC	Unknown		T	C	2B	2B2	122.708		JJ	JJ	RR	JJ	JJ	JJ	JJ	JJ	RR	JJ	RR	JJ	RR	JJ	JJ	JJ	JJ	JJ	RR	RR	RR	JJ	RR	RR	JJ	RR	RR	JJ	JJ	-	RR	RR	JJ	RR	RR	RR	JJ	RR	JJ	JJ
12001634|F|0-15:A>G-15:A>G	TGCAGGCTGCAAGCTATCCCCCAGCCACCGAGATCGGAAGAGCGGTTCAGCAGGAATGCCGAGACCGAT	Unknown		A	G	2B	2B2	122.708		-	JJ	RR	JJ	JJ	JJ	JJ	JJ	RR	JJ	RR	JJ	RR	-	JJ	JJ	JJ	JJ	RR	-	-	JJ	RR	-	JJ	RR	RR	JJ	JJ	RR	RR	RR	JJ	RR	RR	-	JJ	RR	JJ	JJ
1097508|F|0-13:G>C-13:G>C	TGCAGGACACGGGGAAGCACGTTAGGAGGCTGGCGGAGTTCATGGGCCGAGATCGGAAGAGCGGTTCAG	Unknown		G	C	2B	2B2	122.708		JJ	JJ	RR	JJ	JJ	JJ	JJ	JJ	RR	JJ	RR	JJ	RR	JJ	JJ	JJ	JJ	JJ	RR	RR	RR	JJ	RR	RR	JJ	RR	RR	JJ	JJ	RR	RR	RR	JJ	RR	RR	RR	JJ	RR	JJ	JJ
7352403|F|0-58:A>G-58:A>G	TGCAGCTCTGGGTAGACTACGAGAGGGAGCCGACGCGAATCAACGTCACCATGTCTCCACTGGGCATGG	2B	124370112	A	G	2B	2B2	122.708		JJ	JJ	RR	JJ	JJ	JJ	JJ	JJ	RR	JJ	RR	JJ	-	JJ	JJ	-	JJ	JJ	-	RR	RR	JJ	RR	RR	JJ	RR	RR	JJ	JJ	RR	RR	RR	JJ	RR	RR	RR	JJ	RR	JJ	JJ
2263288|F|0-57:T>C-57:T>C	TGCAGCCGCCCAGGACCGACCTCGGGACGCTCTGCACTCTGTACATGTTGCTTCTCATGACGATGTGGA	2B	203057390	T	C	2B	2B2	122.708		JJ	JJ	RR	JJ	JJ	JJ	JJ	JJ	RR	JJ	RR	JJ	-	JJ	JJ	JJ	JJ	JJ	RR	-	RR	-	RR	RR	JJ	RR	RR	-	JJ	RR	RR	RR	-	RR	RR	RR	JJ	RR	JJ	JJ
980315|F|0-44:C>T-44:C>T	TGCAGGCGCATGTTATAGGGTATTTTGCTAACGGGCGCCTAAAGCGCACATCACCCTACCGCTATTTGG	2B	178190280	C	T	2B	2B2	122.708		JJ	JJ	RR	JJ	JJ	JJ	JJ	JJ	RR	JJ	RR	JJ	JJ	JJ	JJ	JJ	JJ	-	RR	JJ	JJ	JJ	RR	JJ	JJ	RR	RR	JJ	JJ	RR	RR	RR	JJ	RR	RR	JJ	JJ	RR	JJ	JJ
4909739|F|0-63:T>C-63:T>C	TGCAGAACCGTCGCCATCACGGATTTGGCTTCGAGCATCGCAAAGTTCTGGCCGATGCACGCCTTCGGC	2B	121875995	C	T	2B	2B2	122.708		JJ	JJ	RR	JJ	JJ	JJ	JJ	JJ	RR	JJ	RR	JJ	RR	JJ	JJ	-	JJ	JJ	RR	RR	RR	JJ	RR	RR	JJ	RR	RR	JJ	-	RR	RR	RR	JJ	RR	-	RR	JJ	RR	-	JJ
1067015|F|0-65:G>T-65:G>T	TGCAGCGCCTCATCTTTTGCCTGCTCTTTCCTACACCGACCCGACCATCGCAATGTGATTCCTCCGAGA	2B	251717938	T	G	2B	2B2	122.708		JJ	JJ	RR	JJ	JJ	JJ	JJ	JJ	RR	JJ	RR	JJ	RR	JJ	JJ	JJ	JJ	JJ	RR	RR	RR	JJ	RR	RR	JJ	RR	RR	JJ	JJ	RR	RR	RR	JJ	-	RR	RR	JJ	-	JJ	JJ
7352849|F|0-47:A>G-47:A>G	TGCAGGGCGCTGAGCCGCTTCACGGCCGCCACGATGCCGTCCTCGAGAACCGCCTTGTACGTGCTCCCG	2B	220035501	A	G	2B	2B2	122.708		JJ	JJ	RR	JJ	JJ	JJ	JJ	JJ	RR	JJ	RR	JJ	-	JJ	JJ	JJ	JJ	JJ	RR	-	-	JJ	RR	-	-	RR	-	JJ	JJ	RR	RR	RR	JJ	RR	RR	-	JJ	-	JJ	-
1104343|F|0-56:A>G-56:A>G	TGCAGAACGTGGCTATCATGCTCAAGGCGCTCAATGTGACCGCGGACGAGGTGATCAGAACACTCATGC	2B	205802888	G	A	2B	2B2	122.708		JJ	JJ	RR	JJ	JJ	JJ	JJ	JJ	RR	JJ	RR	JJ	RR	JJ	JJ	JJ	JJ	-	RR	RR	-	-	RR	RR	JJ	RR	-	JJ	JJ	RR	-	-	JJ	-	RR	RR	JJ	-	JJ	JJ
1011382|F|0-31:G>A-31:G>A	TGCAGCAGGACGGTGACGAACGTGAAGAAGAGGCAGGTGACCAGGGCTTCCACGGCCGAGATCGGAAGA	2B	203111445	A	G	2B	2B2	122.708		JJ	JJ	RR	JJ	JJ	JJ	JJ	JJ	RR	JJ	RR	JJ	RR	JJ	-	JJ	JJ	-	-	RR	RR	JJ	RR	RR	JJ	RR	RR	JJ	JJ	-	RR	RR	JJ	RR	RR	RR	JJ	-	JJ	JJ
1008703|F|0-41:G>C-41:G>C	TGCAGCATGTTGTAGACGGTCATGGCGAGGCTCACAACACTGGCGGCCCCGAGATCGGAAGAGCGGTTC	2B	203111217	C	G	2B	2B2	122.708		JJ	JJ	RR	JJ	JJ	JJ	JJ	JJ	RR	JJ	RR	JJ	RR	JJ	JJ	JJ	JJ	JJ	RR	RR	RR	JJ	RR	RR	JJ	RR	-	JJ	JJ	RR	RR	RR	JJ	RR	-	RR	JJ	-	JJ	JJ
992360|F|0-8:G>A-8:G>A	TGCAGCATGTTGTAGACGGTCATGGCGAGGCTCACAACACTCGCGACCCCGAGATCGGAAGAGCGGTTC	2B	203101264	A	G	2B	2B2	122.708		JJ	JJ	RR	JJ	JJ	JJ	JJ	JJ	RR	JJ	RR	JJ	RR	JJ	JJ	JJ	JJ	JJ	RR	RR	RR	JJ	RR	RR	JJ	RR	RR	JJ	JJ	RR	RR	RR	JJ	RR	RR	RR	JJ	-	JJ	JJ
2275159|F|0-51:C>T-51:C>T	TGCAGTGCCCACTTGAGAGTCTGCTACCAGTTGTGTTCGATGATGATTCATCTGTGTCAGTGGCGACTT	2B	180978448	T	C	2B	2B2	122.708		JJ	JJ	RR	JJ	JJ	JJ	JJ	JJ	RR	JJ	RR	JJ	RR	JJ	JJ	JJ	JJ	JJ	RR	RR	RR	JJ	RR	RR	JJ	RR	RR	JJ	JJ	RR	RR	RR	JJ	RR	RR	RR	JJ	-	JJ	JJ
985942|F|0-37:G>C-37:G>C	TGCAGCTGTTGATGCAGCTCATCTCCACCGTCATGGTGGGGCACCTCGGCGAGGTCGCGCTCGCTGGCG	2D	178098802	C	G	2B	2B2	122.708		JJ	JJ	RR	JJ	JJ	JJ	JJ	JJ	RR	JJ	RR	JJ	RR	JJ	JJ	JJ	JJ	JJ	RR	RR	RR	JJ	RR	RR	JJ	RR	RR	-	JJ	RR	RR	-	JJ	RR	RR	RR	JJ	-	JJ	JJ
1044455|F|0-60:A>T-60:A>T	TGCAGTGCAGGGAGAATCCGAATCCCATTCTTTGTCGGGCCCGTGCGTCCTTGGCTAATCACCTCGGCC	2D	175288992	T	A	2B	2B2	122.708		JJ	JJ	RR	JJ	JJ	JJ	JJ	-	RR	JJ	RR	JJ	RR	JJ	JJ	JJ	JJ	JJ	RR	RR	RR	JJ	RR	RR	JJ	RR	-	JJ	JJ	RR	RR	RR	JJ	RR	RR	RR	-	-	-	JJ
1112033|F|0-45:T>A-45:T>A	TGCAGACGCTATGCGCGATGAGCCAAGTGTCGCAGAACATCATCGTGGGGGACGGCGAGTTCATCGTGG	2B	168265502	T	A	2B	2B2	122.708		JJ	JJ	RR	JJ	JJ	JJ	JJ	JJ	RR	JJ	RR	JJ	RR	JJ	JJ	JJ	JJ	JJ	RR	RR	RR	JJ	RR	RR	JJ	RR	RR	JJ	JJ	RR	RR	RR	JJ	RR	RR	RR	JJ	-	JJ	JJ
1164924|F|0-19:A>G-19:A>G	TGCAGGCTGAGGTGGATGAACTACCTGACGACGGGCCGAGGGGGCGCCTTCTCGCAGGAGGAGGAGGAC	2B	161132882	G	A	2B	2B2	122.708		JJ	JJ	RR	JJ	JJ	JJ	JJ	JJ	RR	JJ	RR	JJ	-	JJ	JJ	JJ	JJ	JJ	RR	RR	RR	JJ	RR	RR	JJ	RR	RR	JJ	JJ	-	RR	RR	-	-	-	-	JJ	-	JJ	-
7350230|F|0-38:A>G-38:A>G	TGCAGTTAAGTCTAGCATCCAGTGTGGATGCGATCAAGACCACGGGGACCGACATATTATTTCCCTCCT	2A	120687581	A	G	2B	2B2	122.708		JJ	JJ	RR	JJ	JJ	JJ	JJ	JJ	RR	JJ	RR	JJ	RR	JJ	JJ	JJ	JJ	JJ	RR	RR	RR	JJ	RR	RR	JJ	RR	RR	JJ	JJ	RR	-	RR	JJ	RR	RR	-	JJ	-	JJ	JJ
3064870|F|0-15:G>A-15:G>A	TGCAGGAGGGGTGCCGTTTCGGGGAGCAGTGGCTCTTGGTCCGAGATCGGAAGAGCGGTTCAGCAGGAA	2B	109647008	G	A	2B	2B2	122.708		JJ	JJ	RR	JJ	JJ	JJ	JJ	JJ	RR	JJ	RR	JJ	RR	JJ	JJ	JJ	JJ	JJ	RR	-	-	JJ	RR	-	JJ	RR	RR	JJ	JJ	RR	RR	RR	JJ	RR	RR	-	JJ	-	JJ	JJ
3028774|F|0-16:G>A-16:G>A	TGCAGAAACCACCAAAGCGCCCAGCCGAGGAACGCGGCCCGAGATCGGAAGAGCGGTTCAGCAGGAATG	Unknown		A	G	2B	2B2	122.708		JJ	JJ	RR	JJ	JJ	JJ	JJ	JJ	RR	JJ	RR	JJ	RR	JJ	JJ	JJ	JJ	JJ	RR	RR	RR	JJ	RR	-	JJ	RR	RR	JJ	JJ	RR	RR	RR	JJ	RR	RR	RR	JJ	-	JJ	JJ
7478702|F|0-9:G>T-9:G>T	TGCAGGTATGCCAGGGTTAGAGCCGAGATCGGAAGAGCGGTTCAGCAGGAATGCCGAGACCGATCTCGT	Unknown		G	T	2B	2B2	122.708		JJ	JJ	RR	JJ	JJ	JJ	JJ	JJ	RR	JJ	RR	JJ	RR	JJ	JJ	JJ	JJ	JJ	RR	RR	RR	JJ	RR	RR	JJ	RR	RR	JJ	JJ	RR	RR	RR	JJ	RR	RR	RR	JJ	-	JJ	JJ
7478702|F|0-10:C>T-10:C>T	TGCAGGTATGCCAGGGTTAGAGCCGAGATCGGAAGAGCGGTTCAGCAGGAATGCCGAGACCGATCTCGT	Unknown		C	T	2B	2B2	122.708		JJ	JJ	RR	JJ	JJ	JJ	JJ	JJ	RR	JJ	RR	JJ	RR	JJ	JJ	JJ	JJ	JJ	RR	RR	RR	JJ	RR	RR	JJ	RR	RR	JJ	JJ	RR	RR	RR	JJ	RR	RR	RR	JJ	-	JJ	JJ
7478510|F|0-21:T>G-21:T>G	TGCAGCTCCCGAAGAAAAGACTCCGAGATCGGAAGAGCGGTTCAGCAGGAATGCCGAGACCGATCTCGT	Unknown		T	G	2B	2B2	122.708		JJ	JJ	RR	JJ	JJ	JJ	JJ	JJ	RR	JJ	RR	JJ	RR	JJ	JJ	JJ	JJ	JJ	RR	RR	RR	JJ	RR	RR	JJ	RR	RR	JJ	JJ	RR	RR	RR	JJ	RR	RR	RR	JJ	-	JJ	JJ
7352948|F|0-20:G>T-20:G>T	TGCAGTGTTCGTTAAGCCTCGCAGGAATCAACCGAGATCGGAAGAGCGGTTCAGCAGGAATGCCGAGAC	Unknown		G	T	2B	2B2	122.708		JJ	JJ	RR	JJ	JJ	JJ	JJ	JJ	RR	JJ	RR	JJ	RR	JJ	JJ	JJ	JJ	JJ	RR	RR	RR	JJ	RR	RR	JJ	RR	RR	JJ	JJ	RR	RR	RR	JJ	RR	RR	RR	JJ	-	JJ	JJ
4019247|F|0-20:G>A-20:G>A	TGCAGCTATCTACGAATGGAGGGAGAAGTAGCTAGTGTGCATGGCACTACCGAGATCGGAAGAGCGGTT	Unknown		G	A	2B	2B2	122.708		-	JJ	RR	JJ	JJ	JJ	JJ	JJ	RR	JJ	RR	JJ	RR	JJ	JJ	JJ	JJ	JJ	RR	RR	RR	JJ	RR	-	JJ	RR	RR	JJ	JJ	RR	RR	RR	JJ	RR	RR	RR	JJ	-	JJ	JJ
7350495|F|0-9:A>C-9:A>C	TGCAGCAGCAGCAAGAACACCAGCGACAGCAGCGCCGCGGCTCCGAGATCGGAAGAGCGGTTCAGCAGG	2D	144411750	A	C	2B	2B2	122.708		JJ	JJ	RR	JJ	JJ	JJ	JJ	JJ	RR	JJ	RR	JJ	-	-	JJ	JJ	JJ	JJ	RR	RR	RR	-	RR	RR	JJ	RR	RR	JJ	-	RR	RR	RR	JJ	RR	RR	RR	-	-	JJ	JJ
2302510|F|0-12:C>T-12:C>T	TGCAGCCGTTCTCGTCTCCTTCGATCTCGCGAAAGCAAACCCTAGCGTTCTCGCAAAAAGCTCCTCGAT	2B	242954928	T	C	2B	2B2	122.708		JJ	JJ	RR	JJ	JJ	JJ	JJ	JJ	RR	JJ	RR	JJ	RR	JJ	JJ	JJ	JJ	-	RR	RR	RR	JJ	RR	RR	JJ	RR	RR	JJ	-	-	RR	RR	JJ	-	RR	-	JJ	-	JJ	-
7336040|F|0-53:A>G-53:A>G	TGCAGAGGCAGCTCGACGGACGGCGGCGGCGGCGGTGGAGGGGGAGAAGCCACACTGACGGAGAGGATG	2B	222555581	G	A	2B	2B2	122.708		JJ	JJ	RR	JJ	JJ	JJ	JJ	JJ	RR	JJ	RR	JJ	RR	JJ	JJ	JJ	JJ	JJ	RR	RR	RR	-	RR	-	JJ	RR	RR	JJ	JJ	RR	RR	RR	-	RR	RR	RR	JJ	RR	JJ	JJ
988615|F|0-46:A>G-46:A>G	TGCAGACTCTTCTTCCTTACCGCGTGTCCTCTGCCAGTCCACACCCACTGGTGATCATTGAGTGGCTCA	2B	104928358	G	A	2B	2B2	122.708		JJ	JJ	RR	JJ	JJ	JJ	JJ	JJ	RR	JJ	RR	JJ	RR	JJ	JJ	JJ	JJ	JJ	RR	-	-	JJ	RR	-	JJ	RR	RR	JJ	JJ	RR	RR	RR	-	RR	RR	-	JJ	RR	JJ	JJ
7354212|F|0-30:A>G-30:A>G	TGCAGATGCGGCGCCGCTGCGTCGGGGTGCACCGCGCAGAGCGTGGCAAGGAGACGTATCGACTCGCGC	2B	259262109	G	A	2B	2B2	122.708		JJ	JJ	RR	JJ	JJ	JJ	JJ	JJ	RR	JJ	RR	JJ	RR	JJ	-	JJ	JJ	JJ	RR	RR	RR	JJ	RR	RR	JJ	RR	RR	JJ	JJ	RR	RR	RR	JJ	RR	RR	RR	JJ	RR	JJ	JJ
1228915|F|0-67:T>C-67:T>C	TGCAGGGGCCGCAGCTGCCGCCGTTCCTGTCCAAGACGTACGATCTCGTCAGCGAGCCGCAGCTGGATG	2B	237555649	C	T	2B	2B2	122.708		JJ	JJ	RR	JJ	JJ	JJ	JJ	JJ	RR	JJ	-	JJ	RR	JJ	JJ	JJ	JJ	JJ	RR	RR	RR	JJ	RR	RR	JJ	RR	-	JJ	JJ	RR	RR	RR	JJ	RR	RR	RR	-	RR	JJ	JJ
1127581|F|0-34:C>G-34:C>G	TGCAGCCCACGCCTTTGCGGCTTTTCGCCGAACACCAGGTGTGCAGCGAGCGCAACCGCCCTGTTTTGG	2B	222040473	G	C	2B	2B2	122.708		JJ	JJ	RR	JJ	JJ	JJ	JJ	JJ	RR	JJ	RR	JJ	RR	JJ	JJ	JJ	JJ	JJ	RR	RR	RR	JJ	RR	RR	JJ	RR	RR	JJ	JJ	RR	RR	RR	JJ	RR	RR	RR	JJ	RR	JJ	JJ
7478451|F|0-45:G>T-45:G>T	TGCAGACGGAACAACGGAACAGCGGACGATCACGACGGCTGCAAGGGCATATGAACGGGCGATAAAAGG	2B	177966670	T	G	2B	2B2	122.708		JJ	JJ	RR	JJ	JJ	JJ	JJ	JJ	RR	JJ	RR	JJ	RR	JJ	JJ	JJ	JJ	JJ	RR	RR	RR	-	RR	RR	JJ	-	RR	-	JJ	RR	RR	RR	JJ	RR	RR	RR	JJ	RR	JJ	-
2279207|F|0-33:C>T-33:C>T	TGCAGGTCACCGCGTTCTCGCCCCTCATCGACACCATCAACCGCCCCGACGGCACCGTCAACCGCCGCC	2B	148686969	T	C	2B	2B2	122.708		JJ	JJ	RR	JJ	JJ	JJ	JJ	JJ	RR	JJ	RR	JJ	-	JJ	-	JJ	JJ	JJ	RR	-	RR	JJ	RR	RR	JJ	RR	RR	JJ	JJ	RR	RR	RR	JJ	RR	RR	RR	JJ	RR	JJ	JJ
3022287|F|0-19:C>G-19:C>G	TGCAGACTCTCGCAAGATTCCTCTCCGACATGTTCATGGATCCGAGATCGGAAGAGCGGTTCAGCAGGA	2B	130849710	G	C	2B	2B2	122.708		JJ	JJ	RR	JJ	JJ	JJ	JJ	JJ	RR	JJ	-	JJ	RR	-	-	JJ	-	JJ	RR	-	-	JJ	RR	RR	JJ	RR	RR	JJ	JJ	RR	RR	RR	JJ	-	RR	RR	JJ	RR	-	JJ
1094400|F|0-22:A>C-22:A>C	TGCAGGCCATGATCGTCAAGATAGCGGTGCCCGTGCTGGCCATGCTGCTGCTGCTGCTCACGGCGTCGG	3B	475197091	A	C	2B	2B2	122.708		JJ	JJ	RR	JJ	JJ	JJ	JJ	JJ	RR	JJ	RR	JJ	-	JJ	JJ	JJ	JJ	JJ	RR	RR	RR	JJ	RR	RR	JJ	RR	RR	JJ	JJ	RR	RR	RR	JJ	RR	RR	RR	JJ	RR	JJ	JJ
1017971|F|0-17:G>C-17:G>C	TGCAGAGCGTCTGATCGGATGACTCTGGAGGCGGCTAAAATCATCGTGGTGATTTGTAGTAGCCACCCA	2B	269779516	C	G	2B	2B2	122.708		JJ	JJ	RR	JJ	JJ	JJ	JJ	JJ	RR	JJ	RR	JJ	-	JJ	JJ	JJ	JJ	JJ	RR	RR	RR	JJ	RR	RR	JJ	RR	RR	JJ	JJ	RR	RR	RR	JJ	RR	RR	RR	JJ	RR	JJ	JJ
1083211|F|0-32:A>G-32:A>G	TGCAGCTCCGCCTGCGCGAATGGCTTCTGCTCACCGTCTGCACGGAACTTGGCCACCTTGATGCCGAGA	2B	268738400	G	A	2B	2B2	122.708		JJ	JJ	RR	JJ	JJ	JJ	JJ	JJ	RR	JJ	RR	JJ	RR	JJ	JJ	JJ	JJ	JJ	RR	RR	RR	JJ	RR	RR	JJ	RR	RR	JJ	JJ	RR	RR	RR	JJ	RR	RR	RR	JJ	RR	JJ	JJ
1020726|F|0-61:C>T-61:C>T	TGCAGGCCAAGGACCAGATCGGCACCTACTTCTACTTCCCCTCACTCGCCTTCCACAAGGCCGCCGAGA	2B	267633112	T	C	2B	2B2	122.708		JJ	JJ	RR	JJ	JJ	JJ	JJ	JJ	RR	JJ	RR	JJ	RR	JJ	JJ	JJ	JJ	JJ	RR	RR	RR	-	RR	RR	JJ	RR	RR	JJ	JJ	RR	RR	RR	JJ	RR	RR	RR	JJ	RR	JJ	JJ
3020461|F|0-10:G>C-10:G>C	TGCAGTCAGTGAGCCCCACCAATTCAATGGGCAATAATTCCGAGATCGGAAGAGCGGTTCAGCAGGAAT	2B	266484759	C	G	2B	2B2	122.708		JJ	JJ	RR	JJ	JJ	JJ	JJ	JJ	RR	JJ	RR	JJ	RR	JJ	JJ	JJ	JJ	JJ	RR	RR	RR	JJ	RR	RR	JJ	RR	RR	JJ	JJ	RR	RR	RR	JJ	RR	RR	RR	JJ	RR	JJ	JJ
1130534|F|0-8:G>A-8:G>A	TGCAGAGTGAAGTAAAGACGAGGCCGAAGACGAATCGGGCAGCATGGTTCACCTCGCGACTGCGAGATC	2B	266483870	A	G	2B	2B2	122.708		JJ	JJ	RR	JJ	JJ	JJ	JJ	JJ	RR	JJ	RR	JJ	RR	JJ	JJ	JJ	JJ	JJ	RR	RR	RR	JJ	RR	RR	JJ	RR	RR	JJ	JJ	RR	RR	RR	JJ	RR	RR	RR	JJ	RR	JJ	JJ
7478612|F|0-68:G>A-68:G>A	TGCAGCCGTCCTCCTGGTCGAGGCGCCGCAGCAGGTCCTCCAGCTGCTTCCTCGTGATCCTGATCTTCG	2B	262207575	G	A	2B	2B2	122.708		JJ	JJ	RR	JJ	JJ	JJ	JJ	JJ	RR	JJ	RR	JJ	RR	JJ	JJ	JJ	JJ	JJ	RR	-	RR	JJ	RR	RR	JJ	RR	RR	JJ	JJ	RR	RR	-	JJ	RR	RR	RR	JJ	RR	JJ	JJ
1126287|F|0-59:A>G-59:A>G	TGCAGGTAGTACGAGATCGCCGCCACAACAATGCCCTGAAACACAACCATTCCCCGCGCAGACGCTTTT	2B	257326398	G	A	2B	2B2	122.708		JJ	JJ	-	JJ	JJ	JJ	JJ	JJ	RR	JJ	RR	JJ	-	JJ	JJ	JJ	JJ	JJ	RR	RR	RR	JJ	RR	RR	-	RR	RR	JJ	JJ	RR	RR	RR	JJ	RR	RR	RR	JJ	RR	-	JJ
2343683|F|0-46:C>G-46:C>G	TGCAGTTCGACATCATGGGCGTCGAGACCGTCCTCGTTGCCCGCACCGACGCCGTCGCCGCGACGCTGA	2B	256568090	G	C	2B	2B2	122.708		JJ	JJ	RR	JJ	JJ	JJ	JJ	JJ	RR	JJ	RR	JJ	RR	JJ	JJ	JJ	JJ	JJ	RR	RR	RR	JJ	RR	RR	JJ	RR	RR	JJ	JJ	RR	RR	RR	JJ	-	RR	RR	JJ	RR	JJ	JJ
2295200|F|0-5:G>C-5:G>C	TGCAGGAGAGTGTCTGATCGTGGCTTTCTTATGTGATGGACCTGTACGTACGTGCAGATCATGGAGGAG	2B	256567279	C	G	2B	2B2	122.708		JJ	JJ	RR	JJ	JJ	JJ	-	JJ	RR	JJ	RR	JJ	-	JJ	JJ	JJ	JJ	JJ	RR	-	-	JJ	RR	-	JJ	RR	RR	JJ	JJ	RR	RR	RR	-	RR	RR	-	JJ	RR	JJ	JJ
1105054|F|0-5:A>C-5:A>C	TGCAGAAAAAACCAGGAGTAAATGATTTCCCTTCGTACAGCCAACTCACCTTCTCCTCCGAGATCGGAA	2B	252848124	C	A	2B	2B2	122.708		JJ	JJ	RR	JJ	JJ	JJ	JJ	JJ	RR	JJ	RR	JJ	RR	JJ	JJ	JJ	JJ	JJ	RR	-	-	JJ	RR	-	JJ	RR	RR	JJ	JJ	RR	RR	RR	JJ	RR	RR	-	-	RR	JJ	JJ
5970796|F|0-25:A>C-25:A>C	TGCAGTTCCCCGTGGGAAGGATCGCAAGGTTCCTCAAGGCCGGCAAGTACGCCGAGCGCGTCGGCGCCG	2B	251764852	C	A	2B	2B2	122.708		JJ	JJ	RR	JJ	JJ	JJ	JJ	JJ	RR	JJ	RR	JJ	RR	JJ	-	JJ	-	-	RR	RR	RR	-	RR	RR	JJ	RR	RR	JJ	JJ	-	RR	RR	JJ	RR	RR	RR	JJ	RR	JJ	-
7350598|F|0-6:G>A-6:G>A	TGCAGCGACTGACGCGCTGCCGCTTCCCCCCGAGATCGGAAGAGCGGTTCAGCAGGAATGCCGAGACCG	2B	251503746	A	G	2B	2B2	122.708		JJ	JJ	RR	JJ	JJ	JJ	JJ	JJ	RR	JJ	RR	JJ	RR	JJ	JJ	JJ	JJ	JJ	RR	RR	-	JJ	RR	RR	JJ	RR	RR	JJ	JJ	RR	RR	RR	JJ	RR	RR	RR	JJ	RR	JJ	-
1091523|F|0-36:G>A-36:G>A	TGCAGCATAGAGCATACCTGATGACTCACGCCTTCCGCGGAGTTGCTGTTTGGCTTCTTGATTTGTCCC	2B	247600023	A	G	2B	2B2	122.708		JJ	JJ	RR	JJ	JJ	JJ	JJ	JJ	RR	JJ	RR	JJ	RR	JJ	JJ	JJ	JJ	JJ	RR	-	RR	JJ	-	RR	JJ	RR	RR	JJ	JJ	RR	RR	RR	JJ	RR	RR	RR	JJ	RR	-	JJ
1082485|F|0-34:C>T-34:C>T	TGCAGCAGAATTTGGTAGATTCTACTGCTTAACTCCTAACCTGTTCTTCTCATTAATCTTCTGATAAGG	2B	245945285	T	C	2B	2B2	122.708		JJ	JJ	RR	JJ	JJ	JJ	JJ	JJ	RR	JJ	RR	JJ	RR	JJ	JJ	JJ	JJ	JJ	RR	RR	RR	JJ	RR	RR	JJ	RR	RR	JJ	JJ	RR	-	RR	JJ	RR	RR	RR	JJ	RR	JJ	JJ
2252530|F|0-6:C>T-6:C>T	TGCAGCCTATACCTCGAGACAGTGCCCTACACCAACCGCAAGCACTTGATCGTCCGCTCCATCGAGTAC	2B	245717126	T	C	2B	2B2	122.708		JJ	JJ	RR	JJ	JJ	JJ	JJ	JJ	RR	JJ	RR	JJ	RR	JJ	JJ	JJ	JJ	JJ	RR	RR	RR	JJ	RR	RR	JJ	RR	RR	JJ	JJ	RR	RR	RR	JJ	RR	RR	RR	JJ	RR	JJ	JJ
1107117|F|0-42:C>G-42:C>G	TGCAGAATCAGGGCTAGGGGGAAGGGAACCTTGACGGACCAGCAGAGAGCGCCCTCGCGGTCGCCGAGA	2B	244069193	G	C	2B	2B2	122.708		JJ	JJ	RR	JJ	JJ	JJ	JJ	JJ	RR	JJ	RR	JJ	RR	JJ	JJ	JJ	JJ	JJ	RR	-	-	JJ	-	-	JJ	RR	RR	JJ	-	RR	RR	RR	JJ	RR	RR	-	JJ	RR	JJ	JJ
2302511|F|0-51:T>C-51:T>C	TGCAGCCGTTCTCGTCTCCTTCGATCTCGCGAAAGCAAACCCTAGCGCTCTTGCGAAAAGCTCCTCGAT	2B	243483891	C	T	2B	2B2	122.708		JJ	JJ	RR	JJ	JJ	JJ	JJ	JJ	RR	JJ	RR	JJ	-	JJ	JJ	JJ	JJ	JJ	RR	RR	RR	JJ	RR	RR	JJ	RR	-	JJ	JJ	-	RR	RR	JJ	RR	-	RR	JJ	RR	JJ	JJ
994886|F|0-48:C>A-48:C>A	TGCAGGGCGTGGAGGACGTCGCCGCAACGGAAGATTGGAGGATAGCACCGAGGGGGATCCGAGATCGGA	2B	243055899	A	C	2B	2B2	122.708		JJ	JJ	RR	JJ	JJ	JJ	JJ	JJ	RR	JJ	RR	JJ	RR	JJ	JJ	JJ	JJ	JJ	RR	-	-	JJ	RR	-	JJ	RR	RR	JJ	JJ	RR	RR	RR	JJ	RR	RR	-	JJ	RR	JJ	JJ
7351720|F|0-33:G>C-33:G>C	TGCAGAGAAGACAAGCGACCATAACGGCAGGTCGATATCCAAACCAGGCACCGAGATCGGAAGAGCGGT	2B	239584415	G	C	2B	2B2	122.708		JJ	JJ	RR	JJ	JJ	JJ	JJ	JJ	RR	JJ	RR	JJ	RR	JJ	JJ	JJ	JJ	JJ	RR	RR	RR	JJ	RR	RR	JJ	RR	RR	JJ	JJ	RR	RR	RR	JJ	RR	RR	RR	JJ	RR	JJ	JJ
5581931|F|0-9:C>G-9:C>G	TGCAGCACTCCGCCTTAAAAGCGGCGCACCGAGATCGGAAGAGCGGTTCAGCAGGAATGCCGAGACCGA	2B	238898874	G	C	2B	2B2	122.708		JJ	JJ	RR	JJ	JJ	JJ	JJ	JJ	RR	JJ	RR	JJ	RR	JJ	JJ	JJ	JJ	JJ	-	RR	RR	-	RR	RR	JJ	RR	RR	JJ	JJ	RR	RR	RR	JJ	RR	RR	RR	JJ	RR	JJ	JJ
1021225|F|0-32:C>G-32:C>G	TGCAGGTCCTGCAAGTAGAAGGAAGGCTTGGTCGGGCGGAGCGCAAGGTAGACGACGAGCGCGATGAAT	2B	238523869	G	C	2B	2B2	122.708		JJ	JJ	RR	JJ	JJ	JJ	JJ	JJ	RR	JJ	RR	JJ	RR	JJ	JJ	JJ	JJ	JJ	RR	RR	RR	JJ	RR	-	JJ	RR	RR	JJ	JJ	RR	RR	RR	JJ	RR	RR	RR	JJ	RR	JJ	JJ
3023370|F|0-23:G>A-23:G>A	TGCAGAGAGCATCACCGCCGAGAGATCAACAAGCCACCGAGATCGGAAGAGCGGTTCAGCAGGAATGCC	2B	237785254	A	G	2B	2B2	122.708		JJ	JJ	RR	JJ	JJ	JJ	JJ	JJ	RR	JJ	RR	JJ	RR	JJ	JJ	JJ	JJ	JJ	RR	RR	RR	JJ	RR	RR	JJ	RR	RR	JJ	JJ	RR	RR	RR	JJ	RR	RR	RR	JJ	RR	JJ	JJ
1102706|F|0-44:C>A-44:C>A	TGCAGAGTTTTCTCCTGGAAGACACGGACCTTAGTGATGGCATGCTGCCGAGATCGGAAGAGCGGTTCA	2B	237553773	A	C	2B	2B2	122.708		JJ	JJ	RR	JJ	JJ	JJ	JJ	JJ	RR	JJ	RR	JJ	RR	JJ	JJ	JJ	JJ	JJ	RR	RR	RR	JJ	RR	RR	JJ	RR	RR	JJ	JJ	RR	RR	RR	JJ	RR	RR	RR	JJ	RR	JJ	JJ
1102385|F|0-22:T>C-22:T>C	TGCAGGCCTTCGTCCCCGATCTTGAGGTCGCCGTCGCCGACCTCCTCGCCTTCTTCCGAGATCGGAAGA	2B	232617560	C	T	2B	2B2	122.708		JJ	JJ	RR	JJ	JJ	JJ	JJ	JJ	RR	JJ	RR	JJ	RR	JJ	JJ	JJ	JJ	JJ	RR	RR	RR	JJ	RR	RR	JJ	RR	RR	JJ	JJ	RR	RR	RR	JJ	RR	RR	RR	JJ	RR	JJ	JJ
997838|F|0-63:C>T-63:C>T	TGCAGAGGGCCTGGACGCCTGGACCCTGGGCGACGAGCTCAGTGTCTCCCTGGTTGATTACGGCCTCCG	2B	227567268	T	C	2B	2B2	122.708		JJ	JJ	RR	JJ	JJ	JJ	JJ	JJ	RR	JJ	RR	JJ	RR	JJ	JJ	JJ	JJ	JJ	RR	RR	RR	JJ	RR	RR	JJ	RR	RR	JJ	JJ	RR	RR	RR	JJ	RR	RR	RR	JJ	RR	JJ	JJ
5577199|F|0-64:G>A-64:G>A	TGCAGTTCTCTCCTCTAAAGAAAGGAAAGCGAGCAAAAGCAGGCGTGGCTCCTTTCAACGTCGAGTGAA	2B	220348494	A	G	2B	2B2	122.708		JJ	JJ	RR	JJ	JJ	JJ	JJ	JJ	RR	JJ	RR	JJ	RR	JJ	JJ	JJ	JJ	JJ	RR	RR	RR	JJ	RR	RR	JJ	RR	RR	JJ	JJ	-	RR	RR	JJ	RR	RR	RR	JJ	RR	JJ	JJ
981799|F|0-7:C>T-7:C>T	TGCAGGTCTTGGTCAGATCCAAGGAGATTAGTTGGAAGTTGGGAAGCAGGAGCGTACCTTGTCCGAGAT	2B	216269005	T	C	2B	2B2	122.708		JJ	JJ	RR	JJ	JJ	JJ	JJ	JJ	RR	JJ	RR	JJ	RR	-	JJ	JJ	JJ	JJ	RR	RR	RR	JJ	RR	RR	JJ	RR	-	JJ	JJ	RR	RR	RR	JJ	RR	RR	RR	JJ	RR	JJ	JJ
1863181|F|0-61:A>T-61:A>T	TGCAGCTGTGCTCCGAGTGCTCCAGCAACCGTGCGCTCCTCGTTCGAGAAGGGGCCATCCCACCGCTTG	2B	210232340	T	A	2B	2B2	122.708		JJ	JJ	RR	JJ	JJ	JJ	JJ	JJ	RR	JJ	RR	JJ	RR	JJ	JJ	JJ	JJ	JJ	RR	-	-	JJ	RR	-	JJ	RR	RR	JJ	JJ	RR	RR	RR	JJ	RR	RR	-	JJ	RR	JJ	JJ
1008703|F|0-33:A>C-33:A>C	TGCAGCATGTTGTAGACGGTCATGGCGAGGCTCACAACACTGGCGGCCCCGAGATCGGAAGAGCGGTTC	2B	203111217	C	A	2B	2B2	122.708		JJ	JJ	RR	-	JJ	JJ	JJ	JJ	RR	JJ	RR	JJ	RR	JJ	JJ	JJ	JJ	JJ	RR	RR	RR	JJ	RR	RR	JJ	RR	-	JJ	JJ	RR	RR	RR	JJ	RR	-	RR	-	RR	JJ	JJ
7478438|F|0-34:C>G-34:C>G	TGCAGCGGCAGCAGTGGCCATGGACGAGAGGCTCCCCCAGCCGCCGCCGCCGCCGCAATTCCAGCTCGG	2B	200555472	C	G	2B	2B2	122.708		JJ	JJ	RR	JJ	JJ	JJ	JJ	JJ	RR	JJ	RR	JJ	RR	JJ	JJ	JJ	JJ	JJ	-	RR	RR	JJ	RR	RR	JJ	RR	RR	JJ	JJ	RR	RR	RR	JJ	RR	RR	RR	JJ	RR	JJ	JJ
1126394|F|0-10:C>A-10:C>A	TGCAGTGTCGCCCCCCTGCGCAATTTCCGTCGTTGGTGTCCGAGGTAGGAGCATTTTGCCATCCGAGAT	2B	197725283	C	A	2B	2B2	122.708		JJ	JJ	RR	JJ	JJ	JJ	JJ	JJ	RR	JJ	-	JJ	RR	JJ	JJ	JJ	JJ	JJ	RR	RR	RR	JJ	RR	RR	JJ	RR	RR	JJ	JJ	RR	-	RR	JJ	RR	-	RR	JJ	RR	JJ	JJ
1149875|F|0-44:G>C-44:G>C	TGCAGATAAGTAGATGAACAAACTTGTTGGAAAACCTGTACATTGTCCCCACGCTGCCTTTTGCACCCT	2B	192561400	C	G	2B	2B2	122.708		JJ	JJ	RR	JJ	JJ	JJ	JJ	JJ	RR	JJ	RR	JJ	RR	JJ	JJ	JJ	JJ	JJ	RR	RR	RR	JJ	RR	RR	JJ	RR	RR	JJ	JJ	RR	RR	RR	JJ	RR	RR	RR	JJ	RR	JJ	JJ
1089705|F|0-45:C>G-45:C>G	TGCAGAGTCCTGCTGTGTCATGCACTTGTATATCTTTGTTCTCTTCTGCCCCGAGATCGGAAGAGCGGT	2B	191255639	G	C	2B	2B2	122.708		JJ	JJ	RR	JJ	JJ	JJ	JJ	JJ	RR	JJ	RR	JJ	RR	JJ	JJ	JJ	-	JJ	RR	RR	RR	-	RR	RR	JJ	RR	RR	JJ	JJ	RR	RR	RR	JJ	RR	RR	RR	JJ	RR	JJ	JJ
32025238|F|0-39:G>A-39:G>A	TGCAGAGACACCGTGCTGCTGCTGAGCATGACGTTCACCGCCGACATCGTGGGCCGATCGGCGGGGCTG	2D	191065605	G	A	2B	2B2	122.708		JJ	JJ	-	JJ	JJ	JJ	JJ	JJ	RR	JJ	RR	JJ	RR	-	JJ	JJ	-	JJ	RR	RR	RR	JJ	RR	RR	JJ	RR	RR	JJ	JJ	RR	RR	-	JJ	RR	RR	RR	JJ	RR	JJ	JJ
1107259|F|0-5:A>G-5:A>G	TGCAGAGAAAGAGCAGCGAAGAACAGCAGGGCAGACAGACAGAAAGACGCGAGAATTCACTCACCCGAG	2B	184249920	G	A	2B	2B2	122.708		JJ	JJ	RR	JJ	JJ	JJ	JJ	JJ	RR	JJ	RR	JJ	-	JJ	JJ	JJ	JJ	JJ	RR	RR	RR	JJ	RR	RR	JJ	RR	RR	JJ	JJ	RR	RR	RR	JJ	RR	RR	RR	JJ	RR	JJ	JJ
38087127|F|0-7:C>A-7:C>A	TGCAGTGCTGCACGAGACAAGCATGTGCATGCGCCGTTTGGTTTGCTGGCCGTCGGCGTCTCCTTTTGG	2D	182428311	C	A	2B	2B2	122.708		JJ	JJ	RR	JJ	JJ	JJ	JJ	JJ	RR	JJ	RR	JJ	RR	JJ	JJ	JJ	JJ	JJ	RR	-	RR	JJ	RR	RR	JJ	RR	RR	JJ	JJ	RR	RR	RR	JJ	RR	RR	RR	JJ	RR	JJ	JJ
7350112|F|0-65:A>T-65:A>T	TGCAGCCGAATATCGAATGGCCCGTGCCGAGGCGTACCGCATCGTCTCCCCTCCTAGCCGATGACAAAT	2B	177966736	A	T	2B	2B2	122.708		JJ	JJ	RR	JJ	JJ	JJ	JJ	JJ	RR	JJ	RR	JJ	RR	JJ	JJ	JJ	JJ	JJ	RR	RR	RR	JJ	RR	-	JJ	RR	RR	JJ	JJ	RR	RR	RR	JJ	RR	RR	RR	JJ	RR	JJ	JJ
7351565|F|0-41:T>C-41:T>C	TGCAGCGCGAACACCCTGCCCCTGCACTTCTTGATCCGCTCTGCCTCGCCTGACATCGCACACCGAGAT	2D	177872319	T	C	2B	2B2	122.708		JJ	JJ	RR	JJ	JJ	JJ	JJ	JJ	RR	-	RR	JJ	RR	JJ	JJ	JJ	JJ	JJ	RR	RR	RR	JJ	RR	RR	JJ	RR	RR	JJ	JJ	RR	RR	RR	JJ	RR	RR	RR	JJ	RR	JJ	JJ
2248165|F|0-6:A>G-6:A>G	TGCAGCAATCTGTATATGCTGAGCTAAACACATACTCGATCATGCGCAAATCACAACCTTATTCACTAC	2B	174843056	G	A	2B	2B2	122.708		JJ	JJ	RR	JJ	JJ	JJ	JJ	JJ	RR	JJ	RR	JJ	RR	JJ	JJ	JJ	JJ	JJ	RR	-	RR	JJ	RR	RR	JJ	RR	RR	JJ	JJ	RR	RR	RR	JJ	RR	RR	RR	JJ	RR	JJ	-
7352853|F|0-19:T>C-19:T>C	TGCAGGTGCAAATGGCGAATGTGACGAGGCTGTGCGCCAGCAAGAGCATCGTGACAGTGAACGGGGAGT	2D	167672961	T	C	2B	2B2	122.708		JJ	JJ	RR	JJ	JJ	JJ	JJ	JJ	RR	JJ	RR	JJ	RR	JJ	JJ	JJ	JJ	JJ	RR	RR	RR	JJ	RR	RR	JJ	RR	RR	JJ	JJ	RR	RR	RR	JJ	RR	-	RR	JJ	RR	JJ	JJ
7342900|F|0-7:C>G-7:C>G	TGCAGCTCTCGCGAAGGAGGGGGAGTCCGTGAGAGAGCGTGCGGTGGAGCTCGGCCGAGATCGGAAGAG	2B	166624493	C	G	2B	2B2	122.708		JJ	JJ	RR	JJ	JJ	JJ	JJ	JJ	RR	JJ	RR	JJ	RR	JJ	JJ	JJ	JJ	JJ	RR	RR	RR	-	RR	RR	JJ	RR	RR	JJ	JJ	RR	RR	RR	JJ	RR	RR	RR	JJ	RR	JJ	JJ
7352580|F|0-8:T>C-8:T>C	TGCAGCCGTCTCTCCCACTGGCCCTTGGAGGAGGAGGCGGGCCTCTGCGCCGCCGAGATCGGAAGAGCG	2B	166139327	T	C	2B	2B2	122.708		JJ	JJ	RR	JJ	JJ	JJ	JJ	JJ	RR	JJ	RR	JJ	RR	JJ	JJ	JJ	JJ	JJ	RR	RR	RR	-	RR	RR	JJ	RR	RR	JJ	JJ	RR	RR	RR	JJ	RR	RR	RR	JJ	RR	JJ	JJ
1021401|F|0-9:G>T-9:G>T	TGCAGGTACGCCAGCTTGCTGATGCTGGACTCAGTGATGGGCTCGTCGTCGCCGAGCACGTCCCTGATC	2B	165370408	T	G	2B	2B2	122.708		JJ	JJ	RR	JJ	JJ	JJ	JJ	JJ	RR	JJ	RR	JJ	RR	JJ	JJ	JJ	JJ	JJ	RR	RR	RR	JJ	RR	RR	JJ	RR	RR	JJ	JJ	RR	RR	RR	JJ	RR	RR	RR	JJ	RR	JJ	JJ
979702|F|0-30:T>C-30:T>C	TGCAGTTTTTCTCCCTAATTAAGCCCTGCCTACATCCACTTGTTCAGCCGAGATCGGAAGAGCGGTTCA	2B	162910607	C	T	2B	2B2	122.708		JJ	JJ	RR	JJ	JJ	JJ	JJ	JJ	RR	JJ	RR	JJ	RR	JJ	JJ	JJ	JJ	JJ	RR	RR	RR	JJ	RR	RR	JJ	RR	RR	JJ	JJ	RR	RR	RR	JJ	RR	RR	RR	JJ	RR	JJ	JJ
4002374|F|0-16:G>A-16:G>A	TGCAGGTGTCGCCGTGGTCGGTCACGACGGTGGGCGCCGAGATCGGAAGAGCGGTTCAGCAGGAATGCC	2B	162482805	A	G	2B	2B2	122.708		JJ	JJ	RR	JJ	JJ	JJ	JJ	JJ	RR	JJ	RR	JJ	RR	JJ	JJ	JJ	JJ	JJ	RR	RR	RR	-	RR	RR	JJ	RR	RR	JJ	JJ	RR	RR	RR	JJ	RR	RR	RR	JJ	RR	JJ	JJ
1009854|F|0-8:G>C-8:G>C	TGCAGCGGGAGCGAGGAGCGGAGGTAGGCGCGCATGACGGTGCTGACGACGAACGGGTCCGCGTCCGCC	2B	158714568	C	G	2B	2B2	122.708		JJ	JJ	RR	-	JJ	JJ	JJ	JJ	RR	JJ	RR	JJ	-	JJ	JJ	JJ	JJ	JJ	RR	RR	RR	JJ	RR	RR	JJ	RR	RR	JJ	JJ	RR	RR	RR	JJ	RR	RR	RR	JJ	RR	JJ	JJ
14924921|F|0-60:C>T-60:C>T	TGCAGCAGTGGATGGAGAAGATCGACAGCTGCGGTGGGTCGGCCATCCAGAAGGAGACCTCCATGGTAA	2B	154552708	T	C	2B	2B2	122.708		JJ	JJ	-	JJ	JJ	JJ	JJ	-	RR	JJ	RR	JJ	RR	JJ	JJ	JJ	JJ	-	-	RR	RR	-	RR	-	JJ	RR	RR	JJ	JJ	RR	RR	RR	JJ	RR	-	RR	JJ	RR	JJ	JJ
38087010|F|0-11:G>A-11:G>A	TGCAGGATGCCGAACTCCCTGACCCCGCGCAGGTCATCGCGGTCGTCATCACAATACTCGTGGGGACAA	2B	154552467	G	A	2B	2B2	122.708		JJ	JJ	RR	JJ	JJ	JJ	JJ	JJ	RR	JJ	RR	JJ	-	JJ	JJ	JJ	JJ	JJ	RR	RR	RR	JJ	RR	RR	-	RR	RR	JJ	JJ	RR	RR	RR	JJ	RR	RR	RR	JJ	RR	JJ	JJ
7478593|F|0-12:G>C-12:G>C	TGCAGTAGAAAGGGATAGCAAACGTTAGACCGAGATCGGAAGAGCGGTTCAGCAGGAATGCCGAGACCG	2D	154384352	G	C	2B	2B2	122.708		JJ	JJ	RR	JJ	JJ	JJ	JJ	JJ	RR	JJ	RR	JJ	RR	JJ	JJ	JJ	JJ	JJ	RR	RR	RR	JJ	RR	RR	JJ	RR	RR	JJ	JJ	RR	RR	RR	JJ	RR	RR	RR	JJ	RR	JJ	JJ
7478559|F|0-67:C>T-67:C>T	TGCAGGATTTGAGGCATCAGCAACTGATTTCATCTGACGCAATCAGAGAATCGAGAGTATCCCTGTACT	2B	149525184	T	C	2B	2B2	122.708		JJ	JJ	RR	JJ	JJ	JJ	JJ	JJ	RR	-	RR	JJ	RR	JJ	JJ	JJ	JJ	-	RR	-	RR	JJ	RR	-	JJ	-	-	JJ	JJ	RR	RR	-	JJ	RR	RR	-	JJ	RR	-	-
1111163|F|0-40:T>C-40:T>C	TGCAGGCGCTCGCTCTAGCCCTCAACAAGCGCCTCGCCGATGACGCTGGCAAGAACAACAGCAACCTCG	2A	147912288	C	T	2B	2B2	122.708		JJ	JJ	RR	JJ	JJ	JJ	JJ	JJ	RR	JJ	RR	JJ	-	JJ	JJ	JJ	JJ	JJ	RR	RR	RR	-	RR	RR	JJ	RR	RR	JJ	JJ	RR	RR	RR	JJ	RR	-	RR	JJ	RR	JJ	JJ
7352370|F|0-56:C>G-56:C>G	TGCAGCAGGAAGGCCGTGCTAGGGCTCGAGTAAGGGCTAAACATGGCAGCGGCGGCCGCCTCCTTGGCA	2D	146980361	C	G	2B	2B2	122.708		JJ	JJ	RR	JJ	JJ	JJ	JJ	JJ	RR	JJ	RR	JJ	RR	JJ	JJ	JJ	JJ	JJ	RR	RR	RR	JJ	RR	RR	JJ	RR	RR	JJ	JJ	RR	RR	RR	JJ	RR	RR	RR	JJ	RR	JJ	JJ
4405125|F|0-29:C>T-29:C>T	TGCAGCGGTGACACGGATTTGCTTCGGAACCTTGCAGCTGAGCTCCCCCATCCCTCTTCTTGCACGCAG	2B	145668646	T	C	2B	2B2	122.708		JJ	JJ	RR	JJ	JJ	JJ	JJ	JJ	RR	JJ	RR	JJ	RR	JJ	JJ	JJ	JJ	JJ	RR	RR	RR	JJ	RR	RR	JJ	RR	RR	JJ	JJ	RR	RR	RR	JJ	RR	RR	RR	JJ	RR	JJ	JJ
3950117|F|0-15:C>A-15:C>A	TGCAGTTGCCAGGGTCTGGTGTAGTTGCATGCACCGAGATCGGAAGAGCGGTTCAGCAGGAATGCCGAG	2B	144629595	A	C	2B	2B2	122.708		JJ	JJ	RR	JJ	JJ	JJ	JJ	JJ	RR	JJ	RR	JJ	RR	JJ	JJ	-	JJ	JJ	RR	-	-	JJ	RR	-	JJ	RR	RR	JJ	JJ	RR	RR	RR	JJ	RR	RR	-	JJ	RR	JJ	JJ
3064802|F|0-12:G>C-12:G>C	TGCAGGCAGCACGCGTCGAGGGTCTCCTTGCCCACCGCCTCGTCGCCGAGATCGGAAGAGCGGTTCAGC	2B	142584573	C	G	2B	2B2	122.708		JJ	JJ	RR	JJ	JJ	JJ	JJ	JJ	RR	JJ	RR	JJ	RR	JJ	JJ	JJ	JJ	JJ	RR	RR	RR	JJ	RR	RR	JJ	RR	RR	-	JJ	RR	RR	RR	JJ	RR	RR	RR	JJ	RR	JJ	JJ
4989040|F|0-43:A>G-43:A>G	TGCAGCTCGACCTCGTCGGTCTTGTCGGATTCGACGGAGAGCAACACGTTCTTGCGGCGCACGAACGTG	2B	142584378	G	A	2B	2B2	122.708		JJ	JJ	RR	JJ	JJ	JJ	JJ	JJ	RR	JJ	RR	JJ	RR	-	JJ	JJ	JJ	JJ	RR	RR	RR	JJ	-	RR	JJ	RR	RR	JJ	JJ	RR	RR	RR	JJ	RR	RR	RR	JJ	RR	JJ	JJ
3021591|F|0-7:T>C-7:T>C	TGCAGTATATTTGTCACCGCCAAAATCAGGAACCACTCCTCCGAGATCGGAAGAGCGGTTCAGCAGGAA	2B	141708803	C	T	2B	2B2	122.708		JJ	JJ	RR	JJ	JJ	JJ	JJ	JJ	RR	JJ	RR	JJ	RR	JJ	JJ	JJ	JJ	JJ	RR	RR	RR	JJ	RR	RR	JJ	RR	RR	JJ	JJ	RR	RR	RR	JJ	RR	RR	RR	JJ	RR	JJ	JJ
1147317|F|0-8:G>C-8:G>C	TGCAGTGAGGAGAGGGGAGGGGGGAAGTGGAGCGGGGAGCACGCAAAGGTTTGATGGGGTTTGGGATCG	2B	140918264	C	G	2B	2B2	122.708		JJ	JJ	RR	JJ	JJ	JJ	JJ	JJ	RR	JJ	RR	JJ	-	JJ	JJ	JJ	JJ	JJ	RR	RR	RR	JJ	RR	RR	JJ	RR	RR	JJ	JJ	RR	RR	RR	JJ	RR	RR	RR	JJ	RR	JJ	JJ
7931168|F|0-37:G>C-37:G>C	TGCAGACCAGCGGCGTGGCCATCTCCAGCGACATCTTGAGGCGCTCTGACAGGTCGACGCGCCCCGAGG	2A	138822715	G	C	2B	2B2	122.708		JJ	JJ	RR	JJ	JJ	JJ	JJ	JJ	RR	JJ	RR	JJ	RR	JJ	JJ	JJ	JJ	JJ	RR	RR	RR	JJ	RR	RR	JJ	RR	RR	JJ	JJ	RR	RR	RR	JJ	RR	RR	RR	JJ	RR	JJ	JJ
1694923|F|0-34:G>A-34:G>A	TGCAGCGGGGTGGGGTTGTCGTCGACGGAGAACAGCGTCGGGGCGCGGATTTCCACGGGGCCATCCCCG	2D	137279511	G	A	2B	2B2	122.708		JJ	JJ	RR	JJ	JJ	JJ	JJ	JJ	RR	JJ	RR	JJ	RR	JJ	JJ	JJ	JJ	JJ	RR	RR	RR	JJ	RR	RR	JJ	RR	RR	JJ	JJ	RR	RR	RR	JJ	RR	RR	RR	JJ	RR	JJ	JJ
1039300|F|0-12:T>C-12:T>C	TGCAGTGAACAATTGACGAAAACTCTGAAGCCATAGGCATTCAGTTCTGCGACACGTACGTGCCGTGCG	2B	128514607	C	T	2B	2B2	122.708		JJ	JJ	RR	JJ	JJ	JJ	JJ	JJ	RR	JJ	RR	JJ	RR	JJ	JJ	JJ	JJ	JJ	RR	RR	RR	JJ	RR	RR	JJ	RR	RR	JJ	JJ	RR	RR	RR	JJ	RR	RR	RR	JJ	RR	JJ	-
18732694|F|0-8:G>T-8:G>T	TGCAGCTGGGCGAGAACAATGCCACAGTTGACCTCACAATATGTCCAACACTATTTTTTGGGCCCTTGA	2B	127572356	G	T	2B	2B2	122.708		JJ	JJ	RR	JJ	JJ	JJ	JJ	JJ	RR	JJ	RR	JJ	-	JJ	JJ	JJ	-	JJ	RR	RR	-	JJ	RR	RR	JJ	RR	-	JJ	JJ	RR	RR	RR	JJ	RR	-	RR	JJ	RR	JJ	JJ
4988943|F|0-57:T>C-57:T>C	TGCAGCGGCTCGAAGACGATCGATCGACCTTCCGTGGCCCGCTGCCGCGCATTTCCGTCGCCGATCATG	2B	126620346	C	T	2B	2B2	122.708		-	JJ	-	JJ	JJ	JJ	JJ	JJ	RR	JJ	-	JJ	-	JJ	JJ	JJ	JJ	JJ	-	RR	RR	JJ	RR	RR	JJ	RR	RR	JJ	JJ	RR	RR	RR	-	RR	RR	-	JJ	RR	-	JJ
1149490|F|0-25:T>C-25:T>C	TGCAGCTCGTCGCGTGGGTCGGCGATGACCACGAGCGCTTCCTCTCCAAGTTCAAGGACCGCCTCGACC	2B	124307834	C	T	2B	2B2	122.708		JJ	JJ	RR	JJ	JJ	JJ	JJ	JJ	RR	JJ	RR	JJ	RR	JJ	JJ	JJ	JJ	JJ	RR	RR	RR	JJ	-	RR	JJ	RR	RR	JJ	JJ	RR	RR	RR	JJ	RR	RR	RR	JJ	RR	JJ	JJ
4020127|F|0-5:T>C-5:T>C	TGCAGTCCACATGAGAGAAGACACAGGATAAGCAATGGACAGGTTCCACTTAAAACAAGCTTGTCCGAG	2D	117988739	T	C	2B	2B2	122.708		JJ	JJ	RR	JJ	JJ	JJ	JJ	JJ	RR	JJ	RR	JJ	-	JJ	JJ	JJ	JJ	JJ	RR	-	-	JJ	RR	JJ	JJ	RR	RR	JJ	JJ	RR	RR	RR	JJ	RR	RR	-	JJ	RR	JJ	JJ
1228052|F|0-9:T>C-9:T>C	TGCAGAAACTTTTCTTTTTCCTCTGAAAACTTGCATCTGTTGGGATCACTCGCAACCATCAGCAGAACG	2B	115403863	C	T	2B	2B2	122.708		JJ	JJ	RR	JJ	JJ	JJ	JJ	JJ	RR	JJ	RR	JJ	RR	JJ	JJ	JJ	JJ	JJ	RR	RR	RR	JJ	RR	-	JJ	RR	RR	JJ	JJ	RR	RR	RR	JJ	RR	RR	RR	JJ	RR	JJ	JJ
1135617|F|0-49:T>C-49:T>C	TGCAGAACAACGTCTTGCTGCTCTATGCCATGAACACGGCGATCGTGCTTGACTTGTTCGGCCTCCTCG	2B	114074134	T	C	2B	2B2	122.708		JJ	JJ	RR	JJ	JJ	JJ	JJ	JJ	RR	JJ	RR	JJ	-	JJ	JJ	JJ	JJ	JJ	RR	-	-	JJ	RR	RR	-	RR	RR	JJ	JJ	RR	RR	-	JJ	RR	RR	RR	-	RR	-	JJ
1089709|F|0-9:C>T-9:C>T	TGCAGGTTTCCCCACGCATTTCCGTTGGCTTCGTGGCAAACGACCGCTGCGGGTAAAGTAGCATCAATG	2B	113370531	T	C	2B	2B2	122.708		JJ	JJ	RR	JJ	JJ	JJ	JJ	JJ	-	JJ	RR	JJ	RR	JJ	JJ	JJ	JJ	JJ	RR	RR	RR	JJ	RR	RR	JJ	RR	RR	-	-	RR	RR	RR	JJ	RR	-	RR	JJ	RR	JJ	JJ
1084610|F|0-28:G>A-28:G>A	TGCAGGAGCGGGTGGCGAGGCTCCGTCGGAACCCCATCCATGGCGATGGCGGCACCGAGATCGGAAGAG	2B	112181336	G	A	2B	2B2	122.708		JJ	JJ	RR	JJ	JJ	JJ	JJ	JJ	RR	JJ	RR	JJ	RR	JJ	JJ	JJ	JJ	JJ	RR	RR	RR	JJ	-	RR	JJ	RR	RR	JJ	JJ	-	RR	RR	JJ	RR	RR	RR	JJ	RR	JJ	JJ
3385384|F|0-47:G>A-47:G>A	TGCAGAGGGAACAAGAAAAGTTATTAGAGAGCTATACCAAAGCTGTAGCCCTATGGTTTGGTTCTGCTA	2B	105516620	G	A	2B	2B2	122.708		JJ	JJ	RR	JJ	JJ	JJ	JJ	JJ	RR	JJ	RR	JJ	RR	JJ	JJ	JJ	JJ	JJ	RR	RR	RR	JJ	RR	-	JJ	-	RR	JJ	JJ	RR	RR	RR	JJ	RR	RR	RR	JJ	RR	JJ	JJ
1244465|F|0-62:T>A-62:T>A	TGCAGCTTCAGCGACACCATCTTCGCCGCCGCTCTCCTCCTCCTCCCGTCTGGTTGTGGCGCTAGGGTA	2B	102528744	A	T	2B	2B2	122.708		JJ	JJ	RR	JJ	JJ	JJ	JJ	-	RR	JJ	RR	JJ	RR	JJ	JJ	JJ	JJ	JJ	RR	-	-	JJ	RR	RR	JJ	RR	RR	JJ	JJ	RR	-	RR	JJ	RR	-	RR	JJ	RR	JJ	-
3947617|F|0-6:T>G-6:T>G	TGCAGATTGGTGAGGCGCGGGAGAGCCAGGACCGCGGACCGCGCCGAGATCGGAAGAGCGGTTCAGCAG	2B	98693911	G	T	2B	2B2	122.708		JJ	JJ	RR	JJ	JJ	JJ	JJ	JJ	RR	JJ	RR	JJ	RR	JJ	JJ	JJ	-	JJ	RR	JJ	JJ	JJ	RR	-	JJ	RR	RR	JJ	JJ	RR	RR	RR	JJ	RR	RR	-	JJ	-	JJ	JJ
3064921|F|0-17:T>C-17:T>C	TGCAGAGTGGTCAGGCGTGGGAGGGCCAGGACCGCGGACCGCGCCGAGATCGGAAGAGCGGTTCAGCAG	2B	98650228	C	T	2B	2B2	122.708		JJ	JJ	RR	JJ	JJ	JJ	JJ	JJ	RR	JJ	RR	JJ	RR	JJ	JJ	JJ	-	JJ	RR	JJ	JJ	JJ	RR	JJ	JJ	RR	RR	JJ	JJ	RR	RR	RR	JJ	RR	RR	JJ	JJ	-	JJ	JJ
1129836|F|0-55:C>T-55:C>T	TGCAGCTGCGCGACTGCGTCCTCTCTGAGGGGTACCTCCAGGTCGTGCTTCACGCCGCTCCGAGATCGG	2B	98650169	T	C	2B	2B2	122.708		JJ	JJ	RR	-	JJ	JJ	JJ	JJ	RR	JJ	RR	JJ	RR	JJ	JJ	JJ	JJ	JJ	RR	RR	RR	JJ	RR	RR	JJ	RR	RR	JJ	JJ	RR	RR	RR	JJ	RR	RR	RR	JJ	RR	JJ	JJ
1052694|F|0-61:C>T-61:C>T	TGCAGATATCCCACGACGTAAGTGCAATTGCGCAGCGTGAGATCCGTGAGCAAAGGAAAAACGAGCCGA	2B	98389799	T	C	2B	2B2	122.708		JJ	JJ	RR	JJ	JJ	JJ	JJ	JJ	RR	JJ	RR	JJ	RR	JJ	JJ	JJ	JJ	JJ	RR	RR	RR	JJ	RR	RR	JJ	RR	RR	JJ	JJ	RR	RR	RR	JJ	RR	RR	RR	JJ	RR	JJ	JJ
38087151|F|0-39:C>G-39:C>G	TGCAGAATTTCGTCTTGGAAGTTAGGTAAGCATGGCTGACATAGAATAGCTACAAACAATGAAAGGCGA	2A	80029435	C	G	2B	2B2	122.708		JJ	JJ	RR	JJ	JJ	JJ	JJ	JJ	RR	JJ	RR	JJ	RR	JJ	JJ	JJ	JJ	JJ	RR	RR	RR	JJ	RR	RR	JJ	RR	RR	JJ	JJ	RR	RR	RR	JJ	RR	RR	RR	JJ	RR	JJ	JJ
5567534|F|0-14:G>T-14:G>T	TGCAGTTACTTCATGGCATGCCCGAGATCGGAAGAGCGGTTCAGCAGGAATGCCGAGACCGATCTCGTA	Unknown		T	G	2B	2B2	122.708		JJ	JJ	RR	JJ	JJ	JJ	JJ	JJ	RR	JJ	RR	JJ	RR	JJ	JJ	JJ	JJ	JJ	RR	RR	-	JJ	RR	-	JJ	RR	RR	JJ	JJ	RR	RR	RR	JJ	RR	RR	-	JJ	RR	-	JJ
5411436|F|0-19:A>T-19:A>T	TGCAGCTCCGCTTTCCCTTACCGAGATCGGAAGAGCGGTTCAGCAGGAATGCCGAGACCGATCTCGTAT	Unknown		T	A	2B	2B2	122.708		JJ	JJ	RR	JJ	JJ	JJ	JJ	JJ	RR	JJ	RR	JJ	RR	JJ	JJ	JJ	JJ	JJ	RR	RR	RR	-	RR	RR	JJ	RR	RR	JJ	JJ	RR	RR	RR	JJ	RR	RR	RR	JJ	RR	JJ	-
4990612|F|0-20:G>A-20:G>A	TGCAGTGAAGCGTGCAGGGCGGCCGAGATCGGAAGAGCGGTTCAGCAGGAATGCCGAGACCGATCTCGT	Unknown		A	G	2B	2B2	122.708		JJ	JJ	RR	JJ	JJ	JJ	JJ	JJ	-	JJ	RR	JJ	RR	JJ	JJ	JJ	JJ	JJ	RR	-	-	-	RR	-	JJ	RR	-	JJ	JJ	RR	RR	RR	JJ	RR	RR	-	JJ	RR	JJ	JJ
7909082|F|0-16:G>C-16:G>C	TGCAGGTGCTCTCGCGGGAGAGGCCGAGATCGGAAGAGCGGTTCAGCAGGAATGCCGAGACCGATCTCG	Unknown		G	C	2B	2B2	122.708		JJ	JJ	RR	JJ	JJ	JJ	JJ	JJ	RR	JJ	RR	JJ	RR	JJ	JJ	JJ	JJ	JJ	RR	RR	RR	JJ	RR	RR	JJ	RR	RR	JJ	JJ	RR	RR	RR	JJ	RR	RR	RR	JJ	RR	JJ	JJ
7478582|F|0-6:T>C-6:T>C	TGCAGCTGCACAGCGCACGGCAGCGCCGAGATCGGAAGAGCGGTTCAGCAGGAATGCCGAGACCGATCT	Unknown		T	C	2B	2B2	122.708		JJ	JJ	RR	JJ	JJ	JJ	JJ	JJ	RR	JJ	RR	JJ	RR	JJ	JJ	JJ	JJ	JJ	RR	RR	RR	JJ	RR	RR	JJ	RR	RR	JJ	JJ	RR	RR	RR	JJ	RR	RR	-	JJ	RR	JJ	JJ
7353161|F|0-10:A>G-10:A>G	TGCAGCTCCCAGCGCCATCCGTGGGGGCACCTCCAGCTCCAGCACCGAGATCGGAAGAGCGGTTCAGCA	Unknown		A	G	2B	2B2	122.708		JJ	JJ	RR	JJ	JJ	JJ	JJ	JJ	RR	JJ	RR	JJ	RR	JJ	JJ	JJ	JJ	JJ	RR	RR	RR	JJ	RR	RR	JJ	RR	RR	JJ	JJ	RR	RR	RR	JJ	RR	RR	RR	JJ	RR	JJ	JJ
7351952|F|0-26:A>C-26:A>C	TGCAGCTGACATTTATTCCTTCGCTAAACCTATGGACAGCTAGCAAACCCGAGATCGGAAGAGCGGTTC	Unknown		A	C	2B	2B2	122.708		JJ	JJ	-	JJ	JJ	JJ	JJ	JJ	RR	JJ	RR	JJ	-	JJ	JJ	JJ	JJ	JJ	-	RR	RR	JJ	RR	RR	JJ	RR	RR	JJ	JJ	RR	RR	RR	JJ	RR	RR	RR	JJ	RR	JJ	JJ
7351810|F|0-7:C>T-7:C>T	TGCAGCACAGCTAGCAAAGGTCTGTAACGTGGCGCGTGATGGCCGAGATCGGAAGAGCGGTTCAGCAGG	Unknown		C	T	2B	2B2	122.708		JJ	JJ	RR	JJ	JJ	JJ	JJ	JJ	RR	JJ	RR	JJ	-	JJ	JJ	JJ	JJ	JJ	RR	RR	RR	JJ	RR	RR	JJ	RR	RR	JJ	JJ	RR	RR	RR	JJ	RR	RR	RR	JJ	RR	JJ	JJ
7351794|F|0-14:A>C-14:A>C	TGCAGCAGCGGCAGAACGGCCCTGTTGGCGCCGAGCCCTAGCTTGCTCCTTGCGCCGAGATCGGAAGAG	Unknown		A	C	2B	2B2	122.708		JJ	JJ	RR	JJ	JJ	JJ	JJ	JJ	RR	JJ	RR	JJ	RR	JJ	JJ	JJ	JJ	JJ	RR	-	-	JJ	RR	-	JJ	RR	RR	JJ	JJ	RR	RR	RR	JJ	RR	RR	-	JJ	RR	JJ	JJ
7351185|F|0-11:G>A-11:G>A	TGCAGGGAGTCGGAATCTTAGGGTTTTGGCGCATGAGCAGCTCCGAGATCGGAAGAGCGGTTCAGCAGG	Unknown		G	A	2B	2B2	122.708		JJ	JJ	RR	JJ	JJ	JJ	JJ	JJ	RR	JJ	RR	JJ	-	JJ	JJ	JJ	JJ	JJ	RR	RR	RR	JJ	RR	RR	JJ	RR	RR	JJ	JJ	RR	RR	RR	JJ	RR	RR	RR	JJ	RR	JJ	JJ
7337436|F|0-13:G>A-13:G>A	TGCAGGTGCGTGTGTATTCCTACTCCGAGATCGGAAGAGCGGTTCAGCAGGAATGCCGAGACCGATCTC	Unknown		G	A	2B	2B2	122.708		JJ	JJ	RR	JJ	JJ	JJ	JJ	JJ	RR	JJ	RR	JJ	RR	JJ	JJ	JJ	JJ	JJ	RR	RR	RR	JJ	RR	RR	JJ	RR	RR	JJ	JJ	RR	RR	RR	JJ	RR	RR	RR	JJ	RR	JJ	JJ
7354274|F|0-49:G>C-49:G>C	TGCAGGCGCCGTCGAGGCCAACGTTCTGCGTCGACGACATGGAGGGTTTGTCGAGCATGTACTCGGGTG	2B	252866433	G	C	2B	2B2	122.708		JJ	JJ	RR	JJ	JJ	JJ	JJ	JJ	RR	JJ	RR	JJ	RR	JJ	JJ	JJ	JJ	-	RR	RR	RR	JJ	RR	RR	JJ	RR	RR	JJ	JJ	RR	RR	RR	JJ	RR	RR	RR	JJ	RR	JJ	JJ
1000432|F|0-25:C>G-25:C>G	TGCAGCGGCGGCGAAGGTGGCGATGCGGTCCTCGCTCCTGAGCTCGCGGGTGAAGTGTGCGAAGAAGCA	2B	112501459	G	C	2B	2B2	122.708		JJ	JJ	RR	JJ	JJ	JJ	JJ	JJ	-	JJ	-	JJ	-	JJ	JJ	JJ	JJ	JJ	RR	RR	RR	JJ	RR	-	JJ	RR	-	JJ	JJ	RR	RR	-	JJ	RR	RR	RR	JJ	RR	JJ	JJ
1075646|F|0-36:G>C-36:G>C	TGCAGATTGCTCACCAATCATGTTGAAATTGAGCTCGGTGACGGCCGCGAGAGCGCATCCACCTATGAT	2B	257966070	C	G	2B	2B2	122.708		JJ	JJ	RR	JJ	JJ	JJ	JJ	JJ	RR	JJ	RR	JJ	RR	JJ	JJ	JJ	JJ	JJ	RR	RR	RR	JJ	RR	RR	JJ	RR	RR	JJ	JJ	RR	RR	RR	JJ	RR	-	RR	JJ	RR	JJ	JJ
2302510|F|0-47:T>C-47:T>C	TGCAGCCGTTCTCGTCTCCTTCGATCTCGCGAAAGCAAACCCTAGCGTTCTCGCAAAAAGCTCCTCGAT	2B	242954928	C	T	2B	2B2	122.708		JJ	JJ	RR	JJ	JJ	JJ	JJ	JJ	RR	JJ	RR	JJ	RR	JJ	JJ	JJ	JJ	JJ	RR	RR	RR	JJ	RR	RR	JJ	RR	RR	JJ	JJ	-	RR	RR	JJ	-	RR	-	JJ	RR	JJ	JJ
7487615|F|0-48:G>A-48:G>A	TGCAGCTGAAAACCTGGGAATACCTTACCTAAGTGCGTACCTCAACTCGGTAGGAAGCAACTTCTCGCA	2B	206846130	G	A	2B	2B2	122.708		JJ	JJ	RR	JJ	JJ	JJ	JJ	JJ	RR	JJ	RR	JJ	-	JJ	JJ	JJ	JJ	JJ	-	-	-	JJ	RR	-	JJ	-	RR	JJ	JJ	RR	RR	-	JJ	-	RR	-	JJ	RR	JJ	JJ
1002057|F|0-15:C>A-15:C>A	TGCAGTGGGCGCAAACCCGAGCCAGAGCCCGATTAAGTAGAGGCAGCCGCGTGCCCGCATCGGGTACTC	2B	179561404	C	A	2B	2B2	122.708		JJ	JJ	RR	JJ	JJ	JJ	JJ	JJ	RR	JJ	RR	JJ	-	JJ	JJ	JJ	JJ	JJ	RR	-	-	JJ	RR	-	JJ	-	RR	JJ	JJ	RR	RR	RR	JJ	RR	-	-	-	RR	JJ	JJ
25708042|F|0-17:T>G-17:T>G	TGCAGACACACATAATCTAGATGCATCATGCAGGGAGCTTTTCTTAATGGAGCAGGAGCATTGAGAAGA	2A	126660670	T	G	2B	2B2	122.708		JJ	JJ	RR	JJ	JJ	JJ	JJ	JJ	RR	JJ	RR	JJ	-	JJ	JJ	JJ	-	JJ	RR	-	-	JJ	RR	-	JJ	RR	RR	JJ	JJ	RR	RR	RR	JJ	RR	-	-	JJ	-	JJ	JJ
1010970|F|0-8:A>G-8:A>G	TGCAGGAAATCGTACAGCTTCACCTGGTTCCACGCCACCTCCATCCCCTGGTACTCGTCGAACGCCCGA	2D	158128480	A	G	2B	2B2	122.708		JJ	JJ	RR	JJ	JJ	JJ	JJ	JJ	RR	JJ	RR	JJ	-	JJ	JJ	JJ	JJ	JJ	RR	RR	RR	JJ	RR	RR	JJ	RR	RR	JJ	JJ	RR	RR	RR	JJ	RR	RR	RR	JJ	RR	JJ	JJ
7478702|F|0-11:C>T-11:C>T	TGCAGGTATGCCAGGGTTAGAGCCGAGATCGGAAGAGCGGTTCAGCAGGAATGCCGAGACCGATCTCGT	Unknown		C	T	2B	2B2	122.708		JJ	JJ	RR	JJ	JJ	JJ	JJ	JJ	RR	JJ	RR	JJ	-	JJ	JJ	JJ	JJ	JJ	RR	RR	RR	JJ	RR	RR	JJ	RR	RR	JJ	JJ	RR	RR	RR	JJ	RR	RR	RR	JJ	-	JJ	JJ
1091081|F|0-46:G>A-46:G>A	TGCAGCCACGGGCGTGCTCGCAAACACGCACGCATTCCAAGGCTCAGACTCCGAGATCGGAAGAGCGGT	2B	94790456	G	A	2B	2B2	122.708		JJ	JJ	RR	JJ	JJ	JJ	JJ	JJ	RR	JJ	RR	JJ	JJ	JJ	JJ	JJ	JJ	JJ	RR	JJ	JJ	JJ	RR	JJ	JJ	RR	RR	JJ	JJ	RR	RR	RR	JJ	RR	RR	JJ	JJ	RR	JJ	JJ
1129638|F|0-66:A>T-66:A>T	TGCAGGTGCTGCTTGCCATCGCGCTGTCGGAGAAGCCCGAACCGTCGCTGCTTCCGCCTCCCGTGAACC	2B	203101417	T	A	2B	2B2	122.708		JJ	JJ	RR	JJ	JJ	JJ	JJ	JJ	RR	JJ	RR	JJ	RR	JJ	JJ	JJ	JJ	JJ	RR	-	RR	JJ	RR	RR	-	RR	RR	JJ	JJ	RR	RR	RR	JJ	RR	RR	RR	JJ	-	-	JJ
2280466|F|0-34:G>A-34:G>A	TGCAGGCCAGGCAGTCGTCGCTGTCGACTGCTTCGTAGAAGAACCTCGCCACCTTGTACCTCTTGCTGC	2B	125932585	A	G	2B	2B2	122.708		JJ	JJ	RR	JJ	JJ	JJ	JJ	JJ	RR	JJ	RR	-	-	JJ	JJ	JJ	-	JJ	RR	RR	RR	JJ	RR	RR	JJ	RR	RR	JJ	JJ	RR	RR	-	JJ	-	RR	RR	JJ	-	-	-
1084230|F|0-68:A>G-68:A>G	TGCAGAACCACGTGGCGCCCGTCACGAGCCCCTCGTCGGCCGCGTCGCAGCGGCACCTGCCGCTCCCGA	2D	96725394	A	G	2B	2B2	122.708		JJ	JJ	RR	JJ	JJ	JJ	JJ	-	RR	JJ	RR	JJ	RR	JJ	-	JJ	JJ	JJ	-	-	-	JJ	RR	-	JJ	RR	RR	JJ	JJ	-	RR	RR	JJ	RR	RR	-	JJ	-	-	JJ
1046116|F|0-51:A>G-51:A>G	TGCAGACGCACAAGCAACAGCATCCACCTCACTCCACAGCAAGTAGACGGCATGGGGACGCTCCAAAAG	2B	214172754	G	A	2B	2B2	122.708		JJ	JJ	RR	JJ	JJ	JJ	JJ	JJ	RR	JJ	-	JJ	RR	JJ	JJ	-	JJ	JJ	RR	RR	-	-	-	RR	JJ	RR	RR	JJ	JJ	-	RR	RR	-	RR	RR	RR	JJ	RR	JJ	JJ
7478630|F|0-26:G>A-26:G>A	TGCAGCGGCGCGCGCGAGAACCGCCTGCGTGCCGTCGAGGCCGAGATCGGAAGAGCGGTTCAGCAGGAA	2B	206725864	A	G	2B	2B2	122.708		JJ	JJ	RR	JJ	JJ	JJ	-	JJ	RR	-	-	JJ	RR	JJ	-	JJ	JJ	JJ	-	RR	RR	JJ	RR	RR	-	RR	RR	JJ	JJ	RR	-	RR	JJ	RR	RR	RR	JJ	RR	JJ	JJ
1276858|F|0-47:T>C-47:T>C	TGCAGCCACCACGGCACGATGCGTGGCAGCTGGCCGGGAGAGTATGATAAACCCGTGCCGCCACCACGC	2B	186753678	C	T	2B	2B2	122.708		JJ	JJ	RR	JJ	JJ	JJ	JJ	JJ	-	JJ	-	JJ	-	JJ	JJ	JJ	JJ	JJ	RR	RR	RR	JJ	-	RR	JJ	RR	-	-	JJ	RR	-	RR	JJ	-	RR	RR	JJ	RR	JJ	JJ
2292152|F|0-29:C>G-29:C>G	TGCAGCGGCTCTGCTTCCCCTGACGCCATCGAAAGAAGGAGAAAGGGAGCGAAGCTACAGAGAGCAGGG	2B	107942800	G	C	2B	2B2	122.708		JJ	JJ	RR	JJ	JJ	JJ	JJ	JJ	RR	JJ	RR	JJ	-	JJ	-	JJ	JJ	JJ	RR	RR	RR	JJ	RR	RR	JJ	RR	-	JJ	JJ	RR	RR	RR	JJ	RR	RR	RR	-	RR	JJ	JJ
38087177|F|0-10:A>G-10:A>G	TGCAGCCGGCAGAAGTTTATCGGGACTTTGACAGCCGAGATCGGAAGAGCGGTTCAGCAGGAATGCCGA	Unknown		A	G	2B	2B2	122.708		JJ	JJ	RR	JJ	JJ	JJ	JJ	JJ	RR	JJ	RR	JJ	-	JJ	JJ	JJ	JJ	JJ	RR	RR	RR	JJ	RR	RR	JJ	RR	-	JJ	-	RR	RR	RR	-	RR	RR	RR	JJ	RR	JJ	JJ
1095981|F|0-16:T>G-16:T>G	TGCAGGCGGACAAGGTTGTGTTCACGCCCCAATTCGTCCAGGAACTGGCTTCCAAGTTGCTCGACCTGC	2B	257372636	G	T	2B	2B2	122.708		JJ	JJ	RR	JJ	JJ	JJ	JJ	JJ	RR	JJ	RR	JJ	-	-	JJ	JJ	JJ	JJ	RR	RR	RR	JJ	RR	RR	JJ	RR	RR	-	JJ	RR	RR	RR	JJ	RR	RR	RR	JJ	RR	JJ	JJ
1109734|F|0-10:G>T-10:G>T	TGCAGAGAGAGATACAGCGAGAGGAGAAATAAGTAGCCTCCCCCATGAATGCAGCGGTGCTATAAAGAG	2B	232613786	G	T	2B	2B2	122.708		JJ	JJ	RR	JJ	JJ	JJ	JJ	JJ	RR	JJ	RR	JJ	RR	JJ	JJ	JJ	JJ	JJ	RR	-	RR	JJ	RR	RR	JJ	RR	RR	JJ	JJ	RR	RR	RR	JJ	RR	RR	RR	JJ	RR	JJ	JJ
990063|F|0-66:C>G-66:C>G	TGCAGCAGAAGTCGTTTTGGATCTGCACGTAGAGCGCCCCGCGCAGGTACACGCCGTAGCGCTTCACGT	2B	197739296	G	C	2B	2B2	122.708		JJ	JJ	RR	JJ	JJ	JJ	JJ	JJ	RR	JJ	RR	JJ	RR	JJ	JJ	JJ	JJ	JJ	RR	RR	RR	JJ	RR	RR	JJ	RR	RR	JJ	JJ	RR	RR	RR	JJ	RR	RR	RR	JJ	RR	JJ	-
1055938|F|0-12:A>G-12:A>G	TGCAGTGGAGAGAAAGCAAATCCGAACGAACTGGAGGACGACGTCGTGCAAGCTAGCCTCTCCACATGT	2B	185676887	G	A	2B	2B2	122.708		JJ	JJ	RR	JJ	JJ	JJ	JJ	JJ	RR	JJ	RR	JJ	RR	JJ	JJ	JJ	JJ	JJ	RR	RR	RR	JJ	RR	RR	JJ	RR	RR	JJ	JJ	RR	-	RR	JJ	RR	RR	RR	JJ	RR	JJ	JJ
3955935|F|0-35:C>G-35:C>G	TGCAGCGGGCGGTCCTGCTGGCCAGCACAGCAGCTCGAATCGCGGTCGAGGTCCCTGGAGGCTGGAGCC	2B	170829283	G	C	2B	2B2	122.708		JJ	JJ	RR	JJ	JJ	JJ	JJ	JJ	-	JJ	RR	JJ	RR	JJ	JJ	JJ	JJ	JJ	RR	RR	RR	JJ	RR	RR	JJ	RR	RR	JJ	JJ	RR	RR	RR	JJ	RR	RR	RR	JJ	RR	JJ	JJ
2293534|F|0-28:C>G-28:C>G	TGCAGGGGCCGATGCAGCCCGTTTTCCTCTTTTCCACGCGCTGCTGCTGCTGCACGTCTGCTCGGGCGG	2B	161707178	G	C	2B	2B2	122.708		JJ	JJ	RR	JJ	JJ	JJ	JJ	JJ	RR	JJ	RR	JJ	-	JJ	JJ	JJ	JJ	JJ	RR	RR	RR	JJ	RR	RR	JJ	RR	RR	JJ	JJ	RR	RR	RR	JJ	RR	RR	RR	JJ	RR	JJ	JJ
1133838|F|0-13:C>G-13:C>G	TGCAGAAGCAGCCCAGCCCTGACCTCCGCCCGCTGCCGCCGCTGAAACGGATGGGCACGCAGCCGACGC	2D	141378810	C	G	2B	2B2	122.708		JJ	JJ	RR	JJ	JJ	JJ	JJ	JJ	RR	JJ	RR	JJ	RR	JJ	JJ	JJ	JJ	-	RR	RR	RR	JJ	RR	RR	JJ	RR	RR	JJ	JJ	RR	RR	RR	JJ	RR	RR	RR	JJ	RR	JJ	JJ
14924861|F|0-6:A>G-6:A>G	TGCAGCATTACCTTGCGCAGGGTTGTCTCCAGGCAGCTGAACTTGCTGTTTGTCAGGGCGTTCGGGAGC	2B	98002522	A	G	2B	2B2	122.708		JJ	JJ	RR	JJ	JJ	JJ	JJ	JJ	RR	JJ	RR	JJ	RR	JJ	-	JJ	JJ	JJ	RR	RR	RR	JJ	RR	RR	JJ	RR	RR	JJ	JJ	RR	RR	RR	JJ	RR	RR	RR	-	RR	-	JJ
1255467|F|0-33:G>A-33:G>A	TGCAGCTTCGCGGGGTACCAGGACACGCTCTACGCGCACTCGCTCCGCCAGTTCTACCGCGACTGTGAC	2D	63426522	A	G	2B	2B2	122.708		JJ	JJ	RR	JJ	JJ	JJ	JJ	JJ	RR	JJ	RR	JJ	RR	JJ	JJ	JJ	JJ	JJ	RR	RR	RR	JJ	RR	-	JJ	RR	RR	JJ	JJ	RR	RR	RR	JJ	RR	RR	RR	JJ	RR	JJ	-
7339506|F|0-5:C>A-5:C>A	TGCAGCTGGCGGGCTGCGCGGTGCCGCTGTTCCGAGATCGGAAGAGCGGTTCAGCAGGAATGCCGAGAC	Unknown		A	C	2B	2B2	122.708		-	JJ	RR	JJ	JJ	JJ	JJ	-	RR	JJ	RR	JJ	RR	JJ	JJ	-	JJ	-	RR	RR	RR	JJ	RR	RR	JJ	RR	RR	-	JJ	RR	RR	RR	JJ	RR	RR	RR	JJ	RR	JJ	JJ
16793609|F|0-23:A>G-23:A>G	TGCAGGCCATGAAGGAGCTGTTCAAGGAGCTGCCGAGATCGGAAGAGCGGTTCAGCAGGAATGCCGAGA	Unknown		A	G	2B	2B2	122.708		JJ	JJ	RR	JJ	JJ	JJ	JJ	JJ	RR	JJ	RR	JJ	RR	JJ	JJ	JJ	JJ	-	RR	RR	RR	JJ	RR	RR	JJ	RR	RR	JJ	JJ	RR	RR	RR	JJ	RR	RR	RR	JJ	RR	JJ	JJ
1128299|F|0-63:G>T-63:G>T	TGCAGGCGTTCCTTTCCTCGTCGCTCTTTCGTGCTGTCCCGCCGCCTGCTCCGCATTCCCAGGGGCCGC	2B	98834813	T	G	2B	2B2	122.708		JJ	JJ	RR	JJ	JJ	JJ	JJ	JJ	RR	JJ	RR	JJ	RR	JJ	-	JJ	JJ	JJ	RR	RR	RR	JJ	RR	RR	JJ	RR	RR	JJ	-	RR	RR	RR	JJ	RR	-	RR	JJ	RR	JJ	JJ
1218890|F|0-11:T>C-11:T>C	TGCAGGAGCTTTGAGCCGACCCCGCAGCTTGGAGACCGCCACCACCCATTTGTCGTCGGGAATCGCCGA	2B	98237337	C	T	2B	2B2	122.708		JJ	JJ	RR	JJ	JJ	JJ	JJ	JJ	RR	JJ	RR	JJ	RR	JJ	JJ	JJ	JJ	JJ	RR	-	-	JJ	RR	-	JJ	-	RR	JJ	JJ	RR	RR	-	JJ	RR	RR	-	JJ	RR	JJ	JJ
7351025|F|0-13:G>A-13:G>A	TGCAGTTTTCATAGGAGTAACTATAACCGAGATCGGAAGAGCGGTTCAGCAGGAATGCCGAGACCGATC	Unknown		G	A	2B	2B2	122.708		JJ	JJ	RR	JJ	JJ	JJ	JJ	JJ	RR	JJ	RR	JJ	RR	JJ	JJ	-	JJ	JJ	RR	RR	RR	-	RR	RR	JJ	RR	RR	JJ	JJ	RR	RR	RR	JJ	RR	RR	RR	JJ	RR	JJ	JJ
1096128|F|0-35:G>C-35:G>C	TGCAGCCGAGCGGCGACGAGGCGGTTGACGTGCTCGGAGACGGCGACGAGCACCTTCCCCGCCATGTGG	2B	256568024	C	G	2B	2B2	122.708		JJ	JJ	RR	JJ	JJ	JJ	JJ	JJ	RR	JJ	RR	JJ	RR	JJ	JJ	JJ	JJ	JJ	RR	RR	RR	-	-	RR	JJ	RR	RR	-	JJ	RR	RR	RR	JJ	RR	RR	RR	-	RR	JJ	JJ
1138845|F|0-34:C>A-34:C>A	TGCAGAACCAGAAACATTACTCGTCCGAACCCACCGCAAGGGCACGCGCCCCTCAGAACCACACGAATC	2D	66169600	C	A	2B	2B2	122.708		JJ	JJ	RR	JJ	JJ	JJ	JJ	JJ	RR	JJ	RR	JJ	RR	JJ	JJ	JJ	JJ	JJ	RR	-	-	JJ	RR	-	JJ	RR	-	JJ	-	RR	RR	-	JJ	RR	RR	-	JJ	RR	JJ	JJ
7354167|F|0-25:G>A-25:G>A	TGCAGTGGCTTCGGATCGATCTTACGGCGACAACGGAGTCACGGGCGGCGATGGCGAGGATGTCGGCGC	2A	65528716	G	A	2B	2B2	122.708		JJ	JJ	RR	JJ	JJ	JJ	JJ	JJ	RR	JJ	RR	JJ	RR	JJ	JJ	JJ	JJ	JJ	RR	-	-	JJ	RR	-	JJ	RR	RR	JJ	JJ	RR	RR	RR	JJ	RR	RR	-	JJ	RR	JJ	JJ
2292727|F|0-30:G>A-30:G>A	TGCAGGATACGTACGTACGTACGTAGAGCTGTCGATGGAGACGGTACGTTGGGCTCTCCCCACCAGCGT	2B	94789846	G	A	2B	2B2	122.708		-	JJ	RR	JJ	JJ	JJ	JJ	JJ	RR	JJ	RR	JJ	-	JJ	-	JJ	JJ	JJ	RR	JJ	JJ	JJ	RR	JJ	JJ	RR	RR	JJ	JJ	RR	RR	RR	JJ	RR	-	JJ	JJ	RR	JJ	JJ
981513|F|0-44:A>T-44:A>T	TGCAGTGCAGTTCCTTCCCGCCCTTTCCTCTCCCCATGACCGACATAACCCCACACAACCCAACGCCCC	2B	266741538	T	A	2B	2B2	124.21		JJ	JJ	RR	JJ	JJ	JJ	JJ	JJ	-	JJ	RR	JJ	RR	JJ	JJ	JJ	JJ	JJ	-	RR	RR	JJ	RR	RR	JJ	RR	RR	JJ	JJ	RR	RR	RR	JJ	RR	RR	-	JJ	RR	JJ	JJ
1039300|F|0-24:C>T-24:C>T	TGCAGTGAACAATTGACGAAAACTCTGAAGCCATAGGCATTCAGTTCTGCGACACGTACGTGCCGTGCG	2B	128514607	T	C	2B	2B2	125.61		JJ	JJ	RR	JJ	JJ	JJ	JJ	JJ	RR	JJ	RR	JJ	RR	JJ	JJ	JJ	-	JJ	RR	RR	RR	JJ	RR	RR	JJ	RR	RR	-	JJ	RR	RR	RR	JJ	RR	RR	RR	-	RR	JJ	JJ
978786|F|0-22:A>G-22:A>G	TGCAGGAGTCTCGTGGTGGGTCATGTGAGGAAGAATCGCATGCCTTCAGTCAAGCAAGCAGTGGGCAAG	2B	214795263	G	A	2B	2B2	125.61		JJ	JJ	RR	JJ	JJ	JJ	JJ	JJ	RR	JJ	RR	JJ	-	JJ	JJ	JJ	JJ	JJ	RR	RR	-	JJ	RR	RR	JJ	RR	RR	JJ	JJ	RR	RR	RR	JJ	-	RR	RR	JJ	RR	JJ	JJ
2269555|F|0-20:C>T-20:C>T	TGCAGGCGCCCATATCGATCCGCCTCACCACCAGCGCCGGCAAGGAACTCGTCGCCAGCGACGTGATCC	2B	97146836	C	T	2B	2B2	125.61		JJ	JJ	RR	JJ	JJ	JJ	-	JJ	RR	JJ	RR	JJ	RR	JJ	JJ	JJ	JJ	JJ	RR	-	JJ	JJ	-	JJ	JJ	RR	RR	JJ	JJ	RR	RR	RR	-	RR	RR	-	JJ	RR	JJ	JJ
1026594|F|0-11:G>C-11:G>C	TGCAGCTGCTCGGTCCGCCGCATGGTGCGGTAGACGGTGTGGCCGTCGGTGTTCCGCACCTTGAGCGTC	2B	219914599	C	G	2B	2B2	125.61		JJ	JJ	RR	JJ	JJ	JJ	JJ	JJ	RR	JJ	RR	JJ	RR	JJ	JJ	JJ	JJ	JJ	RR	RR	RR	JJ	RR	RR	JJ	RR	RR	JJ	JJ	RR	RR	RR	-	RR	RR	RR	JJ	RR	JJ	JJ
1140243|F|0-23:G>C-23:G>C	TGCAGTTCCGTTTCTTCTCTCCTGGCCCCGCCTCTCCCCTCTTCGGAGTTCAGACCCCTGCCGAGATCG	2D	205194923	G	C	2B	2B2	125.61		JJ	JJ	RR	JJ	JJ	JJ	JJ	JJ	RR	JJ	RR	JJ	RR	JJ	JJ	JJ	JJ	JJ	RR	RR	RR	JJ	RR	RR	JJ	RR	RR	JJ	JJ	RR	RR	RR	JJ	RR	RR	RR	JJ	RR	JJ	JJ
1045412|F|0-53:A>G-53:A>G	TGCAGGCTCTAGGCTCTAACCATGGAGGGCCGCCGCGAGGTTACCGAGCGAGCACGTGACCATCTTGTG	2B	140016414	G	A	2B	2B2	125.61		JJ	JJ	RR	JJ	JJ	JJ	JJ	JJ	RR	JJ	RR	JJ	RR	JJ	JJ	JJ	JJ	JJ	RR	RR	RR	JJ	RR	RR	JJ	RR	RR	JJ	JJ	RR	RR	RR	JJ	RR	RR	RR	JJ	RR	JJ	JJ
7350085|F|0-31:T>C-31:T>C	TGCAGCAAGCAAGCAAGCATCCGTCCGTCGGTCCCTCGCCGCGGAAAAGAAGGAAAAATGCACAAAATT	2D	137630145	T	C	2B	2B2	125.61		JJ	JJ	RR	JJ	JJ	JJ	JJ	JJ	RR	JJ	RR	JJ	RR	JJ	JJ	JJ	JJ	JJ	RR	RR	RR	JJ	RR	RR	JJ	RR	RR	JJ	JJ	RR	RR	RR	JJ	RR	RR	RR	JJ	RR	JJ	JJ
3533726|F|0-25:G>A-25:G>A	TGCAGATGAGGAGCTGCGGTGGAGGGCAGAGCTCGGGCCGAGATCGGAAGAGCGGTTCAGCAGGAATGC	2B	118032698	A	G	2B	2B2	125.61		JJ	JJ	RR	JJ	JJ	JJ	JJ	JJ	RR	JJ	RR	JJ	RR	JJ	-	JJ	JJ	JJ	RR	RR	RR	JJ	RR	RR	JJ	RR	RR	-	JJ	RR	RR	RR	JJ	RR	RR	-	JJ	RR	JJ	JJ
7352421|F|0-56:G>C-56:G>C	TGCAGGGACGAGATGCGCAGGGTGCTCGGCGTCGCGCTGCTCTGCGCCTCCAGCCTGCCGATCAACCGA	2B	113158710	G	C	2B	2B2	125.61		JJ	JJ	RR	JJ	JJ	JJ	JJ	JJ	RR	JJ	RR	JJ	RR	JJ	JJ	JJ	JJ	JJ	RR	RR	RR	JJ	RR	RR	JJ	RR	RR	-	JJ	RR	RR	RR	JJ	RR	RR	RR	JJ	RR	JJ	JJ
7344149|F|0-11:G>A-11:G>A	TGCAGCTATCTGCGAATGGAAGGAGAAGTGGCTAGTGTGTGTGGCACTACCGAGATCGGAAGAGCGGTT	2B	101884460	G	A	2B	2B2	125.61		-	JJ	RR	JJ	JJ	JJ	JJ	JJ	RR	JJ	RR	JJ	RR	JJ	JJ	JJ	JJ	JJ	RR	RR	RR	JJ	RR	RR	JJ	RR	RR	JJ	JJ	RR	RR	RR	JJ	RR	RR	RR	JJ	RR	JJ	JJ
1121986|F|0-67:A>T-67:A>T	TGCAGCCGTTGAATCGGGCAACTCCCATGGTAGCACCACGCGTCCACGCAACACCTCCCATGGCAGCAC	2B	269779582	T	A	2B	2B2	125.61		JJ	JJ	RR	JJ	JJ	JJ	JJ	JJ	RR	JJ	RR	JJ	RR	JJ	JJ	JJ	JJ	JJ	RR	RR	RR	JJ	RR	RR	JJ	RR	RR	JJ	JJ	RR	-	RR	JJ	RR	RR	RR	JJ	RR	JJ	JJ
1245919|F|0-56:A>G-56:A>G	TGCAGGCGCGCGTCCCCGACGGCCGCGTTCGCCACGCACCAGCTGGATTTGGTTGGACCGAGATCGGAA	2B	253059030	G	A	2B	2B2	125.61		JJ	-	RR	JJ	JJ	JJ	JJ	JJ	RR	JJ	RR	JJ	RR	JJ	JJ	JJ	JJ	JJ	RR	RR	RR	-	RR	RR	JJ	RR	RR	JJ	JJ	RR	RR	-	JJ	RR	RR	RR	JJ	RR	JJ	JJ
1018027|F|0-47:A>G-47:A>G	TGCAGGTGCAAATGGCGAACGTGACGAGGCTGTGCGCCAGCAAGAGCATCGTGACGGTGAACAGGGAGT	2B	240186698	G	A	2B	2B2	125.61		JJ	JJ	RR	JJ	JJ	JJ	JJ	JJ	RR	JJ	RR	JJ	RR	JJ	JJ	JJ	JJ	JJ	RR	RR	RR	JJ	RR	RR	JJ	RR	RR	JJ	JJ	RR	RR	RR	JJ	RR	-	RR	JJ	RR	-	JJ
4989481|F|0-60:T>C-60:T>C	TGCAGTGACTGCACCGCCTCTCTACCCTAATGGACACCACGGGCTAGGGCTAGGGCTCTTTCTTGACGT	2B	204289490	C	T	2B	2B2	125.61		JJ	JJ	RR	JJ	JJ	JJ	JJ	JJ	RR	JJ	RR	JJ	RR	-	JJ	JJ	JJ	JJ	RR	RR	RR	JJ	RR	RR	JJ	RR	RR	JJ	JJ	RR	RR	RR	JJ	RR	RR	RR	JJ	RR	JJ	JJ
12341543|F|0-10:G>C-10:G>C	TGCAGTAGTCGAAAAACTAAAGAACGTAGAAAAGGAAGAACAACTGTCACACAAGAACGTCGTCGGCAG	2B	182470121	G	C	2B	2B2	125.61		JJ	JJ	RR	JJ	JJ	JJ	JJ	JJ	RR	JJ	RR	JJ	RR	JJ	JJ	JJ	JJ	JJ	RR	RR	RR	JJ	RR	RR	JJ	RR	RR	JJ	-	RR	RR	RR	JJ	RR	RR	RR	JJ	RR	JJ	JJ
1666420|F|0-17:T>C-17:T>C	TGCAGAGCCACTCCTGGTTGCTCGCCGTCCTGTGGCTGGACACGAAACTGCGCCACCGCTCCTCGAACT	2B	167593560	C	T	2B	2B2	125.61		JJ	JJ	RR	JJ	JJ	JJ	JJ	JJ	RR	JJ	RR	JJ	-	JJ	JJ	JJ	JJ	JJ	RR	RR	RR	JJ	RR	-	JJ	-	RR	JJ	JJ	RR	RR	RR	JJ	RR	RR	RR	JJ	RR	JJ	JJ
980277|F|0-55:C>T-55:C>T	TGCAGGGACAACACATATACAGTTTGAATCATTAGTCTTTCTGAACTCTCATGGACCTGCATTCTACTC	2B	162586572	T	C	2B	2B2	125.61		JJ	JJ	RR	JJ	JJ	JJ	JJ	JJ	RR	JJ	RR	JJ	RR	JJ	JJ	-	JJ	JJ	RR	RR	RR	JJ	RR	RR	JJ	RR	RR	JJ	JJ	RR	RR	-	JJ	-	RR	RR	JJ	RR	-	JJ
1121659|F|0-12:C>A-12:C>A	TGCAGAGCAGAACACAACGTAAGAACAGGAAGGAAGAAGATAGACGCGCGGCCGAGATCGGAAGAGCGG	2B	160581649	A	C	2B	2B2	125.61		JJ	JJ	RR	JJ	JJ	JJ	JJ	JJ	RR	JJ	RR	-	RR	JJ	JJ	JJ	JJ	JJ	-	RR	RR	JJ	RR	RR	JJ	RR	RR	JJ	JJ	RR	RR	RR	JJ	RR	RR	RR	JJ	RR	JJ	JJ
1210763|F|0-37:G>A-37:G>A	TGCAGAAGGTCTTCTTCGTGAGCTCCATCCCCAAGGCGCCGTCGGGGAAGATTCTGAGAAAGGACCTCC	2B	152241943	A	G	2B	2B2	125.61		JJ	JJ	RR	JJ	JJ	JJ	JJ	JJ	RR	JJ	RR	JJ	RR	JJ	JJ	-	JJ	JJ	RR	RR	RR	JJ	RR	RR	JJ	RR	RR	JJ	JJ	RR	RR	RR	JJ	RR	RR	RR	JJ	RR	JJ	JJ
12419683|F|0-41:T>C-41:T>C	TGCAGGTTGATGGACACGCGCGCCTTGCTCGGCGTCCGCGATAGCAGGCTCGCCTGCGCCTTCAGGATC	2B	147244586	T	C	2B	2B2	125.61		JJ	JJ	RR	JJ	JJ	JJ	JJ	JJ	RR	JJ	RR	JJ	-	-	JJ	JJ	JJ	JJ	RR	RR	RR	-	RR	-	JJ	RR	-	JJ	JJ	RR	RR	RR	JJ	RR	RR	-	JJ	RR	JJ	JJ
1046148|F|0-16:T>C-16:T>C	TGCAGACCGGGCAAAGTCTCCTCCAGCTGCGGAAATGGTAGTGGATCCCCAGTCCTAACGCGAGCCCCA	2B	107362514	C	T	2B	2B2	125.61		JJ	JJ	RR	JJ	JJ	-	JJ	JJ	RR	JJ	RR	JJ	RR	JJ	JJ	JJ	JJ	JJ	RR	RR	RR	JJ	RR	-	JJ	RR	RR	JJ	-	-	RR	RR	JJ	RR	RR	RR	JJ	RR	-	JJ
13196617|F|0-64:T>A-64:T>A	TGCAGGGACATGGACAACATGGAGGTCGTCGTGCTCGACCCCGACAGCAACAACAGGAAGAAGATGAAG	2B	103855722	T	A	2B	2B2	125.61		JJ	JJ	RR	JJ	JJ	JJ	JJ	JJ	RR	JJ	RR	JJ	RR	JJ	JJ	JJ	JJ	JJ	RR	RR	RR	JJ	RR	RR	JJ	RR	RR	JJ	JJ	RR	RR	RR	JJ	RR	RR	RR	JJ	RR	JJ	JJ
7351856|F|0-8:G>C-8:G>C	TGCAGCCTGTCGCCGCTGGTGAGGTTCAAGGCGTTGAAGGAGCCGAGATCGGAAGAGCGGTTCAGCAGG	2D	78155892	G	C	2B	2B2	125.61		JJ	JJ	RR	JJ	JJ	JJ	JJ	JJ	RR	JJ	RR	JJ	RR	JJ	JJ	JJ	JJ	JJ	RR	RR	RR	JJ	RR	RR	JJ	RR	RR	JJ	JJ	RR	RR	RR	JJ	RR	RR	RR	JJ	RR	JJ	JJ
1049498|F|0-22:G>A-22:G>A	TGCAGTTCGGTCCCTGTCATTCGCTACTTGTTTGACCACACTGACTTTTCTGCGAAGCATTCAACAGTC	2B	253719665	A	G	2B	2B2	125.61		JJ	JJ	RR	JJ	JJ	JJ	JJ	JJ	RR	JJ	RR	JJ	RR	JJ	JJ	JJ	JJ	JJ	-	RR	RR	JJ	RR	RR	JJ	RR	RR	JJ	JJ	RR	RR	RR	JJ	RR	RR	RR	JJ	RR	JJ	JJ
1164106|F|0-57:A>T-57:A>T	TGCAGGTCAGCACTTTTTTGCTTACCAAGTTGCTTTGCATGGGCATCGTATAGGAGTAGGGCATTGTAC	2B	222555515	T	A	2B	2B2	125.61		JJ	JJ	RR	JJ	JJ	JJ	JJ	JJ	-	JJ	RR	JJ	RR	JJ	JJ	-	JJ	-	RR	RR	RR	JJ	RR	-	JJ	-	-	JJ	-	RR	-	RR	JJ	RR	-	-	JJ	RR	JJ	-
2290180|F|0-22:G>A-22:G>A	TGCAGACTGAGTAGAGTGAAGTGCAGGGCGTGCCCAGGTGCTTACCTCCCTGTCTCGCAGACGATGACG	2B	182675223	A	G	2B	2B2	125.61		JJ	JJ	RR	JJ	JJ	JJ	JJ	JJ	RR	JJ	RR	JJ	RR	JJ	JJ	JJ	JJ	-	RR	RR	RR	JJ	RR	RR	JJ	-	RR	-	JJ	RR	RR	RR	JJ	RR	RR	RR	JJ	RR	JJ	JJ
1137743|F|0-40:A>G-40:A>G	TGCAGCAAATGGTGAGCAGGCAGATCCATCCTTGGCATTCATCTCCGATGTTTCCTCCCCGAGATCGGA	2B	180316833	A	G	2B	2B2	125.61		JJ	JJ	RR	JJ	JJ	JJ	JJ	JJ	-	JJ	RR	JJ	RR	JJ	JJ	JJ	JJ	JJ	RR	RR	RR	JJ	RR	RR	JJ	RR	RR	JJ	JJ	RR	RR	RR	JJ	RR	RR	RR	JJ	RR	JJ	JJ
1075667|F|0-48:C>T-48:C>T	TGCAGATGGATTTTTGCTGGTTCGTTGCGGAGGCGAGAAGCTCCTGGACGGCTGCCTATATAGCCACTG	2B	203021120	T	C	2B	2B2	125.61		JJ	JJ	RR	JJ	JJ	JJ	JJ	JJ	RR	-	RR	-	RR	-	JJ	-	JJ	JJ	RR	RR	RR	JJ	RR	RR	-	RR	RR	JJ	-	RR	RR	-	JJ	RR	RR	-	JJ	RR	-	-
1004525|F|0-43:G>A-43:G>A	TGCAGGGCAACCATCCCATTCCCACGGCAGAAAGCCAGAGATCGCAACCTTTGTCCCATGTCTCACGGA	2B	139426299	A	G	2B	2B2	125.61		JJ	JJ	RR	JJ	JJ	JJ	JJ	JJ	RR	JJ	RR	JJ	-	JJ	-	JJ	-	JJ	RR	RR	RR	JJ	RR	RR	JJ	RR	RR	JJ	JJ	RR	RR	RR	JJ	RR	RR	RR	JJ	RR	-	JJ
4993744|F|0-16:G>C-16:G>C	TGCAGCGGCGGGTGCTGAAGCTCTTGTCAAACCACACCCGAGATCGGAAGAGCGGTTCAGCAGGAATGC	Unknown		G	C	2B	2B2	125.61		JJ	JJ	RR	JJ	JJ	JJ	JJ	JJ	RR	JJ	-	JJ	RR	JJ	JJ	JJ	JJ	JJ	RR	RR	RR	JJ	RR	RR	JJ	RR	RR	JJ	JJ	RR	RR	RR	JJ	RR	RR	RR	JJ	RR	JJ	JJ
2257090|F|0-53:A>G-53:A>G	TGCAGGGACAGTGTATTCGAAATCATCTGTATACCTGCGCGGCATCGACTGATACCGAATGTACATTAG	2B	190572424	G	A	2B	2B2	125.61		JJ	JJ	RR	JJ	JJ	JJ	JJ	JJ	RR	JJ	RR	JJ	JJ	JJ	JJ	JJ	JJ	JJ	RR	RR	RR	JJ	RR	RR	JJ	RR	RR	JJ	JJ	RR	RR	RR	JJ	RR	RR	RR	JJ	RR	JJ	JJ
1215395|F|0-13:G>C-13:G>C	TGCAGAGGATGCAGCCCAACGGGTCGTGGGAGCAGTGGCGGTTCGTCGGGGGCACGGACCTGCTCGGGA	2B	182746301	C	G	2B	2B2	125.61		JJ	JJ	RR	JJ	JJ	JJ	JJ	JJ	RR	JJ	RR	JJ	RR	JJ	JJ	JJ	-	JJ	RR	-	-	JJ	RR	-	JJ	RR	RR	JJ	JJ	RR	RR	RR	JJ	RR	-	-	-	RR	JJ	JJ
1103017|F|0-36:T>C-36:T>C	TGCAGGCGGCCAGGCACGTACGTAGATGGTAAGTGCTGATGTGCTCCCGAGGACAGGCGCTGTCTGCAT	2B	102261984	C	T	2B	2B2	125.61		JJ	JJ	RR	JJ	JJ	JJ	JJ	JJ	RR	JJ	RR	JJ	RR	JJ	JJ	JJ	JJ	JJ	RR	RR	RR	-	RR	RR	JJ	RR	RR	JJ	-	RR	RR	-	JJ	RR	RR	RR	JJ	RR	JJ	JJ
38284545|F|0-57:A>G-57:A>G	TGCAGTCACCCCGGAGAAGAGGACCAGATGCCGATCGATCCATGACCCACGGTTTCGATTGCAATCCAC	2B	238899912	G	A	2B	2B2	126.414		JJ	JJ	RR	-	-	JJ	JJ	JJ	RR	JJ	RR	JJ	RR	JJ	JJ	JJ	JJ	-	RR	RR	RR	-	RR	RR	JJ	RR	RR	JJ	JJ	RR	RR	-	JJ	RR	RR	RR	JJ	RR	JJ	-
7478450|F|0-5:T>C-5:T>C	TGCAGTGTCGTGGTGTTTTGAGAATGTCCAGTTCGTGCGGGGTTGCAGGGCGCGTGTTCCTGTACTGGT	2B	160515474	T	C	2B	2B2	126.414		JJ	JJ	RR	JJ	JJ	JJ	JJ	JJ	-	JJ	RR	JJ	-	JJ	JJ	JJ	JJ	JJ	RR	RR	RR	-	RR	RR	JJ	RR	RR	JJ	JJ	RR	RR	RR	-	RR	RR	-	JJ	RR	JJ	JJ
1143400|F|0-67:C>T-67:C>T	TGCAGCGTGGCCAGATATGGCCAACTGCGGATCCTCCATTGCAACCTTCTTCTAGCCGACCGTCCAGCG	2B	270334283	T	C	2B	2B2	126.414		JJ	JJ	RR	JJ	JJ	JJ	JJ	JJ	RR	JJ	RR	-	-	JJ	JJ	JJ	JJ	JJ	RR	RR	RR	JJ	RR	-	JJ	RR	RR	-	JJ	RR	RR	RR	JJ	RR	RR	RR	JJ	RR	JJ	JJ
1105759|F|0-44:G>T-44:G>T	TGCAGACGTTTTGGCTTTTGCTGGTGCGTACAAGAGCGATCATTGGGTGTCACCACAAAAACATGTGTG	2B	141708737	T	G	2B	2B2	126.414		JJ	JJ	RR	JJ	JJ	JJ	JJ	JJ	RR	JJ	RR	JJ	-	JJ	JJ	JJ	JJ	JJ	RR	RR	RR	JJ	RR	RR	JJ	RR	RR	JJ	JJ	RR	-	RR	JJ	RR	-	RR	JJ	RR	JJ	JJ
1109515|F|0-19:C>G-19:C>G	TGCAGACTCTCGCAAGATTCCTCTCCGACATGTTCATGGATCCGGGACGGCGGATCCGAGATCGGAAGA	2B	130849710	G	C	2B	2B2	126.414		JJ	JJ	RR	JJ	JJ	-	JJ	JJ	RR	JJ	RR	JJ	RR	JJ	JJ	JJ	JJ	JJ	RR	RR	RR	JJ	RR	RR	JJ	RR	RR	JJ	JJ	RR	RR	RR	JJ	RR	RR	-	JJ	RR	JJ	JJ
33869675|F|0-21:G>C-21:G>C	TGCAGCTATCAACTAGCGCGGGGACGATAAATTATTATTGCCATGCGAGCCATGCCATTAAGGAATGCA	2D	182105738	G	C	2B	2B2	126.414		JJ	JJ	RR	JJ	JJ	JJ	JJ	JJ	RR	JJ	RR	-	RR	-	JJ	-	JJ	JJ	RR	-	-	JJ	RR	-	JJ	RR	RR	JJ	JJ	RR	RR	RR	JJ	RR	RR	-	JJ	RR	-	-
2277245|F|0-59:G>A-59:G>A	TGCAGGAAGCTTCCTCGCTGACTCCATCGCCGTTCTTCCGCGAGAAAAGCATCCACTATGGCGATACAT	2B	119640448	A	G	2B	2B2	126.414		JJ	JJ	RR	-	JJ	JJ	JJ	JJ	RR	JJ	RR	JJ	-	JJ	JJ	JJ	JJ	JJ	RR	RR	RR	JJ	RR	RR	JJ	RR	RR	JJ	JJ	RR	-	RR	JJ	RR	RR	RR	JJ	RR	-	-
1155911|F|0-24:G>A-24:G>A	TGCAGCAGTAGAGTTCAACAAGCCGAAGGGGAAATGGCAATTGGACAGACTATGCCGAAGGGGTCTCTC	2B	238148202	A	G	2B	2B2	126.414		JJ	JJ	RR	JJ	JJ	JJ	JJ	JJ	RR	JJ	RR	JJ	RR	JJ	JJ	JJ	JJ	JJ	RR	RR	-	JJ	RR	-	JJ	RR	-	JJ	JJ	-	-	RR	JJ	RR	-	RR	JJ	RR	-	JJ
1110506|F|0-66:T>C-66:T>C	TGCAGTAAAGACCAAGCAAAATAAAGGACAATCTCCAATAGTTTCATTTACTAGAAATTAGGAACTTGA	2B	139918946	T	C	2B	2B2	127.914		JJ	JJ	RR	-	JJ	-	JJ	JJ	RR	JJ	RR	-	RR	JJ	-	-	JJ	JJ	RR	RR	RR	JJ	RR	RR	-	RR	RR	JJ	JJ	RR	RR	RR	RR	RR	RR	-	JJ	-	JJ	-
1109599|F|0-53:T>C-53:T>C	TGCAGCGATCAAACCAAGCAGAAACGCACGTGGTCCAGTGCAGACCTAGAAACTGCATCGTCCAGAGCG	2B	158893479	C	T	2B	2B2	129.499		JJ	JJ	RR	-	JJ	JJ	JJ	JJ	RR	JJ	RR	JJ	RR	JJ	JJ	JJ	JJ	JJ	-	RR	RR	JJ	RR	-	JJ	RR	RR	JJ	JJ	RR	RR	RR	JJ	RR	-	RR	JJ	JJ	JJ	JJ
7352105|F|0-13:T>C-13:T>C	TGCAGTACGGCAATGCAGCCCATCGGGACGGTTGGTGGCCGAGATCGGAAGAGCGGTTCAGCAGGAATG	Unknown		T	C	2B	2B2	129.499		JJ	JJ	RR	JJ	JJ	JJ	JJ	JJ	RR	JJ	-	JJ	RR	JJ	JJ	JJ	JJ	JJ	RR	RR	RR	JJ	RR	RR	JJ	RR	RR	JJ	JJ	-	RR	-	JJ	-	RR	RR	JJ	JJ	JJ	JJ
7350094|F|0-5:T>C-5:T>C	TGCAGTACTCACAATCGTTGTGTGGCTCTTCCGTTGCCTGCATGTTCAAGGACACTGCTACACGAGAAG	2B	308445720	T	C	2B	2B2	130.356		JJ	JJ	RR	JJ	JJ	JJ	JJ	JJ	RR	JJ	RR	JJ	RR	JJ	JJ	JJ	JJ	JJ	RR	-	RR	JJ	RR	RR	JJ	RR	RR	JJ	JJ	RR	RR	RR	JJ	RR	RR	RR	JJ	JJ	JJ	JJ
4260705|F|0-62:C>G-62:C>G	TGCAGTTCCGAGGCCGGCGTCCAGCGGTTGATCGCGAGCTGCCCCCGTCTGGTGGACCTGGCCCTAGAA	2B	720480164	G	C	2B	2B2	131.116		JJ	JJ	RR	JJ	JJ	JJ	JJ	JJ	-	JJ	RR	JJ	RR	JJ	JJ	-	JJ	JJ	RR	RR	-	-	-	RR	JJ	RR	RR	-	JJ	RR	RR	-	JJ	RR	RR	RR	JJ	-	JJ	JJ
987043|F|0-41:G>C-41:G>C	TGCAGGCGGGGAAGGAAGTATGCGTCGGTGGTCGTGTGCGAGCCAGACTCCATTCCTGAGCAACCAGCA	2D	414000029	G	C	2B	2B2	131.116		JJ	JJ	RR	JJ	JJ	JJ	JJ	JJ	RR	JJ	RR	JJ	RR	JJ	JJ	-	JJ	JJ	RR	RR	RR	JJ	-	RR	JJ	RR	RR	JJ	JJ	RR	RR	RR	JJ	-	RR	RR	JJ	RR	JJ	JJ
994886|F|0-27:C>T-27:C>T	TGCAGGGCGTGGAGGACGTCGCCGCAACGGAAGATTGGAGGATAGCACAGAGGGGGATCCGAGATCGGA	2B	243055899	C	T	2B	2B2	131.116		JJ	JJ	RR	JJ	JJ	JJ	JJ	JJ	RR	JJ	RR	JJ	-	JJ	JJ	JJ	JJ	JJ	RR	RR	RR	JJ	RR	RR	JJ	RR	RR	JJ	JJ	RR	-	RR	JJ	RR	RR	RR	JJ	RR	JJ	JJ
18733200|F|0-38:C>T-38:C>T	TGCAGCGGCAACGCCGTCTCCATGCCTACATCCTCCCTCAGCGCAGCCACACGCACGAGGCGTGCAGCC	7D	209839586	C	T	2B	2B2	131.116		JJ	JJ	RR	JJ	JJ	JJ	JJ	JJ	RR	JJ	RR	JJ	RR	JJ	JJ	JJ	JJ	JJ	RR	-	-	JJ	RR	-	JJ	RR	RR	JJ	JJ	RR	RR	RR	JJ	RR	RR	-	JJ	RR	JJ	JJ
12002287|F|0-17:A>C-17:A>C	TGCAGGCTCGTCTGCTTATTCCCAATCCTTCATTTCTAATCACTTAATTAGAGGAGAGTGAGGCGAGCT	7A	197931602	A	C	2B	2B2	131.116		-	JJ	RR	JJ	JJ	JJ	JJ	JJ	RR	JJ	RR	JJ	RR	JJ	JJ	JJ	JJ	JJ	RR	RR	RR	JJ	RR	RR	JJ	RR	RR	JJ	JJ	RR	RR	RR	JJ	RR	RR	RR	JJ	RR	JJ	JJ
1150066|F|0-21:G>A-21:G>A	TGCAGCGGCAACAACGTCTCCGTGCCTACATCCTCCGCCAACGCAGCCACACGCACGAGGCGTGCAGCC	2B	183145720	A	G	2B	2B2	131.116		JJ	JJ	RR	JJ	JJ	JJ	JJ	JJ	RR	JJ	RR	JJ	-	JJ	JJ	JJ	JJ	JJ	RR	RR	RR	-	RR	RR	JJ	RR	RR	JJ	JJ	RR	RR	RR	JJ	RR	RR	RR	JJ	RR	JJ	JJ
14924981|F|0-62:A>C-62:A>C	TGCAGCTTAATTAAGCTCAGCGAGAGTTGCAATGACGACAATGCAAGCCCCAGCGGCATCTTACAAGAT	2B	158988989	A	C	2B	2B2	131.116		JJ	JJ	RR	JJ	JJ	JJ	JJ	JJ	RR	JJ	RR	JJ	-	JJ	JJ	JJ	JJ	JJ	RR	RR	RR	JJ	RR	-	JJ	RR	RR	JJ	JJ	RR	RR	RR	JJ	RR	RR	RR	JJ	RR	JJ	JJ
7336207|F|0-14:T>C-14:T>C	TGCAGGCGCGGAGATTGATAATCACCTTGTGGTGGGAGACATCGAAGATGGCAACGGAGCCGTTGTAGA	2A	490281564	T	C	2B	2B2	131.116		JJ	JJ	RR	-	JJ	JJ	JJ	JJ	RR	JJ	RR	JJ	-	JJ	JJ	JJ	JJ	JJ	RR	-	-	JJ	RR	-	JJ	RR	RR	JJ	-	RR	RR	-	JJ	-	RR	-	JJ	RR	JJ	JJ
1126955|F|0-39:A>C-39:A>C	TGCAGTGCTACTGCTCGCACTCACTCGCCTGGCGACTGTAGCACTGGCCGAGAAGCCGAGATCGGAAGA	2B	439703971	C	A	2B	2B2	131.116		JJ	JJ	RR	JJ	JJ	JJ	JJ	JJ	RR	JJ	RR	JJ	RR	-	JJ	JJ	JJ	JJ	RR	RR	RR	JJ	RR	RR	-	RR	RR	JJ	JJ	RR	RR	RR	JJ	RR	RR	RR	JJ	RR	JJ	JJ
3385539|F|0-32:G>A-32:G>A	TGCAGCAAACAGTTGGCCTCACGCACAGGAGCGACTCTGACTGGGCCGAGATCGGAAGAGCGGTTCAGC	2B	439286099	A	G	2B	2B2	131.116		JJ	JJ	RR	JJ	JJ	JJ	JJ	JJ	RR	JJ	RR	JJ	RR	JJ	JJ	JJ	JJ	JJ	RR	RR	RR	JJ	RR	RR	JJ	RR	RR	JJ	JJ	RR	RR	RR	JJ	RR	RR	RR	JJ	RR	JJ	JJ
7352364|F|0-58:T>C-58:T>C	TGCAGCACGCGCTTGGCGCCCGTGACCTCCAGGACCCTCCTCGCCCTCATCTGCCTGCTGCCGTCGCCG	2B	434020535	T	C	2B	2B2	131.116		JJ	JJ	RR	JJ	JJ	JJ	JJ	JJ	RR	JJ	-	JJ	RR	-	JJ	JJ	JJ	JJ	RR	RR	-	JJ	RR	RR	JJ	RR	RR	JJ	JJ	RR	RR	RR	JJ	RR	RR	RR	JJ	RR	JJ	JJ
5325262|F|0-66:G>A-66:G>A	TGCAGCAATTGCAGAGAAACTGACCTGGATCTCGCGCTTGATGTGTTCGAAATCGTCGAATCGGCGGCC	2B	426427878	A	G	2B	2B2	131.116		JJ	JJ	RR	JJ	-	JJ	JJ	JJ	RR	JJ	RR	JJ	RR	JJ	JJ	JJ	JJ	JJ	-	RR	RR	JJ	RR	RR	JJ	RR	RR	JJ	JJ	RR	RR	RR	JJ	RR	RR	RR	JJ	RR	JJ	JJ
32026401|F|0-8:G>A-8:G>A	TGCAGGCCGCTTTCCTCCACCTCCACAACCGTGGCATGTAGGTTGCTGACGAACACTTCATCCTCGTAA	2A	417551462	G	A	2B	2B2	131.116		JJ	JJ	RR	JJ	JJ	JJ	JJ	JJ	RR	JJ	RR	JJ	RR	JJ	JJ	JJ	JJ	JJ	RR	RR	RR	JJ	RR	RR	JJ	-	RR	JJ	JJ	RR	RR	RR	JJ	RR	RR	RR	JJ	RR	JJ	JJ
3028645|F|0-18:G>A-18:G>A	TGCAGGCCATCCAAGAAGGGCGCTCACTGCTCCGACGACACCGAGATCGGAAGAGCGGTTCAGCAGGAA	2B	415208110	A	G	2B	2B2	131.116		JJ	JJ	RR	JJ	JJ	JJ	JJ	JJ	RR	JJ	RR	JJ	RR	JJ	JJ	JJ	JJ	JJ	RR	RR	RR	JJ	RR	RR	-	RR	RR	JJ	JJ	RR	RR	RR	JJ	RR	RR	RR	JJ	RR	JJ	JJ
7338816|F|0-38:A>G-38:A>G	TGCAGCTCGACGCAGCCTCGGCGCTGGTTGGCCTGCGCACGCTTGAGCGCGGCGACGAGCGAGTTGGAG	2B	409318993	G	A	2B	2B2	131.116		JJ	JJ	RR	JJ	JJ	JJ	JJ	JJ	RR	JJ	RR	JJ	RR	JJ	JJ	JJ	JJ	JJ	RR	RR	RR	JJ	RR	RR	JJ	RR	RR	JJ	JJ	RR	RR	RR	JJ	RR	RR	RR	JJ	RR	-	JJ
1069356|F|0-47:A>G-47:A>G	TGCAGCCGCCATAACGCACCAGGTATCTCTCCGCGGAGCCCTCGGGAAGGTAGAGAAAGTACTTTGAGA	2B	397208607	G	A	2B	2B2	131.116		JJ	JJ	RR	JJ	JJ	JJ	JJ	JJ	RR	JJ	-	JJ	RR	JJ	JJ	JJ	JJ	JJ	-	RR	RR	-	RR	RR	JJ	RR	RR	JJ	JJ	RR	RR	RR	JJ	-	RR	RR	JJ	RR	JJ	JJ
1150044|F|0-61:A>G-61:A>G	TGCAGGTACTTGGCCGGCATCGCCTCCTCCCCTCTTCCAAATCCCCAAAATGCAGGGAGGAAGAGGGGT	2B	396729153	G	A	2B	2B2	131.116		JJ	JJ	RR	JJ	JJ	JJ	JJ	JJ	RR	JJ	RR	JJ	RR	JJ	JJ	JJ	JJ	JJ	RR	-	RR	JJ	RR	RR	-	RR	RR	JJ	JJ	RR	RR	RR	JJ	RR	-	RR	JJ	-	JJ	JJ
1131567|F|0-10:A>G-10:A>G	TGCAGATGGGACACCAGCCCCATTGGCCAAAACAAAAACAAGATAATTTTGCTAACGACAAATTGTTTG	2B	391994543	A	G	2B	2B2	131.116		JJ	JJ	RR	JJ	JJ	JJ	JJ	JJ	RR	JJ	RR	JJ	RR	-	JJ	JJ	JJ	JJ	-	RR	RR	JJ	RR	RR	JJ	RR	RR	JJ	JJ	RR	RR	RR	JJ	RR	RR	-	JJ	RR	JJ	JJ
7336307|F|0-57:A>G-57:A>G	TGCAGTTGGTGGTGTAGTAATAGTAGTAGCATTAGCGGTACTATCGAGATTACTCCTACGATGTAAGAT	2B	388276358	G	A	2B	2B2	131.116		JJ	JJ	RR	JJ	JJ	JJ	JJ	JJ	-	JJ	RR	JJ	RR	JJ	JJ	JJ	-	JJ	RR	RR	RR	JJ	RR	RR	JJ	RR	RR	-	JJ	RR	RR	RR	JJ	RR	RR	RR	JJ	RR	JJ	JJ
3022980|F|0-9:C>G-9:C>G	TGCAGCATCCCACACAAACTGGAAGCCAGCGTCAAGTACTTCCGAGATCGGAAGAGCGGTTCAGCAGGA	2B	373115640	G	C	2B	2B2	131.116		JJ	JJ	RR	JJ	JJ	JJ	JJ	JJ	RR	JJ	RR	JJ	RR	JJ	JJ	JJ	JJ	JJ	RR	RR	RR	JJ	RR	RR	JJ	RR	RR	JJ	JJ	RR	RR	RR	JJ	RR	RR	RR	JJ	RR	JJ	JJ
13879417|F|0-50:T>C-50:T>C	TGCAGCAGCACGTCCGAGACCAGCAAGGGCTCCGTCCTCTCGCTTTCTCGTTCCGACAGCCGCGTCAAG	2B	371425591	T	C	2B	2B2	131.116		JJ	JJ	RR	JJ	JJ	JJ	JJ	JJ	RR	JJ	RR	JJ	RR	JJ	JJ	JJ	JJ	-	-	RR	RR	JJ	RR	RR	-	RR	RR	JJ	JJ	RR	RR	-	JJ	RR	RR	RR	JJ	RR	JJ	JJ
1203637|F|0-10:C>G-10:C>G	TGCAGAGCGCCGTGGAAATTGACCTGTCGGAGAACAAGCTGACAGGAGTCATCCCCAGCGAGCTCGGCA	2B	371416639	G	C	2B	2B2	131.116		JJ	JJ	RR	JJ	JJ	JJ	JJ	JJ	RR	JJ	RR	JJ	RR	JJ	JJ	JJ	JJ	JJ	RR	RR	RR	JJ	RR	RR	JJ	RR	RR	JJ	JJ	RR	RR	RR	JJ	RR	RR	RR	JJ	RR	JJ	JJ
1091455|F|0-11:T>A-11:T>A	TGCAGACCATGTTGAGGTCATTAGAAGAAAGCCCAGCCCTGCTGTCCTGATGCAGGTTTCATGGGACAT	2B	352563709	A	T	2B	2B2	131.116		JJ	JJ	RR	JJ	JJ	JJ	JJ	JJ	RR	JJ	RR	JJ	RR	JJ	JJ	JJ	JJ	JJ	RR	-	RR	JJ	RR	-	JJ	RR	RR	JJ	JJ	RR	RR	RR	JJ	RR	RR	-	JJ	RR	JJ	JJ
7350236|F|0-49:G>T-49:G>T	TGCAGTTCCTAGCCTGCTGTAAAACTCATGTACTACGTATTATCCAGGAGGGGCAGCGCCTGACCGTCT	2B	324129006	G	T	2B	2B2	131.116		JJ	JJ	RR	JJ	JJ	JJ	JJ	JJ	RR	JJ	RR	JJ	RR	JJ	JJ	JJ	JJ	JJ	RR	RR	RR	JJ	RR	RR	JJ	RR	RR	JJ	JJ	RR	RR	RR	JJ	RR	RR	RR	JJ	RR	JJ	JJ
1151586|F|0-22:A>C-22:A>C	TGCAGCTCCGTGGCGCTGATGAACGTGCCGTGGAATCCGTACGGCACGCGCCCCGAGATCGGAAGAGCG	2D	303985192	A	C	2B	2B2	131.116		JJ	JJ	RR	JJ	JJ	JJ	JJ	JJ	RR	JJ	RR	JJ	RR	JJ	JJ	JJ	JJ	JJ	RR	RR	-	JJ	RR	RR	JJ	RR	-	JJ	JJ	RR	RR	RR	JJ	-	RR	RR	JJ	-	JJ	JJ
18733200|F|0-12:G>A-12:G>A	TGCAGCGGCAACGCCGTCTCCATGCCTACATCCTCCCTCAGCGCAGCCACACGCACGAGGCGTGCAGCC	7D	209839586	G	A	2B	2B2	131.116		JJ	JJ	RR	JJ	JJ	JJ	JJ	JJ	RR	JJ	RR	JJ	RR	JJ	JJ	JJ	JJ	JJ	RR	RR	RR	-	RR	RR	JJ	RR	RR	JJ	JJ	RR	RR	RR	JJ	RR	RR	RR	JJ	RR	JJ	JJ
7350952|F|0-24:A>G-24:A>G	TGCAGTCGGGCGGACGGAGTTGGAAACCGAGATCGGAAGAGCGGTTCAGCAGGAATGCCGAGACCGATC	Unknown		A	G	2B	2B2	131.116		JJ	JJ	RR	JJ	JJ	JJ	JJ	JJ	RR	JJ	RR	JJ	RR	JJ	JJ	JJ	JJ	JJ	RR	RR	RR	-	RR	RR	JJ	RR	RR	JJ	JJ	RR	RR	RR	JJ	RR	RR	RR	JJ	RR	JJ	JJ
7350433|F|0-12:A>G-12:A>G	TGCAGATGGCTCACGCACTAGTCCATCGTTGGAACCGAGATCGGAAGAGCGGTTCAGCAGGAATGCCGA	Unknown		A	G	2B	2B2	131.116		JJ	JJ	RR	JJ	JJ	JJ	JJ	JJ	RR	JJ	RR	JJ	RR	JJ	JJ	JJ	JJ	JJ	RR	RR	RR	JJ	RR	RR	JJ	RR	RR	JJ	JJ	RR	RR	RR	JJ	RR	RR	RR	JJ	RR	JJ	JJ
2276287|F|0-36:C>A-36:C>A	TGCAGTTGGTGGCAAAGCTCGACCGTTGTGGATGTGCTAGATTTCTGCGGATAAGGAATCTGATATTTC	2B	382074279	A	C	2B	2B2	131.116		JJ	JJ	RR	JJ	JJ	JJ	JJ	JJ	RR	JJ	RR	JJ	RR	JJ	JJ	JJ	JJ	JJ	RR	RR	RR	JJ	-	RR	JJ	RR	RR	JJ	JJ	RR	RR	-	JJ	RR	RR	RR	JJ	-	JJ	JJ
29966386|F|0-24:G>A-24:G>A	TGCAGCCAGCGGGATTAGTAGGACGCCATCGGGCAGTTGGAGCCGTCAGCAGGCGGCGACAGCAGCACC	2B	423598498	A	G	2B	2B2	131.116		JJ	JJ	RR	JJ	JJ	JJ	JJ	JJ	RR	JJ	RR	JJ	-	JJ	JJ	JJ	JJ	-	RR	-	-	JJ	RR	-	JJ	RR	RR	JJ	JJ	RR	-	-	JJ	RR	-	-	JJ	RR	JJ	JJ
1014570|F|0-20:T>C-20:T>C	TGCAGGGGCCAGCGGGGGCGTGTGGCGCGAAGGTGCAGGGACGCAGCAAAGGCAAAGAGCAGCGGCTGT	2B	381381965	C	T	2B	2B2	131.116		JJ	JJ	RR	JJ	JJ	JJ	JJ	JJ	RR	JJ	RR	JJ	-	JJ	JJ	JJ	JJ	JJ	-	-	-	JJ	RR	-	JJ	RR	RR	JJ	JJ	RR	RR	RR	JJ	RR	RR	-	JJ	RR	JJ	JJ
2276092|F|0-18:G>A-18:G>A	TGCAGCACAAAGGCCCCTGACCCCTAAATCCGCGCAAAGCCTGCCAGATTCTCTCGACCTAATAACCAA	2B	313497121	A	G	2B	2B2	131.116		JJ	JJ	RR	JJ	JJ	JJ	JJ	JJ	-	JJ	RR	JJ	RR	JJ	JJ	JJ	JJ	JJ	RR	RR	RR	JJ	RR	RR	JJ	RR	RR	JJ	JJ	RR	RR	-	JJ	RR	RR	RR	JJ	RR	JJ	JJ
7478551|F|0-13:A>T-13:A>T	TGCAGAGATTCCAACTGATCCGATCAGGTTCTCTGCATGCTGGGCGCAAAAGTCTTCTTCTGATGCAGC	Unknown		A	T	2B	2B2	131.116		JJ	JJ	RR	JJ	JJ	JJ	JJ	JJ	RR	JJ	RR	JJ	RR	JJ	JJ	JJ	JJ	JJ	RR	RR	RR	JJ	RR	-	JJ	RR	RR	JJ	JJ	RR	RR	-	-	RR	RR	RR	JJ	RR	JJ	JJ
1004888|F|0-9:G>A-9:G>A	TGCAGCCGGGTTGGAGCTAGTGGCCAGTGCCTTACCAGCTCGTTTGATGCACATACCCATGTGGTACCC	2B	98759832	A	G	2B	2B2	131.116		JJ	JJ	RR	JJ	JJ	JJ	JJ	JJ	RR	JJ	-	JJ	RR	JJ	JJ	JJ	JJ	JJ	RR	-	-	JJ	RR	-	JJ	RR	-	JJ	JJ	RR	RR	RR	JJ	RR	RR	-	JJ	RR	JJ	JJ
7352837|F|0-20:G>C-20:G>C	TGCAGCTTGTTGTCGTCGTCGTGACGACGATGATACAAGTACTTGTCAAGGCTTCCGTTGGGCATGTAG	2B	124369428	G	C	2B	2B2	131.116		JJ	JJ	-	JJ	JJ	JJ	JJ	JJ	RR	JJ	RR	JJ	-	JJ	JJ	JJ	JJ	JJ	RR	RR	RR	JJ	RR	RR	JJ	RR	RR	JJ	JJ	RR	-	RR	-	-	-	-	JJ	-	JJ	JJ
1082514|F|0-18:T>G-18:T>G	TGCAGCTGCGGCTACTCGTGGAGCACATTGTCCTCTGGATCTACCGCGTCCTCGTCCCTGTTCTCGCTA	2B	430786047	T	G	2B	2B2	131.116		JJ	JJ	RR	JJ	JJ	JJ	JJ	JJ	RR	JJ	RR	JJ	JJ	JJ	JJ	JJ	JJ	JJ	RR	JJ	JJ	JJ	RR	JJ	JJ	RR	RR	JJ	JJ	RR	RR	RR	JJ	RR	RR	JJ	JJ	RR	JJ	JJ
3064449|F|0-25:A>G-25:A>G	TGCAGGGGCAAGCAAGTGGAAAAGAAAACGACATGGCCACCAGCGCCGAGATCGGAAGAGCGGTTCAGC	2B	424689508	G	A	2B	2B2	131.116		JJ	JJ	RR	JJ	JJ	JJ	JJ	JJ	RR	JJ	RR	JJ	JJ	JJ	JJ	JJ	JJ	JJ	RR	JJ	JJ	JJ	RR	JJ	JJ	RR	RR	JJ	JJ	RR	RR	RR	JJ	RR	RR	JJ	JJ	RR	JJ	JJ
3533135|F|0-21:A>C-21:A>C	TGCAGTTTTTTAATAGAAAGAAAAAGGAGGAAACGGGCCGAGATCGGAAGAGCGGTTCAGCAGGAATGC	2B	570872444	C	A	2B	2B2	131.116		JJ	JJ	RR	JJ	JJ	JJ	JJ	JJ	RR	JJ	RR	JJ	RR	JJ	JJ	JJ	JJ	-	RR	RR	RR	JJ	RR	RR	JJ	RR	RR	JJ	JJ	RR	RR	RR	JJ	RR	RR	RR	-	-	JJ	JJ
1024258|F|0-36:T>A-36:T>A	TGCAGATGGACGCTGCCGCGCTGGGCTCGCTGGAAGTTCGGTTGAGGGAAGCCACGCGGGCCGAGATCG	5B	561596278	T	A	2B	2B2	131.116		JJ	JJ	RR	JJ	JJ	JJ	JJ	JJ	RR	JJ	RR	JJ	-	JJ	JJ	JJ	JJ	JJ	RR	-	-	JJ	RR	-	JJ	RR	RR	JJ	JJ	RR	RR	RR	JJ	RR	RR	-	JJ	RR	JJ	JJ
7478479|F|0-11:C>A-11:C>A	TGCAGCACCACCACTCCATTTCCTACCGAGATCGGAAGAGCGGTTCAGCAGGAATGCCGAGACCGATCT	Unknown		C	A	2B	2B2	131.116		JJ	JJ	RR	JJ	JJ	JJ	JJ	JJ	RR	JJ	RR	JJ	-	JJ	JJ	JJ	JJ	JJ	-	-	-	JJ	RR	-	JJ	RR	RR	JJ	JJ	RR	RR	RR	JJ	RR	RR	-	JJ	RR	JJ	JJ
1132954|F|0-15:A>G-15:A>G	TGCAGCTGCTGGGACACGTCGGGCACGCAGAGCACGCCGTGGCCGATCCACCGCGCCGCGTCCCGAGAT	2B	717269588	G	A	2B	2B2	131.116		JJ	JJ	RR	JJ	JJ	JJ	JJ	JJ	RR	JJ	-	JJ	RR	JJ	JJ	JJ	JJ	JJ	RR	RR	RR	JJ	RR	RR	JJ	RR	RR	-	JJ	RR	RR	RR	JJ	RR	RR	RR	JJ	RR	-	JJ
2340684|F|0-48:A>G-48:A>G	TGCAGCAGACGGACGTGAAGATCGACTCGGCTAAGCGGCGCTCGCCCAAAACCACGGCGGCGTCGACGT	2B	669288329	G	A	2B	2B2	131.116		JJ	JJ	RR	JJ	JJ	-	JJ	JJ	RR	JJ	RR	JJ	-	JJ	JJ	JJ	JJ	JJ	RR	RR	RR	JJ	RR	RR	JJ	-	RR	JJ	JJ	-	-	-	JJ	RR	RR	RR	JJ	RR	JJ	JJ
1062716|F|0-13:A>C-13:A>C	TGCAGGTACTCGCAAGGAGTTCACGTCGCCATGTGCGCCACGTAGCAGCCATAAAGACGGGGGCCATGC	5B	13983949	A	C	2B	2B2	131.116		JJ	JJ	RR	JJ	JJ	JJ	JJ	JJ	RR	JJ	-	JJ	-	JJ	JJ	JJ	JJ	JJ	RR	RR	RR	JJ	RR	RR	JJ	RR	-	JJ	JJ	RR	-	RR	JJ	RR	RR	-	JJ	RR	JJ	JJ
3533135|F|0-11:A>G-11:A>G	TGCAGTTTTTTAATAGAAAGAAAAAGGAGGAAACGGGCCGAGATCGGAAGAGCGGTTCAGCAGGAATGC	2B	570872444	G	A	2B	2B2	131.116		JJ	JJ	RR	JJ	JJ	JJ	JJ	-	RR	JJ	RR	JJ	RR	JJ	JJ	JJ	JJ	JJ	RR	RR	RR	JJ	RR	RR	JJ	RR	RR	JJ	JJ	RR	RR	RR	JJ	RR	RR	RR	JJ	RR	JJ	JJ
1211417|F|0-11:T>A-11:T>A	TGCAGGGCGGCTCGCAGATGCTGCTGAGCCAGCTGGTGGTGGGCACCCTGATCGCGGTCAAGTTCGGGA	2D	325584285	T	A	2B	2B2	131.116		JJ	JJ	RR	JJ	JJ	JJ	JJ	JJ	RR	JJ	RR	JJ	RR	-	-	JJ	-	-	RR	RR	RR	-	RR	RR	-	RR	RR	-	JJ	RR	-	-	JJ	-	RR	RR	JJ	RR	JJ	-
1073799|F|0-35:A>G-35:A>G	TGCAGTATATCTTCTGAATTTGCGGTTGCCGCTTCACCGCACCTCTTGAATTTGTGATTGTTTTCTGTT	2B	728405280	A	G	2B	2B2	131.116		JJ	JJ	RR	JJ	JJ	JJ	JJ	JJ	RR	JJ	RR	JJ	RR	JJ	-	JJ	JJ	-	RR	RR	RR	JJ	RR	RR	JJ	-	RR	JJ	JJ	-	-	-	JJ	RR	RR	RR	-	RR	JJ	-
1121308|F|0-15:T>G-15:T>G	TGCAGCACGCTCTTCTGTCCGTGCTCGTGCCCCTCCCCGCTCTCTCCTTCAGGATGGTACACATCCGAG	2B	556597478	G	T	2B	2B2	131.116		JJ	JJ	RR	JJ	JJ	JJ	JJ	JJ	RR	JJ	RR	JJ	RR	JJ	JJ	JJ	JJ	JJ	RR	RR	RR	JJ	RR	RR	JJ	RR	RR	JJ	JJ	RR	RR	RR	JJ	RR	RR	RR	JJ	RR	JJ	JJ
12419767|F|0-28:G>C-28:G>C	TGCAGGCTCCAGTGTTTGCGTTGAAGCAGGAACCATGGCGCTGAAGTGGGGCTCGTCCATGGCGGCGGC	5B	198329632	G	C	2B	2B2	131.116		JJ	JJ	RR	JJ	JJ	JJ	JJ	JJ	RR	JJ	RR	JJ	-	JJ	JJ	JJ	JJ	JJ	RR	-	-	JJ	RR	-	JJ	RR	RR	JJ	JJ	-	-	-	JJ	-	RR	-	JJ	-	JJ	JJ
1215201|F|0-20:G>C-20:G>C	TGCAGGATGGAGAAGACGGCGGCGATGGTGCCGCGGAGGTAGTTGGCGTCCAGCGTCATGGCGATGTGC	2B	143651757	C	G	2B	2B2	131.116		JJ	JJ	RR	JJ	JJ	JJ	JJ	JJ	RR	JJ	RR	JJ	RR	JJ	JJ	JJ	JJ	JJ	RR	RR	RR	JJ	RR	RR	JJ	RR	RR	JJ	JJ	RR	RR	RR	JJ	RR	RR	RR	JJ	RR	JJ	JJ
1230489|F|0-16:T>C-16:T>C	TGCAGATGAAGTAGCTTGGGCCGAGGGCGAGCGTGACGCGGTCGGCCCCGAGATCGGAAGAGCGGTTCA	2B	154722269	C	T	2B	2B2	131.116		JJ	JJ	RR	JJ	JJ	JJ	-	JJ	RR	JJ	RR	JJ	RR	JJ	JJ	JJ	JJ	JJ	RR	RR	RR	JJ	RR	-	-	-	RR	JJ	JJ	RR	RR	RR	JJ	RR	RR	RR	JJ	RR	JJ	JJ
1109288|F|0-5:C>A-5:C>A	TGCAGCAGCACAGTTCCCGATTTTAATTCCGCGCAGGCACATGCGGGGCCGACGGCCTTGGTGATGGAA	2B	450369392	A	C	2B	2B2	131.116		JJ	JJ	RR	JJ	JJ	JJ	JJ	JJ	RR	JJ	RR	JJ	RR	JJ	JJ	JJ	JJ	JJ	RR	RR	RR	JJ	RR	RR	JJ	RR	RR	JJ	JJ	RR	-	RR	JJ	RR	RR	RR	JJ	RR	JJ	JJ
1228998|F|0-35:C>G-35:C>G	TGCAGCTGCTGCTGCCTCGGCCCAATGCTCATGGACAGGTCCAGGTCCAGCTGCTGGTGGTCGGTGGCG	2B	429860600	G	C	2B	2B2	131.116		JJ	JJ	RR	JJ	JJ	JJ	JJ	JJ	RR	JJ	RR	JJ	RR	JJ	JJ	JJ	JJ	-	RR	RR	RR	JJ	RR	RR	JJ	RR	RR	JJ	JJ	RR	RR	RR	JJ	RR	RR	RR	JJ	RR	JJ	JJ
1103746|F|0-47:G>A-47:G>A	TGCAGTGCTGACGAAGGGATGTGTTCCCCAGAAGGAACCCTAGGAGAGTGTAGATCCGTTTCTTGATCA	2B	427936529	G	A	2B	2B2	131.116		JJ	JJ	RR	JJ	JJ	JJ	JJ	JJ	-	JJ	RR	JJ	-	JJ	JJ	JJ	JJ	JJ	RR	-	RR	JJ	RR	RR	JJ	-	RR	JJ	JJ	RR	RR	RR	JJ	RR	RR	RR	JJ	RR	JJ	JJ
1687807|F|0-19:T>C-19:T>C	TGCAGGCACTGATTGGAGATGCCCCGAAATTCATTGTCACCATCATTGTGACTGCTTTGCCGAGATCGG	2B	425497135	C	T	2B	2B2	131.116		JJ	JJ	RR	JJ	JJ	JJ	-	JJ	RR	JJ	RR	JJ	-	JJ	JJ	JJ	JJ	JJ	RR	RR	RR	JJ	RR	RR	JJ	RR	RR	JJ	JJ	RR	RR	RR	JJ	RR	RR	RR	JJ	RR	JJ	JJ
1093481|F|0-11:G>C-11:G>C	TGCAGGTTGGCGGTGACCGCCGCGCGACGGCGCGCCTTGAAGATGGACACGCACTCCTTGCCGTACCCG	2B	418333393	C	G	2B	2B2	131.116		JJ	JJ	RR	JJ	JJ	JJ	JJ	JJ	RR	JJ	RR	JJ	-	JJ	JJ	JJ	JJ	JJ	RR	-	-	JJ	RR	-	JJ	RR	RR	JJ	JJ	RR	RR	RR	JJ	RR	RR	-	JJ	RR	JJ	JJ
1047092|F|0-19:A>G-19:A>G	TGCAGTCGCATAAAGCAGGAAACTTAAATCAGTTCAGATACATGTTTTTTTTAATGTTTTGTTAATCCT	2B	413943143	G	A	2B	2B2	131.116		JJ	JJ	RR	JJ	JJ	JJ	JJ	JJ	RR	JJ	RR	JJ	-	JJ	JJ	JJ	JJ	JJ	RR	-	-	JJ	RR	-	JJ	RR	RR	JJ	JJ	RR	-	RR	JJ	RR	RR	-	JJ	RR	JJ	JJ
1089273|F|0-19:G>A-19:G>A	TGCAGCGTCTTCTTTCTGAGTTGATAGCGAGCATTGCATGCAACTCTAGCCCAAAATCATCCATCTTAC	2B	404872272	A	G	2B	2B2	131.116		JJ	JJ	RR	JJ	JJ	JJ	JJ	JJ	RR	JJ	RR	JJ	RR	JJ	JJ	JJ	-	JJ	RR	RR	RR	JJ	-	RR	JJ	RR	RR	JJ	JJ	RR	RR	RR	JJ	RR	RR	RR	JJ	RR	JJ	JJ
7352674|F|0-5:A>G-5:A>G	TGCAGAGCATCGCCGATACTGCGCAGCAGCTCGGGCAGCTTATCCTTCTTCTCCACCTCCGAGATCGGA	2B	400374942	A	G	2B	2B2	131.116		JJ	JJ	RR	JJ	JJ	JJ	JJ	JJ	-	JJ	RR	JJ	RR	JJ	JJ	JJ	JJ	JJ	RR	RR	RR	JJ	RR	-	JJ	RR	RR	JJ	JJ	RR	RR	RR	JJ	RR	RR	RR	JJ	-	JJ	JJ
989288|F|0-14:T>C-14:T>C	TGCAGGCTTTGCTTTTGCTTGTGCTTGTGCGGCCCTCGCGCCAGTCCTTTGGATTCGTGGCTTCTCTGC	2A	397140140	T	C	2B	2B2	131.116		JJ	JJ	RR	JJ	JJ	JJ	JJ	JJ	RR	JJ	RR	JJ	RR	JJ	JJ	JJ	JJ	JJ	RR	RR	RR	JJ	RR	RR	JJ	RR	RR	JJ	JJ	RR	RR	RR	JJ	RR	RR	RR	JJ	RR	JJ	JJ
3960724|F|0-45:A>G-45:A>G	TGCAGCTGTTGGACTTGCGCACCACCGAGGTCGCCGCCGAGCTCAAGTACCAGGAGGTGGGCACGGAGG	2B	389146954	G	A	2B	2B2	131.116		JJ	JJ	RR	JJ	JJ	JJ	JJ	JJ	RR	JJ	RR	JJ	RR	JJ	JJ	JJ	JJ	JJ	RR	RR	RR	JJ	RR	RR	JJ	RR	RR	JJ	JJ	RR	RR	RR	JJ	RR	RR	RR	JJ	RR	JJ	JJ
3027350|F|0-12:C>A-12:C>A	TGCAGGAAGCAGCCGCCGTGGCTCTGTCCGTGTTGCCCACCGAGATCGGAAGAGCGGTTCAGCAGGAAT	2B	388273654	A	C	2B	2B2	131.116		JJ	JJ	RR	JJ	JJ	JJ	JJ	JJ	RR	JJ	RR	JJ	RR	JJ	JJ	JJ	JJ	JJ	RR	RR	RR	JJ	RR	RR	JJ	RR	RR	JJ	JJ	RR	RR	RR	JJ	RR	RR	RR	JJ	RR	JJ	JJ
7350067|F|0-42:A>G-42:A>G	TGCAGACCGTGGTGCCGTACCCTGACCTCATGCGGTATGCACAGCTATTGCAGGGCGCTGGCAGTGCCG	2D	368213668	A	G	2B	2B2	131.116		JJ	JJ	RR	JJ	JJ	JJ	JJ	JJ	RR	JJ	RR	JJ	RR	JJ	JJ	JJ	JJ	JJ	RR	RR	RR	JJ	RR	RR	JJ	RR	RR	JJ	JJ	RR	RR	RR	JJ	RR	RR	RR	JJ	RR	JJ	JJ
1142477|F|0-9:A>T-9:A>T	TGCAGCACAAACTCCTGCTCCACACCACTGCCCACCTGCACCTTGCTGCAAGATGGGAATTGGAGTCGC	2B	361482063	T	A	2B	2B2	131.116		JJ	JJ	RR	JJ	JJ	JJ	JJ	JJ	RR	JJ	RR	JJ	RR	JJ	JJ	JJ	JJ	JJ	RR	RR	RR	JJ	RR	RR	JJ	RR	RR	JJ	JJ	RR	RR	RR	JJ	RR	RR	RR	JJ	RR	JJ	JJ
981053|F|0-27:T>C-27:T>C	TGCAGATAGCACGTGTAAAGTATTGTATGAGGGAAAGAAAGGGTCGGTGGATATGAAGCTTCAGCAAAT	2B	352565680	C	T	2B	2B2	131.116		JJ	JJ	RR	JJ	JJ	JJ	JJ	JJ	RR	JJ	RR	JJ	RR	JJ	JJ	JJ	JJ	JJ	RR	RR	RR	JJ	RR	RR	JJ	RR	RR	JJ	JJ	RR	RR	RR	JJ	RR	RR	RR	JJ	RR	JJ	JJ
984268|F|0-32:C>G-32:C>G	TGCAGATGCGTGACGCCGCCCACGTATCCCGTCATCCTGCGCAGGAAGGGGACGATGAACCGAGATCGG	2D	318037351	C	G	2B	2B2	131.116		JJ	JJ	RR	JJ	JJ	JJ	JJ	JJ	RR	JJ	RR	JJ	RR	JJ	JJ	JJ	JJ	JJ	RR	RR	RR	JJ	RR	RR	JJ	RR	RR	JJ	JJ	RR	RR	RR	JJ	RR	RR	RR	JJ	RR	JJ	JJ
1091752|F|0-53:A>G-53:A>G	TGCAGGATTATCGTGCCCGAGAGCACGAGCACCGCACCCAGGAGGCACAGGCAACCGACGACCCAGGCT	2B	315463284	G	A	2B	2B2	131.116		JJ	JJ	RR	JJ	JJ	JJ	JJ	JJ	RR	JJ	RR	JJ	RR	JJ	JJ	JJ	JJ	JJ	RR	RR	RR	-	RR	RR	JJ	RR	-	JJ	JJ	RR	RR	RR	JJ	RR	RR	RR	JJ	RR	JJ	JJ
2275710|F|0-47:T>C-47:T>C	TGCAGTTTACAGTAAGCTTGTATAGCTAGGGTACAACAATGCTTCGATGATAGTTCTCATCACGTTTGA	2B	291881719	C	T	2B	2B2	131.116		JJ	JJ	RR	JJ	JJ	JJ	JJ	-	RR	JJ	RR	JJ	RR	JJ	JJ	-	JJ	JJ	-	RR	RR	JJ	RR	RR	JJ	RR	RR	JJ	-	RR	RR	-	-	RR	RR	RR	JJ	RR	JJ	JJ
7478578|F|0-15:T>C-15:T>C	TGCAGCAAACCACTATGCAGTTGATTTCGCTCCGAGATCGGAAGAGCGGTTCAGCAGGAATGCCGAGAC	Unknown		T	C	2B	2B2	131.116		JJ	JJ	RR	JJ	JJ	JJ	JJ	JJ	RR	JJ	RR	JJ	RR	JJ	JJ	JJ	JJ	JJ	RR	RR	RR	JJ	RR	RR	JJ	RR	RR	JJ	JJ	RR	RR	RR	JJ	RR	RR	RR	JJ	RR	JJ	JJ
7352591|F|0-9:G>A-9:G>A	TGCAGCGCAGCGGAAATACGACTGGGCCGAGATCGGAAGAGCGGTTCAGCAGGAATGCCGAGACCGATC	Unknown		G	A	2B	2B2	131.116		JJ	JJ	RR	JJ	JJ	JJ	JJ	JJ	RR	JJ	RR	JJ	RR	JJ	JJ	JJ	JJ	JJ	RR	RR	RR	JJ	RR	RR	JJ	RR	RR	JJ	JJ	RR	RR	RR	JJ	RR	RR	RR	JJ	RR	-	JJ
7352150|F|0-11:C>T-11:C>T	TGCAGTTCCGCCCAAGCCTGACCCGAGATCGGAAGAGCGGTTCAGCAGGAATGCCGAGACCGATCTCGT	Unknown		C	T	2B	2B2	131.116		JJ	JJ	RR	JJ	JJ	JJ	JJ	JJ	RR	JJ	RR	JJ	RR	JJ	JJ	JJ	JJ	JJ	RR	RR	RR	JJ	RR	RR	JJ	RR	RR	JJ	JJ	RR	RR	-	JJ	RR	RR	RR	JJ	RR	JJ	JJ
7350340|F|0-7:A>G-7:A>G	TGCAGAAACATGGTATTTGCATGAGAGATGGACAAGCTTCCGAGATCGGAAGAGCGGTTCAGCAGGAAT	Unknown		A	G	2B	2B2	131.116		JJ	JJ	RR	JJ	JJ	JJ	JJ	JJ	RR	JJ	RR	JJ	RR	JJ	JJ	JJ	JJ	JJ	RR	RR	RR	JJ	RR	RR	JJ	RR	RR	JJ	JJ	RR	RR	RR	JJ	RR	RR	RR	JJ	RR	JJ	JJ
3936227|F|0-17:C>T-17:C>T	TGCAGGCGCTGCTGCGGCGGCACGAGAAGGAGGGCGGCCCGAGATCGGAAGAGCGGTTCAGCAGGAATG	2B	421422419	T	C	2B	2B2	131.116		JJ	JJ	RR	JJ	JJ	JJ	JJ	JJ	RR	JJ	-	JJ	RR	JJ	JJ	JJ	JJ	JJ	RR	RR	RR	JJ	RR	-	JJ	RR	RR	JJ	JJ	RR	RR	RR	-	RR	RR	RR	JJ	RR	JJ	-
1214941|F|0-19:T>C-19:T>C	TGCAGGGGCGTCACCTTCGTCTTGCCCCTGGCCTTGTCGGCGTCGGAGGAGGAGCTGGGGCTGGGGTTG	2B	404890152	C	T	2B	2B2	131.116		JJ	JJ	RR	JJ	JJ	JJ	JJ	JJ	RR	JJ	RR	JJ	RR	JJ	JJ	JJ	JJ	JJ	RR	RR	RR	-	RR	RR	JJ	-	RR	JJ	JJ	RR	RR	-	JJ	RR	RR	RR	JJ	RR	JJ	JJ
1215471|F|0-11:G>A-11:G>A	TGCAGCGAATCGCGAGCGGCCGCGGCGGCGAGTCAGCGACGGGCGGCGGCGGGAAAGTGCCGAGATCGG	Unknown		A	G	2B	2B2	131.116		JJ	JJ	RR	JJ	JJ	JJ	JJ	JJ	RR	JJ	RR	JJ	RR	-	JJ	JJ	JJ	JJ	RR	RR	RR	-	RR	RR	JJ	RR	RR	JJ	JJ	-	RR	RR	JJ	RR	RR	RR	JJ	RR	-	JJ
991103|F|0-61:A>C-61:A>C	TGCAGCTCGGCGAGACGCCGCTCGTCGTGGCGTCCTCCAAGGAGATGGCACGGGAGGTGCTAAAGACGC	2B	448426659	C	A	2B	2B2	131.116		JJ	JJ	RR	JJ	JJ	JJ	JJ	JJ	RR	JJ	RR	JJ	RR	JJ	JJ	JJ	JJ	JJ	RR	RR	RR	JJ	RR	-	JJ	RR	RR	JJ	JJ	RR	RR	RR	JJ	RR	RR	RR	JJ	RR	JJ	JJ
3937143|F|0-36:T>C-36:T>C	TGCAGGAAAGCACTGGTGGCCTTGTAATGCGGGGAGTGGCCGAGATCGGAAGAGCGGTTCAGCAGGAAT	2B	425498356	C	T	2B	2B2	131.116		JJ	JJ	RR	JJ	JJ	JJ	JJ	JJ	RR	JJ	RR	JJ	RR	JJ	JJ	JJ	JJ	JJ	RR	RR	RR	JJ	RR	RR	-	RR	RR	JJ	JJ	RR	RR	RR	JJ	RR	RR	RR	JJ	RR	JJ	JJ
1160452|F|0-37:A>G-37:A>G	TGCAGCAGGAAGGCGCCATGCGCGCGAGCCATGGCCAAGGAGGGCGGAGCGCCTGTCGTGCCGATGGCG	2B	389146888	A	G	2B	2B2	131.116		JJ	JJ	RR	JJ	JJ	JJ	JJ	JJ	RR	JJ	RR	JJ	RR	JJ	JJ	JJ	JJ	JJ	RR	RR	RR	JJ	RR	RR	JJ	RR	RR	JJ	JJ	RR	RR	-	JJ	RR	RR	RR	JJ	RR	JJ	JJ
1225077|F|0-50:G>A-50:G>A	TGCAGCAAGCATACGACGTGTACGGCGGGCCCGCGACAGCATCGGTGCTGGCTGCCGACGAGGACGCCG	2B	388273693	A	G	2B	2B2	131.116		JJ	JJ	RR	JJ	JJ	JJ	JJ	-	RR	JJ	RR	JJ	RR	JJ	JJ	JJ	JJ	JJ	RR	-	-	-	-	RR	JJ	RR	RR	JJ	JJ	-	-	RR	-	-	-	RR	JJ	-	JJ	JJ
1057387|F|0-38:A>T-38:A>T	TGCAGCATTTATTTTAAAGAAAAATTACAAACAATTAAATCTAGGATGATGTTTACGCTTTGGCAGTAG	2B	375743529	T	A	2B	2B2	131.116		JJ	JJ	RR	-	JJ	JJ	JJ	-	RR	JJ	RR	JJ	RR	JJ	-	JJ	JJ	JJ	RR	RR	RR	-	RR	RR	-	RR	RR	JJ	-	-	RR	-	JJ	RR	RR	RR	JJ	RR	JJ	JJ
994427|F|0-35:C>T-35:C>T	TGCAGCATCCGCGCCACCATCAGCGCGATGTGGGTCGTCCCCATGGCCAAGCCCGAGATCGGAAGAGCG	2D	374986693	C	T	2B	2B2	131.116		JJ	JJ	RR	JJ	JJ	JJ	JJ	JJ	RR	JJ	RR	JJ	RR	JJ	JJ	JJ	JJ	JJ	RR	RR	RR	-	RR	RR	JJ	RR	RR	JJ	JJ	RR	RR	-	JJ	RR	RR	RR	JJ	RR	JJ	JJ
7354165|F|0-20:G>A-20:G>A	TGCAGTCTGCGCCACGAGAAGGCTCTCACAAGGAACAACAAGCACAAAAGAAAAGAAACAAATCAATTG	2B	374939845	A	G	2B	2B2	131.116		JJ	JJ	RR	JJ	JJ	JJ	JJ	JJ	RR	JJ	RR	JJ	RR	JJ	JJ	JJ	JJ	-	RR	RR	RR	JJ	RR	RR	JJ	RR	RR	-	-	RR	RR	-	JJ	-	RR	RR	-	RR	JJ	JJ
18732951|F|0-46:T>C-46:T>C	TGCAGCGAGAGCATGACGCCGATCATGCCCTGCTCCTCCTCGTGCTTGTCGGCGGCGGCCTGCTGCTTC	2D	320476775	T	C	2B	2B2	131.116		JJ	JJ	RR	JJ	JJ	JJ	JJ	JJ	RR	JJ	RR	JJ	RR	JJ	JJ	JJ	JJ	-	RR	RR	RR	JJ	RR	RR	JJ	RR	RR	JJ	JJ	-	RR	RR	-	-	RR	RR	JJ	RR	-	-
3944288|F|0-16:C>G-16:C>G	TGCAGGGCACGACTGCCCCACCGAGAGTGAGCAACCACCGTCGCCGAGATCGGAAGAGCGGTTCAGCAG	2B	307412789	G	C	2B	2B2	131.116		JJ	JJ	RR	JJ	JJ	JJ	JJ	JJ	RR	JJ	RR	JJ	-	JJ	JJ	JJ	JJ	JJ	RR	RR	RR	-	RR	RR	JJ	RR	RR	JJ	JJ	RR	RR	RR	JJ	RR	-	RR	JJ	RR	JJ	JJ
1093254|F|0-43:A>G-43:A>G	TGCAGGTGGGGCCAACGAATAGGATGGACGGCGCATGGGGGTGAAGTTGTTTGGGATCACTTGATTGAC	2B	380265419	G	A	2B	2B2	131.116		JJ	JJ	-	JJ	JJ	JJ	JJ	JJ	RR	JJ	RR	JJ	RR	JJ	JJ	JJ	JJ	JJ	RR	RR	-	JJ	RR	RR	JJ	RR	RR	JJ	JJ	RR	-	RR	JJ	RR	RR	RR	-	RR	JJ	-
3030521|F|0-36:G>A-36:G>A	TGCAGCGGCTGCGTGTGGTCCGCGCGGGTCTCAACGGCCTTTCCGAGATCGGAAGAGCGGTTCAGCAGG	2B	371416279	A	G	2B	2B2	131.116		JJ	JJ	RR	JJ	JJ	JJ	JJ	JJ	RR	JJ	RR	JJ	RR	JJ	JJ	JJ	JJ	JJ	RR	RR	RR	-	-	-	JJ	RR	-	JJ	JJ	RR	RR	RR	JJ	RR	RR	-	JJ	RR	JJ	JJ
3021360|F|0-54:C>T-54:C>T	TGCAGCAAAGTAGGGCAAATGATAAGAATATTGAGGAACAAAATACAGAGCACACTCGATGGAACCGCA	2B	432417847	T	C	2B	2B2	131.116		JJ	JJ	RR	JJ	JJ	JJ	JJ	JJ	RR	JJ	RR	JJ	RR	JJ	JJ	JJ	JJ	JJ	RR	RR	RR	JJ	RR	RR	JJ	RR	RR	JJ	JJ	RR	RR	RR	JJ	-	RR	-	JJ	RR	JJ	-
1127840|F|0-34:G>A-34:G>A	TGCAGCCACAGGGACAGCGCGGGATGGTACACTCGCAGGAGCAGGAGCACGAGGAGGCGGCCGCCATGG	2B	430786113	G	A	2B	2B2	131.116		JJ	JJ	RR	JJ	JJ	JJ	JJ	JJ	RR	JJ	RR	JJ	JJ	JJ	JJ	JJ	JJ	JJ	RR	JJ	JJ	JJ	RR	JJ	JJ	RR	RR	JJ	JJ	RR	RR	RR	JJ	RR	RR	JJ	JJ	RR	JJ	JJ
997145|F|0-15:C>T-15:C>T	TGCAGTGGTCGCTGCCGTGCCCTGCTTTTGCATGCACCACGGCTACGGCCAGGCCTTGCTTGTCAGCCC	2B	445905647	T	C	2B	2B2	131.116		JJ	JJ	RR	JJ	JJ	JJ	JJ	JJ	RR	JJ	RR	JJ	JJ	JJ	JJ	JJ	JJ	JJ	RR	JJ	JJ	JJ	RR	JJ	JJ	RR	RR	JJ	JJ	RR	RR	RR	JJ	RR	RR	JJ	JJ	RR	JJ	JJ
1266848|F|0-19:G>T-19:G>T	TGCAGTCCACAAACATCACGATAGCCTATTTTCTTTGAAACAACGAGCCATCCCGAGATCGGAAGAGCG	2B	741538752	T	G	2B	2B2	131.876		JJ	JJ	RR	JJ	JJ	JJ	JJ	JJ	RR	JJ	-	JJ	-	JJ	JJ	JJ	JJ	JJ	RR	-	-	JJ	RR	-	JJ	RR	RR	JJ	JJ	RR	RR	RR	JJ	RR	RR	-	JJ	RR	-	JJ
1193676|F|0-16:G>A-16:G>A	TGCAGTGGCCGGCGGCGGGGAGTACGTGTGCGGGCTAGTGGAGAAGAGAATAAAGTGCTGGAGGTGGGA	2B	472655626	A	G	2B	2B2	131.876		JJ	JJ	RR	JJ	JJ	JJ	JJ	JJ	-	JJ	RR	JJ	RR	JJ	JJ	-	JJ	-	RR	RR	RR	JJ	RR	RR	JJ	RR	RR	-	JJ	RR	RR	RR	-	RR	RR	-	JJ	-	JJ	-
4538048|F|0-36:T>C-36:T>C	TGCAGCCAGGTAATTACCCCTTGGACCCTGTACATTTCGATTGAGTTTCTGACCGACCGATCCATCACG	2D	611343191	T	C	2B	2B2	131.876		JJ	JJ	RR	JJ	JJ	JJ	JJ	JJ	RR	JJ	RR	JJ	RR	JJ	JJ	JJ	JJ	JJ	RR	RR	RR	-	RR	RR	JJ	RR	RR	JJ	JJ	RR	RR	RR	JJ	RR	RR	RR	JJ	-	JJ	JJ
5581084|F|0-67:C>T-67:C>T	TGCAGGTGAAAGTGCCGAAAGTGTTCGCACATGGGAACACGGGAGATCCCGGTATTCTCTCGCTAGACT	2B	591634770	T	C	2B	2B2	131.876		JJ	JJ	RR	JJ	JJ	JJ	JJ	JJ	RR	JJ	RR	JJ	RR	JJ	JJ	JJ	JJ	JJ	RR	RR	RR	JJ	RR	RR	JJ	RR	RR	-	-	RR	-	RR	JJ	RR	RR	RR	JJ	-	JJ	JJ
1155800|F|0-24:G>C-24:G>C	TGCAGCCTCAAGTACGGCGTCTTCGTCTTCTACGCGTTCTGGCTCGTCGTCATGACCGCCTTCGCCATG	2B	491815686	G	C	2B	2B2	131.876		JJ	JJ	RR	JJ	JJ	JJ	JJ	JJ	RR	JJ	RR	JJ	RR	JJ	JJ	JJ	JJ	JJ	RR	RR	RR	JJ	RR	RR	JJ	RR	RR	JJ	JJ	RR	RR	RR	JJ	RR	RR	RR	JJ	-	JJ	JJ
3028411|F|0-44:C>T-44:C>T	TGCAGTGACAGTGGCGAATATAGAACTTGGATACCAACCTAAAACACTTTCAGATAAGATTGGTCGATG	Unknown		T	C	2B	2B2	131.876		JJ	JJ	RR	JJ	JJ	JJ	JJ	JJ	RR	JJ	RR	JJ	-	JJ	-	JJ	JJ	JJ	RR	RR	RR	JJ	-	-	JJ	RR	-	JJ	JJ	RR	RR	RR	JJ	RR	RR	RR	JJ	-	JJ	JJ
1132857|F|0-49:C>T-49:C>T	TGCAGCTGTCTGGAAAAACTGTGGCGATGGTCGGCGATGGGATCAACGACTCGCCGAGATCGGAAGAGC	2B	624215314	C	T	2B	2B2	131.876		JJ	JJ	-	JJ	JJ	JJ	JJ	JJ	RR	JJ	-	JJ	-	JJ	JJ	JJ	JJ	JJ	RR	RR	RR	-	RR	-	JJ	-	-	JJ	JJ	RR	RR	-	JJ	-	RR	-	JJ	-	JJ	JJ
1067512|F|0-31:A>G-31:A>G	TGCAGTCTGGTAGTCCTTGACGCGTGCTTATATGCACAAGATCAACACGTGTTTTGGTGCGGATCAGCA	2B	724553686	A	G	2B	2B2	131.876		JJ	JJ	RR	JJ	JJ	JJ	JJ	JJ	RR	JJ	RR	JJ	-	JJ	JJ	JJ	JJ	JJ	RR	-	RR	-	RR	RR	JJ	RR	RR	JJ	JJ	RR	RR	RR	JJ	RR	RR	RR	JJ	RR	JJ	JJ
1211991|F|0-7:G>A-7:G>A	TGCAGGCGCAGGAGCTGTCGCGGCCTTGAGGTGAGGTGAGCTTCGCGGTTCGCAGCGGTTACAGTGGCG	2B	605056082	A	G	2B	2B2	131.876		JJ	JJ	-	JJ	JJ	JJ	JJ	JJ	RR	JJ	RR	JJ	-	JJ	JJ	JJ	JJ	JJ	RR	-	-	JJ	RR	-	JJ	RR	RR	JJ	JJ	RR	RR	RR	-	RR	RR	-	JJ	RR	JJ	JJ
6043376|F|0-16:C>T-16:C>T	TGCAGTTCCTGCTGCACTGGGTGGACGAGGCGGTGGATCCGCTGCTGAAGGATGCCTTCAGCTCCAACT	2D	540015267	C	T	2B	2B2	131.876		-	JJ	RR	JJ	JJ	JJ	JJ	JJ	RR	JJ	RR	JJ	-	JJ	JJ	-	JJ	JJ	-	-	-	JJ	RR	-	-	RR	-	JJ	JJ	RR	RR	-	JJ	RR	RR	-	JJ	RR	JJ	JJ
29308185|F|0-44:T>G-44:T>G	TGCAGCTGCCGGCGTATGAGGTGGTGAACATCATCGGCAGAGGATCCAGGACGGTCGGCTTCTGGACGC	2D	571242941	T	G	2B	2B2	131.876		JJ	JJ	RR	JJ	JJ	JJ	JJ	JJ	RR	JJ	RR	JJ	-	JJ	JJ	JJ	JJ	JJ	RR	RR	RR	-	RR	RR	JJ	RR	RR	JJ	-	RR	RR	RR	-	RR	RR	RR	JJ	RR	JJ	JJ
5324731|F|0-35:C>A-35:C>A	TGCAGGTCGCCGGAGGCCATGACGAGCAGCCCGAACGGGCCGACCCCGCCGAGATCGGAAGAGCGGTTC	2B	720324146	A	C	2B	2B2	131.876		JJ	-	RR	JJ	JJ	JJ	JJ	JJ	RR	JJ	RR	JJ	RR	JJ	JJ	JJ	-	JJ	RR	RR	-	JJ	-	RR	JJ	RR	RR	JJ	JJ	-	-	-	JJ	RR	RR	RR	JJ	RR	JJ	JJ
1330643|F|0-20:G>C-20:G>C	TGCAGATCCAGCGGCAGGAGGCACACGACAGGACGAGACCCAACGACGAGACATATAGAAAGCATATGC	2B	718748845	C	G	2B	2B2	131.876		JJ	JJ	RR	JJ	JJ	JJ	JJ	JJ	RR	-	-	JJ	RR	JJ	-	JJ	JJ	JJ	RR	RR	RR	JJ	RR	RR	JJ	RR	RR	JJ	JJ	RR	RR	RR	JJ	RR	RR	RR	JJ	RR	JJ	JJ
1736540|F|0-26:C>A-26:C>A	TGCAGCCACGCGGCGTGCAGGCGGAGCGCCTCGGCCAGCTGCACGCCGCCGTCGACGTCCGCCTGCCGA	2B	712902578	A	C	2B	2B2	131.876		JJ	JJ	RR	JJ	JJ	JJ	JJ	JJ	RR	JJ	RR	JJ	RR	JJ	-	JJ	JJ	JJ	RR	RR	RR	JJ	RR	RR	JJ	-	RR	JJ	JJ	RR	RR	RR	-	RR	RR	-	JJ	RR	JJ	JJ
7487495|F|0-6:C>T-6:C>T	TGCAGCCAAAACCTTCGACAGAGTTCAGAAGACTGACGAAGCACAAACGTTGTTTCACGGCCGTACCGA	2B	686682375	T	C	2B	2B2	131.876		JJ	JJ	RR	JJ	JJ	JJ	JJ	JJ	RR	-	RR	JJ	RR	JJ	JJ	JJ	JJ	JJ	RR	RR	RR	JJ	RR	RR	JJ	RR	RR	JJ	JJ	RR	RR	RR	-	-	RR	RR	JJ	RR	JJ	-
18733053|F|0-56:G>A-56:G>A	TGCAGCAGGAAGCAGCCGTCGAGGAACATCATCGGCTTGAAGTCGTCGTCGCCGAGGTCCCGCAGCTTG	2A	683564298	G	A	2B	2B2	131.876		JJ	JJ	RR	JJ	JJ	JJ	JJ	JJ	RR	JJ	RR	JJ	RR	JJ	JJ	JJ	JJ	JJ	RR	RR	RR	JJ	RR	RR	JJ	RR	RR	JJ	JJ	RR	RR	RR	JJ	RR	RR	RR	JJ	RR	JJ	JJ
12001362|F|0-15:A>T-15:A>T	TGCAGCTTCCTCTCCACGCCAGCAAGAGCGCGGATTCCATTCCGTCCAGATTTCCTTCTCGACCGCACT	2B	632868793	A	T	2B	2B2	131.876		JJ	JJ	RR	JJ	JJ	JJ	JJ	JJ	RR	JJ	RR	JJ	RR	JJ	JJ	JJ	JJ	JJ	RR	RR	RR	JJ	RR	RR	JJ	RR	RR	JJ	JJ	RR	RR	-	JJ	RR	RR	RR	JJ	RR	JJ	JJ
1122969|F|0-35:C>A-35:C>A	TGCAGCAGAAGGTTCTTGGACGGCGCCACCGTTCCCGTCACTTCACACCTGGCTCTTACTACTTCGGGA	2B	631750797	A	C	2B	2B2	131.876		JJ	JJ	RR	JJ	JJ	JJ	JJ	JJ	RR	JJ	RR	JJ	RR	JJ	JJ	JJ	JJ	JJ	RR	RR	-	JJ	RR	-	JJ	RR	RR	JJ	JJ	RR	RR	-	-	-	RR	RR	JJ	RR	JJ	JJ
1201294|F|0-32:C>G-32:C>G	TGCAGGGTGGCCCATGCCATGCGCACGCGTCCCCTCCCAGACGCTTGACCGAGAGACCACCATGATTTG	2B	606743668	G	C	2B	2B2	131.876		JJ	JJ	RR	JJ	JJ	JJ	JJ	JJ	RR	JJ	RR	JJ	RR	JJ	JJ	JJ	JJ	JJ	RR	RR	RR	JJ	RR	RR	JJ	-	RR	JJ	JJ	RR	RR	RR	JJ	RR	RR	RR	JJ	RR	JJ	JJ
1121713|F|0-19:C>T-19:C>T	TGCAGCATGTGTGGCAACACGGCAGCATCGTAGGCGCGCTGAGCAACTTCAGGCTGCAAAAAAAAAAAA	2B	578831991	T	C	2B	2B2	131.876		-	JJ	RR	JJ	JJ	JJ	JJ	JJ	RR	JJ	RR	JJ	RR	-	JJ	JJ	JJ	JJ	RR	-	-	-	-	-	-	RR	RR	JJ	-	RR	RR	RR	JJ	RR	-	RR	-	RR	JJ	JJ
5579621|F|0-39:G>C-39:G>C	TGCAGCGGCATTGCTCGTCGCCACGTCGCTGCTGGTCGCGACCCTCCTCACCTCGCCGCTGCCGTTGCT	2B	574000160	C	G	2B	2B2	131.876		JJ	JJ	RR	JJ	JJ	JJ	JJ	JJ	RR	JJ	RR	JJ	RR	JJ	JJ	JJ	JJ	JJ	RR	RR	RR	JJ	RR	RR	JJ	RR	RR	JJ	JJ	-	RR	RR	JJ	RR	RR	RR	JJ	RR	JJ	JJ
38087033|F|0-42:T>C-42:T>C	TGCAGTGTGGGCTTTATAGTTTATCTGTATGCTCCATAGCCGTATGTACATTCAGTTTCAGGGTATGTG	2B	571036885	T	C	2B	2B2	131.876		JJ	JJ	RR	JJ	JJ	JJ	JJ	JJ	RR	JJ	RR	JJ	RR	JJ	JJ	JJ	JJ	JJ	RR	RR	RR	-	RR	RR	JJ	RR	RR	JJ	JJ	RR	-	RR	-	RR	RR	RR	JJ	RR	JJ	JJ
7478565|F|0-55:A>C-55:A>C	TGCAGTCCGAGAAAGAAGCCACGGCGAACTTCATCTTGAAAGGAACGTCGTTCGAAACCCCACGGTCGC	2D	523585653	A	C	2B	2B2	131.876		JJ	JJ	RR	JJ	JJ	JJ	JJ	JJ	RR	JJ	RR	JJ	RR	JJ	JJ	JJ	JJ	JJ	RR	RR	RR	JJ	RR	RR	JJ	RR	RR	JJ	JJ	RR	RR	RR	JJ	RR	RR	RR	JJ	RR	JJ	JJ
1111525|F|0-53:C>T-53:C>T	TGCAGCCAGCGGATGCGATCGCACGACCCATTCGCCACGATGCATCTCCTTGCCCTCCGCCTCAATAAT	2B	494956258	C	T	2B	2B2	131.876		JJ	JJ	RR	JJ	JJ	JJ	JJ	JJ	RR	JJ	RR	JJ	RR	JJ	JJ	JJ	JJ	JJ	RR	-	RR	JJ	RR	RR	JJ	RR	RR	JJ	JJ	RR	RR	RR	JJ	RR	RR	RR	JJ	RR	JJ	JJ
38086997|F|0-5:T>C-5:T>C	TGCAGTGCTGCCATCCTTTCCTGTTTGAATTTTTTGTGTGCAAGTGGACAAAGTGGTCGTATGTCAATC	2B	472651790	T	C	2B	2B2	131.876		JJ	JJ	RR	JJ	JJ	JJ	JJ	JJ	RR	JJ	RR	JJ	RR	JJ	JJ	JJ	JJ	JJ	RR	RR	RR	JJ	RR	-	JJ	-	RR	JJ	JJ	RR	RR	RR	-	RR	RR	RR	JJ	RR	JJ	JJ
7478715|F|0-12:T>C-12:T>C	TGCAGCTGCTGCTGCCGCCTCCGAGATCGGAAGAGCGGTTCAGCAGGAATGCCGAGACCGATCTCGTAT	Unknown		C	T	2B	2B2	131.876		JJ	JJ	RR	JJ	JJ	JJ	JJ	JJ	RR	JJ	RR	JJ	RR	JJ	JJ	JJ	JJ	JJ	RR	RR	RR	JJ	RR	RR	JJ	RR	RR	JJ	JJ	RR	RR	RR	JJ	RR	RR	RR	JJ	RR	JJ	JJ
7342315|F|0-8:G>T-8:G>T	TGCAGTTGGCGCTTCGTTTTGCTCTCGCCGAGATCGGAAGAGCGGTTCAGCAGGAATGCCGAGACCGAT	Unknown		G	T	2B	2B2	131.876		JJ	JJ	RR	JJ	JJ	JJ	JJ	JJ	RR	JJ	RR	JJ	RR	JJ	JJ	JJ	JJ	JJ	-	RR	RR	JJ	RR	RR	JJ	RR	RR	JJ	JJ	RR	RR	RR	JJ	RR	RR	RR	JJ	RR	JJ	JJ
3222386|F|0-34:T>G-34:T>G	TGCAGCGCGCCGCTGCCGCGCGGTCAGCCCGCTCTCCGAGATCGGAAGAGCGGTTCAGCAGGAATGCCG	2B	687096011	G	T	2B	2B2	131.876		JJ	JJ	RR	JJ	JJ	JJ	JJ	JJ	RR	JJ	RR	JJ	RR	JJ	JJ	JJ	JJ	JJ	RR	-	RR	-	RR	RR	JJ	RR	RR	JJ	-	RR	RR	RR	JJ	RR	-	RR	JJ	RR	JJ	JJ
6046859|F|0-11:C>G-11:C>G	TGCAGGGGCACCACGTTAGGATGGTCCAACCCGCCGATCGCCGCGATCTTGTCCCGAGATCGGAAGAGC	2D	421581398	C	G	2B	2B2	131.876		JJ	JJ	RR	JJ	JJ	JJ	JJ	JJ	RR	JJ	RR	JJ	RR	JJ	JJ	JJ	JJ	JJ	RR	RR	RR	JJ	RR	-	JJ	RR	RR	JJ	JJ	RR	RR	RR	JJ	RR	-	RR	-	RR	-	JJ
1213188|F|0-66:C>T-66:C>T	TGCAGCTGCCCGTCTACCAGCTTGAACTTGCCGGCTATACCCTCAAACGTCGTGGCGAGCACCGCCCTG	2B	688868021	C	T	2B	2B2	131.876		JJ	JJ	RR	JJ	JJ	JJ	JJ	JJ	RR	JJ	RR	JJ	RR	JJ	-	JJ	-	JJ	RR	RR	RR	JJ	RR	-	-	RR	RR	-	JJ	-	RR	RR	JJ	RR	RR	RR	-	RR	JJ	JJ
7351655|F|0-26:A>G-26:A>G	TGCAGTTGCTCATGACATCTGCTGAAAGCCAGTGTCCATGGCCGTTGTGGCAGCTCCCCTTCCGAGATC	2D	355651745	A	G	2B	2B2	131.876		JJ	JJ	RR	-	JJ	JJ	JJ	JJ	RR	JJ	RR	JJ	RR	JJ	JJ	JJ	JJ	JJ	RR	RR	RR	JJ	RR	RR	JJ	RR	RR	JJ	JJ	RR	RR	RR	JJ	RR	RR	RR	JJ	RR	JJ	JJ
1017157|F|0-42:T>G-42:T>G	TGCAGACGAAGAAGCAGTTCATCTACGGCAGCGTCTCCACCCTCATCAAGCTCGTTCCGAGATCGGAAG	2B	729342580	G	T	2B	2B2	133.377		JJ	-	RR	JJ	JJ	JJ	JJ	JJ	RR	JJ	RR	JJ	RR	JJ	JJ	JJ	JJ	JJ	RR	RR	RR	JJ	RR	RR	JJ	RR	RR	JJ	JJ	RR	RR	RR	JJ	RR	RR	RR	JJ	RR	JJ	JJ
1201916|F|0-42:G>A-42:G>A	TGCAGCACATTCTCTGCAAATGGTGCGCTGAAACCAGCTACAGATATGACATGTCTGTTGCCGAGATCG	2B	622936708	A	G	2B	2B2	135.032		JJ	JJ	RR	JJ	JJ	JJ	JJ	JJ	-	JJ	RR	JJ	RR	JJ	JJ	JJ	JJ	JJ	RR	RR	RR	JJ	-	RR	-	RR	RR	JJ	JJ	RR	-	RR	JJ	RR	RR	RR	JJ	-	JJ	JJ
7478584|F|0-9:C>G-9:C>G	TGCAGCCTGCTGATGAGAAAGGCCGAGATCGGAAGAGCGGTTCAGCAGGAATGCCGAGACCGATCTCGT	Unknown		C	G	2B	2B2	135.032		JJ	JJ	RR	JJ	JJ	JJ	JJ	-	RR	JJ	RR	JJ	RR	JJ	JJ	JJ	JJ	JJ	RR	RR	RR	-	RR	RR	JJ	RR	RR	JJ	JJ	RR	RR	RR	JJ	RR	RR	RR	JJ	RR	JJ	JJ
4992352|F|0-29:G>C-29:G>C	TGCAGCACGAGCCCCTTCTCGCCGAACCAGTCCCGATCGGCAATGAACACCGCTCCATACCTGGAGGAA	2B	740420825	C	G	2B	2B2	135.032		JJ	JJ	RR	JJ	JJ	JJ	JJ	JJ	RR	-	RR	JJ	RR	JJ	JJ	JJ	JJ	JJ	RR	RR	RR	JJ	RR	RR	JJ	RR	RR	JJ	JJ	RR	RR	RR	JJ	RR	-	RR	JJ	-	JJ	JJ
7336162|F|0-10:G>C-10:G>C	TGCAGCTGCCGCTGAGATTGAGAGACAACAACCAATAACCATAGACAATGCATGCATAGGTTAATTAGT	2B	727015120	C	G	2B	2B2	135.032		JJ	JJ	RR	JJ	JJ	JJ	JJ	JJ	RR	JJ	RR	JJ	RR	JJ	JJ	-	JJ	JJ	RR	-	RR	JJ	-	-	JJ	RR	RR	-	JJ	RR	-	-	-	RR	RR	RR	JJ	-	JJ	-
1194765|F|0-41:C>G-41:C>G	TGCAGCTGCGTCACGGTGACCTTCCTGAGGCTGGCGAACCTCCGCGAGTACGGGTTGATCATCCACTCG	2B	665159366	G	C	2B	2B2	135.032		JJ	JJ	RR	JJ	JJ	JJ	JJ	JJ	RR	JJ	RR	JJ	RR	JJ	JJ	JJ	JJ	JJ	RR	RR	RR	JJ	RR	RR	JJ	RR	RR	JJ	JJ	RR	RR	RR	JJ	RR	RR	RR	-	-	JJ	JJ
7931081|F|0-12:G>C-12:G>C	TGCAGCACGTACGGTTAGACGCCGAGATCGGAAGAGCGGTTCAGCAGGAATGCCGAGACCGATCTCGTA	Unknown		G	C	2B	2B2	135.032		JJ	JJ	RR	JJ	JJ	JJ	JJ	JJ	RR	JJ	RR	JJ	RR	JJ	JJ	JJ	JJ	JJ	RR	RR	RR	JJ	RR	RR	JJ	RR	RR	JJ	JJ	RR	RR	RR	JJ	RR	RR	RR	JJ	-	JJ	JJ
1109740|F|0-34:A>G-34:A>G	TGCAGAAATGGAGGAAGAAGCCACGAATCCGCAGAACCAGGTTGAGGAAGAAGCACCGAGATCGGAAGA	2D	555891677	A	G	2B	2B2	135.032		JJ	JJ	RR	JJ	JJ	JJ	JJ	JJ	RR	JJ	RR	JJ	RR	JJ	JJ	JJ	JJ	JJ	RR	RR	RR	JJ	RR	RR	JJ	RR	RR	JJ	JJ	RR	RR	RR	JJ	RR	RR	RR	JJ	-	JJ	JJ
7351942|F|0-16:T>C-16:T>C	TGCAGCTCCGCGGCCGTGATCGGCGGCCCGAGATCGGAAGAGCGGTTCAGCAGGAATGCCGAGACCGAT	Unknown		T	C	2B	2B2	135.032		JJ	JJ	RR	JJ	JJ	JJ	JJ	JJ	RR	JJ	RR	JJ	RR	JJ	JJ	JJ	JJ	JJ	RR	RR	RR	-	RR	RR	JJ	RR	RR	JJ	JJ	RR	RR	RR	JJ	RR	RR	-	JJ	-	JJ	JJ
5324049|F|0-6:C>G-6:C>G	TGCAGCCGCCCTCCTCTCCTCCGAGATCGGAAGAGCGGTTCAGCAGGAATGCCGAGACCGATCTCGTAT	Unknown		C	G	2B	2B2	135.032		JJ	JJ	RR	JJ	JJ	JJ	JJ	JJ	RR	JJ	-	JJ	RR	JJ	JJ	JJ	JJ	JJ	RR	RR	-	JJ	RR	-	JJ	RR	RR	JJ	JJ	RR	RR	-	JJ	RR	RR	RR	JJ	-	JJ	JJ
7931169|F|0-10:T>C-10:T>C	TGCAGTTCCGTTTGTGGATTGCCCTCCTACTGGCTGGATGGCAGGGACAATGGATGCTGGAGTGGTACT	2D	555086112	T	C	2B	2B2	135.032		JJ	JJ	RR	JJ	JJ	JJ	JJ	JJ	RR	JJ	RR	JJ	-	JJ	JJ	JJ	JJ	JJ	RR	-	RR	JJ	RR	RR	JJ	RR	RR	JJ	JJ	RR	RR	RR	JJ	RR	RR	RR	JJ	RR	-	JJ
2257343|F|0-41:A>G-41:A>G	TGCAGTGGACTACAGACTACTTGTCGTTGGTTAAATGGATAAACTGAACTTATACTCCTCATCAAATCG	2B	591981004	G	A	2B	2B2	135.032		JJ	JJ	RR	JJ	JJ	JJ	JJ	JJ	RR	JJ	RR	JJ	-	JJ	JJ	-	JJ	JJ	RR	RR	-	-	-	RR	JJ	RR	RR	JJ	JJ	RR	RR	RR	JJ	RR	RR	RR	JJ	RR	JJ	JJ
7478577|F|0-33:T>A-33:T>A	TGCAGATGCCGGAGCACATGACATGAGCGCTGTTGTTTGATTTACCATCACGTACACCGAGATCGGAAG	2B	464942001	T	A	2B	2B2	135.032		JJ	JJ	RR	JJ	JJ	JJ	JJ	JJ	RR	JJ	RR	JJ	-	JJ	JJ	JJ	JJ	JJ	RR	-	RR	JJ	RR	-	JJ	RR	RR	JJ	JJ	RR	RR	RR	JJ	RR	RR	-	JJ	RR	JJ	JJ
992489|F|0-48:G>C-48:G>C	TGCAGAGCACACACAAATTGCTCACTCACTGCCTCACTGGGTACGGCTGACCAAGCTCAAATGCACAGC	2D	612431245	G	C	2B	2B2	135.032		JJ	JJ	RR	JJ	JJ	JJ	JJ	JJ	RR	JJ	RR	JJ	-	JJ	JJ	JJ	JJ	-	RR	RR	RR	JJ	RR	RR	JJ	RR	RR	JJ	JJ	RR	RR	RR	JJ	RR	RR	RR	JJ	RR	JJ	-
38087153|F|0-26:T>C-26:T>C	TGCAGAGAGAGCTAGCGTGAGGCCTATGGGAACTCGTGGCGGAATCGAGGGATCTGGACGTGGATAGAT	2B	628291856	T	C	2B	2B2	135.032		JJ	JJ	RR	JJ	JJ	JJ	JJ	JJ	RR	-	RR	JJ	-	JJ	-	JJ	JJ	-	RR	-	-	JJ	RR	-	JJ	RR	RR	JJ	JJ	-	-	-	JJ	RR	RR	-	JJ	RR	-	JJ
2253534|F|0-62:A>G-62:A>G	TGCAGACTAAAAGCGTCTCCGTCGATCCAAAGGCACAATGCAATGCACGTAGACTAGCCTACAAACAAT	2B	465913735	G	A	2B	2B2	135.032		JJ	JJ	RR	JJ	JJ	JJ	JJ	JJ	RR	JJ	RR	JJ	-	JJ	JJ	JJ	JJ	JJ	RR	-	-	JJ	RR	-	JJ	RR	RR	JJ	JJ	RR	RR	RR	JJ	RR	RR	-	JJ	RR	JJ	JJ
3959838|F|0-30:G>C-30:G>C	TGCAGCACGTACTCACCACCCACGCTGTTGGCCCGAGATCGGAAGAGCGGTTCAGCAGGAATGCCGAGA	2B	737339262	C	G	2B	2B2	135.032		JJ	JJ	RR	JJ	JJ	JJ	JJ	JJ	RR	JJ	RR	JJ	JJ	JJ	JJ	JJ	JJ	JJ	RR	RR	RR	-	RR	RR	JJ	RR	RR	JJ	JJ	RR	RR	RR	JJ	RR	RR	RR	JJ	RR	JJ	JJ
3942732|F|0-9:G>T-9:G>T	TGCAGCAGCGCGTCGGCAACGCGCTCTCCAGCGGCCTCGAGGGCGTCGCCGAGATCGGAAGAGCGGTTC	2B	688728284	T	G	2B	2B2	135.032		-	JJ	RR	JJ	JJ	JJ	JJ	JJ	RR	JJ	-	JJ	-	JJ	JJ	JJ	-	-	RR	RR	RR	-	-	RR	JJ	RR	RR	-	JJ	RR	RR	-	JJ	RR	RR	RR	JJ	RR	JJ	JJ
1687573|F|0-23:T>C-23:T>C	TGCAGTCGGATAAGCGTTGGAACTTCAGTTTTGACTTTGCCTGAAACAAGACAAGACCATGCCAAATTC	Unknown		T	C	2B	2B2	135.032		JJ	JJ	RR	JJ	JJ	JJ	JJ	JJ	RR	JJ	RR	JJ	-	JJ	JJ	JJ	-	JJ	RR	RR	RR	JJ	RR	RR	JJ	RR	RR	JJ	-	RR	RR	RR	JJ	RR	RR	RR	JJ	RR	JJ	JJ
15328384|F|0-29:G>C-29:G>C	TGCAGCACGGTGACGCCGACGGTGGTGTCGAGCGGGGGGCCGCGGAGGCGGCCGCAGAGGCAGACGCTC	2B	688832494	G	C	2B	2B2	135.032		JJ	JJ	RR	JJ	-	JJ	JJ	JJ	RR	JJ	RR	JJ	JJ	JJ	-	JJ	JJ	JJ	RR	RR	RR	-	RR	RR	JJ	RR	RR	JJ	JJ	RR	RR	RR	JJ	-	RR	RR	-	RR	JJ	JJ
4008111|F|0-13:G>C-13:G>C	TGCAGCGAACCGCGCGTGACGACAGATCCATGGCGGCGGCGCTCCGAGATCGGAAGAGCGGTTCAGCAG	2A	730775237	C	G	2B	2B2	135.032		JJ	JJ	RR	JJ	JJ	JJ	JJ	JJ	RR	JJ	RR	JJ	JJ	JJ	JJ	JJ	JJ	JJ	RR	JJ	JJ	JJ	RR	JJ	JJ	RR	RR	JJ	JJ	RR	RR	-	JJ	RR	RR	JJ	JJ	RR	JJ	JJ
7168693|F|0-6:C>T-6:C>T	TGCAGCCGAAGACGACGCCGTGGAACGTGTCGTCGCCGATGGTCAGCTTGTCGACGGCCAGCGTGCCCC	2B	486314451	C	T	2B	2B2	135.032		JJ	-	RR	JJ	JJ	JJ	JJ	JJ	RR	JJ	RR	JJ	JJ	-	JJ	JJ	JJ	JJ	RR	JJ	JJ	-	RR	JJ	JJ	RR	RR	JJ	JJ	RR	RR	RR	JJ	-	RR	-	JJ	RR	JJ	-
1072462|F|0-19:A>T-19:A>T	TGCAGTTCTGAATCTGAACATGTGACCATATATCATGCACGCATATGCAGCCTGGTTGCAGGTTTCGTC	2B	740930080	A	T	2B	2B2	135.032		JJ	JJ	RR	JJ	JJ	JJ	JJ	JJ	RR	JJ	RR	JJ	RR	JJ	JJ	JJ	JJ	JJ	RR	-	-	JJ	RR	-	JJ	RR	RR	JJ	JJ	RR	RR	RR	JJ	RR	RR	-	JJ	RR	JJ	JJ
7340661|F|0-12:A>G-12:A>G	TGCAGATGGCCAAGAGCTGGGGGCTCACGCGCAGCGCAAGCACCGTGCAGGCGGTTCTTGGCTCGAACT	2A	646717901	A	G	2B	2B2	135.032		JJ	JJ	RR	JJ	JJ	JJ	JJ	JJ	RR	JJ	RR	JJ	RR	JJ	JJ	JJ	JJ	JJ	RR	-	-	JJ	RR	-	JJ	RR	RR	JJ	JJ	RR	RR	RR	JJ	RR	RR	-	JJ	RR	-	JJ
7166804|F|0-10:G>A-10:G>A	TGCAGCCTGCGCCGAAGCGGTGCCCGCGGACAGCGGCGAGGTCAACAATGCGCTGTTCGACCTGCCCGA	2D	529424205	G	A	2B	2B2	135.032		JJ	JJ	RR	JJ	JJ	JJ	JJ	JJ	RR	JJ	RR	JJ	RR	JJ	JJ	JJ	JJ	JJ	RR	RR	RR	JJ	RR	RR	JJ	RR	RR	JJ	JJ	RR	RR	RR	JJ	RR	RR	RR	JJ	RR	JJ	JJ
7478670|F|0-11:C>T-11:C>T	TGCAGACCACCCGCCTAGAGTCGCTGCACTACAAGGGCGGCCTTCCTCCCCGCGGCTCGTCCTTCATCG	2B	720531695	C	T	2B	2B2	135.032		-	JJ	RR	JJ	JJ	JJ	JJ	JJ	RR	JJ	RR	JJ	-	JJ	JJ	JJ	JJ	JJ	RR	RR	RR	-	RR	-	-	RR	RR	JJ	JJ	RR	RR	RR	JJ	-	RR	RR	JJ	RR	JJ	JJ
1152624|F|0-44:A>G-44:A>G	TGCAGGCCCTACCATCTGGACGGAGCCACGGAGGTTTCACAAAAAGCAGCTGCTGCTAGCCTGCAACTC	2B	463715650	G	A	2B	2B2	135.032		JJ	JJ	RR	JJ	JJ	JJ	JJ	JJ	RR	JJ	RR	JJ	RR	JJ	JJ	JJ	JJ	JJ	RR	RR	RR	JJ	RR	RR	JJ	RR	RR	JJ	JJ	RR	-	RR	JJ	RR	-	RR	JJ	RR	-	JJ
2324369|F|0-60:G>T-60:G>T	TGCAGCAGGCGTTCCGCTCGGTGACGGAGGTCAGAACACTGCTCGAGCATTCAGTCCAACGCCTGGTGG	2B	511127040	T	G	2B	2B2	135.032		JJ	JJ	RR	JJ	JJ	-	JJ	JJ	RR	-	RR	JJ	RR	JJ	JJ	JJ	JJ	JJ	RR	RR	RR	-	-	RR	JJ	RR	-	JJ	JJ	RR	-	RR	JJ	-	-	RR	JJ	RR	JJ	JJ
1146070|F|0-20:A>G-20:A>G	TGCAGGCGACGAACGCCAGCACGCACTTGCGCGGCGCATGAAGAGCTCACGGTGGGTTCAATTTGTATG	2B	729710930	G	A	2B	2B2	135.032		JJ	JJ	RR	JJ	JJ	JJ	JJ	JJ	RR	JJ	RR	JJ	RR	JJ	JJ	JJ	JJ	-	RR	RR	RR	JJ	RR	RR	JJ	RR	RR	JJ	JJ	RR	RR	RR	JJ	RR	RR	RR	JJ	RR	JJ	JJ
1094978|F|0-48:A>G-48:A>G	TGCAGATCGTGCATCGTCGGCTATGGCAATGCCAACACCGTGTGCTGCACAGGGTAGTCAAGCCGAGCC	2B	723462703	G	A	2B	2B2	135.032		JJ	JJ	RR	JJ	JJ	JJ	JJ	JJ	RR	JJ	RR	JJ	RR	JJ	JJ	JJ	JJ	JJ	RR	RR	RR	JJ	RR	RR	JJ	RR	RR	JJ	JJ	RR	RR	RR	JJ	RR	RR	RR	JJ	RR	JJ	JJ
29307943|F|0-50:G>A-50:G>A	TGCAGCCAAGGTTTGTTGTGGTCGGCTACACTCAGCAGTCGACCGCGAGTGCTTCCATGAGTTCCCCGC	2B	680991438	G	A	2B	2B2	135.032		JJ	JJ	RR	JJ	JJ	JJ	JJ	JJ	RR	JJ	RR	JJ	RR	JJ	JJ	JJ	JJ	JJ	RR	RR	RR	JJ	RR	RR	-	RR	RR	JJ	JJ	RR	RR	RR	JJ	RR	RR	RR	JJ	RR	JJ	JJ
2275807|F|0-7:T>C-7:T>C	TGCAGACTAAAGCCCAGTGCACCGAGCCCACGGGACCGTTCAACCATCGGGCAAATCGAACCACGGCCA	2B	635023579	C	T	2B	2B2	135.032		JJ	JJ	RR	JJ	JJ	JJ	JJ	JJ	RR	JJ	RR	JJ	RR	JJ	JJ	JJ	JJ	JJ	RR	RR	RR	-	RR	RR	JJ	RR	RR	-	JJ	RR	RR	RR	-	RR	RR	RR	JJ	RR	-	JJ
2256701|F|0-23:G>T-23:G>T	TGCAGCGGCAATGGCTCGAAACTGAGGAATCCAGGGCACATCTGATCATGCGAGATTCGCGCTGTGTCC	2B	632281843	T	G	2B	2B2	135.032		JJ	JJ	RR	JJ	JJ	JJ	JJ	JJ	RR	JJ	RR	JJ	RR	JJ	JJ	JJ	JJ	JJ	RR	RR	-	JJ	RR	RR	JJ	RR	RR	JJ	JJ	RR	RR	RR	JJ	RR	RR	RR	JJ	RR	JJ	JJ
3952558|F|0-10:T>C-10:T>C	TGCAGAGCAGTCGAGATTGAGGCATCCAAGCTGGGGTGCGAGCCCGAGATCGGAAGAGCGGTTCAGCAG	2B	597042623	C	T	2B	2B2	135.032		JJ	JJ	RR	JJ	JJ	JJ	JJ	JJ	RR	JJ	RR	JJ	RR	JJ	JJ	JJ	JJ	JJ	RR	RR	RR	JJ	RR	RR	JJ	RR	RR	JJ	JJ	RR	RR	RR	JJ	RR	RR	RR	JJ	RR	JJ	JJ
991596|F|0-50:A>G-50:A>G	TGCAGGCGCCGTGGCGAGAGCGCGCCGCCACCACCTGTCCGCGTACCTCCACCTGCTCTGAACGCCGAG	2D	570474954	A	G	2B	2B2	135.032		JJ	JJ	RR	JJ	JJ	JJ	JJ	JJ	RR	JJ	RR	JJ	RR	JJ	JJ	JJ	JJ	JJ	RR	RR	RR	JJ	RR	RR	-	RR	RR	JJ	JJ	RR	RR	RR	JJ	RR	RR	RR	JJ	RR	JJ	JJ
1105950|F|0-18:C>T-18:C>T	TGCAGCAGGAGCGCTGTGCAGCACTGTAGGCATTGGGGGGCAGCCCACATGGGGTCTTCGTCCGAGATC	2B	565252224	T	C	2B	2B2	135.032		JJ	JJ	RR	JJ	JJ	JJ	JJ	JJ	RR	JJ	RR	JJ	RR	JJ	JJ	JJ	JJ	JJ	RR	RR	RR	JJ	RR	RR	JJ	RR	RR	JJ	JJ	RR	RR	RR	JJ	RR	RR	RR	JJ	RR	JJ	JJ
992904|F|0-41:A>C-41:A>C	TGCAGCTGCCATCGCCGATGACACATATCGGACACGAGTCTACGACTCTCCGAGATCGGAAGAGCGGTT	2B	529541097	C	A	2B	2B2	135.032		JJ	JJ	RR	JJ	JJ	JJ	JJ	JJ	RR	JJ	RR	JJ	RR	JJ	JJ	JJ	JJ	JJ	RR	RR	RR	JJ	RR	RR	JJ	RR	RR	JJ	JJ	RR	RR	RR	JJ	RR	RR	RR	JJ	RR	JJ	JJ
25956980|F|0-13:C>T-13:C>T	TGCAGACACTTGACCTGTCATCCAACAACATCACAGGCAGCATCCCTGTTTCATTGGCCCAGATTCCAA	2D	508514168	C	T	2B	2B2	135.032		JJ	JJ	RR	JJ	JJ	JJ	JJ	JJ	RR	JJ	RR	JJ	RR	JJ	JJ	-	JJ	-	RR	RR	-	JJ	RR	RR	JJ	RR	-	JJ	JJ	RR	-	-	JJ	RR	RR	RR	JJ	RR	JJ	-
3947008|F|0-31:A>G-31:A>G	TGCAGGGCGAGACCCAGGCGCACCAGGGCCCACCGCCGTACCGAGATCGGAAGAGCGGTTCAGCAGGAA	2B	493880657	G	A	2B	2B2	135.032		JJ	JJ	RR	JJ	JJ	JJ	JJ	JJ	RR	JJ	RR	JJ	RR	JJ	JJ	JJ	JJ	JJ	RR	RR	RR	JJ	RR	RR	JJ	RR	RR	JJ	JJ	RR	RR	RR	JJ	RR	RR	RR	JJ	RR	JJ	JJ
1118432|F|0-12:A>G-12:A>G	TGCAGAAGGCGTACCCACCCGAAGCGGAAGGCATCACGAACGTGATCTACCCCATGCACTGCGACGGCC	2B	492629455	G	A	2B	2B2	135.032		JJ	JJ	RR	JJ	JJ	JJ	JJ	JJ	RR	JJ	RR	JJ	RR	JJ	JJ	JJ	JJ	JJ	RR	RR	RR	JJ	RR	RR	JJ	RR	RR	JJ	JJ	RR	RR	RR	JJ	RR	RR	RR	JJ	RR	JJ	JJ
1090075|F|0-27:C>T-27:C>T	TGCAGTTGGCTTGCCTGCACTCATGCACTCAACAACAGGCAACACAAATACCGAGATCGGAAGAGCGGT	2B	462463838	T	C	2B	2B2	135.032		JJ	JJ	RR	JJ	JJ	JJ	JJ	JJ	RR	JJ	RR	JJ	RR	JJ	JJ	JJ	JJ	-	RR	RR	RR	JJ	RR	RR	JJ	RR	RR	JJ	JJ	RR	RR	RR	JJ	RR	RR	RR	JJ	RR	JJ	JJ
1219393|F|0-16:C>T-16:C>T	TGCAGCTGGCTGTAGACCGAACGCTGGTTGTGCTACAAAAGATGAACATTTGGTGCCCGAGATCGGAAG	Unknown		C	T	2B	2B2	135.032		JJ	JJ	RR	JJ	JJ	JJ	JJ	JJ	RR	JJ	RR	JJ	RR	JJ	JJ	JJ	JJ	JJ	RR	RR	RR	JJ	RR	-	JJ	RR	RR	JJ	JJ	RR	RR	RR	JJ	RR	RR	RR	JJ	RR	JJ	JJ
25708212|F|0-20:G>A-20:G>A	TGCAGGCAGAGGACGACGTAGACCTTCCGAGATCGGAAGAGCGGTTCAGCAGGAATGCCGAGACCGATC	Unknown		G	A	2B	2B2	135.032		JJ	JJ	RR	JJ	JJ	JJ	JJ	JJ	RR	JJ	RR	JJ	RR	JJ	JJ	JJ	JJ	JJ	RR	RR	RR	JJ	RR	RR	JJ	RR	RR	JJ	JJ	RR	RR	RR	JJ	RR	RR	RR	JJ	RR	JJ	JJ
1094754|F|0-14:T>C-14:T>C	TGCAGCGGTTAGTTTAGCACGTCGTGATTCGTGACGCGAGATGCCATGGCAGCCGTCAAGTGCGACCAT	2B	746839461	C	T	2B	2B2	135.032		JJ	JJ	RR	JJ	JJ	JJ	JJ	JJ	RR	JJ	RR	JJ	RR	JJ	JJ	JJ	JJ	JJ	RR	RR	RR	JJ	RR	RR	JJ	RR	RR	JJ	JJ	RR	RR	RR	JJ	RR	RR	RR	JJ	RR	JJ	-
7478670|F|0-68:G>A-68:G>A	TGCAGACCACCCGCCTAGAGTCGCTGCACTACAAGGGCGGCCTTCCTCCCCGCGGCTCGTCCTTCATCG	2B	720531695	G	A	2B	2B2	135.032		-	JJ	RR	JJ	JJ	JJ	JJ	JJ	RR	JJ	RR	JJ	RR	JJ	JJ	JJ	JJ	JJ	RR	RR	RR	-	RR	RR	-	RR	RR	JJ	JJ	RR	RR	RR	JJ	RR	RR	RR	JJ	RR	JJ	JJ
5323949|F|0-25:T>C-25:T>C	TGCAGGTCACCGCCCCAGACGCCATTTCCGCCACCGCCAGTGCGGCGAGCACGCTGAACACGGCGAGCA	2B	704388852	C	T	2B	2B2	135.032		JJ	JJ	RR	JJ	JJ	JJ	JJ	JJ	RR	JJ	RR	JJ	RR	JJ	-	JJ	JJ	JJ	RR	RR	RR	JJ	RR	RR	-	RR	RR	JJ	-	RR	RR	RR	JJ	RR	RR	RR	JJ	RR	-	JJ
3021738|F|0-10:G>C-10:G>C	TGCAGCAGCAGCATGTGTATTCCCTCTTTATTTCCTTCTTTCGCCGAGATCGGAAGAGCGGTTCAGCAG	2B	690965802	C	G	2B	2B2	135.032		JJ	JJ	RR	JJ	JJ	JJ	JJ	JJ	RR	JJ	RR	JJ	RR	JJ	JJ	JJ	JJ	JJ	RR	RR	RR	JJ	RR	RR	JJ	RR	RR	JJ	JJ	RR	RR	RR	JJ	RR	RR	RR	JJ	RR	JJ	JJ
2304772|F|0-36:T>C-36:T>C	TGCAGCGGTCGTAGGCATCACCGAGGAGGCCCCAGCTGAGCTCGACGTTGCCGTCCTGCTCCAGCTGCT	2B	688171407	C	T	2B	2B2	135.032		JJ	JJ	RR	JJ	JJ	JJ	JJ	JJ	RR	JJ	RR	JJ	RR	JJ	JJ	JJ	JJ	-	RR	RR	RR	-	RR	RR	JJ	RR	RR	JJ	-	RR	RR	RR	JJ	RR	RR	RR	JJ	RR	JJ	JJ
5324095|F|0-26:G>A-26:G>A	TGCAGCTGTTGGGGCTCGGGGCAGAGGTGGACCGAGATCGGAAGAGCGGTTCAGCAGGAATGCCGAGAC	2B	686350164	A	G	2B	2B2	135.032		JJ	JJ	RR	JJ	JJ	JJ	JJ	JJ	RR	JJ	RR	JJ	RR	JJ	JJ	JJ	JJ	JJ	RR	RR	RR	JJ	RR	RR	JJ	RR	RR	JJ	JJ	RR	RR	RR	-	RR	RR	RR	JJ	RR	JJ	JJ
3934623|F|0-41:T>C-41:T>C	TGCAGCGAGGAGTGCCGCGACGAGCAGATGCAGCTCGACGCTATCTGCTCCAGGCAGGCCGCCCGTAGG	2B	681580842	C	T	2B	2B2	135.032		JJ	JJ	RR	JJ	JJ	JJ	JJ	JJ	RR	JJ	RR	JJ	RR	JJ	JJ	JJ	JJ	JJ	RR	RR	RR	-	RR	RR	-	RR	RR	-	-	RR	RR	RR	JJ	RR	RR	RR	-	RR	JJ	-
1141378|F|0-44:C>T-44:C>T	TGCAGCGCCGCGCCAAGCAAAATCAATCAATGGTTTTCGGTGTTCGTGGACCTGTGGAGCTGCGTGCGT	2B	631750235	T	C	2B	2B2	135.032		JJ	JJ	RR	JJ	JJ	JJ	JJ	JJ	RR	JJ	RR	JJ	RR	JJ	-	JJ	JJ	JJ	RR	RR	RR	JJ	RR	RR	JJ	RR	RR	JJ	-	-	RR	RR	JJ	RR	RR	RR	JJ	RR	-	JJ
1084509|F|0-21:C>T-21:C>T	TGCAGAGAATTCCTGGATTTTCAATTATTAAGTGTGGCTCTCAACACTGCCATGCGACACATCGGCATT	2B	607769349	T	C	2B	2B2	135.032		JJ	JJ	RR	JJ	JJ	JJ	JJ	JJ	RR	JJ	RR	JJ	RR	JJ	JJ	JJ	JJ	JJ	RR	RR	RR	JJ	RR	RR	JJ	RR	RR	JJ	JJ	RR	RR	RR	-	RR	RR	RR	JJ	RR	JJ	JJ
12857006|F|0-31:G>A-31:G>A	TGCAGGTATGTAACATATACAAGCGCATCACGTGCCTAGCAATGGCAGCGGCGGGGTTGTAGCTTGATC	2D	595979441	G	A	2B	2B2	135.032		JJ	JJ	RR	JJ	JJ	JJ	JJ	JJ	RR	JJ	RR	JJ	RR	JJ	JJ	JJ	JJ	JJ	RR	RR	RR	JJ	RR	RR	JJ	RR	RR	JJ	JJ	RR	RR	RR	JJ	RR	RR	RR	JJ	RR	JJ	JJ
982110|F|0-49:C>T-49:C>T	TGCAGCTCTTGCCGTTCCTCTGAAGCCCTGCAATTCAAGGAAATTTTAGCCCCCACCCCACTTGCCAAG	2B	558434956	T	C	2B	2B2	135.032		JJ	JJ	RR	JJ	JJ	JJ	JJ	JJ	RR	JJ	RR	JJ	RR	JJ	JJ	JJ	JJ	JJ	RR	RR	RR	JJ	RR	RR	JJ	RR	RR	JJ	JJ	RR	RR	RR	JJ	RR	RR	-	JJ	RR	JJ	JJ
1114012|F|0-37:T>A-37:T>A	TGCAGCACCATCACTCCACCAGCCCACCCCCGTGATCTACCTGCTGTCGCCGAGATCGGAAGAGCGGTT	2B	534762747	A	T	2B	2B2	135.032		JJ	JJ	RR	JJ	JJ	JJ	JJ	-	RR	JJ	RR	JJ	RR	JJ	JJ	JJ	JJ	JJ	RR	RR	RR	JJ	RR	RR	-	RR	-	JJ	JJ	RR	RR	RR	JJ	RR	-	RR	JJ	RR	JJ	JJ
12002284|F|0-18:C>T-18:C>T	TGCAGCATGGGGTCGAGTCCGTCGGCCTCGCCGTGGCCGCGGCAAGAACTTGGAAGATCTCGCCGCCGC	2D	523707382	C	T	2B	2B2	135.032		JJ	JJ	RR	JJ	JJ	JJ	JJ	JJ	RR	JJ	RR	JJ	RR	JJ	-	-	JJ	JJ	RR	RR	-	JJ	RR	RR	JJ	RR	RR	JJ	JJ	RR	RR	RR	JJ	-	-	-	JJ	RR	JJ	JJ
1116154|F|0-40:C>T-40:C>T	TGCAGTATTTACAGCCACAGAAATTTGTTTCTCGGAACTGCAATCACGTGGTACGCCCGAGATCGGAAG	2B	464419406	C	T	2B	2B2	135.032		JJ	JJ	-	-	JJ	JJ	JJ	-	-	JJ	RR	JJ	RR	-	-	JJ	JJ	JJ	RR	RR	RR	-	RR	RR	JJ	-	RR	-	JJ	RR	RR	RR	JJ	RR	RR	-	JJ	RR	JJ	JJ
1202898|F|0-13:A>G-13:A>G	TGCAGGCCGCAGAACGGCGATCTCGGATTAACAGATAGGTAAGCTCCATACCGCCGCCGAGATCGGAAG	2B	457587454	G	A	2B	2B2	135.032		JJ	JJ	RR	JJ	JJ	JJ	JJ	JJ	RR	JJ	RR	JJ	RR	JJ	JJ	JJ	JJ	JJ	RR	RR	RR	JJ	RR	RR	JJ	RR	RR	JJ	JJ	RR	RR	RR	JJ	RR	RR	RR	JJ	RR	JJ	JJ
7931127|F|0-11:C>T-11:C>T	TGCAGCGCGTCCCGCCACGAGCGGCACGAACGGCTGGCGGCCGAGACGTCGGCGGCGCCGACGGCGGAC	2D	430728821	C	T	2B	2B2	135.032		JJ	JJ	RR	JJ	JJ	JJ	JJ	JJ	RR	JJ	RR	JJ	RR	JJ	JJ	JJ	JJ	JJ	RR	RR	RR	JJ	RR	RR	JJ	RR	RR	JJ	JJ	RR	RR	RR	JJ	RR	RR	RR	JJ	RR	JJ	JJ
5323530|F|0-5:G>C-5:G>C	TGCAGGACACACGCCCGCCCGCCGAGATCGGAAGAGCGGTTCAGCAGGAATGCCGAGACCGATCTCGTA	Unknown		C	G	2B	2B2	135.032		JJ	JJ	RR	JJ	JJ	JJ	JJ	JJ	RR	JJ	RR	JJ	RR	JJ	JJ	-	JJ	-	RR	-	-	JJ	RR	RR	JJ	RR	RR	-	JJ	RR	RR	RR	JJ	-	RR	-	-	RR	-	JJ
7478481|F|0-10:C>A-10:C>A	TGCAGCAGCACCACCACGACAGGACACGCCGAGATCGGAAGAGCGGTTCAGCAGGAATGCCGAGACCGA	Unknown		C	A	2B	2B2	135.032		JJ	JJ	RR	JJ	JJ	JJ	JJ	JJ	RR	JJ	RR	JJ	RR	JJ	JJ	JJ	JJ	JJ	RR	RR	RR	JJ	RR	RR	JJ	RR	RR	JJ	JJ	RR	RR	RR	JJ	RR	RR	RR	JJ	RR	JJ	JJ
7354375|F|0-18:T>C-18:T>C	TGCAGCAGCTGTTCCAGGTCATCGGCTCTAACAACAGCACCACCGAGATCGGAAGAGCGGTTCAGCAGG	Unknown		T	C	2B	2B2	135.032		JJ	JJ	RR	JJ	JJ	JJ	JJ	JJ	RR	JJ	RR	JJ	-	JJ	JJ	JJ	JJ	JJ	RR	RR	RR	JJ	RR	RR	-	RR	RR	JJ	JJ	RR	RR	RR	JJ	RR	RR	RR	JJ	RR	JJ	JJ
7353404|F|0-16:T>C-16:T>C	TGCAGGAGGTCATCGGTGTGGCATTGCCGTCCGTCGAGATGCGCGACCGAGATCGGAAGAGCGGTTCAG	Unknown		T	C	2B	2B2	135.032		JJ	JJ	RR	JJ	JJ	JJ	JJ	JJ	RR	JJ	RR	JJ	RR	JJ	JJ	JJ	JJ	-	RR	RR	RR	JJ	RR	RR	JJ	RR	RR	JJ	JJ	RR	RR	RR	JJ	RR	-	RR	JJ	RR	JJ	JJ
7350305|F|0-24:G>A-24:G>A	TGCAGTATCGATCGGATCGAGGTCGGGAGGCTTGCGCGCTGTTCCGCGAGGCCCGATTCGGGGCCGTGG	Unknown		G	A	2B	2B2	135.032		JJ	JJ	RR	JJ	JJ	JJ	JJ	JJ	RR	JJ	RR	JJ	-	JJ	JJ	JJ	JJ	JJ	-	RR	RR	JJ	RR	-	JJ	-	-	JJ	JJ	RR	RR	RR	JJ	RR	-	RR	JJ	RR	JJ	JJ
1001642|F|0-29:A>G-29:A>G	TGCAGCAGCGCCAGCAGCTTCGCCACGCCACCGCTCGCCACCATGTCGTCCAGCACCCTCTCCGTGGGC	2A	703383043	A	G	2B	2B2	135.032		JJ	JJ	RR	JJ	JJ	JJ	JJ	JJ	RR	JJ	RR	JJ	RR	JJ	JJ	JJ	JJ	JJ	RR	-	-	-	RR	-	JJ	RR	RR	JJ	JJ	-	-	RR	JJ	-	-	RR	JJ	RR	-	-
5579613|F|0-22:T>C-22:T>C	TGCAGCGCCGCGACGTCGGCCGTGGCTATATGGTAGATGCGGTTGACAGCGGTGGCGGCAACGGTGGCC	2B	650835586	C	T	2B	2B2	135.032		JJ	JJ	RR	JJ	JJ	JJ	JJ	JJ	RR	JJ	RR	JJ	RR	JJ	JJ	JJ	JJ	JJ	RR	RR	RR	JJ	RR	RR	JJ	RR	RR	-	-	RR	RR	-	JJ	RR	-	RR	JJ	RR	-	JJ
1862850|F|0-47:G>A-47:G>A	TGCAGTTGTTCTCCGAGCAGATCGATGAGCTGCGGCACGAGATGTGCGAGTTGCTGAGATCGTTCTCGC	2D	598468827	G	A	2B	2B2	136.686		JJ	JJ	RR	JJ	JJ	JJ	JJ	JJ	RR	JJ	RR	JJ	RR	JJ	JJ	JJ	JJ	JJ	RR	RR	RR	JJ	RR	RR	JJ	RR	RR	JJ	JJ	RR	RR	RR	JJ	RR	RR	RR	JJ	RR	JJ	JJ
3064420|F|0-36:C>T-36:C>T	TGCAGCCCTGGAGAGCAGAAACCTTGCAAGCATCTTCTCGAGAGGCCGCCCTTGGAAGTTTCCAATGTT	2B	720462724	C	T	2B	2B2	138.237		-	JJ	RR	JJ	JJ	-	JJ	JJ	RR	JJ	RR	JJ	JJ	JJ	JJ	JJ	JJ	JJ	RR	RR	RR	-	RR	RR	JJ	-	RR	JJ	JJ	RR	RR	-	JJ	-	RR	-	-	-	-	JJ
38086976|F|0-12:C>T-12:C>T	TGCAGCACCAACCCTAGAGCAGATAGATGCCTGCTCCCGAGCTGGAATCATCTCAAATATGCATCACCA	2D	510866400	C	T	2B	2B2	138.237		JJ	JJ	RR	JJ	JJ	JJ	JJ	JJ	-	JJ	RR	JJ	RR	JJ	JJ	JJ	JJ	JJ	-	RR	RR	JJ	RR	RR	JJ	RR	RR	-	JJ	RR	RR	-	JJ	-	RR	RR	JJ	-	JJ	JJ
1083239|F|0-42:G>A-42:G>A	TGCAGCCGCGGCAGGGGGAGACCCAGCGTGCATTCACGTGGCGACACGACTCCTCCGTGTGGCCAGCAG	2B	534909440	A	G	2B	2B2	138.237		JJ	JJ	RR	JJ	JJ	JJ	JJ	JJ	RR	JJ	-	JJ	-	-	JJ	-	JJ	JJ	-	RR	RR	-	RR	RR	JJ	RR	RR	JJ	JJ	RR	RR	RR	JJ	RR	-	RR	-	-	-	JJ
5325096|F|0-24:C>T-24:C>T	TGCAGCCCTGGAGAGCAGAAACCTCGCAAGCATCTTTTCGAGAGGCCGCCCTTGGAAGTTTCCAATGTT	2B	720462724	C	T	2B	2B2	138.237		JJ	JJ	RR	JJ	JJ	JJ	JJ	JJ	RR	JJ	RR	JJ	-	JJ	JJ	JJ	-	JJ	RR	RR	RR	-	RR	RR	JJ	-	RR	-	JJ	RR	RR	-	JJ	-	RR	-	JJ	-	JJ	-
1111340|F|0-9:A>G-9:A>G	TGCAGAAGGACATATCTATGTTCAGTGTCTAATTCACAACTGATGAAGCACCATATGAACAGAAAGACG	2B	564703565	A	G	2B	2B2	138.237		JJ	JJ	RR	JJ	JJ	JJ	JJ	JJ	RR	JJ	RR	JJ	-	JJ	JJ	JJ	-	JJ	RR	RR	RR	JJ	RR	RR	-	RR	RR	JJ	JJ	RR	RR	-	JJ	RR	-	RR	-	-	JJ	JJ
4991867|F|0-43:G>A-43:G>A	TGCAGAGTCACCTGCTCGAGTCGCCAAACACCGAACACAATGGGCACCTCGAAGTAGCAGCATCTCCAC	2D	561006192	A	G	2B	2B2	138.237		JJ	JJ	RR	JJ	JJ	JJ	JJ	JJ	RR	JJ	RR	JJ	-	JJ	JJ	JJ	JJ	JJ	RR	RR	RR	JJ	-	RR	JJ	-	RR	JJ	JJ	RR	RR	-	JJ	RR	RR	RR	JJ	RR	JJ	-
4002222|F|0-6:T>C-6:T>C	TGCAGGTCGCGAGGGAGCGGCGAGAAAGTCCCGATCGCGGCGCGCGATCGAGAAGCGTCGGTCACCGAG	2B	733115935	C	T	2B	2B2	138.237		JJ	JJ	RR	JJ	JJ	JJ	JJ	JJ	RR	JJ	RR	JJ	RR	-	JJ	JJ	JJ	JJ	RR	-	-	JJ	RR	-	JJ	RR	RR	-	JJ	RR	RR	RR	JJ	RR	RR	-	-	RR	JJ	JJ
1025717|F|0-6:T>C-6:T>C	TGCAGGTCCCTCGTCTCCTCCCTCAGCAGCGCGACGAGCCGCGGGAAGTCCATGCGCAACGCCTCCCCT	2A	737365831	T	C	2B	2B2	138.237		JJ	JJ	RR	JJ	JJ	JJ	JJ	JJ	RR	-	RR	JJ	RR	-	JJ	JJ	JJ	JJ	RR	-	-	JJ	RR	-	JJ	RR	RR	JJ	JJ	RR	-	-	JJ	RR	RR	-	JJ	RR	JJ	JJ
1381508|F|0-33:G>A-33:G>A	TGCAGATACTTCCCTCCCGGCAACTACCGCGGCGTTCCGCCATACTGAGCACATCTATACGGAAGCTAC	2D	550092883	A	G	2B	2B2	138.237		JJ	JJ	RR	JJ	JJ	JJ	JJ	JJ	RR	JJ	RR	JJ	RR	JJ	-	-	JJ	JJ	-	RR	RR	JJ	RR	RR	JJ	RR	RR	JJ	JJ	RR	RR	RR	JJ	-	RR	RR	JJ	RR	JJ	JJ
1054001|F|0-15:A>C-15:A>C	TGCAGCTGCGTCGTCATGTCTGTGTCTCTGTCTGTCCTGGTGCTGGTGGGATGGGTCGGGAGTGAGACG	2B	682700347	A	C	2B	2B2	138.237		JJ	-	RR	JJ	JJ	JJ	JJ	JJ	RR	JJ	-	JJ	RR	JJ	JJ	JJ	JJ	JJ	RR	-	RR	-	RR	RR	JJ	RR	RR	JJ	JJ	RR	RR	RR	JJ	RR	-	RR	JJ	RR	JJ	JJ
7353717|F|0-7:G>A-7:G>A	TGCAGCAGCGGCCGCGCCGCGACGTCGCGGCTGGTGACAACCGAGATCGGAAGAGCGGTTCAGCAGGAA	2B	725661971	G	A	2B	2B2	138.237		JJ	JJ	RR	JJ	JJ	JJ	JJ	JJ	RR	JJ	RR	JJ	RR	JJ	JJ	JJ	JJ	JJ	-	RR	RR	JJ	RR	RR	JJ	RR	RR	JJ	JJ	RR	-	RR	JJ	RR	RR	RR	JJ	RR	JJ	JJ
2324369|F|0-19:G>A-19:G>A	TGCAGCAGGCGTTCCGCTCGGTGACGGAGGTCAGAACACTGCTCGAGCATTCAGTCCAACGCCTGGTGG	2B	511127040	A	G	2B	2B2	138.237		JJ	JJ	RR	JJ	JJ	JJ	JJ	JJ	RR	JJ	RR	JJ	RR	JJ	JJ	-	JJ	JJ	RR	RR	RR	-	-	RR	JJ	RR	-	JJ	JJ	RR	-	RR	JJ	-	RR	RR	JJ	RR	JJ	JJ
1141978|F|0-19:G>A-19:G>A	TGCAGGTGTACAGCTTCTCGGGGCTGTTCCTCATCTGCGGCGTGGCGTGCCTCGTCGCGCTCGCCATAC	2B	682023681	A	G	2B	2B2	138.237		JJ	JJ	RR	JJ	JJ	JJ	JJ	JJ	RR	JJ	RR	JJ	RR	JJ	JJ	JJ	JJ	JJ	RR	RR	RR	JJ	RR	RR	JJ	RR	RR	JJ	JJ	RR	-	RR	JJ	RR	RR	RR	-	RR	JJ	JJ
1096523|F|0-47:G>A-47:G>A	TGCAGGTGATGGCGGACGTGATCCACTGGTGCACCCACAAGGACGGCGGGGCGCGGCCGTCCATGAAGC	2B	463715234	A	G	2B	2B2	138.237		JJ	JJ	RR	JJ	JJ	JJ	JJ	JJ	RR	JJ	RR	JJ	RR	JJ	JJ	JJ	JJ	JJ	RR	RR	RR	JJ	RR	RR	JJ	RR	RR	JJ	JJ	RR	RR	RR	JJ	RR	RR	RR	JJ	RR	JJ	JJ
1245512|F|0-28:G>C-28:G>C	TGCAGGAAGCCCTTGGCCGCCACGAACGGCAGCAGGTGGATCGCCATCAAATTAATCCACACAGACAGC	2B	746217007	C	G	2B	2B2	138.237		JJ	JJ	RR	JJ	JJ	JJ	JJ	JJ	RR	JJ	RR	JJ	RR	JJ	JJ	JJ	JJ	JJ	RR	RR	RR	JJ	RR	RR	JJ	RR	RR	JJ	JJ	RR	RR	RR	JJ	RR	RR	-	JJ	RR	JJ	JJ
1281689|F|0-26:G>A-26:G>A	TGCAGGAGGCAGAGCGAGCGGCCGTCGGGAGTCAGGGTTGCGCTGGCGCCCGAGCTGCACCCCTGCGGC	2B	711173656	G	A	2B	2B2	138.237		JJ	JJ	RR	JJ	JJ	JJ	JJ	JJ	-	JJ	RR	JJ	-	JJ	JJ	JJ	JJ	JJ	RR	RR	RR	JJ	-	RR	JJ	RR	RR	JJ	JJ	RR	RR	RR	JJ	RR	-	RR	JJ	RR	JJ	JJ
1050388|F|0-41:T>G-41:T>G	TGCAGGAGATTTCATCAACGTCTATCTGTGGCATCATCTCATCAGCACCAGATATATCCCTTCACGTTT	2B	699002002	T	G	2B	2B2	138.237		JJ	JJ	-	JJ	JJ	JJ	JJ	JJ	RR	JJ	RR	JJ	RR	JJ	JJ	JJ	JJ	JJ	RR	-	RR	JJ	RR	-	JJ	RR	RR	JJ	JJ	RR	RR	RR	JJ	RR	RR	RR	JJ	RR	JJ	JJ
1202207|F|0-6:A>G-6:A>G	TGCAGCAAAAAGCAGATCACGGCAGCTTCAGCAGCATATTATCTTTACCCACAGTTTACGACGCAGCTT	2B	565786588	G	A	2B	2B2	138.237		JJ	JJ	RR	JJ	JJ	JJ	JJ	JJ	RR	JJ	RR	-	RR	JJ	JJ	JJ	-	-	RR	-	RR	JJ	RR	RR	JJ	RR	RR	JJ	JJ	RR	RR	RR	JJ	RR	RR	RR	JJ	RR	-	-
1229211|F|0-21:A>G-21:A>G	TGCAGAGCTCGTCCGCGGCGCAGGCGGACGGGCCCCGCGTGGTAGAGGAGGAGGAGAAGTTCCATAGCG	2B	519150967	G	A	2B	2B2	138.237		JJ	JJ	RR	JJ	JJ	JJ	JJ	JJ	RR	JJ	RR	JJ	RR	JJ	JJ	JJ	JJ	JJ	RR	RR	RR	JJ	RR	RR	JJ	RR	RR	JJ	JJ	RR	RR	RR	JJ	RR	-	RR	JJ	RR	JJ	JJ
2242065|F|0-10:C>G-10:C>G	TGCAGATAGTCTTCGAGATGATATCGATCGGAACCCTGCTGGCCTTCTACCTGGTGGCCAACGCGCTCA	2D	496817404	C	G	2B	2B2	138.237		JJ	JJ	RR	JJ	JJ	JJ	JJ	JJ	RR	JJ	RR	JJ	RR	JJ	JJ	JJ	JJ	JJ	RR	RR	RR	JJ	RR	RR	JJ	RR	RR	JJ	JJ	RR	RR	RR	JJ	RR	RR	RR	JJ	RR	JJ	JJ
1151721|F|0-26:C>T-26:C>T	TGCAGCCCGCGGACCAGCCGATGCTGCTCCTGCCTCCGCCGCCGTCAGCGTCACCGAGATCGGAAGAGC	Unknown		C	T	2B	2B2	138.237		JJ	JJ	-	JJ	-	JJ	JJ	JJ	RR	JJ	RR	JJ	RR	JJ	JJ	JJ	JJ	JJ	RR	RR	RR	JJ	RR	RR	JJ	RR	RR	JJ	JJ	RR	RR	RR	JJ	RR	RR	RR	JJ	RR	JJ	JJ
2288862|F|0-41:T>C-41:T>C	TGCAGCTGGTACGTCGAGAAGTGCTTGAGCAGAGTCTTGATTTCCTGTTGCATTGCCTGCGGTATGCGG	2B	661421538	C	T	2B	2B2	138.237		JJ	JJ	RR	JJ	JJ	JJ	JJ	JJ	RR	JJ	RR	JJ	RR	JJ	JJ	-	JJ	JJ	RR	-	RR	JJ	RR	RR	JJ	RR	-	JJ	JJ	RR	RR	-	JJ	RR	RR	RR	JJ	RR	JJ	JJ
1686717|F|0-57:T>G-57:T>G	TGCAGGCGAGATGAGGAACAGGTGCTTGATGTACTTCTCCCTCCATGGCAACGGGGTTGAATTGACGAA	2B	581525919	G	T	2B	2B2	138.237		JJ	JJ	RR	JJ	JJ	JJ	JJ	JJ	RR	JJ	RR	JJ	RR	JJ	JJ	JJ	JJ	JJ	RR	RR	RR	JJ	RR	RR	JJ	RR	RR	JJ	JJ	RR	RR	RR	JJ	-	-	RR	-	RR	JJ	-
2289553|F|0-56:T>C-56:T>C	TGCAGGATCTTTTCTACTCTCGATTTTGTTCTCTTGTCACCTGGCACATTTTGTTCTCTCCGATCATGC	2B	726060170	C	T	2B	2B2	139.088		JJ	JJ	RR	-	JJ	JJ	JJ	JJ	RR	JJ	RR	JJ	-	JJ	JJ	JJ	JJ	JJ	RR	RR	-	JJ	RR	RR	JJ	RR	RR	JJ	JJ	RR	RR	RR	JJ	-	RR	RR	JJ	-	-	JJ
1131905|F|0-10:C>T-10:C>T	TGCAGTGCCCCTCAGCAGAGAAAGCGAGAGGACGCAGTTGTTCTGTTAAAACAAGTTGCTCCGAGATCG	Unknown		T	C	2B	2B2	139.088		JJ	JJ	RR	JJ	JJ	JJ	JJ	JJ	RR	JJ	RR	JJ	-	JJ	JJ	JJ	JJ	JJ	RR	-	-	JJ	RR	-	-	RR	RR	JJ	JJ	RR	RR	RR	JJ	RR	RR	-	JJ	-	JJ	JJ
2334252|F|0-55:C>G-55:C>G	TGCAGCGCATCGCCATAGGCTTCGCCTCCATGATACTCGCCGCGGTCATCGCAGCCGTCGTCGAGAGAA	2B	534395927	G	C	2B	2B2	139.088		JJ	JJ	RR	JJ	JJ	JJ	JJ	JJ	RR	JJ	RR	JJ	RR	JJ	JJ	JJ	JJ	JJ	RR	RR	RR	JJ	RR	RR	JJ	RR	RR	JJ	JJ	RR	RR	RR	JJ	RR	RR	RR	JJ	-	JJ	JJ
4993344|F|0-20:T>C-20:T>C	TGCAGGCCGCGTCGGCAGCATTAGGGCCGAGATCGGAAGAGCGGTTCAGCAGGAATGCCGAGACCGATC	Unknown		T	C	2B	2B2	139.088		JJ	JJ	RR	JJ	JJ	JJ	JJ	JJ	RR	JJ	RR	JJ	RR	JJ	JJ	JJ	JJ	JJ	RR	RR	RR	-	RR	RR	JJ	RR	RR	JJ	JJ	RR	RR	RR	JJ	RR	RR	RR	JJ	-	JJ	JJ
1214816|F|0-22:G>C-22:G>C	TGCAGCGGTTCTCTTTTGAGCTGTCGCCGACGTACGTGCATGCGCCCTATGCCGTCCTTACCCTGCACC	2B	737910799	G	C	2B	2B2	139.088		JJ	JJ	RR	JJ	JJ	JJ	JJ	JJ	RR	JJ	RR	JJ	-	JJ	JJ	JJ	JJ	JJ	-	RR	-	JJ	RR	RR	JJ	RR	RR	JJ	JJ	RR	RR	RR	JJ	RR	RR	RR	JJ	-	JJ	JJ
7478460|F|0-35:T>C-35:T>C	TGCAGGTGCTGCACTGCAAACCTGGATGGAACCTGTTGAAAGCCTCAGGCCATATGCGGCAGCATGCAC	2B	632767361	C	T	2B	2B2	139.088		JJ	JJ	-	JJ	JJ	JJ	-	JJ	RR	JJ	RR	JJ	RR	JJ	JJ	-	JJ	-	RR	RR	RR	-	RR	RR	-	RR	RR	JJ	JJ	RR	-	RR	JJ	RR	RR	-	JJ	-	JJ	-
1394722|F|0-9:G>C-9:G>C	TGCAGCGACGGCCGAGATGTACGACTCAGAGCTCAAGTTCTTGGCCGCCGAGATCGGAAGAGCGGTTCA	2A	737826606	G	C	2B	2B2	139.088		JJ	JJ	RR	JJ	JJ	JJ	JJ	JJ	RR	JJ	RR	JJ	RR	JJ	JJ	JJ	JJ	JJ	RR	RR	RR	JJ	RR	RR	JJ	RR	RR	JJ	JJ	RR	RR	RR	JJ	RR	RR	RR	JJ	-	JJ	JJ
1281739|F|0-20:G>T-20:G>T	TGCAGGGTGCTGCTGATGCTGCTGGCGGATGGGCTGCGCGGTCACCTGGCCGACCTGGCCGAGCTGACC	2A	708565853	G	T	2B	2B2	139.088		JJ	JJ	RR	JJ	JJ	JJ	JJ	JJ	RR	JJ	RR	JJ	RR	JJ	JJ	JJ	JJ	JJ	RR	RR	RR	JJ	RR	RR	JJ	RR	RR	JJ	JJ	RR	-	RR	JJ	RR	RR	RR	JJ	-	JJ	JJ
5325220|F|0-33:T>C-33:T>C	TGCAGTAGTCGAGGTCGTCGACCACATCGTCGGTTTCGTAGAGCAGGTCCTTGAGGCGAGCGAGAGACC	2B	691794445	T	C	2B	2B2	139.088		JJ	JJ	RR	JJ	JJ	JJ	JJ	JJ	RR	JJ	RR	JJ	-	JJ	JJ	JJ	JJ	JJ	RR	RR	RR	JJ	RR	RR	JJ	RR	RR	JJ	JJ	RR	RR	RR	JJ	RR	RR	RR	JJ	-	JJ	JJ
1134917|F|0-28:A>C-28:A>C	TGCAGGTTGGCGAACACGATGCTCACAGAAGCCAGCACGAGTATCCTCATCCGAGATCGGAAGAGCGGT	2B	690077804	C	A	2B	2B2	139.088		JJ	JJ	RR	JJ	JJ	JJ	JJ	JJ	RR	JJ	RR	JJ	RR	JJ	JJ	JJ	JJ	JJ	RR	RR	RR	JJ	RR	RR	JJ	RR	RR	JJ	JJ	RR	-	RR	JJ	RR	RR	RR	JJ	-	JJ	JJ
5323906|F|0-29:A>G-29:A>G	TGCAGGGCGTCGCGGACCATGTCGAGGGTACAGACCGCGGCGCATGTGGTGACGGCAGCGGCCGAGATC	2B	687096046	A	G	2B	2B2	139.088		JJ	JJ	RR	JJ	JJ	JJ	JJ	JJ	RR	JJ	RR	JJ	RR	JJ	JJ	JJ	JJ	-	RR	RR	RR	JJ	-	RR	JJ	RR	RR	JJ	JJ	RR	RR	RR	JJ	RR	RR	RR	JJ	-	JJ	JJ
5325266|F|0-8:C>G-8:C>G	TGCAGCGACGAGTGCCGCCACGAGCAGATGCAGCTCGACGCCGCCTGCGCCAGGCAGGCGGCCAGGGCG	2B	680062562	C	G	2B	2B2	139.088		JJ	JJ	RR	JJ	JJ	JJ	JJ	JJ	RR	JJ	RR	JJ	-	JJ	JJ	JJ	JJ	JJ	RR	RR	RR	JJ	RR	-	JJ	RR	RR	JJ	JJ	RR	RR	RR	JJ	-	RR	RR	JJ	-	-	JJ
3027224|F|0-33:C>T-33:C>T	TGCAGTCCCCACGGGCTTCACGATGGCCCTCACCCACCTCACCGCCGAGATCGGAAGAGCGGTTCAGCA	2B	581525985	T	C	2B	2B2	139.088		JJ	JJ	RR	JJ	JJ	JJ	JJ	JJ	RR	JJ	RR	JJ	-	JJ	JJ	JJ	JJ	JJ	RR	RR	RR	JJ	RR	RR	JJ	RR	RR	JJ	JJ	RR	RR	RR	JJ	RR	RR	RR	JJ	-	JJ	JJ
994563|F|0-26:A>G-26:A>G	TGCAGAGCGAGGTGGTCTCGGCCAGGAGCGCCGCGGTGCGTCTGCTCGTTGAGCTGCTCCGAGATCGGA	2D	567164736	A	G	2B	2B2	139.088		JJ	JJ	RR	JJ	JJ	JJ	JJ	JJ	RR	JJ	RR	JJ	RR	JJ	JJ	JJ	JJ	JJ	RR	RR	RR	JJ	RR	RR	JJ	RR	RR	JJ	JJ	RR	RR	RR	JJ	RR	RR	RR	JJ	-	JJ	JJ
3942975|F|0-5:T>C-5:T>C	TGCAGTAGCAGGGGCATGGAGAGAACCATGTACGCGCCTGCCGAGATCGGAAGAGCGGTTCAGCAGGAA	2B	555544415	C	T	2B	2B2	139.088		JJ	JJ	RR	JJ	JJ	JJ	JJ	JJ	RR	JJ	RR	-	RR	JJ	JJ	JJ	JJ	JJ	RR	RR	RR	JJ	RR	RR	JJ	RR	RR	JJ	JJ	RR	RR	RR	JJ	RR	RR	RR	JJ	-	JJ	JJ
38086961|F|0-6:G>C-6:G>C	TGCAGAGCTGTTGCAGGTGCTTGGTATCTCTTGCACCACAATATGTGTATGTGCGCAGACCAGGTCGCT	2D	406613195	G	C	2B	2B2	139.088		JJ	JJ	RR	JJ	JJ	JJ	JJ	JJ	RR	JJ	RR	JJ	RR	JJ	JJ	JJ	JJ	JJ	RR	RR	RR	JJ	RR	-	JJ	-	RR	JJ	JJ	RR	RR	RR	JJ	RR	RR	RR	JJ	-	JJ	JJ
7352637|F|0-8:C>T-8:C>T	TGCAGGAACTGCTTGCGTTGGGTGACCGAGATCGGAAGAGCGGTTCAGCAGGAATGCCGAGACCGATCT	Unknown		C	T	2B	2B2	139.088		JJ	JJ	RR	JJ	JJ	JJ	JJ	JJ	RR	-	-	JJ	RR	JJ	JJ	JJ	JJ	JJ	RR	RR	RR	JJ	RR	RR	JJ	RR	-	JJ	JJ	RR	RR	RR	JJ	RR	RR	RR	JJ	-	JJ	JJ
7352044|F|0-27:C>T-27:C>T	TGCAGGCTGGCCACCCACGTGCTCCACCTTTGGTCGTAGTACCGAGATCGGAAGAGCGGTTCAGCAGGA	Unknown		C	T	2B	2B2	139.088		JJ	JJ	RR	JJ	JJ	JJ	JJ	JJ	RR	JJ	RR	JJ	RR	JJ	JJ	JJ	JJ	JJ	RR	RR	RR	JJ	RR	RR	JJ	RR	RR	JJ	JJ	RR	RR	RR	JJ	RR	RR	RR	JJ	-	JJ	JJ
7351183|F|0-7:G>T-7:G>T	TGCAGGCGCTGGGGCTAGGACTGGGGCTGGGGCCGAGATCGGAAGAGCGGTTCAGCAGGAATGCCGAGA	Unknown		G	T	2B	2B2	139.088		JJ	JJ	RR	JJ	JJ	JJ	JJ	JJ	RR	JJ	RR	JJ	RR	JJ	JJ	JJ	JJ	JJ	RR	RR	RR	JJ	RR	RR	JJ	RR	RR	JJ	JJ	RR	RR	RR	JJ	RR	RR	RR	JJ	-	JJ	JJ
7350946|F|0-26:G>A-26:G>A	TGCAGTCCCTGGAGGCGCAGAAGCGCGCGCTCCTGGCGCATCCGAGATCGGAAGAGCGGTTCAGCAGGA	Unknown		G	A	2B	2B2	139.088		JJ	JJ	RR	JJ	JJ	JJ	JJ	JJ	RR	JJ	RR	JJ	RR	JJ	JJ	JJ	JJ	JJ	RR	RR	RR	JJ	RR	RR	JJ	RR	RR	JJ	JJ	RR	RR	RR	JJ	RR	RR	RR	JJ	-	JJ	JJ
5324678|F|0-10:C>G-10:C>G	TGCAGCAGCTCGTGCTGAACAACGTGACCGAGATCGGAAGAGCGGTTCAGCAGGAATGCCGAGACCGAT	Unknown		C	G	2B	2B2	139.088		JJ	JJ	RR	JJ	JJ	JJ	JJ	JJ	RR	JJ	RR	JJ	RR	JJ	JJ	JJ	JJ	JJ	RR	RR	RR	JJ	RR	RR	JJ	RR	RR	JJ	JJ	RR	RR	RR	JJ	RR	RR	RR	JJ	-	JJ	JJ
1000278|F|0-27:A>G-27:A>G	TGCAGGACCGTCGGGCAGGATGGCGAAACCTGATGGCAGTAGTGCGACGTAGTCTGGGTCGCCGCCGTT	Unknown		A	G	2B	2B2	139.088		JJ	JJ	RR	JJ	JJ	JJ	JJ	JJ	RR	JJ	RR	JJ	RR	JJ	JJ	JJ	JJ	JJ	RR	RR	RR	JJ	RR	RR	JJ	RR	RR	JJ	JJ	RR	RR	RR	JJ	RR	RR	RR	JJ	-	JJ	JJ
3026713|F|0-33:C>G-33:C>G	TGCAGACTCCATGGATCCGCCAGGGAATCCGCGCTCCGAGATCGGAAGAGCGGTTCAGCAGGAATGCCG	2B	752756326	G	C	2B	2B2	139.088		JJ	JJ	RR	JJ	JJ	JJ	JJ	JJ	RR	JJ	RR	JJ	-	JJ	JJ	JJ	JJ	JJ	RR	RR	RR	JJ	RR	RR	JJ	RR	RR	JJ	JJ	RR	RR	RR	JJ	RR	RR	RR	JJ	-	JJ	JJ
1061741|F|0-42:C>T-42:C>T	TGCAGTGCAGATCAGCACATTATTAACACAGACGGTGTCTCTCGGACTAGATCCTTCCAGCAGCTTTTG	2B	737519515	C	T	2B	2B2	139.088		JJ	JJ	RR	JJ	JJ	JJ	JJ	JJ	RR	JJ	RR	JJ	RR	JJ	JJ	JJ	JJ	JJ	RR	RR	RR	JJ	RR	RR	JJ	RR	RR	JJ	JJ	RR	RR	RR	-	RR	RR	RR	JJ	-	JJ	JJ
2275281|F|0-26:G>A-26:G>A	TGCAGAGGGATATGATCGACGCAGCCGTGCAAGGAACACTCAACGTGATGAGGTCGTGCGTGAGAGCCG	2B	712904621	A	G	2B	2B2	139.088		JJ	JJ	RR	JJ	JJ	JJ	JJ	JJ	RR	JJ	RR	JJ	RR	JJ	-	JJ	JJ	JJ	RR	RR	RR	JJ	RR	RR	JJ	RR	RR	JJ	JJ	RR	RR	RR	JJ	-	RR	RR	JJ	-	JJ	JJ
5325013|F|0-49:T>C-49:T>C	TGCAGCGCCCTGCGGTTCGCGTACCAGAGCTTCGACGCGGCCAGCGAGGTCGACTTCAGCTTCACCCCG	2B	683309576	C	T	2B	2B2	139.088		JJ	JJ	RR	JJ	JJ	JJ	JJ	JJ	RR	JJ	RR	JJ	RR	JJ	JJ	JJ	JJ	JJ	RR	RR	RR	JJ	RR	-	JJ	RR	RR	JJ	JJ	RR	RR	RR	JJ	RR	RR	RR	JJ	-	-	JJ
1135070|F|0-51:T>G-51:T>G	TGCAGCTAACTACTATAGTTACAAGCTTCTACGTACCTCATCGTCCGCTAATATCGGCGTCCTTAAGCC	2B	666929885	G	T	2B	2B2	139.088		JJ	JJ	RR	JJ	JJ	JJ	JJ	JJ	RR	JJ	RR	JJ	RR	JJ	JJ	JJ	JJ	JJ	RR	RR	RR	JJ	RR	RR	JJ	RR	RR	JJ	JJ	RR	RR	RR	JJ	RR	RR	RR	JJ	-	JJ	JJ
1113356|F|0-10:T>C-10:T>C	TGCAGCCCTGTATATGGTCTTATTTGGTGCACTTCTGTATATGGTTTTTAACTTGTTCCAGAAGACTTG	2B	632758127	T	C	2B	2B2	139.088		JJ	JJ	RR	JJ	JJ	JJ	JJ	JJ	RR	JJ	RR	JJ	RR	JJ	JJ	JJ	JJ	JJ	RR	RR	RR	JJ	RR	RR	JJ	RR	RR	-	JJ	RR	RR	RR	JJ	RR	-	RR	JJ	-	JJ	JJ
2262156|F|0-14:G>A-14:G>A	TGCAGAAGCAAAAGGGCGAACACGTACCGCTCGTGAAGCAGGCCCTGAACCCCGCGCGCTCGACGAGGC	2B	549027597	A	G	2B	2B2	139.088		JJ	JJ	RR	JJ	JJ	JJ	JJ	JJ	RR	-	RR	JJ	RR	JJ	JJ	JJ	JJ	JJ	RR	RR	RR	JJ	RR	-	JJ	RR	RR	-	JJ	RR	RR	RR	JJ	RR	RR	-	JJ	-	JJ	-
1097932|F|0-59:C>A-59:C>A	TGCAGCAGCGAGAGCCGAGAGCGCCACCTTCCTCTCCCTTTACTTTTGCTGCGTCTTATCACTTTTCAC	2B	529669296	A	C	2B	2B2	139.088		JJ	JJ	RR	JJ	JJ	JJ	JJ	JJ	RR	JJ	RR	JJ	RR	JJ	JJ	JJ	JJ	JJ	RR	RR	RR	JJ	RR	RR	JJ	RR	RR	JJ	JJ	RR	RR	RR	JJ	RR	RR	RR	JJ	-	-	JJ
7478552|F|0-41:A>G-41:A>G	TGCAGCAAAGAAGACAGCGACGAGCAACTTGACCCTGAGAAACTCGTAGCTCGTCAATGTGTGAAGGAA	2B	489074963	G	A	2B	2B2	139.088		JJ	JJ	RR	JJ	JJ	JJ	JJ	JJ	RR	JJ	RR	JJ	RR	JJ	-	JJ	JJ	JJ	RR	RR	RR	JJ	RR	RR	JJ	-	RR	JJ	JJ	RR	RR	RR	JJ	RR	-	RR	JJ	-	JJ	JJ
1687612|F|0-29:A>G-29:A>G	TGCAGCTTTCTGCCACTTTGGCAGGACGGAGAGCACAAGGGGGCGAGAGGACAGAGCAAGATAGATAGA	2B	487433028	A	G	2B	2B2	139.088		JJ	JJ	RR	JJ	JJ	JJ	JJ	JJ	RR	JJ	RR	JJ	RR	JJ	JJ	JJ	JJ	JJ	RR	RR	RR	JJ	RR	RR	JJ	RR	RR	JJ	JJ	RR	RR	-	JJ	RR	RR	RR	JJ	-	JJ	JJ
1087102|F|0-6:T>C-6:T>C	TGCAGGTCGGGGCGTTTTACGAGGTTGGCCATCGTCCATTGTAGGGCAGCAGCCGTGGACTCCAAGCCG	2B	479059885	C	T	2B	2B2	139.088		JJ	JJ	RR	JJ	JJ	JJ	JJ	JJ	RR	JJ	RR	JJ	RR	JJ	JJ	-	JJ	JJ	RR	RR	RR	JJ	RR	RR	JJ	RR	RR	-	JJ	RR	RR	RR	-	RR	-	RR	JJ	-	JJ	JJ
1864493|F|0-24:C>T-24:C>T	TGCAGCAATTGCCACCAGACATCACTGAAATATCAAAAAGAGCTAATAGCAAACTTATAACCCATAGAT	2B	473871411	T	C	2B	2B2	139.088		JJ	JJ	RR	JJ	JJ	JJ	JJ	JJ	-	JJ	RR	JJ	RR	-	-	JJ	JJ	JJ	-	-	RR	JJ	RR	RR	JJ	RR	RR	JJ	JJ	RR	RR	RR	JJ	RR	-	-	JJ	-	JJ	JJ
3948612|F|0-19:T>C-19:T>C	TGCAGGGCGTCAAGGACGCTATCGCCGAGATCGGAAGAGCGGTTCAGCAGGAATGCCGAGACCGATCTC	Unknown		C	T	2B	2B2	139.088		JJ	JJ	RR	JJ	JJ	JJ	JJ	JJ	RR	JJ	RR	JJ	RR	JJ	JJ	JJ	JJ	JJ	RR	RR	RR	-	RR	RR	JJ	RR	RR	JJ	JJ	RR	RR	RR	JJ	RR	RR	RR	JJ	-	JJ	JJ
7478660|F|0-7:T>C-7:T>C	TGCAGATTCTCCTCCTCTCGCTCGCCGAGATCGGAAGAGCGGTTCAGCAGGAATGCCGAGACCGATCTC	Unknown		T	C	2B	2B2	139.088		JJ	JJ	RR	JJ	JJ	JJ	JJ	JJ	RR	JJ	RR	JJ	RR	JJ	JJ	JJ	JJ	JJ	RR	RR	RR	-	RR	RR	JJ	RR	RR	JJ	JJ	RR	RR	RR	JJ	RR	RR	RR	JJ	-	JJ	JJ
5324113|F|0-9:G>A-9:G>A	TGCAGGCAGGCTAATCTTTCGCGACCGAGATCGGAAGAGCGGTTCAGCAGGAATGCCGAGACCGATCTC	Unknown		G	A	2B	2B2	139.088		JJ	JJ	RR	JJ	JJ	JJ	JJ	JJ	RR	JJ	RR	JJ	RR	JJ	JJ	JJ	JJ	JJ	RR	RR	RR	JJ	RR	RR	JJ	-	RR	JJ	JJ	RR	RR	RR	JJ	RR	-	RR	JJ	-	JJ	JJ
1218332|F|0-43:A>C-43:A>C	TGCAGCAGAACAGCTACGCCAAGCAGCAGCACGAGCCCGCCGAAGACGACCACAACGGCAACGGCAACG	Unknown		A	C	2B	2B2	139.088		JJ	JJ	RR	JJ	JJ	JJ	JJ	JJ	RR	JJ	RR	JJ	RR	JJ	JJ	JJ	JJ	JJ	RR	RR	RR	JJ	RR	RR	JJ	RR	RR	JJ	JJ	RR	RR	RR	JJ	RR	RR	RR	JJ	-	JJ	JJ
1007014|F|0-13:G>A-13:G>A	TGCAGGACGGCTGGTCTCCTGCTACTGTTGTGGCCTCCCGAGAGAGAGAAGCCGACGTGGCCAGGGTCG	Unknown		G	A	2B	2B2	139.088		JJ	JJ	RR	JJ	JJ	JJ	JJ	JJ	RR	JJ	-	JJ	-	JJ	JJ	JJ	JJ	JJ	RR	RR	RR	JJ	RR	RR	JJ	RR	RR	JJ	JJ	-	RR	RR	JJ	RR	RR	RR	JJ	-	JJ	JJ
1256168|F|0-38:A>G-38:A>G	TGCAGGGCCAAGAGCCACGCCATTAGCACTACAATTGAACTTCGTCTCCACGGGACTCGCAAGCAAGAC	2B	578836489	G	A	2B	2B2	139.088		JJ	JJ	RR	JJ	-	JJ	JJ	JJ	RR	JJ	RR	-	RR	JJ	JJ	JJ	JJ	JJ	RR	RR	RR	-	-	RR	-	RR	RR	JJ	-	-	-	-	JJ	RR	-	RR	JJ	-	JJ	JJ
1070359|F|0-37:T>G-37:T>G	TGCAGTTGTGATGAAAACGCAGAATATACTATTCTAGTGGTGCATTATTACCCCGCATTATCACGGCAG	2B	734410799	T	G	2B	2B2	139.088		JJ	JJ	RR	JJ	JJ	JJ	JJ	JJ	RR	JJ	RR	JJ	-	JJ	JJ	JJ	JJ	-	RR	RR	RR	JJ	RR	RR	JJ	RR	RR	JJ	JJ	RR	RR	RR	JJ	RR	RR	RR	JJ	RR	JJ	JJ
1696881|F|0-61:G>C-61:G>C	TGCAGCCACTTCGGGTCCAGCGTCTCGGCCTCCTCCAGGTTCGGGATCTCGAAGACCGCCTGCACGTCC	2B	719777748	C	G	2B	2B2	139.088		JJ	JJ	RR	JJ	JJ	JJ	JJ	JJ	RR	JJ	RR	JJ	-	JJ	JJ	JJ	JJ	JJ	RR	RR	RR	JJ	RR	RR	JJ	RR	RR	JJ	JJ	RR	RR	RR	JJ	RR	RR	RR	JJ	RR	JJ	JJ
998492|F|0-10:A>G-10:A>G	TGCAGCGGCGATGCAGTTGATTGGACGCAAGAAAGCCGCCATGGCTAGCAGAGGGCCAGGTTCATCAAT	2B	610014843	G	A	2B	2B2	139.088		JJ	JJ	RR	JJ	JJ	JJ	JJ	JJ	RR	JJ	RR	JJ	-	JJ	JJ	JJ	JJ	JJ	RR	-	RR	JJ	RR	RR	JJ	RR	RR	JJ	JJ	RR	RR	RR	JJ	RR	RR	RR	JJ	RR	JJ	JJ
3953690|F|0-28:T>C-28:T>C	TGCAGCCGCGTTGGCAGTACACGGCGCCTGCCTTGTTGCGTGGAATCCGAGATCGGAAGAGCGGTTCAG	2B	688823686	C	T	2B	2B2	139.088		JJ	JJ	RR	JJ	JJ	JJ	JJ	JJ	RR	JJ	RR	JJ	-	JJ	JJ	JJ	JJ	JJ	RR	RR	RR	JJ	RR	RR	JJ	RR	RR	JJ	JJ	RR	RR	RR	JJ	RR	RR	RR	JJ	RR	JJ	JJ
1126009|F|0-10:G>A-10:G>A	TGCAGGGGGAGGCTCGCGCAGAGCGTAGTGGTGCAGCAGTACAAGCATGCTTTCTCCGAGATCGGAAGA	2B	669288515	A	G	2B	2B2	139.088		JJ	JJ	RR	JJ	JJ	JJ	JJ	JJ	RR	JJ	RR	JJ	-	JJ	JJ	JJ	JJ	-	RR	RR	RR	JJ	RR	RR	JJ	RR	RR	JJ	JJ	RR	RR	RR	JJ	RR	RR	RR	JJ	RR	JJ	JJ
1073145|F|0-35:G>T-35:G>T	TGCAGCCATCCGTCTCCTGCAAGTCTTCTGTCAACGTATGTCTATGGCATTGCATGTTTCTCAGGACTA	2D	581897242	G	T	2B	2B2	139.088		JJ	JJ	RR	JJ	JJ	JJ	JJ	JJ	RR	JJ	RR	JJ	-	-	JJ	JJ	-	JJ	RR	RR	-	JJ	RR	RR	JJ	RR	RR	-	JJ	RR	RR	RR	JJ	RR	RR	RR	JJ	RR	JJ	JJ
5325294|F|0-19:C>G-19:C>G	TGCAGCTCGGCTCTACTCTCCTCCACAGGCTCTGCTCATCTTGAGGAGCACCAAGAGCACGCCGTTCAT	2D	571118921	C	G	2B	2B2	139.088		JJ	JJ	RR	JJ	JJ	JJ	JJ	JJ	-	JJ	RR	JJ	-	JJ	JJ	JJ	JJ	JJ	RR	RR	RR	JJ	RR	RR	JJ	RR	RR	JJ	JJ	RR	RR	RR	JJ	RR	RR	RR	-	RR	JJ	JJ
1092549|F|0-53:A>C-53:A>C	TGCAGGGAGGGGCGAGGGAGAAGGCCCAGTTGGCCACGAAATTCGGCATCACGACAGCCAGGGAGGTCC	2B	515950037	C	A	2B	2B2	139.088		JJ	-	RR	JJ	JJ	JJ	JJ	JJ	RR	JJ	RR	JJ	-	JJ	-	JJ	JJ	JJ	RR	-	-	JJ	RR	-	JJ	RR	RR	JJ	-	RR	RR	RR	JJ	RR	RR	-	JJ	RR	JJ	-
7352357|F|0-35:C>T-35:C>T	TGCAGATTCCGCAGCAGCTCCCACTTGTTGGAGCGCAGAACGCACAGTTCAGCTTCCATCTTCGCCGAG	2B	458401370	C	T	2B	2B2	139.088		JJ	JJ	RR	JJ	JJ	JJ	JJ	JJ	RR	JJ	RR	JJ	-	JJ	JJ	-	JJ	JJ	RR	RR	RR	JJ	RR	RR	JJ	RR	RR	JJ	JJ	RR	RR	RR	JJ	RR	RR	RR	JJ	RR	-	JJ
7921848|F|0-11:T>C-11:T>C	TGCAGACTCGTTGCCCAAACGTTAGTCCATCCGAGATCGGAAGAGCGGTTCAGCAGGAATGCCGAGACC	Unknown		T	C	2B	2B2	139.088		JJ	JJ	RR	JJ	JJ	JJ	JJ	JJ	RR	JJ	RR	JJ	RR	JJ	JJ	JJ	JJ	JJ	RR	RR	RR	JJ	RR	-	JJ	RR	RR	JJ	JJ	RR	RR	RR	JJ	RR	RR	RR	JJ	RR	JJ	JJ
5323619|F|0-35:C>G-35:C>G	TGCAGGACGGCGTCGGGGGCCTCGAGGTGCTCGGGCAAGACGGCAGCTGGGTCCCGAGATCGGAAGAGC	Unknown		C	G	2B	2B2	139.088		JJ	JJ	RR	JJ	JJ	JJ	JJ	JJ	RR	JJ	RR	JJ	-	JJ	JJ	JJ	-	JJ	RR	RR	RR	JJ	RR	RR	JJ	RR	RR	JJ	JJ	RR	RR	RR	JJ	RR	RR	RR	JJ	RR	JJ	JJ
3385453|F|0-9:T>C-9:T>C	TGCAGTTCTTAACATGTTGGGAATCTCACATCGAACATCTGCCGAGATCGGAAGAGCGGTTCAGCAGGA	Unknown		T	C	2B	2B2	139.088		JJ	JJ	RR	JJ	JJ	JJ	JJ	JJ	RR	JJ	RR	JJ	-	JJ	JJ	JJ	JJ	JJ	RR	RR	RR	JJ	RR	RR	JJ	RR	RR	JJ	JJ	RR	-	RR	JJ	RR	RR	RR	JJ	RR	JJ	JJ
991492|F|0-10:C>G-10:C>G	TGCAGGTGCTCAGCAACAAGAAGTTCAAGAGCGCCACGCACAGGGTGGTGAGGAGGCCGAGATCGGAAG	2B	753168575	C	G	2B	2B2	139.088		JJ	JJ	RR	JJ	JJ	JJ	JJ	JJ	RR	JJ	RR	JJ	-	JJ	JJ	JJ	JJ	JJ	RR	RR	RR	JJ	-	RR	JJ	RR	RR	JJ	JJ	RR	RR	RR	JJ	RR	RR	RR	JJ	RR	JJ	JJ
1113956|F|0-5:T>G-5:T>G	TGCAGTTGCTCAGCAACAAGAAGTTCAAGAGCGCCACGCACAGGGTGGTGAGGTGGCCGAGATCGGAAG	2B	753168575	T	G	2B	2B2	139.088		JJ	JJ	RR	JJ	JJ	JJ	JJ	JJ	RR	JJ	RR	JJ	-	JJ	JJ	JJ	JJ	JJ	RR	RR	RR	JJ	RR	RR	JJ	RR	RR	JJ	JJ	RR	RR	RR	JJ	RR	RR	RR	JJ	RR	JJ	JJ
1202803|F|0-35:T>G-35:T>G	TGCAGTTAAGACGGACGGATGTAGTGGCTCGTAGCTAGTAGGCCGTACCACGTAGGACGTGGTACGTAC	2B	739052780	T	G	2B	2B2	139.088		JJ	JJ	RR	JJ	JJ	JJ	JJ	JJ	RR	JJ	RR	JJ	-	JJ	JJ	JJ	JJ	-	RR	RR	RR	JJ	RR	RR	JJ	RR	RR	JJ	JJ	RR	RR	RR	JJ	RR	RR	RR	JJ	RR	JJ	JJ
978091|F|0-62:A>G-62:A>G	TGCAGAACTCGCTCCGCCTCACCCGTGACAACATCAAGGCCATGATCATGGTATGGATATATACCGAGA	2B	721404414	A	G	2B	2B2	139.088		JJ	JJ	RR	JJ	JJ	JJ	JJ	JJ	-	-	RR	JJ	-	JJ	JJ	JJ	JJ	JJ	RR	-	RR	JJ	RR	RR	JJ	RR	RR	JJ	JJ	-	RR	RR	JJ	RR	RR	RR	JJ	RR	JJ	JJ
7923814|F|0-60:C>G-60:C>G	TGCAGCGGCTGATCTCGAGCTGCCCGCGCCTCGCCAGCCTGACGCTGGAGCAGTGCCCGACCATCATCG	2B	720531836	C	G	2B	2B2	139.088		JJ	JJ	RR	JJ	JJ	JJ	JJ	JJ	RR	JJ	RR	JJ	-	-	JJ	JJ	JJ	JJ	RR	RR	RR	JJ	RR	RR	JJ	RR	RR	JJ	JJ	RR	-	RR	JJ	RR	RR	RR	-	RR	JJ	JJ
7351495|F|0-5:G>A-5:G>A	TGCAGGCTAGTGTCGACATAGAGCCACACGTGTCGAGACGGCAGGAGGCCGCTCGGGGTAGCGTGGGCG	2B	655738463	G	A	2B	2B2	139.088		JJ	JJ	RR	JJ	JJ	JJ	JJ	JJ	RR	JJ	RR	JJ	-	JJ	JJ	JJ	JJ	JJ	RR	RR	RR	JJ	RR	RR	JJ	RR	RR	JJ	JJ	RR	RR	RR	JJ	RR	RR	RR	JJ	RR	JJ	JJ
5325318|F|0-12:C>T-12:C>T	TGCAGGTTAACCCGAGGTGTCAAACGAGTGCGGCGTTGAGAGGGGGTTCGAACGGTGACAAGTGGAGCG	7B	651951382	C	T	2B	2B2	139.088		JJ	JJ	RR	JJ	JJ	JJ	JJ	JJ	RR	JJ	RR	JJ	-	JJ	JJ	JJ	JJ	JJ	RR	RR	RR	JJ	RR	RR	JJ	RR	RR	JJ	JJ	RR	RR	RR	JJ	RR	RR	RR	JJ	RR	JJ	JJ
1738068|F|0-19:C>G-19:C>G	TGCAGGAGGAGGCGCGGCGCGGGAAGAAGCGGCCTCTCTCGGTGGCGGAGGAGAGGGGGTATCGCGAGT	2B	628291660	G	C	2B	2B2	139.088		JJ	JJ	RR	JJ	JJ	JJ	JJ	JJ	RR	JJ	RR	JJ	-	JJ	JJ	JJ	JJ	JJ	RR	-	-	JJ	RR	-	JJ	RR	RR	JJ	-	RR	RR	RR	JJ	RR	RR	-	JJ	RR	-	JJ
1125052|F|0-10:A>T-10:A>T	TGCAGCCTGCACTGCACACGTGGCGTGGGTACGTAGTGAACGATCTGTGGTGGCTGCGTGCGTGCATGC	2B	624655690	A	T	2B	2B2	139.088		JJ	JJ	RR	JJ	JJ	JJ	JJ	JJ	RR	JJ	RR	JJ	-	JJ	JJ	JJ	JJ	JJ	RR	-	-	JJ	RR	-	JJ	RR	RR	JJ	JJ	RR	RR	-	JJ	RR	RR	-	JJ	RR	JJ	JJ
1126387|F|0-6:C>A-6:C>A	TGCAGACACCTGCGACGGCGAGGAGGCCTGCGGTGGTGATTTGACCGTGGTCGGCGCCGCGGCGAATGT	2B	591994438	A	C	2B	2B2	139.088		JJ	JJ	RR	JJ	JJ	JJ	JJ	JJ	RR	JJ	RR	JJ	-	JJ	JJ	JJ	JJ	JJ	RR	RR	RR	JJ	RR	RR	JJ	RR	RR	JJ	JJ	RR	RR	-	JJ	RR	RR	-	JJ	RR	JJ	JJ
7352399|F|0-17:C>G-17:C>G	TGCAGCTCCACCTGGTACCCGTCCAGCTCCCTCTTGAACCTGTCCTTGGAGCTGGCGTACAGCATCTTG	2D	525181254	C	G	2B	2B2	139.088		JJ	JJ	RR	JJ	JJ	JJ	JJ	JJ	RR	JJ	RR	JJ	-	JJ	JJ	JJ	JJ	JJ	RR	-	-	JJ	RR	-	JJ	RR	RR	JJ	JJ	RR	RR	RR	JJ	RR	RR	-	JJ	RR	JJ	JJ
4982086|F|0-43:G>C-43:G>C	TGCAGAGGAGCGAGCAGCTGCGGGAGCTCTACGAGTCCCTCCTGTCCGAGATCGGAAGAGCGGTTCAGC	Unknown		G	C	2B	2B2	139.088		JJ	JJ	RR	JJ	JJ	JJ	JJ	JJ	RR	JJ	RR	JJ	-	JJ	JJ	JJ	JJ	JJ	RR	-	-	JJ	RR	-	JJ	RR	RR	JJ	JJ	RR	RR	RR	JJ	RR	RR	-	JJ	RR	JJ	JJ
4910679|F|0-24:T>A-24:T>A	TGCAGCGCCAACTTCATCCAAACATACCCGAGATCGGAAGAGCGGTTCAGCAGGAATGCCGAGACCGAT	Unknown		A	T	2B	2B2	139.088		JJ	JJ	RR	-	JJ	JJ	JJ	JJ	RR	JJ	RR	JJ	-	JJ	JJ	JJ	JJ	JJ	RR	-	-	JJ	RR	-	JJ	RR	RR	JJ	-	RR	RR	RR	JJ	RR	RR	-	JJ	RR	JJ	JJ
13881981|F|0-5:T>C-5:T>C	TGCAGTTCGAAGAAGCCATGCTGGATGCCGAGATCGGAAGAGCGGTTCAGCAGGAATGCCGAGACCGAT	Unknown		T	C	2B	2B2	139.088		JJ	JJ	RR	JJ	JJ	JJ	JJ	JJ	RR	JJ	RR	JJ	-	JJ	JJ	JJ	JJ	JJ	RR	RR	RR	JJ	RR	RR	JJ	RR	RR	JJ	JJ	RR	RR	RR	JJ	RR	RR	RR	-	RR	JJ	JJ
12002145|F|0-10:G>C-10:G>C	TGCAGCTAGCGAATTAGCCGTGCTGCAATTTCACGCTCAATTCTGTCTTTACCATTTCAGGTGGCGCAT	Unknown		G	C	2B	2B2	139.088		JJ	JJ	RR	JJ	JJ	JJ	JJ	JJ	RR	JJ	RR	JJ	-	JJ	JJ	JJ	JJ	JJ	RR	-	-	JJ	RR	-	JJ	RR	RR	JJ	-	RR	RR	RR	JJ	RR	RR	-	JJ	RR	JJ	JJ
1112596|F|0-25:G>C-25:G>C	TGCAGTCGCATTTGGGAGTTTCACTGCTTGGTCATATGCACTGGCGCAAGCCTCCGAGATCGGAAGAGC	Unknown		G	C	2B	2B2	139.088		JJ	JJ	RR	JJ	JJ	JJ	JJ	JJ	RR	JJ	RR	JJ	-	JJ	JJ	JJ	JJ	JJ	RR	RR	RR	-	RR	RR	JJ	RR	RR	JJ	JJ	RR	RR	RR	JJ	RR	RR	RR	JJ	RR	JJ	JJ
3951113|F|0-5:C>T-5:C>T	TGCAGCTGCCCTTCGGGGTCCATGATCCTGGCGAGACAGAGCGTCTCCAGCGACGAGACGACCACCCCC	2B	721093916	C	T	2B	2B2	139.088		JJ	JJ	RR	JJ	JJ	JJ	JJ	JJ	RR	JJ	RR	JJ	-	JJ	JJ	JJ	JJ	JJ	-	RR	RR	JJ	RR	-	JJ	RR	-	JJ	JJ	RR	RR	RR	JJ	RR	RR	-	JJ	RR	JJ	JJ
2330270|F|0-19:C>T-19:C>T	TGCAGATGAAAACGGACCACGTCAGATTAGAAGAAATCAAAACAGAAAAGCAGTGGGTAATCTTAACGA	2B	639554492	T	C	2B	2B2	139.088		-	JJ	RR	JJ	JJ	JJ	JJ	-	RR	JJ	RR	JJ	RR	JJ	JJ	JJ	JJ	-	RR	RR	RR	JJ	-	RR	JJ	RR	RR	JJ	JJ	RR	RR	-	JJ	RR	RR	-	JJ	RR	JJ	JJ
1136694|F|0-33:A>G-33:A>G	TGCAGCGAGTGCGGCTGCTACGACGCGTTCTGCAACTGCTGCTGCCCCTGCATCTCCCACGACGCGCGC	2B	713834003	G	A	2B	2B2	139.088		JJ	JJ	RR	JJ	JJ	JJ	JJ	JJ	RR	JJ	RR	JJ	JJ	JJ	JJ	JJ	JJ	JJ	RR	-	-	JJ	RR	-	JJ	RR	RR	JJ	JJ	RR	RR	RR	JJ	-	-	-	JJ	RR	JJ	JJ
12779817|F|0-17:G>C-17:G>C	TGCAGCGACGAGTGCCGGCACGAGCAGATGCGGCTCGACGCCGCCTGCGCCAGGCAGACGGCCAGGGCG	2B	680062562	C	G	2B	2B2	139.088		JJ	JJ	RR	JJ	JJ	JJ	-	JJ	RR	JJ	-	JJ	-	JJ	JJ	JJ	JJ	JJ	RR	-	-	JJ	-	-	JJ	RR	-	JJ	JJ	-	-	RR	JJ	RR	RR	-	JJ	RR	-	JJ
4410082|F|0-6:T>C-6:T>C	TGCAGCTTGGGATTCCATCGCCCCCGAGAGTGCGTCCGCCGAGATCGGAAGAGCGGTTCAGCAGGAATG	Unknown		C	T	2B	2B2	139.088		JJ	JJ	RR	JJ	JJ	JJ	JJ	JJ	RR	JJ	RR	JJ	-	JJ	JJ	JJ	JJ	JJ	RR	-	-	JJ	RR	-	JJ	RR	RR	JJ	JJ	RR	RR	RR	JJ	RR	RR	-	JJ	RR	JJ	JJ
2245697|F|0-33:C>T-33:C>T	TGCAGACTGCTCCGTCATCGAACAGCACATCGACGTCGATTGACACCTCCACGACCCGAGATCGGAAGA	2B	663464469	C	T	2B	2B2	139.088		JJ	JJ	RR	JJ	JJ	JJ	-	JJ	RR	JJ	RR	JJ	JJ	JJ	JJ	JJ	JJ	JJ	RR	RR	RR	JJ	RR	RR	JJ	RR	-	JJ	JJ	RR	RR	RR	JJ	RR	RR	RR	JJ	RR	JJ	JJ
1058879|F|0-41:C>T-41:C>T	TGCAGTTGGGTAATGCACTTGTGATCATTTTTCTTACTCTGCTGTCAGTATCACCGAGATCGGAAGAGC	2B	709194800	C	T	2B	2B2	139.088		JJ	JJ	RR	JJ	JJ	JJ	JJ	JJ	RR	JJ	RR	JJ	-	JJ	JJ	JJ	JJ	JJ	RR	RR	RR	JJ	RR	-	JJ	RR	RR	JJ	JJ	RR	RR	RR	JJ	RR	RR	RR	JJ	RR	JJ	JJ
994886|F|0-14:G>A-14:G>A	TGCAGGGCGTGGAGGACGTCGCCGCAATGGAAGATTGGAGGATAGCACCGAGGGGGATCCGAGATCGGA	2B	708865370	G	A	2B	2B2	139.088		JJ	JJ	RR	JJ	JJ	JJ	JJ	JJ	RR	JJ	RR	JJ	JJ	JJ	JJ	-	JJ	JJ	RR	RR	RR	JJ	RR	RR	JJ	RR	RR	JJ	JJ	RR	-	RR	JJ	RR	RR	RR	JJ	RR	JJ	JJ
1094694|F|0-12:G>T-12:G>T	TGCAGCGGCCGCGTTAACCTGAGCCATGGCAAACGTAAACGCGGGAGTTCCTGCTATTGTTCAACGATC	2B	701667551	G	T	2B	2B2	139.088		JJ	JJ	RR	JJ	JJ	JJ	JJ	JJ	RR	JJ	RR	JJ	JJ	JJ	JJ	-	JJ	JJ	RR	RR	-	-	RR	-	-	RR	RR	JJ	JJ	RR	RR	RR	JJ	RR	RR	RR	JJ	RR	-	-
2254168|F|0-38:A>G-38:A>G	TGCAGGTAATTGATCAGCTCGAGGCTGAGCGTCTCGGTATCGTGCTCCACGATGCATCTCGTTCTCGAC	2B	701107997	G	A	2B	2B2	139.088		JJ	JJ	RR	JJ	JJ	JJ	JJ	JJ	RR	JJ	RR	JJ	JJ	JJ	JJ	JJ	JJ	JJ	RR	RR	RR	-	RR	RR	JJ	RR	RR	JJ	JJ	RR	RR	RR	JJ	RR	RR	RR	JJ	RR	JJ	JJ
981048|F|0-11:C>T-11:C>T	TGCAGATATAACCTGACGAGAAAATTCAGGATTACTTTTCTGAACAATACACCGAGATCGGAAGAGCGG	2B	643953143	T	C	2B	2B2	139.088		JJ	JJ	RR	JJ	JJ	JJ	JJ	JJ	RR	JJ	RR	JJ	JJ	JJ	JJ	JJ	JJ	JJ	RR	RR	RR	-	RR	RR	JJ	RR	RR	JJ	JJ	RR	RR	RR	JJ	RR	RR	RR	JJ	RR	JJ	JJ
1073762|F|0-10:G>A-10:G>A	TGCAGTCATAGTCTCTCCACATCTCGGTGCAATAACAGTTGAACCCTTTGCAGCGTATAAGATTTCAGA	2B	573053786	G	A	2B	2B2	139.088		JJ	JJ	RR	JJ	JJ	JJ	JJ	JJ	RR	JJ	RR	JJ	-	JJ	JJ	JJ	JJ	JJ	RR	RR	RR	JJ	RR	RR	JJ	RR	RR	JJ	JJ	RR	RR	RR	JJ	RR	RR	RR	JJ	RR	JJ	JJ
4988953|F|0-20:C>T-20:C>T	TGCAGCGAGGAGTGCCGCCACGAGCAGATGCAACTCGACGCCGCCTGCGCCAGGCAGGCGGCCAGGGCG	2D	565404835	T	C	2B	2B2	139.088		JJ	JJ	RR	JJ	JJ	JJ	-	JJ	RR	JJ	RR	JJ	-	JJ	JJ	JJ	JJ	JJ	RR	RR	RR	JJ	RR	RR	JJ	RR	RR	JJ	JJ	RR	RR	RR	JJ	-	RR	RR	JJ	RR	-	JJ
7351242|F|0-6:T>C-6:T>C	TGCAGCTTCACCTCTGCGGTGACCCACTTCCACGGCCGAGATCGGAAGAGCGGTTCAGCAGGAATGCCG	Unknown		T	C	2B	2B2	139.088		JJ	JJ	RR	JJ	JJ	JJ	JJ	JJ	RR	JJ	RR	JJ	-	JJ	JJ	JJ	JJ	JJ	RR	RR	RR	-	RR	RR	JJ	RR	RR	JJ	JJ	RR	RR	RR	JJ	RR	RR	RR	JJ	RR	JJ	JJ
1130396|F|0-54:G>C-54:G>C	TGCAGCTCGCCCCTGGGTTGTGCTTCAAATTGTATGTTGTAGGCTGCCCTCACCGTGTACTGACCGAGA	2D	605030212	G	C	2B	2B2	139.088		JJ	JJ	RR	JJ	JJ	JJ	JJ	JJ	RR	JJ	RR	JJ	-	JJ	JJ	JJ	JJ	JJ	RR	JJ	JJ	JJ	RR	JJ	JJ	RR	RR	JJ	JJ	RR	RR	RR	JJ	RR	RR	JJ	JJ	RR	JJ	JJ
1215475|F|0-35:T>G-35:T>G	TGCAGCTGAGCAGAGCGGCTGGTCAGAGGGACGTATCGGACAGTGGCATCGTTCCGAGATCGGAAGAGC	2B	518812753	G	T	2B	2B2	139.088		JJ	JJ	RR	JJ	JJ	JJ	JJ	JJ	RR	JJ	RR	JJ	JJ	JJ	JJ	JJ	JJ	JJ	RR	JJ	JJ	JJ	RR	JJ	JJ	RR	RR	JJ	JJ	RR	RR	RR	JJ	RR	RR	JJ	JJ	RR	JJ	JJ
1141012|F|0-38:T>C-38:T>C	TGCAGTCAACCAGGTTGCTGAACTTAATACCACGAGATTACTGAGTAGCACTGGTCTGAATATTTTGGC	2B	485699648	C	T	2B	2B2	139.088		JJ	JJ	RR	JJ	JJ	JJ	JJ	JJ	RR	JJ	RR	JJ	JJ	JJ	JJ	JJ	JJ	JJ	RR	JJ	JJ	-	RR	JJ	JJ	RR	RR	JJ	JJ	RR	RR	RR	JJ	RR	RR	JJ	JJ	RR	JJ	JJ
1013903|F|0-8:A>G-8:A>G	TGCAGGCCAAGCCCTCCTCCATCTACAAGTGGTGGCGAGGTGCCACGATGGACGGCGATGGGGTGCTCC	2B	465219909	G	A	2B	2B2	139.088		JJ	JJ	RR	JJ	JJ	JJ	JJ	JJ	RR	JJ	RR	JJ	JJ	JJ	JJ	JJ	JJ	JJ	RR	JJ	JJ	JJ	RR	JJ	JJ	RR	RR	JJ	JJ	RR	RR	RR	JJ	RR	RR	JJ	JJ	RR	JJ	JJ
5577871|F|0-11:A>G-11:A>G	TGCAGAGCACTAGAATATGGTTGCTCTCCGAGATCGGAAGAGCGGTTCAGCAGGAATGCCGAGACCGAT	Unknown		A	G	2B	2B2	139.088		JJ	JJ	RR	JJ	JJ	JJ	JJ	JJ	RR	JJ	RR	-	JJ	JJ	JJ	JJ	JJ	JJ	RR	JJ	JJ	JJ	RR	JJ	JJ	RR	RR	JJ	JJ	RR	RR	RR	JJ	RR	RR	JJ	JJ	RR	-	JJ
1106122|F|0-13:C>A-13:C>A	TGCAGTTTGTGATCTTCAAAATTAATGCAAACCGACACTCCCTCCATCATCAATGTGCCGAGATCGGAA	Unknown		C	A	2B	2B2	139.088		JJ	JJ	RR	JJ	JJ	JJ	JJ	JJ	RR	JJ	RR	JJ	-	JJ	JJ	JJ	JJ	JJ	RR	-	-	JJ	RR	JJ	JJ	RR	RR	JJ	JJ	RR	RR	RR	JJ	RR	RR	-	JJ	RR	JJ	JJ
4003364|F|0-28:G>C-28:G>C	TGCAGCCCAGCCTTCCTAGCAAAACTGAGTCGCACACCTTCCCTGTTCTGACAAAACCCGAGATCGGAA	2B	614212813	C	G	2B	2B2	139.088		JJ	JJ	RR	-	JJ	JJ	JJ	JJ	RR	JJ	RR	JJ	JJ	JJ	JJ	JJ	JJ	JJ	RR	JJ	JJ	JJ	RR	JJ	JJ	RR	RR	JJ	JJ	RR	RR	RR	-	RR	RR	JJ	JJ	RR	JJ	-
7353717|F|0-5:C>G-5:C>G	TGCAGCAGCGGCCGCGCCGCGACGTCGCGGCTGGTGACAACCGAGATCGGAAGAGCGGTTCAGCAGGAA	2B	725661971	C	G	2B	2B2	139.088		JJ	JJ	RR	JJ	JJ	JJ	JJ	JJ	RR	JJ	-	JJ	RR	JJ	JJ	JJ	JJ	JJ	RR	-	-	JJ	RR	-	JJ	RR	RR	JJ	JJ	RR	RR	-	JJ	RR	-	-	JJ	RR	JJ	JJ
1015642|F|0-31:A>G-31:A>G	TGCAGCGACGAGTGCCGCCATGAGCAGATGCAGCTGGACGCCGCCTGCGCCAGGCAGGCGGCCAGGGCG	2A	706740960	A	G	2B	2B2	139.088		JJ	JJ	RR	JJ	JJ	JJ	-	JJ	RR	JJ	RR	JJ	RR	JJ	JJ	JJ	JJ	JJ	RR	-	-	JJ	RR	-	JJ	RR	RR	JJ	JJ	RR	RR	RR	JJ	RR	RR	-	JJ	RR	-	JJ
7351483|F|0-16:G>C-16:G>C	TGCAGAAAAGCTGGAGGGAGTCAGACGATGGTCGCCCCTCGACTCGAGTCAGACTTCTCTTCACCGTCA	2B	648562230	G	C	2B	2B2	139.088		JJ	JJ	RR	JJ	JJ	JJ	JJ	JJ	RR	JJ	RR	JJ	RR	JJ	JJ	JJ	JJ	JJ	RR	-	-	JJ	RR	-	JJ	RR	RR	JJ	JJ	RR	RR	RR	JJ	RR	RR	-	JJ	RR	JJ	JJ
14924983|F|0-5:G>T-5:G>T	TGCAGGATGGAGACGACGACGGTGGCGGACATGTGGGCGGTGTAGACGCGGCCGCGCGGCGGGTCGGGC	2D	451001280	G	T	2B	2B2	139.088		JJ	JJ	RR	JJ	JJ	JJ	JJ	JJ	RR	JJ	RR	JJ	RR	JJ	JJ	JJ	JJ	JJ	RR	-	-	JJ	RR	-	JJ	RR	RR	JJ	-	RR	-	RR	JJ	RR	RR	-	JJ	RR	-	JJ
1154321|F|0-34:T>C-34:T>C	TGCAGGCCAACGGCGCGACCGCGACGTCGGCCAGTGGCGCGATGGTGGTGGGGCTGAGCCCGCTGAGCG	Unknown		C	T	2B	2B2	139.088		JJ	JJ	RR	JJ	JJ	JJ	JJ	JJ	RR	JJ	RR	JJ	RR	JJ	JJ	JJ	JJ	JJ	RR	-	-	JJ	RR	-	JJ	RR	RR	JJ	JJ	RR	RR	RR	JJ	RR	RR	-	JJ	RR	JJ	JJ
4910433|F|0-5:C>T-5:C>T	TGCAGCTGCAAAGAGCGCGAGCCGAGATCGGAAGAGCGGTTCAGCAGGAATGCCGAGACCGATCTCGTA	Unknown		T	C	2B	2B2	139.088		JJ	JJ	RR	JJ	JJ	JJ	JJ	JJ	RR	JJ	RR	JJ	RR	JJ	JJ	JJ	JJ	JJ	RR	-	-	JJ	RR	-	JJ	RR	RR	JJ	JJ	RR	-	RR	JJ	RR	RR	-	JJ	RR	-	JJ
5324930|F|0-34:T>C-34:T>C	TGCAGCTGGATTACTCGGCGGAGCCGCAGAGGATTGCTGACTCGACGGTGGTTCCGACGGTGTTAGAAT	2B	741527674	T	C	2B	2B2	139.088		-	-	RR	JJ	JJ	JJ	JJ	JJ	RR	JJ	RR	-	RR	JJ	JJ	JJ	JJ	JJ	RR	-	-	JJ	-	-	JJ	RR	RR	JJ	JJ	RR	RR	RR	JJ	RR	RR	-	JJ	RR	JJ	JJ
1132751|F|0-32:G>C-32:G>C	TGCAGGGGCGCCAGTCGCTGGAGGTGCGGGAGGTTGCTGGCAAGGTGGGCGCGGCAGCTCCGAGATCGG	2B	741997579	G	C	2B	2B2	139.088		JJ	JJ	RR	JJ	JJ	JJ	JJ	JJ	RR	JJ	RR	JJ	RR	JJ	JJ	JJ	JJ	JJ	RR	JJ	JJ	JJ	RR	JJ	JJ	RR	RR	JJ	JJ	RR	RR	RR	-	RR	RR	JJ	JJ	RR	JJ	JJ
4911099|F|0-25:A>G-25:A>G	TGCAGCTGGATTACTCGGCGGAGCCACAGAGGATCGCCGATTCGACGGTGGTTCCGACCGTGTTGGAAT	2B	740420759	G	A	2B	2B2	139.088		JJ	JJ	RR	JJ	JJ	JJ	JJ	JJ	RR	JJ	RR	JJ	RR	JJ	JJ	JJ	JJ	JJ	RR	-	-	JJ	RR	JJ	JJ	RR	RR	JJ	JJ	RR	RR	RR	JJ	RR	RR	JJ	JJ	RR	JJ	JJ
1019805|F|0-8:G>A-8:G>A	TGCAGCCTGCTATTCTCCCCACTGAAGATCTGGTTAAGGATCACCGCCAGCCTCACGCCCCCCTGAGCG	2A	738600833	G	A	2B	2B2	139.088		JJ	JJ	RR	JJ	JJ	JJ	JJ	JJ	RR	JJ	RR	JJ	RR	JJ	JJ	JJ	JJ	JJ	RR	JJ	JJ	JJ	RR	JJ	JJ	RR	-	JJ	JJ	RR	RR	RR	JJ	RR	RR	JJ	JJ	RR	JJ	JJ
1100758|F|0-16:C>G-16:C>G	TGCAGACGACGCACACCCCGCGGTTCCTCGGGCTGGACACGGCGCTGGGCTTTAGGAACCCGTTCGTCG	2B	736997527	C	G	2B	2B2	139.088		JJ	JJ	RR	JJ	JJ	JJ	JJ	JJ	RR	JJ	RR	JJ	RR	JJ	JJ	JJ	JJ	JJ	RR	JJ	JJ	JJ	RR	JJ	JJ	RR	RR	JJ	JJ	RR	RR	RR	JJ	RR	RR	JJ	JJ	RR	JJ	JJ
3064848|F|0-8:A>G-8:A>G	TGCAGGTGAGCGAGACGTGCGCGCTGTCGCGGAACTGCGACGCCGAGATCGGAAGAGCGGTTCAGCAGG	2B	462789330	G	A	2B	2B2	139.088		JJ	JJ	RR	JJ	JJ	JJ	JJ	JJ	RR	JJ	RR	JJ	RR	JJ	JJ	JJ	JJ	JJ	RR	JJ	JJ	JJ	RR	JJ	JJ	RR	RR	JJ	JJ	RR	RR	RR	JJ	RR	RR	JJ	JJ	RR	JJ	JJ
2327893|F|0-12:A>G-12:A>G	TGCAGCTCCGTCATCGTCGTCGTCGTCCTCGCTGCCCGTGGAAGCGATCAACTCGAGTGATCCGACGCC	2B	727959213	A	G	2B	2B2	139.088		JJ	JJ	RR	JJ	JJ	JJ	JJ	JJ	RR	JJ	RR	JJ	RR	JJ	JJ	-	JJ	JJ	RR	-	-	-	RR	-	JJ	RR	RR	JJ	JJ	RR	RR	RR	JJ	RR	-	RR	JJ	RR	JJ	JJ
7478653|F|0-13:C>T-13:C>T	TGCAGCAGCAGGACCCCGTCGACGGAGTCGAGGACGCAGTGGTTGCTGAAAAGCGGGAGCCGAGATCGG	2B	718462503	C	T	2B	2B2	139.088		JJ	JJ	RR	JJ	JJ	JJ	JJ	JJ	RR	JJ	RR	JJ	RR	JJ	JJ	JJ	JJ	JJ	-	RR	RR	-	-	RR	JJ	RR	RR	JJ	JJ	RR	RR	RR	JJ	RR	RR	RR	JJ	RR	JJ	JJ
1228193|F|0-19:T>C-19:T>C	TGCAGGACAACCTGAGTAGTATGCAAGGCAGGACAGCAGCCCCTGCGGCCAGCAACAACCCCCCAGCTC	2B	706165829	C	T	2B	2B2	139.088		JJ	JJ	RR	JJ	JJ	JJ	JJ	JJ	RR	JJ	RR	JJ	RR	JJ	JJ	JJ	JJ	JJ	RR	RR	RR	JJ	RR	RR	-	RR	RR	JJ	JJ	RR	RR	-	JJ	RR	RR	RR	-	RR	JJ	JJ
1222591|F|0-55:C>T-55:C>T	TGCAGCGAGGACGGGGCTACAGGGTCGTTGGGCGTGCAGAGCTGTGCTGGCCAAGCGTGGCCGTGTGGC	2B	669667698	T	C	2B	2B2	139.088		JJ	JJ	RR	JJ	JJ	JJ	JJ	JJ	RR	JJ	RR	JJ	RR	JJ	JJ	JJ	JJ	JJ	RR	RR	RR	JJ	RR	RR	JJ	RR	RR	JJ	JJ	RR	RR	RR	JJ	RR	RR	RR	JJ	RR	JJ	JJ
7478573|F|0-20:T>C-20:T>C	TGCAGCGACGTCGCCGCCGATGAGTCGATCTCGCTGATCACCAGCTGCACAGCATAACCGCCGATCAGA	2B	645274198	T	C	2B	2B2	139.088		JJ	JJ	RR	JJ	JJ	JJ	JJ	JJ	RR	JJ	RR	JJ	RR	JJ	JJ	JJ	JJ	JJ	RR	RR	RR	JJ	RR	RR	JJ	RR	RR	JJ	JJ	RR	RR	RR	JJ	RR	RR	RR	JJ	RR	JJ	JJ
7926053|F|0-53:T>C-53:T>C	TGCAGGCGCAGCTCCGCCGATGACCATGGCGAGGCACGAGGCCATGGTGTCGTTATCCAGTTCGGCGTG	2D	596317897	T	C	2B	2B2	139.088		JJ	JJ	-	JJ	JJ	JJ	JJ	JJ	RR	JJ	RR	JJ	RR	JJ	-	JJ	JJ	JJ	RR	RR	-	JJ	RR	RR	JJ	RR	RR	-	JJ	RR	RR	RR	JJ	RR	RR	RR	JJ	RR	JJ	JJ
3954132|F|0-8:G>A-8:G>A	TGCAGCCCGACCTCGCAGCTCCGCGACGTCTTGATCCGCTTGCCCGAGATCGGAAGAGCGGTTCAGCAG	2B	593784573	A	G	2B	2B2	139.088		JJ	JJ	RR	JJ	JJ	JJ	JJ	JJ	RR	JJ	RR	JJ	RR	JJ	JJ	JJ	JJ	JJ	RR	RR	RR	JJ	RR	RR	JJ	RR	RR	JJ	JJ	RR	RR	RR	JJ	RR	RR	RR	JJ	RR	JJ	JJ
1021565|F|0-31:G>C-31:G>C	TGCAGACGCTCATGGACAAGGGCTGCGACGTGAACGCGAGGGCGGAGGCTGGCGATGTCGCCGTCATCC	2D	445579625	G	C	2B	2B2	139.088		JJ	JJ	RR	JJ	JJ	JJ	JJ	JJ	RR	JJ	RR	JJ	RR	JJ	JJ	JJ	JJ	JJ	RR	RR	RR	JJ	RR	-	JJ	RR	RR	JJ	JJ	RR	RR	RR	JJ	RR	RR	RR	JJ	RR	JJ	JJ
16327952|F|0-16:G>A-16:G>A	TGCAGGCCGCGTCGGCGGCGTTGGGCCCGAGATCGGAAGAGCGGTTCAGCAGGAATGCCGAGACCGATC	Unknown		G	A	2B	2B2	139.088		JJ	JJ	RR	JJ	JJ	JJ	JJ	JJ	RR	JJ	RR	JJ	RR	JJ	JJ	JJ	JJ	JJ	RR	RR	RR	-	RR	RR	JJ	RR	RR	JJ	JJ	RR	RR	RR	JJ	RR	RR	RR	JJ	RR	JJ	JJ
6043293|F|0-26:C>G-26:C>G	TGCAGGTGCTGCACCTCGTGTGCTGCCTCTGCCGCGGCACCGAGGTCTTGACCGTCGACGCCCCCATGT	2B	750385602	C	G	2B	2B2	139.088		JJ	JJ	RR	JJ	-	JJ	JJ	JJ	RR	JJ	RR	JJ	RR	JJ	JJ	JJ	JJ	JJ	RR	RR	RR	-	RR	RR	JJ	RR	RR	JJ	JJ	-	RR	-	JJ	-	RR	RR	JJ	RR	JJ	-
4394160|F|0-22:C>G-22:C>G	TGCAGGCCGGCAAGGACCCCGCCGCGGCGCACGACCACGAGGCGCAGTGCTCGCCGAGATCGGAAGAGC	2B	497138111	G	C	2B	2B2	139.088		JJ	JJ	RR	JJ	JJ	JJ	JJ	JJ	RR	JJ	RR	JJ	RR	JJ	JJ	JJ	JJ	JJ	RR	RR	RR	-	RR	RR	JJ	RR	RR	JJ	JJ	RR	RR	RR	JJ	RR	RR	RR	JJ	RR	JJ	JJ
1097392|F|0-11:G>C-11:G>C	TGCAGCGCCGCGCTCCTGGACGACGTCTGGTCGGCGATCCTCTGCCGCCGCCGAGATCGGAAGAGCGGT	Unknown		G	C	2B	2B2	139.088		JJ	JJ	RR	JJ	JJ	JJ	JJ	JJ	RR	JJ	-	JJ	RR	JJ	JJ	JJ	JJ	JJ	RR	RR	RR	-	RR	RR	JJ	RR	RR	JJ	JJ	RR	RR	RR	JJ	RR	RR	RR	JJ	RR	JJ	JJ
1031184|F|0-11:C>T-11:C>T	TGCAGTTCCTTCGGGACGACCTGTGGAGCCACCCGAGCACTGCCTACTATGTGCAGAATTTCTAGGAAT	Unknown		C	T	2B	2B2	139.088		JJ	JJ	RR	JJ	JJ	JJ	JJ	JJ	-	JJ	RR	JJ	RR	-	-	JJ	JJ	JJ	RR	RR	RR	JJ	-	RR	-	RR	RR	JJ	JJ	RR	RR	RR	JJ	RR	RR	-	-	RR	JJ	JJ
15306578|F|0-11:G>A-11:G>A	TGCAGATTCCCGGTTAAGCTGGAACTGTGTACAGTTTCACATTCAGAATTCTGAAGTAAACACTTTCAG	2B	744463618	G	A	2B	2B2	139.088		JJ	JJ	RR	JJ	JJ	JJ	JJ	JJ	RR	JJ	RR	JJ	-	JJ	-	JJ	JJ	JJ	RR	RR	RR	JJ	RR	RR	JJ	RR	RR	JJ	JJ	RR	-	RR	JJ	RR	RR	RR	JJ	RR	JJ	-
1132202|F|0-14:C>T-14:C>T	TGCAGCACTGCGCTCCTCCAGAGCATCAGCGCCGCGCTCCTCCACCGCCGCCGAGATCGGAAGAGCGGT	2B	721095112	T	C	2B	2B2	139.088		JJ	-	RR	JJ	JJ	JJ	-	JJ	RR	JJ	RR	JJ	RR	JJ	JJ	-	JJ	JJ	RR	RR	RR	-	RR	RR	JJ	RR	RR	JJ	JJ	RR	RR	RR	-	RR	RR	RR	-	RR	JJ	JJ
1174987|F|0-37:T>G-37:T>G	TGCAGATCGTACCTATCCGCCGCGACAAGCAGCTGCGTCCACTGCCACATCGCATCTTCACCATCTCCC	2B	749044247	G	T	2B	2B2	139.088		JJ	JJ	RR	JJ	JJ	JJ	JJ	JJ	RR	JJ	RR	JJ	RR	JJ	JJ	JJ	JJ	JJ	RR	RR	RR	-	RR	RR	JJ	RR	-	JJ	-	RR	RR	RR	JJ	RR	RR	RR	-	RR	JJ	-
1133518|F|0-47:G>C-47:G>C	TGCAGGCTAACATGGATGGTGAACGTTGAAAGCTAATCTTAATTCTTGTCGCCGAGATCGGAAGAGCGG	2B	729052908	C	G	2B	2B2	139.088		JJ	JJ	RR	JJ	JJ	JJ	JJ	JJ	RR	JJ	RR	JJ	RR	-	JJ	JJ	JJ	-	RR	RR	RR	JJ	RR	-	JJ	RR	RR	JJ	JJ	RR	RR	RR	JJ	RR	RR	RR	-	RR	JJ	JJ
5323588|F|0-21:T>G-21:T>G	TGCAGCGGCATCGGCAGCGGCTGCGTGGCAAGGCGCCACCGCTGCCTCCGAGATCGGAAGAGCGGTTCA	2B	721405237	G	T	2B	2B2	139.088		JJ	JJ	RR	JJ	JJ	JJ	JJ	JJ	RR	JJ	RR	JJ	RR	JJ	-	JJ	JJ	JJ	RR	RR	RR	JJ	RR	RR	JJ	RR	RR	-	JJ	RR	RR	RR	-	RR	RR	RR	JJ	RR	JJ	JJ
1862775|F|0-8:C>T-8:C>T	TGCAGTTCCTGCATAGCAAACGTGACAAGACAATTCGATCTTACCAGTCTATTCACTGTAGTATTTGTT	2B	706167757	T	C	2B	2B2	139.088		JJ	JJ	RR	JJ	JJ	-	JJ	JJ	RR	JJ	RR	JJ	RR	JJ	JJ	JJ	JJ	JJ	RR	RR	RR	JJ	RR	RR	JJ	RR	RR	JJ	JJ	RR	RR	RR	JJ	RR	RR	RR	-	RR	JJ	JJ
1026764|F|0-48:G>C-48:G>C	TGCAGTGCCTCCTTACCACACCACGTCTCCTCACCCGTTGCCGTTCCTGCTCCCTATGCTGATGGTGCT	2B	459204685	C	G	2B	2B2	139.088		JJ	JJ	RR	JJ	JJ	JJ	JJ	JJ	RR	JJ	RR	JJ	RR	JJ	JJ	-	JJ	JJ	RR	RR	RR	JJ	RR	RR	-	RR	RR	JJ	JJ	RR	RR	RR	JJ	RR	RR	RR	JJ	RR	JJ	JJ
1091346|F|0-41:C>T-41:C>T	TGCAGATGGTTTCGGTATCCTGTGCTGGAGTATATGCTCGCCAGTGTGCGCACGCACGCGAGGGCGGTG	2B	750774082	T	C	2B	2B2	139.088		JJ	JJ	RR	JJ	JJ	JJ	JJ	JJ	RR	JJ	RR	JJ	RR	JJ	JJ	JJ	JJ	JJ	RR	RR	RR	JJ	RR	RR	JJ	RR	RR	JJ	JJ	RR	RR	RR	JJ	RR	RR	RR	JJ	RR	JJ	JJ
1048391|F|0-5:T>C-5:T>C	TGCAGTTACCTGTTGCGTTCGGTGATGTGTGAACCCATTTAGACACATAGAGATTCCAGCATCACGTCC	2B	744463552	T	C	2B	2B2	139.088		JJ	JJ	RR	JJ	JJ	JJ	JJ	JJ	RR	JJ	RR	JJ	RR	JJ	JJ	JJ	JJ	JJ	RR	RR	RR	JJ	RR	RR	JJ	RR	RR	JJ	JJ	RR	RR	RR	JJ	RR	RR	RR	JJ	RR	JJ	JJ
3020786|F|0-7:A>G-7:A>G	TGCAGAGATATGGCTTAATTACACCTGTGGTTCTTCACCGAGATCGGAAGAGCGGTTCAGCAGGAATGC	2B	739022175	A	G	2B	2B2	139.088		JJ	JJ	RR	JJ	JJ	JJ	JJ	JJ	RR	JJ	RR	JJ	RR	JJ	JJ	JJ	JJ	JJ	RR	RR	RR	JJ	RR	RR	JJ	RR	RR	JJ	JJ	RR	RR	RR	JJ	RR	RR	RR	JJ	RR	JJ	JJ
1228919|F|0-16:A>T-16:A>T	TGCAGCTGCAAGCGATACCCTCACGGCGGGCCAGTCGCTCGCCGTCGGCGGCAGCAAGCTCGTCTCGGG	2B	738146442	T	A	2B	2B2	139.088		JJ	JJ	RR	JJ	JJ	JJ	JJ	JJ	RR	JJ	-	JJ	-	JJ	JJ	JJ	JJ	JJ	RR	RR	RR	JJ	RR	RR	JJ	RR	RR	JJ	JJ	RR	RR	RR	JJ	RR	RR	RR	JJ	RR	JJ	JJ
1065567|F|0-22:G>C-22:G>C	TGCAGACGTCGTACCTGAGCACGAGGTGCAGCGGGCAGTCCATGTCGGAGACGAGCCCGCCGCAGACGA	2B	730505738	G	C	2B	2B2	139.088		JJ	JJ	RR	JJ	JJ	JJ	JJ	JJ	RR	JJ	RR	JJ	RR	JJ	JJ	JJ	JJ	JJ	RR	-	RR	JJ	RR	RR	JJ	RR	RR	JJ	JJ	RR	RR	RR	JJ	RR	RR	RR	JJ	RR	JJ	JJ
1125803|F|0-31:C>G-31:C>G	TGCAGCAGGGCGGGGCGGGCAGTCTATCTTCCTCTGATCCTCCGCACTGTTTATGCTGTGCGATAGATA	2B	725766544	G	C	2B	2B2	139.088		JJ	JJ	RR	JJ	JJ	-	JJ	JJ	RR	JJ	RR	JJ	RR	JJ	JJ	JJ	JJ	JJ	-	RR	RR	JJ	-	RR	JJ	RR	RR	JJ	JJ	RR	RR	RR	JJ	RR	RR	RR	-	RR	JJ	JJ
6050236|F|0-37:T>C-37:T>C	TGCAGCAACGGCCGCGCCGCGACGTCGCGGCTGGTGATGACCGAGATCGGAAGAGCGGTTCAGCAGGAA	2B	725751767	C	T	2B	2B2	139.088		JJ	JJ	RR	JJ	JJ	JJ	JJ	JJ	RR	JJ	RR	JJ	RR	JJ	JJ	JJ	JJ	JJ	RR	RR	RR	JJ	RR	RR	JJ	RR	RR	JJ	JJ	RR	RR	RR	JJ	RR	RR	RR	JJ	RR	JJ	JJ
1220082|F|0-26:T>C-26:T>C	TGCAGCTCCCCGTAGGGGTCCATGATTCTCGCGAGGCAGAGCGTGTCCAGCAACGCCATGTCCACACTT	2B	720463490	T	C	2B	2B2	139.088		JJ	JJ	RR	JJ	JJ	JJ	JJ	JJ	RR	JJ	RR	JJ	RR	JJ	JJ	JJ	JJ	-	RR	RR	RR	JJ	RR	RR	JJ	RR	RR	JJ	JJ	RR	RR	RR	JJ	RR	RR	RR	JJ	RR	-	JJ
3028581|F|0-28:C>G-28:C>G	TGCAGAAGATGTTCGAGGACCAGCTCAACGCCAGCGGCAACACCGAGATCGGAAGAGCGGTTCAGCAGG	2B	719205640	G	C	2B	2B2	139.088		JJ	JJ	RR	JJ	JJ	JJ	JJ	JJ	RR	JJ	RR	JJ	RR	JJ	JJ	JJ	JJ	JJ	RR	RR	RR	JJ	RR	RR	JJ	-	RR	JJ	JJ	RR	RR	RR	JJ	RR	RR	RR	JJ	RR	JJ	JJ
2258589|F|0-31:A>G-31:A>G	TGCAGACAATCGGCGCACTCATCTGGTGCCAAGTCCCTCGAGCACTGCATCAGCCCATACGTCTCCAGC	2B	712047100	G	A	2B	2B2	139.088		JJ	JJ	RR	JJ	JJ	JJ	JJ	JJ	RR	JJ	RR	JJ	RR	-	JJ	JJ	JJ	JJ	RR	RR	RR	JJ	RR	RR	JJ	RR	RR	JJ	JJ	RR	RR	RR	JJ	RR	RR	RR	-	RR	JJ	JJ
1148911|F|0-8:G>C-8:G>C	TGCAGCGGGGTGAGGACCCTGAACGGTAAGGCGTCCACCTCGGCAGACCGAGATCGGAAGAGCGGTTCA	2B	704388727	C	G	2B	2B2	139.088		JJ	JJ	RR	JJ	JJ	JJ	JJ	JJ	RR	JJ	RR	JJ	RR	JJ	JJ	JJ	JJ	JJ	RR	RR	RR	JJ	RR	RR	JJ	RR	RR	JJ	JJ	RR	-	RR	JJ	RR	RR	RR	JJ	RR	JJ	JJ
2294351|F|0-64:G>A-64:G>A	TGCAGCCAACTCGAGAGCATGCTCGAGGACGGGAGAGGCACTGACGTCACGTTCCGCGTGGGCAGCCAC	2B	701098048	A	G	2B	2B2	139.088		JJ	JJ	RR	JJ	JJ	JJ	JJ	JJ	RR	JJ	RR	JJ	RR	JJ	JJ	JJ	JJ	JJ	RR	RR	RR	JJ	RR	RR	JJ	RR	RR	JJ	JJ	RR	-	RR	JJ	RR	RR	RR	JJ	RR	JJ	JJ
1084411|F|0-46:A>T-46:A>T	TGCAGCACATGGTGCAAACACCAATTCAATCATCCAGTACACTGGTAGTACGTGATCCGTAGCATGACT	2B	691041852	T	A	2B	2B2	139.088		JJ	JJ	-	JJ	JJ	JJ	JJ	JJ	RR	JJ	RR	JJ	-	JJ	JJ	JJ	JJ	JJ	RR	RR	RR	-	RR	RR	JJ	RR	RR	JJ	JJ	RR	RR	RR	JJ	RR	RR	RR	JJ	RR	JJ	JJ
1220228|F|0-64:G>A-64:G>A	TGCAGCAGACGCCCATGGCGGCCAGGAGGTTCTTGCAGGCGGCGGCGGAGGGCGTGTCCACGCCGAGAT	2B	682700413	G	A	2B	2B2	139.088		JJ	JJ	RR	JJ	JJ	JJ	JJ	JJ	RR	JJ	RR	JJ	RR	JJ	JJ	JJ	JJ	JJ	RR	RR	RR	JJ	RR	RR	JJ	RR	RR	JJ	JJ	RR	RR	RR	JJ	RR	RR	RR	JJ	RR	-	JJ
7336005|F|0-39:C>G-39:C>G	TGCAGAATAATTGCAATTGTTTGAATCGTCTGTTCTCGACTTCGGACTCTGTTTTATTTCGCCTGGCTA	2A	676803039	C	G	2B	2B2	139.088		JJ	JJ	RR	JJ	JJ	JJ	JJ	JJ	RR	JJ	RR	JJ	RR	JJ	JJ	JJ	JJ	JJ	RR	-	RR	JJ	RR	RR	JJ	RR	RR	JJ	JJ	RR	RR	RR	JJ	RR	RR	-	JJ	RR	JJ	JJ
5577178|F|0-61:A>G-61:A>G	TGCAGTGAGCAAACAAATGATCGAAGGTGAAAAACGTAAGCATCAAACAATTTGGAAAATAAAAGTAAA	2B	670507770	G	A	2B	2B2	139.088		JJ	JJ	RR	JJ	JJ	JJ	JJ	JJ	RR	JJ	RR	JJ	RR	JJ	JJ	-	JJ	JJ	-	RR	RR	JJ	-	RR	JJ	RR	RR	JJ	JJ	RR	-	RR	JJ	RR	RR	RR	-	RR	JJ	JJ
4993547|F|0-34:C>G-34:C>G	TGCAGCTTCGAACTGTGGCAAAGGTGCAGCCCTACCTGATCTTGTCCTCATGCGAGAGAACTGGTCATG	2B	667491216	G	C	2B	2B2	139.088		JJ	JJ	RR	JJ	JJ	JJ	JJ	JJ	RR	JJ	RR	JJ	RR	JJ	JJ	JJ	JJ	JJ	RR	RR	RR	JJ	RR	RR	JJ	RR	RR	JJ	JJ	RR	RR	RR	JJ	RR	RR	RR	JJ	RR	JJ	JJ
2289059|F|0-42:T>C-42:T>C	TGCAGAAAGATGCAAGGGTTATTATTCAATTCTTTAGAAGTGTTGTTCGATGGATGGAGCAAACAGGCT	2B	664928198	C	T	2B	2B2	139.088		JJ	JJ	RR	JJ	JJ	JJ	JJ	JJ	RR	JJ	RR	JJ	RR	JJ	JJ	JJ	JJ	JJ	RR	-	RR	JJ	RR	RR	JJ	RR	RR	JJ	JJ	RR	RR	RR	JJ	RR	RR	RR	JJ	RR	JJ	JJ
5581538|F|0-41:T>C-41:T>C	TGCAGGTCAAGGAAGGTGAGCGGGAGGGAGGACGGCGGCAGTGGCGGGCCGAGATCGGAAGAGCGGTTC	2B	664373319	C	T	2B	2B2	139.088		JJ	JJ	RR	JJ	JJ	JJ	JJ	JJ	RR	JJ	RR	JJ	RR	JJ	JJ	JJ	JJ	JJ	RR	RR	RR	JJ	RR	RR	JJ	RR	RR	JJ	JJ	RR	RR	RR	JJ	RR	RR	RR	JJ	RR	JJ	JJ
2338677|F|0-64:A>G-64:A>G	TGCAGGTGTAGAGCAGGTATGCCGGCACGCCGAGCTCCGTGGCGACGTCGAGGGCGTCGACGCAAAATA	2B	661805139	G	A	2B	2B2	139.088		JJ	JJ	RR	JJ	JJ	JJ	JJ	JJ	RR	JJ	RR	JJ	RR	JJ	JJ	JJ	JJ	JJ	RR	RR	-	JJ	RR	-	JJ	RR	RR	JJ	JJ	RR	RR	RR	JJ	RR	RR	RR	JJ	RR	JJ	JJ
1203048|F|0-38:G>T-38:G>T	TGCAGATGCATAATGCGAAGGAGAAGACGTGCCCCCGTGATCAGCTCCCCGAGATCGGAAGAGCGGTTC	2B	661514998	T	G	2B	2B2	139.088		JJ	JJ	RR	JJ	JJ	JJ	JJ	JJ	RR	JJ	RR	JJ	RR	JJ	JJ	JJ	JJ	-	RR	RR	RR	JJ	RR	RR	JJ	RR	RR	JJ	JJ	RR	RR	RR	JJ	RR	RR	RR	JJ	RR	JJ	JJ
2252911|F|0-34:A>C-34:A>C	TGCAGCGAATTCGAAGAACGTTCTGCCAGGTAGGAAAATCTTAAATCAGGGCCAACTCTAAATATCTTA	2B	660125596	C	A	2B	2B2	139.088		JJ	JJ	RR	JJ	JJ	JJ	-	JJ	RR	JJ	RR	JJ	RR	JJ	-	-	JJ	-	RR	RR	RR	JJ	RR	-	-	RR	RR	JJ	-	RR	RR	RR	JJ	RR	RR	RR	JJ	RR	JJ	JJ
1209997|F|0-25:T>A-25:T>A	TGCAGCTTGCAGAAAGCGCCGTGGGTGTTCACGTGGCAGCAGAAGCTACCGTGTGGCGTGACCACCACC	2B	659760870	A	T	2B	2B2	139.088		JJ	JJ	RR	JJ	JJ	JJ	JJ	JJ	RR	JJ	RR	JJ	RR	JJ	JJ	-	JJ	JJ	RR	RR	RR	JJ	RR	RR	JJ	RR	RR	JJ	JJ	RR	RR	RR	JJ	RR	RR	RR	JJ	RR	JJ	JJ
1696490|F|0-5:T>C-5:T>C	TGCAGTTCTTGTCGGAGGGATCATGGGCGAACCACGACGAGATCGACCTGGAGTTCCTGGGCAACTCCA	2B	657518978	C	T	2B	2B2	139.088		JJ	JJ	RR	JJ	JJ	JJ	JJ	JJ	RR	JJ	RR	JJ	RR	JJ	JJ	JJ	JJ	JJ	RR	RR	RR	JJ	RR	RR	JJ	RR	RR	JJ	JJ	RR	-	RR	JJ	RR	RR	RR	JJ	RR	JJ	JJ
1122478|F|0-38:T>C-38:T>C	TGCAGGAGGAAGGTGATGAAGGCCATGAACCTCAAGGGTGTGCTCAGGACGGAGATCCACCCGTCGCTC	2B	639295129	C	T	2B	2B2	139.088		JJ	JJ	RR	JJ	JJ	JJ	JJ	JJ	-	JJ	RR	JJ	RR	JJ	JJ	JJ	JJ	JJ	RR	RR	RR	JJ	RR	RR	JJ	RR	RR	JJ	JJ	RR	RR	RR	JJ	RR	RR	RR	JJ	RR	JJ	JJ
3954544|F|0-14:C>T-14:C>T	TGCAGCTTGGTCGACACGGCCGCCGCCGCTCTCTGCTCGACACCGAGATCGGAAGAGCGGTTCAGCAGG	2B	634033068	T	C	2B	2B2	139.088		JJ	JJ	RR	JJ	JJ	JJ	JJ	JJ	RR	JJ	RR	JJ	RR	JJ	JJ	JJ	JJ	JJ	RR	RR	RR	JJ	RR	RR	JJ	RR	RR	JJ	JJ	RR	RR	RR	JJ	RR	RR	RR	JJ	RR	JJ	JJ
1090621|F|0-30:C>G-30:C>G	TGCAGATAGTAAGTACTACTTGCACTGACTCCCCGCGCATCAGATTCAGTGCCGTAGAAGCCAAGAAGA	2B	632743407	G	C	2B	2B2	139.088		JJ	JJ	RR	JJ	JJ	JJ	JJ	JJ	RR	JJ	RR	JJ	RR	JJ	JJ	-	JJ	-	RR	RR	RR	JJ	RR	RR	JJ	RR	RR	-	JJ	RR	RR	RR	JJ	RR	RR	RR	JJ	RR	JJ	JJ
1862545|F|0-11:T>C-11:T>C	TGCAGCGACGATCATCAGTACTCCCACAGGAGTGGCTCCTCGAGGCGGAACACGCCGAGATCGGAAGAG	2B	631750863	C	T	2B	2B2	139.088		JJ	JJ	RR	JJ	JJ	JJ	JJ	JJ	RR	JJ	RR	JJ	RR	JJ	JJ	-	JJ	JJ	RR	RR	RR	JJ	RR	-	JJ	RR	RR	JJ	JJ	RR	RR	RR	JJ	RR	RR	RR	JJ	RR	JJ	JJ
3960385|F|0-27:T>A-27:T>A	TGCAGGCTGCCGCAACGACGGAAGGATTTTCTAACGGTAACCGAGATCGGAAGAGCGGTTCAGCAGGAA	2B	621916564	A	T	2B	2B2	139.088		JJ	JJ	RR	JJ	JJ	JJ	JJ	JJ	RR	JJ	RR	JJ	RR	JJ	JJ	JJ	JJ	JJ	RR	RR	RR	JJ	RR	RR	JJ	RR	RR	JJ	JJ	RR	RR	RR	JJ	RR	RR	RR	JJ	RR	JJ	JJ
980716|F|0-55:C>T-55:C>T	TGCAGCCCCACTCCCGTACGTCCGCTACACCCGATTCGCATGTAAACAACCAACGCCCATTGTTCGTAT	2B	621577755	T	C	2B	2B2	139.088		JJ	JJ	RR	JJ	JJ	JJ	JJ	JJ	RR	JJ	RR	JJ	RR	JJ	JJ	JJ	JJ	JJ	RR	RR	RR	JJ	RR	RR	JJ	RR	RR	JJ	JJ	RR	RR	RR	JJ	RR	RR	RR	JJ	RR	JJ	JJ
7338936|F|0-21:C>T-21:C>T	TGCAGCGCCCCATGGGGTTCACGCTCGGCTACGGCATCCATGAGCGGCACGCCCTCCTGCTCGAGGTCG	2A	621206070	C	T	2B	2B2	139.088		JJ	JJ	RR	JJ	JJ	JJ	JJ	JJ	RR	-	RR	JJ	RR	JJ	JJ	JJ	JJ	JJ	RR	RR	-	JJ	RR	RR	JJ	RR	RR	JJ	JJ	RR	RR	RR	JJ	RR	RR	RR	JJ	RR	JJ	JJ
7350626|F|0-23:G>C-23:G>C	TGCAGCGCGTGGTCATCGTCGTCGGAGGCGGAGGTGGAGGAGCCGAGATCGGAAGAGCGGTTCAGCAGG	2A	619516970	G	C	2B	2B2	139.088		JJ	JJ	RR	JJ	JJ	JJ	JJ	JJ	RR	JJ	RR	JJ	RR	JJ	JJ	JJ	JJ	JJ	RR	RR	RR	JJ	RR	RR	JJ	RR	RR	JJ	JJ	RR	RR	RR	JJ	RR	RR	RR	JJ	RR	JJ	JJ
1092453|F|0-21:C>A-21:C>A	TGCAGCGGCGACGTACGTGCACCTCCCGTCTCGCGTCTCCCCACACGGAAAGCAACCAAACACGGCCGA	2B	613233899	A	C	2B	2B2	139.088		JJ	JJ	RR	JJ	JJ	JJ	JJ	JJ	RR	JJ	RR	JJ	RR	JJ	JJ	JJ	JJ	JJ	RR	RR	-	JJ	RR	RR	JJ	RR	RR	JJ	JJ	RR	RR	RR	JJ	RR	RR	RR	JJ	RR	JJ	-
1121537|F|0-46:C>T-46:C>T	TGCAGCCCTTGCATCGCGGCACTGGAGCCGTACCCCGCCGTGGAAGCCCCGCCCACCGAGATCGGAAGA	2B	610512467	T	C	2B	2B2	139.088		JJ	JJ	RR	JJ	JJ	JJ	JJ	JJ	RR	JJ	RR	JJ	RR	JJ	JJ	JJ	JJ	JJ	RR	RR	RR	JJ	RR	RR	JJ	RR	RR	JJ	JJ	RR	RR	RR	JJ	RR	RR	RR	JJ	RR	JJ	JJ
3570079|F|0-25:C>T-25:C>T	TGCAGTGCATCGTCCACATGGTCTGCGTCGCCGTCGAGTACCGAGATCGGAAGAGCGGTTCAGCAGGAA	2B	608936702	T	C	2B	2B2	139.088		JJ	JJ	RR	JJ	JJ	JJ	JJ	JJ	RR	JJ	RR	JJ	RR	JJ	JJ	JJ	JJ	JJ	RR	RR	RR	JJ	RR	RR	JJ	RR	RR	JJ	JJ	RR	RR	RR	JJ	RR	RR	RR	JJ	RR	JJ	JJ
1216314|F|0-26:A>G-26:A>G	TGCAGATTATAATCCCTTTGATCCACAAGGGCAAGCTAAACAGTTGGCTACTGGCCACGAGGGAGGATT	2B	606337658	G	A	2B	2B2	139.088		JJ	JJ	RR	JJ	JJ	JJ	JJ	JJ	RR	JJ	RR	JJ	RR	JJ	JJ	JJ	JJ	JJ	RR	RR	RR	JJ	RR	RR	JJ	RR	RR	JJ	JJ	RR	RR	RR	JJ	RR	RR	RR	JJ	RR	JJ	JJ
2309012|F|0-19:C>G-19:C>G	TGCAGAGGCAGATCGAGCGCGCTTTGGTTTTTCCTTGACCACCGCTCGCGGCGTGACGTGCCGACGACA	2B	605660879	G	C	2B	2B2	139.088		JJ	JJ	RR	JJ	JJ	JJ	JJ	JJ	RR	JJ	RR	JJ	RR	JJ	JJ	JJ	-	JJ	RR	RR	RR	JJ	RR	RR	-	RR	RR	JJ	JJ	RR	RR	RR	JJ	RR	RR	-	JJ	RR	JJ	JJ
7478448|F|0-5:T>C-5:T>C	TGCAGTGCAGTGCAGTGCAGTGCGATGCAATGATAACCACACGGCAATGCTGTGCTCGACCCGACGGAC	2B	598753633	T	C	2B	2B2	139.088		JJ	JJ	RR	JJ	JJ	JJ	JJ	JJ	RR	JJ	RR	JJ	RR	JJ	JJ	JJ	JJ	JJ	RR	RR	RR	JJ	RR	RR	JJ	RR	-	JJ	JJ	RR	RR	RR	JJ	RR	RR	RR	JJ	RR	JJ	JJ
1089669|F|0-7:T>C-7:T>C	TGCAGATTGCGTACGCTCACGCACACTAGAATATGGAGGTGCAGTTTACCCGAGATCGGAAGAGCGGTT	2B	598751577	C	T	2B	2B2	139.088		JJ	JJ	RR	JJ	JJ	JJ	JJ	JJ	RR	JJ	RR	JJ	RR	JJ	JJ	JJ	JJ	JJ	RR	RR	RR	JJ	RR	RR	JJ	RR	RR	JJ	JJ	RR	RR	RR	JJ	RR	RR	RR	JJ	RR	JJ	JJ
1090478|F|0-13:T>C-13:T>C	TGCAGGTGACGGCTGTAACCGATCCCACCTCACCGTTTACGCAGTCCCTAGCAGCGACGCTGCCCGAGA	2B	597042489	C	T	2B	2B2	139.088		JJ	JJ	RR	JJ	JJ	JJ	JJ	JJ	RR	JJ	RR	JJ	RR	JJ	JJ	JJ	JJ	JJ	RR	RR	RR	JJ	RR	-	JJ	RR	RR	JJ	JJ	RR	RR	RR	JJ	RR	RR	RR	JJ	RR	JJ	JJ
3026922|F|0-33:C>T-33:C>T	TGCAGCACCGCATCACTCAGGCACAGGTCGCACCCCGCCGAGATCGGAAGAGCGGTTCAGCAGGAATGC	2B	592674247	T	C	2B	2B2	139.088		JJ	JJ	RR	JJ	JJ	JJ	JJ	JJ	RR	JJ	RR	JJ	RR	JJ	JJ	JJ	JJ	JJ	RR	RR	RR	JJ	RR	RR	JJ	RR	RR	JJ	JJ	RR	RR	RR	JJ	RR	RR	RR	JJ	RR	JJ	-
1127575|F|0-48:A>G-48:A>G	TGCAGCTGAAAATGTGACAGTTCCACGCAGTCCACGTCATTCTCACCAAGAACAGGTTGCGCGCGTCGC	2B	580266794	G	A	2B	2B2	139.088		JJ	JJ	RR	JJ	JJ	JJ	JJ	JJ	RR	JJ	RR	JJ	-	JJ	JJ	JJ	JJ	JJ	RR	RR	RR	JJ	RR	RR	JJ	RR	RR	JJ	JJ	RR	RR	RR	JJ	RR	RR	RR	JJ	RR	JJ	JJ
1190639|F|0-14:C>A-14:C>A	TGCAGCTACAGCTCCTCTTCAGCACACAGATCAATCCAGATACACATACATCTGCCGACGTTTAGCTAG	2B	573204529	A	C	2B	2B2	139.088		JJ	JJ	RR	JJ	JJ	JJ	JJ	-	RR	JJ	RR	JJ	RR	JJ	JJ	JJ	-	JJ	RR	RR	RR	-	-	RR	JJ	RR	RR	JJ	JJ	RR	RR	RR	JJ	-	RR	RR	JJ	RR	JJ	JJ
5411976|F|0-23:G>A-23:G>A	TGCAGTGGTTCGGGGACAGCAGCGGCCAGGCCGCGCCGAGATCGGAAGAGCGGTTCAGCAGGAATGCCG	2B	571918354	G	A	2B	2B2	139.088		JJ	JJ	RR	JJ	JJ	JJ	JJ	JJ	RR	JJ	RR	JJ	RR	JJ	JJ	-	JJ	JJ	RR	RR	RR	JJ	RR	RR	JJ	RR	RR	JJ	JJ	RR	RR	RR	JJ	RR	RR	RR	JJ	RR	JJ	JJ
1059460|F|0-19:T>C-19:T>C	TGCAGAGGACATGGGGATGTATGCTTCTTTGAGTTAGTCAATCAGTGTACCATACAAGTATTAACTACT	2B	557132891	C	T	2B	2B2	139.088		JJ	JJ	RR	JJ	JJ	JJ	JJ	JJ	RR	JJ	-	JJ	RR	JJ	JJ	JJ	JJ	JJ	RR	RR	RR	JJ	RR	RR	JJ	RR	RR	JJ	JJ	RR	RR	RR	JJ	RR	RR	RR	-	RR	JJ	-
987472|F|0-8:G>C-8:G>C	TGCAGGCCGTCGGTGAGCTGGCGAGCGGCATGGAGGCGCCAAGCGTGCGGCCGAGATCGGAAGAGCGGT	2B	552611105	C	G	2B	2B2	139.088		JJ	JJ	RR	JJ	JJ	JJ	JJ	JJ	RR	JJ	RR	JJ	RR	JJ	JJ	JJ	JJ	JJ	RR	RR	RR	JJ	RR	RR	JJ	RR	RR	JJ	JJ	RR	RR	RR	JJ	RR	RR	RR	JJ	RR	JJ	JJ
987472|F|0-26:G>T-26:G>T	TGCAGGCCGTCGGTGAGCTGGCGAGCGGCATGGAGGCGCCAAGCGTGCGGCCGAGATCGGAAGAGCGGT	2B	552611105	T	G	2B	2B2	139.088		JJ	JJ	RR	JJ	JJ	JJ	JJ	JJ	RR	JJ	RR	JJ	RR	JJ	JJ	JJ	JJ	JJ	RR	RR	RR	JJ	RR	RR	JJ	RR	RR	JJ	JJ	RR	RR	RR	JJ	RR	RR	RR	JJ	RR	JJ	JJ
38086959|F|0-27:A>C-27:A>C	TGCAGAATCCAGCCAATCAAATTTGGGACTGGAGGTTCTCAATTCGAGGGCTGAAAAGTGAGACGGTAG	2A	541280951	A	C	2B	2B2	139.088		JJ	JJ	RR	JJ	JJ	JJ	JJ	JJ	RR	JJ	RR	JJ	RR	JJ	JJ	JJ	JJ	JJ	RR	RR	RR	JJ	RR	RR	JJ	RR	RR	JJ	JJ	RR	RR	RR	JJ	RR	RR	RR	JJ	RR	JJ	JJ
1066052|F|0-44:G>A-44:G>A	TGCAGCTTCTGCCTCTTCTCCTCCGCAGCCTCCTTCGCTTTCCTGAGCTCCCTACGTAGTTTGTCCGAG	2D	532373569	A	G	2B	2B2	139.088		JJ	JJ	RR	JJ	JJ	JJ	JJ	JJ	RR	JJ	RR	JJ	RR	JJ	JJ	JJ	JJ	JJ	RR	RR	RR	JJ	RR	RR	JJ	RR	RR	JJ	JJ	RR	RR	RR	JJ	RR	RR	RR	JJ	RR	JJ	JJ
1202669|F|0-43:T>C-43:T>C	TGCAGCTTTGACGGCAGCTACTACATGCTCATGTTCGGGGGTGTGCAGCTCCTCCTCTCCTCCATACCG	2B	506528072	C	T	2B	2B2	139.088		JJ	JJ	RR	JJ	JJ	JJ	JJ	JJ	RR	JJ	RR	JJ	RR	JJ	JJ	JJ	JJ	JJ	RR	RR	-	JJ	RR	-	JJ	RR	RR	JJ	JJ	RR	RR	RR	JJ	-	RR	RR	JJ	RR	-	JJ
985635|F|0-17:C>T-17:C>T	TGCAGCCCTGTCACGCGCGGCAACCTCGTTCAGCGCCAGCGACAACAGCAACGCAACACGTTCCTTCCA	2B	506421154	T	C	2B	2B2	139.088		JJ	JJ	RR	JJ	JJ	JJ	JJ	JJ	RR	JJ	RR	JJ	RR	JJ	-	JJ	JJ	JJ	RR	RR	RR	JJ	RR	RR	JJ	RR	RR	JJ	JJ	RR	RR	RR	JJ	RR	RR	RR	JJ	RR	JJ	JJ
1114041|F|0-26:C>T-26:C>T	TGCAGCCTCTTCAGAAAATTCACATCCTCATTGCGGCCTACGAATCTAACCTTGAGAACGATGGTTGGA	2B	494052810	C	T	2B	2B2	139.088		JJ	JJ	RR	JJ	JJ	JJ	JJ	JJ	RR	JJ	RR	JJ	RR	JJ	JJ	-	JJ	JJ	RR	-	RR	JJ	RR	RR	JJ	RR	RR	JJ	JJ	RR	RR	RR	JJ	RR	RR	-	JJ	RR	JJ	JJ
5578184|F|0-13:C>G-13:C>G	TGCAGCTGTTCTTCATTCTCGCGGGGGGCTGCCGAGATCGGAAGAGCGGTTCAGCAGGAATGCCGAGAC	2B	487432997	G	C	2B	2B2	139.088		JJ	JJ	RR	JJ	JJ	JJ	JJ	JJ	RR	JJ	RR	JJ	RR	JJ	JJ	JJ	JJ	JJ	RR	RR	-	JJ	RR	RR	JJ	RR	RR	JJ	JJ	RR	RR	RR	JJ	RR	RR	RR	JJ	RR	JJ	JJ
19483795|F|0-28:A>G-28:A>G	TGCAGCGCAGGAAAGGCACGACGAGCAAACAGGCGACAGAGAGCGGGTGAGCAGCAGTTGATAAGCAGC	2B	486994097	A	G	2B	2B2	139.088		JJ	JJ	RR	JJ	JJ	JJ	JJ	JJ	RR	JJ	RR	JJ	RR	-	JJ	JJ	JJ	JJ	RR	RR	RR	JJ	RR	-	JJ	RR	-	JJ	JJ	RR	RR	RR	JJ	RR	RR	RR	JJ	RR	JJ	JJ
1127815|F|0-68:A>G-68:A>G	TGCAGGTGTTCGTCGCCTCCTTCTCCAAGAGGAAGCAGGTCTGCCCTACCAATCCTGGCAACGTCGGAA	2B	474013826	G	A	2B	2B2	139.088		JJ	JJ	RR	JJ	JJ	JJ	JJ	JJ	RR	JJ	RR	JJ	RR	JJ	JJ	JJ	JJ	JJ	RR	RR	RR	JJ	RR	RR	JJ	RR	RR	JJ	JJ	RR	RR	RR	JJ	RR	RR	RR	JJ	RR	JJ	JJ
7352621|F|0-39:G>A-39:G>A	TGCAGCGTTAATGAATCGTGCACCAAAATCTGAATTATCGACCGAGATCGGAAGAGCGGTTCAGCAGGA	2B	457372833	G	A	2B	2B2	139.088		JJ	JJ	RR	JJ	JJ	JJ	JJ	JJ	RR	JJ	RR	JJ	RR	JJ	JJ	JJ	JJ	JJ	RR	RR	RR	JJ	RR	RR	JJ	RR	RR	JJ	JJ	RR	RR	RR	JJ	RR	RR	RR	JJ	RR	JJ	JJ
1166418|F|0-60:A>G-60:A>G	TGCAGTAAGAACACCACACACATACACGTCCATGTTTTTTGCATTCATTTCGCAGTTAGAAAGTTACTG	2B	451644534	G	A	2B	2B2	139.088		JJ	JJ	RR	JJ	JJ	JJ	JJ	JJ	RR	JJ	RR	JJ	RR	JJ	JJ	JJ	JJ	JJ	RR	RR	RR	JJ	RR	RR	JJ	RR	RR	JJ	JJ	RR	RR	RR	JJ	RR	RR	RR	JJ	RR	JJ	JJ
1064635|F|0-37:A>G-37:A>G	TGCAGATGCTCTAATGCTGTAACTAGGAATCAAGTCAAGACAGGAGGATCAGATTTCCGAGATCGGAAG	2D	440214091	G	A	2B	2B2	139.088		JJ	JJ	RR	JJ	JJ	-	JJ	JJ	RR	JJ	RR	JJ	RR	JJ	JJ	JJ	JJ	JJ	RR	RR	RR	JJ	RR	RR	JJ	RR	RR	JJ	JJ	RR	RR	RR	JJ	RR	RR	RR	JJ	RR	JJ	JJ
7478618|F|0-41:G>A-41:G>A	TGCAGCTCACGCAGGTCCTTGGAGAACTGGGAATCAGGTCCGAAGAGGAGAGAGTTCAAATCCTTCGCC	2D	431044645	G	A	2B	2B2	139.088		JJ	JJ	RR	JJ	JJ	JJ	JJ	JJ	-	JJ	RR	JJ	-	JJ	-	JJ	JJ	JJ	RR	-	-	JJ	RR	-	JJ	RR	RR	JJ	-	-	RR	RR	JJ	RR	RR	RR	-	RR	JJ	JJ
7931121|F|0-13:C>T-13:C>T	TGCAGGTAGAAAGCGTATGCTTCGGGGGTGGTGGGGAGCCGAGATCGGAAGAGCGGTTCAGCAGGAATG	2D	421995116	C	T	2B	2B2	139.088		JJ	JJ	RR	JJ	JJ	JJ	JJ	JJ	RR	JJ	RR	JJ	RR	JJ	JJ	JJ	JJ	JJ	RR	RR	RR	JJ	RR	RR	JJ	RR	RR	JJ	JJ	RR	RR	RR	JJ	RR	RR	RR	JJ	RR	JJ	JJ
1123369|F|0-5:C>G-5:C>G	TGCAGCCCGCCCTGCGCGACGCGGAAGTTGGCGTCCCGCGTCAGATCCACGCAGGTGTCCACCAGCGAG	6B	5823342	C	G	2B	2B2	139.088		-	JJ	RR	JJ	JJ	JJ	JJ	JJ	RR	JJ	RR	JJ	RR	JJ	JJ	JJ	JJ	-	RR	RR	RR	JJ	RR	RR	JJ	RR	RR	JJ	JJ	RR	RR	RR	JJ	RR	RR	RR	JJ	RR	JJ	JJ
5412117|F|0-19:T>C-19:T>C	TGCAGCGCTGCGGGAAGAGTTGCCGAGATCGGAAGAGCGGTTCAGCAGGAATGCCGAGACCGATCTCGT	Unknown		C	T	2B	2B2	139.088		JJ	JJ	RR	JJ	JJ	JJ	JJ	JJ	RR	JJ	RR	JJ	RR	JJ	JJ	JJ	JJ	JJ	RR	RR	RR	JJ	RR	RR	JJ	RR	RR	JJ	JJ	RR	RR	RR	JJ	RR	RR	RR	JJ	RR	JJ	JJ
3946643|F|0-10:T>C-10:T>C	TGCAGTGGCATACACTGTTCTTCAAGCCCGAGATCGGAAGAGCGGTTCAGCAGGAATGCCGAGACCGAT	Unknown		C	T	2B	2B2	139.088		JJ	JJ	RR	JJ	JJ	JJ	JJ	JJ	RR	JJ	RR	JJ	RR	JJ	JJ	JJ	JJ	JJ	RR	RR	RR	JJ	RR	RR	JJ	RR	RR	JJ	JJ	RR	RR	RR	JJ	RR	RR	RR	JJ	RR	JJ	JJ
3023438|F|0-7:T>C-7:T>C	TGCAGGGTAGAAATAAGAGCAGAACAGCTGATGTTTTGCCCGAGATCGGAAGAGCGGTTCAGCAGGAAT	Unknown		C	T	2B	2B2	139.088		JJ	JJ	RR	JJ	JJ	JJ	JJ	JJ	RR	JJ	RR	JJ	RR	JJ	JJ	JJ	JJ	JJ	RR	-	RR	JJ	RR	RR	JJ	RR	RR	JJ	JJ	RR	RR	RR	JJ	RR	RR	RR	JJ	RR	JJ	JJ
7931089|F|0-15:C>T-15:C>T	TGCAGCGTTGATGATCGAGCCGAGATCGGAAGAGCGGTTCAGCAGGAATGCCGAGACCGATCTCGTATG	Unknown		C	T	2B	2B2	139.088		JJ	JJ	RR	JJ	JJ	JJ	-	JJ	RR	JJ	RR	JJ	RR	JJ	JJ	JJ	JJ	JJ	RR	RR	-	JJ	RR	RR	JJ	RR	RR	JJ	JJ	RR	RR	RR	JJ	RR	RR	RR	JJ	RR	JJ	JJ
7478634|F|0-17:G>A-17:G>A	TGCAGCGCATCAGCAGCGCCGACAGCCCGAGATCGGAAGAGCGGTTCAGCAGGAATGCCGAGACCGATC	Unknown		G	A	2B	2B2	139.088		JJ	JJ	RR	JJ	JJ	JJ	JJ	JJ	RR	JJ	RR	JJ	RR	JJ	JJ	JJ	JJ	JJ	RR	RR	RR	JJ	RR	-	JJ	RR	RR	JJ	JJ	RR	RR	RR	JJ	RR	RR	RR	JJ	RR	JJ	JJ
7354333|F|0-42:G>T-42:G>T	TGCAGGCCCTCGGCGAGCTGGCGGGTGGCATGGAGGCGCCAAGCGTGCGGCCGAGATCGGAAGAGCGGT	Unknown		G	T	2B	2B2	139.088		JJ	JJ	RR	JJ	JJ	JJ	JJ	JJ	RR	JJ	RR	JJ	-	JJ	JJ	JJ	JJ	JJ	RR	RR	RR	JJ	RR	RR	JJ	RR	RR	JJ	JJ	RR	RR	RR	JJ	RR	RR	RR	JJ	RR	JJ	JJ
7352498|F|0-17:C>T-17:C>T	TGCAGAGCAGACATACACATGCATGACCCAAATACCGAGATCGGAAGAGCGGTTCAGCAGGAATGCCGA	Unknown		C	T	2B	2B2	139.088		JJ	JJ	RR	JJ	JJ	JJ	JJ	JJ	RR	JJ	RR	JJ	RR	JJ	JJ	JJ	JJ	JJ	RR	RR	RR	JJ	RR	RR	JJ	RR	RR	JJ	JJ	RR	RR	RR	JJ	RR	RR	RR	JJ	RR	JJ	JJ
7350202|F|0-19:T>G-19:T>G	TGCAGGTTCGTTTCGTTCGTCGTGCAAAGCTGTGCTGCACCAGTGGCGAAGGCCCAAGCGTGACTGTGT	Unknown		T	G	2B	2B2	139.088		JJ	JJ	RR	JJ	JJ	JJ	JJ	JJ	RR	JJ	RR	JJ	RR	JJ	JJ	JJ	JJ	JJ	RR	RR	RR	JJ	RR	-	JJ	RR	RR	JJ	JJ	RR	RR	RR	JJ	RR	RR	RR	JJ	RR	JJ	JJ
4991876|F|0-23:C>T-23:C>T	TGCAGAAAAGGAAAGCTGTTCTCCCCGCCGAGATCGGAAGAGCGGTTCAGCAGGAATGCCGAGACCGAT	Unknown		C	T	2B	2B2	139.088		JJ	JJ	RR	JJ	JJ	JJ	JJ	JJ	RR	JJ	RR	JJ	RR	JJ	JJ	JJ	JJ	JJ	RR	RR	RR	JJ	RR	RR	JJ	RR	RR	JJ	JJ	RR	RR	RR	JJ	RR	RR	RR	JJ	RR	JJ	JJ
19483930|F|0-18:A>G-18:A>G	TGCAGGGACCCACGGCACACACTAGACAACAACCCGTCGGCCCCGCCCCGAGATCGGAAGAGCGGTTCA	Unknown		A	G	2B	2B2	139.088		JJ	JJ	RR	JJ	JJ	JJ	JJ	JJ	RR	JJ	RR	JJ	RR	JJ	JJ	JJ	JJ	JJ	RR	RR	RR	JJ	RR	RR	JJ	RR	-	JJ	JJ	RR	RR	RR	JJ	RR	RR	-	JJ	RR	JJ	JJ
1078905|F|0-35:C>A-35:C>A	TGCAGGTGCTGAGCAACAAGAAGTTCAAGAGCGCCCCGCATAGGGTGGTGAGAAGGCCGAGATCGGAAG	2B	752530526	C	A	2B	2B2	139.088		JJ	JJ	RR	JJ	JJ	JJ	JJ	JJ	RR	JJ	RR	JJ	RR	JJ	JJ	JJ	JJ	JJ	RR	RR	RR	JJ	RR	RR	JJ	RR	RR	JJ	JJ	RR	RR	RR	JJ	RR	RR	RR	JJ	RR	JJ	JJ
1110427|F|0-36:A>G-36:A>G	TGCAGTGACCAGCGCGTTTCTCGCCGCTCGCAGCCCAGCCCGACCCTGATCTCTCCGAGATCGGAAGAG	2B	750774148	G	A	2B	2B2	139.088		JJ	JJ	RR	JJ	JJ	JJ	-	-	RR	JJ	RR	JJ	RR	JJ	JJ	JJ	-	JJ	RR	RR	RR	-	RR	RR	-	RR	RR	JJ	-	RR	RR	RR	-	RR	RR	RR	JJ	RR	JJ	JJ
1078290|F|0-39:C>T-39:C>T	TGCAGAGCTGATGTCCGTAGGGGAAGTGCAAAGACGTACCGATGCACAACACCTTGTATGTTCCGAGAT	2B	750202883	C	T	2B	2B2	139.088		JJ	JJ	RR	JJ	JJ	JJ	JJ	JJ	RR	JJ	RR	JJ	RR	JJ	JJ	JJ	JJ	JJ	RR	RR	RR	JJ	RR	RR	JJ	RR	RR	JJ	JJ	RR	RR	RR	JJ	RR	RR	RR	JJ	RR	JJ	JJ
1128045|F|0-29:A>G-29:A>G	TGCAGCGGTAAGGGCTTAATGCATGGGTGAACCAAGGGCTCGCTAGCGAGATGCAAGTTGTAGCGGTGG	2B	745637840	A	G	2B	2B2	139.088		JJ	JJ	RR	JJ	JJ	JJ	JJ	JJ	RR	JJ	RR	JJ	RR	JJ	JJ	JJ	JJ	JJ	RR	RR	RR	JJ	RR	-	JJ	RR	RR	JJ	JJ	RR	RR	RR	JJ	RR	RR	RR	JJ	RR	JJ	JJ
1077192|F|0-40:A>G-40:A>G	TGCAGTTTCTGCTGTGGTGGGAAGAATTGGTAACCTGGTCATCAGGGAGTCATCGCTACTTTGTTCAGT	2B	740705991	A	G	2B	2B2	139.088		JJ	JJ	RR	JJ	JJ	JJ	JJ	-	RR	JJ	RR	JJ	RR	JJ	JJ	JJ	JJ	JJ	RR	RR	RR	JJ	RR	RR	JJ	RR	RR	-	JJ	RR	RR	RR	JJ	RR	RR	RR	JJ	RR	JJ	JJ
3937196|F|0-13:A>C-13:A>C	TGCAGCTCCACCCAACTCTCAGCTCAGCTCAGCTCAACTCCGAGATCGGAAGAGCGGTTCAGCAGGAAT	2B	739022136	A	C	2B	2B2	139.088		JJ	-	RR	-	JJ	JJ	JJ	JJ	RR	JJ	RR	JJ	RR	JJ	JJ	JJ	JJ	-	RR	RR	RR	JJ	RR	RR	JJ	RR	RR	JJ	JJ	RR	RR	RR	-	RR	RR	RR	JJ	RR	JJ	JJ
4910852|F|0-14:A>G-14:A>G	TGCAGATGGTCGACACGATCCGCCTCACTGTGCCGTTCCTCCTCGCCTTCCTCCGCACCCTCCCCTCCG	2B	736645103	A	G	2B	2B2	139.088		-	JJ	RR	JJ	JJ	JJ	JJ	JJ	RR	JJ	RR	JJ	RR	JJ	JJ	JJ	JJ	-	RR	RR	RR	JJ	RR	RR	JJ	-	RR	JJ	JJ	RR	RR	-	JJ	RR	RR	RR	JJ	RR	-	JJ
4911131|F|0-50:G>C-50:G>C	TGCAGATGGTCGACGCGCTCCGCCTCACCGTGCCGTCCCTCCTCGCCTTCGTCCGCTCCCTCCCCTCCG	2B	736574416	G	C	2B	2B2	139.088		-	JJ	RR	JJ	JJ	JJ	JJ	JJ	RR	JJ	RR	JJ	RR	JJ	JJ	JJ	JJ	JJ	RR	RR	RR	-	RR	RR	JJ	-	RR	JJ	JJ	RR	RR	-	JJ	RR	RR	RR	-	RR	JJ	JJ
2261229|F|0-10:C>A-10:C>A	TGCAGGCCGTCTGCAAGGAGGCCATGCGGCTCCACCCCTCGACGCCGCTCAGCATCCCGCACTTCTCCG	2B	735577896	A	C	2B	2B2	139.088		JJ	JJ	RR	JJ	JJ	JJ	JJ	JJ	RR	JJ	RR	JJ	RR	JJ	JJ	JJ	JJ	JJ	RR	RR	RR	JJ	RR	RR	JJ	RR	RR	JJ	JJ	RR	RR	RR	JJ	RR	RR	RR	JJ	RR	JJ	JJ
981914|F|0-24:C>A-24:C>A	TGCAGGCCGTTGCGCTCGTCGGGGCGGTAGATGTGCATGCTGAACTCGTGGTTGCCTTTGCTCTCGTAG	2B	734480045	C	A	2B	2B2	139.088		JJ	JJ	RR	JJ	JJ	JJ	JJ	JJ	RR	JJ	RR	JJ	RR	JJ	JJ	JJ	JJ	JJ	RR	RR	RR	-	RR	RR	JJ	RR	RR	JJ	JJ	RR	RR	RR	JJ	RR	RR	RR	JJ	RR	JJ	JJ
5325204|F|0-44:A>G-44:A>G	TGCAGAACACGTATCCACAGGTAGTCGACCCTGTCTGTCGGGTCACCATCCATCCTTCCACATTTGAGC	2B	733965726	A	G	2B	2B2	139.088		JJ	JJ	RR	JJ	JJ	JJ	JJ	JJ	RR	JJ	RR	JJ	RR	JJ	JJ	JJ	JJ	JJ	RR	RR	RR	JJ	RR	RR	JJ	RR	RR	JJ	JJ	RR	RR	RR	JJ	RR	RR	RR	JJ	RR	JJ	JJ
1127985|F|0-16:A>C-16:A>C	TGCAGGCGGTGGCCTTACTGTGAGCGCGCCCGCGCGGCGGCACCGAACGATCCAGCAACGCAGCGCCCG	2B	725523460	A	C	2B	2B2	139.088		JJ	JJ	RR	JJ	JJ	JJ	JJ	JJ	RR	JJ	RR	JJ	RR	JJ	JJ	JJ	JJ	JJ	RR	RR	RR	JJ	RR	RR	JJ	RR	RR	JJ	JJ	RR	RR	RR	JJ	RR	-	RR	JJ	RR	JJ	JJ
2259692|F|0-13:C>T-13:C>T	TGCAGAAAAATAACGTGACAAGTGACATGGAGCTCGAGCTACACCACTTACCACGAGGCAGTGGACGAG	2B	724718160	T	C	2B	2B2	139.088		JJ	JJ	RR	JJ	JJ	JJ	JJ	JJ	RR	JJ	RR	-	RR	JJ	JJ	JJ	JJ	JJ	RR	RR	RR	JJ	RR	RR	-	RR	RR	JJ	JJ	RR	RR	RR	JJ	RR	RR	RR	JJ	RR	JJ	JJ
3533508|F|0-31:C>T-31:C>T	TGCAGACCAAGATCGTTGAGGCGCTGCACCGCTAGGTGTCCGAGATCGGAAGAGCGGTTCAGCAGGAAT	2B	722322541	T	C	2B	2B2	139.088		JJ	JJ	RR	JJ	JJ	JJ	JJ	JJ	RR	JJ	RR	JJ	RR	JJ	JJ	JJ	JJ	JJ	RR	RR	RR	JJ	RR	RR	JJ	RR	RR	JJ	JJ	RR	RR	RR	JJ	RR	RR	RR	JJ	RR	JJ	JJ
2290098|F|0-34:C>T-34:C>T	TGCAGCAGCTGCTCTCGAGCTGCCCGCGCCTCGCCAGCCTGACGCTGGAGGAATGCCTGGCCATCAAGG	2B	720813318	T	C	2B	2B2	139.088		JJ	JJ	RR	JJ	JJ	JJ	JJ	JJ	RR	JJ	RR	JJ	RR	JJ	JJ	JJ	JJ	JJ	RR	-	RR	JJ	RR	RR	JJ	-	RR	JJ	-	RR	RR	RR	JJ	-	RR	RR	JJ	RR	JJ	JJ
3023066|F|0-25:T>C-25:T>C	TGCAGCCTCGGCGCTCTCAAGGATGTCTCTAGGTTCCGAGATCGGAAGAGCGGTTCAGCAGGAATGCCG	2B	718748810	C	T	2B	2B2	139.088		JJ	JJ	RR	JJ	JJ	JJ	JJ	JJ	RR	JJ	RR	JJ	RR	JJ	JJ	JJ	JJ	JJ	RR	RR	RR	JJ	RR	RR	JJ	RR	RR	JJ	JJ	RR	RR	RR	JJ	RR	RR	RR	JJ	RR	JJ	JJ
1210780|F|0-28:A>G-28:A>G	TGCAGAACAGGAGCTCACACAGTACTGCACTTTTTTATTGGGATATGGGCTGGACTCAGTCCACCAAAG	2B	716678809	A	G	2B	2B2	139.088		JJ	JJ	RR	JJ	JJ	JJ	JJ	JJ	RR	JJ	RR	JJ	RR	JJ	JJ	JJ	JJ	JJ	RR	RR	RR	-	RR	RR	JJ	RR	RR	JJ	JJ	RR	RR	-	JJ	RR	RR	RR	JJ	RR	JJ	JJ
2275318|F|0-11:C>A-11:C>A	TGCAGATTCTTCCACAATTGTTAATTCATGCGCCGCGCGAGAGTCGAGAGACAAGGATTATGCGCCTCG	2B	714880379	A	C	2B	2B2	139.088		JJ	JJ	RR	JJ	JJ	JJ	JJ	JJ	RR	JJ	RR	JJ	-	JJ	JJ	JJ	JJ	JJ	RR	RR	RR	JJ	RR	RR	JJ	RR	RR	JJ	JJ	RR	RR	RR	JJ	RR	RR	RR	JJ	RR	JJ	-
1114032|F|0-34:T>C-34:T>C	TGCAGCGTTGCTTTCTGGACGTATGCTTCGTCTCTCTCTATTTCCGTGACCAGATAATTCCCGTCGTGG	2B	714875269	T	C	2B	2B2	139.088		JJ	JJ	RR	JJ	JJ	JJ	JJ	JJ	-	JJ	RR	JJ	RR	JJ	JJ	JJ	JJ	JJ	RR	RR	RR	JJ	RR	RR	JJ	RR	RR	JJ	JJ	RR	RR	RR	JJ	RR	-	-	JJ	RR	JJ	JJ
5325165|F|0-64:G>C-64:G>C	TGCAGCTTGAGCGGGCAATTGGCCTGGAACTTGCACTTGGTGAAGTGCGCCTGGTACCTGACCTGGCCC	2B	713843151	C	G	2B	2B2	139.088		JJ	JJ	RR	JJ	JJ	JJ	JJ	JJ	RR	JJ	RR	JJ	RR	JJ	JJ	JJ	JJ	JJ	RR	RR	RR	JJ	RR	RR	JJ	RR	RR	JJ	JJ	RR	RR	RR	JJ	-	RR	RR	-	RR	JJ	JJ
1679408|F|0-17:G>C-17:G>C	TGCAGATCCTTGAGATGGGAGTTCTTCTCCATGTCATCTGGAATCCAGAAACCAAGCCATAGTGCCAAT	2B	712609168	G	C	2B	2B2	139.088		JJ	JJ	RR	JJ	JJ	JJ	JJ	JJ	RR	JJ	RR	JJ	RR	JJ	JJ	JJ	JJ	JJ	RR	RR	RR	JJ	RR	RR	JJ	RR	RR	JJ	JJ	RR	RR	-	JJ	RR	-	RR	JJ	RR	JJ	JJ
1151912|F|0-44:A>G-44:A>G	TGCAGGAACACCTTATCTTTTTCTTCTTCTTCTTGCCAGCTCTCACCAGCCGAGATCGGAAGAGCGGTT	2B	704389058	G	A	2B	2B2	139.088		JJ	JJ	RR	JJ	JJ	JJ	JJ	JJ	RR	JJ	RR	JJ	RR	JJ	JJ	JJ	JJ	JJ	RR	RR	-	-	RR	RR	JJ	RR	RR	JJ	JJ	RR	RR	RR	JJ	RR	RR	RR	JJ	RR	JJ	JJ
1228192|F|0-11:C>T-11:C>T	TGCAGGCGCCGCTCAGTCCGCAGCGCAGTCCAAGAGCTTCCTGTTGGGTTACTCCGAGATCGGAAGAGC	2B	702722433	T	C	2B	2B2	139.088		JJ	JJ	RR	JJ	JJ	JJ	JJ	JJ	RR	JJ	RR	JJ	RR	JJ	JJ	JJ	JJ	JJ	RR	RR	RR	JJ	RR	-	JJ	RR	RR	JJ	JJ	RR	RR	RR	JJ	RR	RR	RR	JJ	RR	JJ	JJ
7352422|F|0-57:T>G-57:T>G	TGCAGGGCAAGCTCGAGCCCTGGATCGGTGACCCGACAGGCGCGGACGTCACGTTCCTCATGGGCGGCC	2B	701528098	T	G	2B	2B2	139.088		JJ	JJ	RR	JJ	JJ	JJ	JJ	JJ	RR	JJ	RR	JJ	RR	JJ	JJ	JJ	JJ	JJ	-	RR	RR	-	RR	RR	JJ	RR	RR	JJ	JJ	RR	RR	RR	JJ	RR	RR	RR	JJ	RR	JJ	JJ
1120361|F|0-10:G>C-10:G>C	TGCAGGCGCTGGGCAACATCGCGTTCGCCTACTCGTACTCCATGGTCCTCATAGAAATCCAGGACACGG	2B	698959686	G	C	2B	2B2	139.088		JJ	JJ	RR	JJ	JJ	JJ	JJ	JJ	RR	JJ	RR	JJ	RR	JJ	JJ	JJ	JJ	JJ	RR	RR	RR	JJ	RR	RR	JJ	RR	RR	JJ	JJ	RR	RR	RR	JJ	RR	RR	RR	JJ	RR	JJ	JJ
1066100|F|0-30:A>C-30:A>C	TGCAGCTCCGCTTGACCTGACCTGACCCCTACCCACGATTTTTGGCCCGTCGTTTCGCAAAGGCCACCA	2B	689596999	A	C	2B	2B2	139.088		JJ	JJ	RR	JJ	JJ	JJ	JJ	JJ	RR	JJ	RR	JJ	RR	JJ	JJ	JJ	JJ	JJ	RR	RR	RR	JJ	RR	RR	JJ	RR	RR	JJ	JJ	RR	RR	RR	JJ	RR	RR	RR	JJ	RR	JJ	JJ
1237062|F|0-23:T>G-23:T>G	TGCAGGGCCGCATCTCACTGCCGTCCGCCGCGCCGCACCAGCTACTTCATGTTGCTCCTCCCGAGATCG	2B	685001487	G	T	2B	2B2	139.088		JJ	JJ	RR	JJ	JJ	JJ	JJ	JJ	RR	JJ	RR	JJ	RR	JJ	JJ	JJ	JJ	JJ	RR	RR	RR	JJ	RR	RR	JJ	RR	RR	JJ	-	RR	RR	RR	JJ	RR	-	RR	JJ	RR	JJ	JJ
999303|F|0-14:A>G-14:A>G	TGCAGGCAGAAACGAGACGAGGCGAAGGTGGAGACGAGCCTCCGCGGCGACCGAGATCGGAAGAGCGGT	2B	676675394	A	G	2B	2B2	139.088		JJ	JJ	RR	JJ	JJ	JJ	JJ	JJ	RR	JJ	RR	JJ	RR	JJ	JJ	JJ	JJ	JJ	RR	RR	RR	JJ	RR	-	JJ	RR	RR	JJ	JJ	RR	RR	RR	JJ	RR	RR	RR	JJ	RR	JJ	JJ
1129297|F|0-34:C>T-34:C>T	TGCAGCTCCGAGGCCATTGTTTCAGTTCGTGCACCAACGAACTCGGCGCACAAGCCCACGATTTCTCCG	2B	675784014	T	C	2B	2B2	139.088		JJ	JJ	RR	JJ	JJ	JJ	JJ	JJ	RR	JJ	RR	JJ	RR	JJ	JJ	JJ	JJ	JJ	RR	-	RR	-	RR	RR	JJ	RR	RR	JJ	JJ	RR	RR	RR	JJ	RR	RR	RR	JJ	RR	JJ	JJ
1064501|F|0-8:A>G-8:A>G	TGCAGCCGAGTTACCTCTGCAACACCTCCAATTTTGTAGAGCAGCACGTGGTGCAGCAGCAGCTGACCA	2B	671801497	G	A	2B	2B2	139.088		-	JJ	RR	JJ	JJ	JJ	JJ	JJ	RR	JJ	RR	JJ	RR	JJ	JJ	JJ	-	JJ	RR	RR	RR	-	RR	RR	JJ	RR	RR	-	JJ	RR	RR	RR	JJ	RR	RR	RR	JJ	RR	-	JJ
3948032|F|0-11:T>C-11:T>C	TGCAGCAGCTGTTCCAGGCCATCGGCTCTAACAACAGCACCACCGAGATCGGAAGAGCGGTTCAGCAGG	2B	671801374	C	T	2B	2B2	139.088		JJ	JJ	RR	JJ	JJ	JJ	JJ	JJ	RR	JJ	RR	JJ	RR	JJ	JJ	-	JJ	JJ	RR	RR	RR	JJ	RR	RR	-	RR	RR	JJ	JJ	RR	RR	RR	JJ	RR	RR	RR	JJ	RR	JJ	JJ
1256433|F|0-24:G>A-24:G>A	TGCAGCTAGGTTGGCGATGAGGCCGCTGGTGCCATAGTTGGATCCAATGGCCGGGATGAGCTGCTGTAG	2B	671744627	A	G	2B	2B2	139.088		JJ	JJ	RR	-	JJ	JJ	JJ	JJ	RR	-	RR	JJ	RR	JJ	-	JJ	JJ	JJ	RR	RR	RR	-	RR	RR	-	RR	RR	JJ	JJ	RR	RR	RR	JJ	-	RR	RR	JJ	RR	JJ	JJ
985387|F|0-13:A>T-13:A>T	TGCAGTTTCTTTCATCAGGGAATGGCTGCTACAGATAGAGATAGGGTGACGATGCCCAGACTCAGTTGT	2B	666334368	T	A	2B	2B2	139.088		JJ	JJ	RR	JJ	JJ	JJ	JJ	JJ	RR	-	-	JJ	RR	JJ	JJ	JJ	JJ	JJ	RR	RR	-	-	RR	RR	JJ	RR	RR	JJ	JJ	RR	RR	RR	JJ	RR	RR	RR	JJ	RR	JJ	JJ
997443|F|0-13:T>C-13:T>C	TGCAGGACCACGATGCCAACAACAGCAGCAACGCCTTCTCGGCCACCAAGCTGTCCATCTCCATCCCGA	2B	660850821	C	T	2B	2B2	139.088		JJ	JJ	RR	JJ	JJ	JJ	JJ	JJ	RR	JJ	RR	JJ	RR	JJ	JJ	-	JJ	JJ	RR	RR	RR	JJ	RR	RR	JJ	RR	RR	JJ	JJ	RR	RR	RR	JJ	RR	RR	RR	-	RR	JJ	JJ
1181242|F|0-11:G>A-11:G>A	TGCAGCTGCTGGGAGTGGGAGTGGTGGGGCGTGGCGACGAGCTGCGTTTCCACAGGCTTTCTTGAACGG	2B	660849148	A	G	2B	2B2	139.088		JJ	JJ	RR	JJ	JJ	JJ	JJ	JJ	RR	JJ	RR	JJ	RR	JJ	JJ	JJ	JJ	JJ	-	-	RR	JJ	RR	RR	JJ	RR	RR	JJ	JJ	RR	RR	RR	-	RR	-	RR	JJ	RR	JJ	JJ
1078426|F|0-29:A>C-29:A>C	TGCAGAACCGCCTTGCAGCGGCAATGGGGAATGGATGTGCAATGATGATTCGTGTATCTCTGGACGTGC	2B	660658307	C	A	2B	2B2	139.088		JJ	JJ	RR	JJ	JJ	JJ	JJ	JJ	RR	JJ	RR	JJ	RR	JJ	JJ	JJ	-	JJ	RR	RR	RR	JJ	RR	RR	JJ	RR	RR	JJ	JJ	RR	RR	RR	JJ	RR	RR	RR	JJ	RR	JJ	JJ
1147131|F|0-51:T>A-51:T>A	TGCAGTTTGCTCTCGCCATCTTGCCACATTGAGTACAGATCCTCCACAGTCTGACAAGCTGTCTTCTCC	2B	660125774	A	T	2B	2B2	139.088		JJ	JJ	RR	JJ	JJ	-	JJ	JJ	-	JJ	RR	JJ	RR	JJ	JJ	-	JJ	JJ	-	-	RR	JJ	RR	RR	JJ	RR	RR	JJ	JJ	RR	RR	RR	JJ	RR	RR	RR	JJ	RR	JJ	JJ
32015375|F|0-32:G>A-32:G>A	TGCAGCGGTGGGGCTCGTCTCGGCGTTTCACCGCGGCCGAGATCGGAAGAGCGGTTCAGCAGGAATGCC	2B	659760834	G	A	2B	2B2	139.088		JJ	JJ	RR	JJ	JJ	JJ	JJ	JJ	RR	JJ	RR	JJ	RR	JJ	JJ	JJ	-	JJ	RR	-	RR	JJ	RR	-	JJ	RR	RR	JJ	-	RR	RR	RR	JJ	RR	RR	RR	JJ	RR	JJ	JJ
1052244|F|0-43:A>G-43:A>G	TGCAGAGACGACCCTCCCTGGAGACTACCCCTGTACCTCGCCAAGAACCCAGAGATGAACCCTTCGGTA	2B	658631022	G	A	2B	2B2	139.088		JJ	JJ	RR	JJ	-	JJ	JJ	-	RR	-	RR	JJ	-	JJ	JJ	-	-	-	RR	RR	RR	-	RR	RR	JJ	RR	RR	JJ	-	RR	RR	RR	JJ	RR	-	RR	JJ	RR	JJ	JJ
12419435|F|0-43:T>C-43:T>C	TGCAGAACATCTACTTCTCCTACGGGATGGCGTACGGCGGCGGTGGCTTCGCCATCAGCAGGCCGCTGG	2A	653152505	T	C	2B	2B2	139.088		JJ	JJ	RR	JJ	JJ	JJ	JJ	JJ	RR	JJ	RR	JJ	RR	JJ	JJ	-	JJ	JJ	-	RR	RR	JJ	RR	RR	JJ	RR	RR	JJ	JJ	-	RR	RR	JJ	RR	RR	-	JJ	RR	JJ	JJ
3385603|F|0-16:T>C-16:T>C	TGCAGTGCTGCGCCACTGTTCCTCCATGATCGTCCCGAGATCGGAAGAGCGGTTCAGCAGGAATGCCGA	2B	642868347	C	T	2B	2B2	139.088		JJ	JJ	RR	JJ	JJ	JJ	JJ	JJ	RR	JJ	RR	JJ	RR	JJ	JJ	JJ	JJ	JJ	-	RR	RR	-	RR	RR	JJ	RR	RR	JJ	JJ	RR	RR	RR	-	RR	RR	RR	JJ	RR	JJ	JJ
1077950|F|0-6:C>T-6:C>T	TGCAGCCTCATGCGTGCACGGCAGTACATGTTGGCTGGCTCTGGAACCAAAGTCCGAGATCGGAAGAGC	2B	634729580	T	C	2B	2B2	139.088		JJ	JJ	RR	JJ	JJ	JJ	JJ	JJ	RR	JJ	RR	JJ	RR	JJ	JJ	JJ	JJ	JJ	RR	RR	RR	JJ	RR	RR	JJ	RR	RR	JJ	JJ	RR	RR	RR	JJ	RR	RR	RR	-	RR	JJ	JJ
1292308|F|0-7:C>G-7:C>G	TGCAGCTCGCGTCGCGCGGCCTGGACGTGCACTACGCCGCGGCCGCGCAGCACATCCGAGATCGGAAGA	2B	623459891	G	C	2B	2B2	139.088		JJ	JJ	RR	JJ	JJ	JJ	JJ	JJ	RR	JJ	RR	JJ	RR	JJ	JJ	JJ	JJ	JJ	RR	RR	RR	-	RR	RR	JJ	RR	RR	-	JJ	RR	RR	RR	JJ	RR	RR	RR	-	RR	JJ	JJ
1148780|F|0-8:A>G-8:A>G	TGCAGGGAATCGTCGGAGTAGGTCCCCTTGCGCATGAAGCGCGACAAGAGGTCGTCGTGCGGCGTGGTC	2B	618896648	G	A	2B	2B2	139.088		JJ	JJ	RR	JJ	JJ	JJ	JJ	JJ	RR	JJ	RR	JJ	RR	JJ	JJ	JJ	JJ	JJ	RR	RR	RR	JJ	RR	RR	JJ	RR	RR	JJ	JJ	RR	RR	RR	JJ	RR	RR	RR	JJ	RR	JJ	JJ
979989|F|0-31:A>G-31:A>G	TGCAGTCCACGGAGCGGCAGTGCGCTCTCCCAGCGTCCTCGCACTCCTCCAACAGCACATCTCTGAAGT	2B	603366314	G	A	2B	2B2	139.088		JJ	JJ	RR	JJ	JJ	JJ	JJ	JJ	RR	JJ	RR	-	RR	JJ	JJ	JJ	JJ	-	RR	RR	RR	-	RR	RR	JJ	RR	RR	JJ	JJ	RR	RR	RR	JJ	RR	RR	RR	JJ	RR	JJ	JJ
1091088|F|0-14:C>G-14:C>G	TGCAGTCTGCACCACGGACGGGTCCAGCGTCTGCGCCCCAGCATCTGACCGAGATCGGAAGAGCGGTTC	2B	602771299	G	C	2B	2B2	139.088		JJ	JJ	RR	JJ	JJ	JJ	JJ	JJ	RR	JJ	RR	JJ	RR	JJ	JJ	JJ	JJ	JJ	RR	RR	RR	JJ	RR	RR	JJ	RR	RR	JJ	JJ	RR	RR	RR	JJ	RR	RR	RR	JJ	RR	JJ	JJ
7350165|F|0-17:C>G-17:C>G	TGCAGGATGGAGGGCACCCAGACGTTTGCACTCACTCCTCACCAGCTGCTGTGCGGTCTCTCCTTCCGA	2B	598681771	C	G	2B	2B2	139.088		JJ	JJ	RR	JJ	JJ	JJ	JJ	JJ	RR	JJ	RR	JJ	RR	JJ	JJ	JJ	JJ	JJ	RR	RR	RR	-	RR	RR	JJ	RR	RR	JJ	JJ	RR	RR	RR	JJ	RR	RR	RR	-	RR	JJ	JJ
1050144|F|0-8:C>T-8:C>T	TGCAGATCCTGCGTCTCCCCTGCAACACGTTCCCAGAAGAAAACAGGGCCACGACGAAGAAACCAGTGA	2B	596572696	T	C	2B	2B2	139.088		JJ	JJ	RR	JJ	JJ	JJ	JJ	JJ	RR	-	RR	JJ	RR	-	JJ	JJ	JJ	JJ	RR	RR	RR	JJ	RR	RR	JJ	RR	RR	JJ	JJ	RR	RR	RR	JJ	-	RR	RR	JJ	RR	JJ	JJ
3960325|F|0-16:T>C-16:T>C	TGCAGGTCCAGCGCGATGGCCGCTGGGTGGCCGTCAGCCCCGTGCCCGAGATCGGAAGAGCGGTTCAGC	2B	596374078	C	T	2B	2B2	139.088		JJ	JJ	RR	JJ	JJ	JJ	JJ	JJ	RR	JJ	RR	JJ	RR	JJ	JJ	JJ	JJ	JJ	RR	RR	RR	-	RR	RR	JJ	RR	RR	JJ	JJ	RR	RR	RR	-	RR	RR	RR	-	RR	JJ	JJ
7352850|F|0-25:C>G-25:C>G	TGCAGGGGATGGCGGTGGAGAAGCTCGTGTGGTGACCGCTCGATCGAGGCCGCAAGACTAGCCGTGGTG	2D	594561765	C	G	2B	2B2	139.088		JJ	JJ	RR	JJ	JJ	JJ	JJ	JJ	RR	JJ	RR	JJ	RR	JJ	JJ	JJ	JJ	JJ	RR	RR	RR	JJ	RR	RR	JJ	RR	RR	JJ	JJ	RR	RR	RR	JJ	RR	RR	RR	JJ	RR	JJ	JJ
1019527|F|0-25:T>G-25:T>G	TGCAGCAATGCGTTTGGTTGGCCATTGTTGCTGTCTTCTGCCGCGGCTAGCCCCACCACTAGCTTGCCC	2B	591659868	G	T	2B	2B2	139.088		JJ	JJ	RR	JJ	JJ	JJ	JJ	JJ	RR	JJ	RR	JJ	RR	JJ	JJ	JJ	JJ	JJ	RR	RR	RR	JJ	RR	RR	JJ	RR	RR	JJ	JJ	RR	RR	RR	JJ	RR	RR	RR	JJ	RR	JJ	JJ
7478621|F|0-63:A>G-63:A>G	TGCAGGGGGTGTGGGTGTGGCGGCCCTCGTAGGTGGTGATCACCATGCGGCAGTCCTCCGACAACCGCT	2B	591651326	A	G	2B	2B2	139.088		JJ	JJ	RR	JJ	JJ	JJ	JJ	JJ	RR	JJ	RR	JJ	RR	JJ	JJ	JJ	JJ	JJ	RR	RR	RR	JJ	RR	RR	JJ	RR	RR	JJ	JJ	RR	RR	RR	JJ	RR	RR	RR	JJ	RR	JJ	JJ
2263138|F|0-28:G>C-28:G>C	TGCAGGCGTACCCTGCCTCGAAGGTGCTGGCGGAGAAGGCGGCGATGGCGTTCGCGGAGGAGAAGGGCC	2D	587530560	C	G	2B	2B2	139.088		JJ	JJ	RR	JJ	JJ	JJ	JJ	JJ	RR	JJ	RR	JJ	RR	JJ	JJ	JJ	JJ	JJ	RR	RR	RR	JJ	RR	RR	JJ	RR	RR	-	JJ	RR	RR	RR	JJ	-	-	RR	JJ	RR	JJ	-
7350146|F|0-14:C>A-14:C>A	TGCAGCTACAGCTCCTCTTCAGCACACAAATCGATCCAGATACACATACACCTGCCTAGCGCCGAGATC	2B	573061291	C	A	2B	2B2	139.088		JJ	JJ	RR	JJ	JJ	JJ	JJ	JJ	RR	JJ	RR	JJ	RR	JJ	JJ	JJ	JJ	JJ	RR	RR	RR	JJ	RR	RR	JJ	RR	-	JJ	JJ	RR	RR	RR	JJ	RR	RR	RR	JJ	RR	JJ	JJ
2276505|F|0-13:T>G-13:T>G	TGCAGGTGAGCCCTAAGCATGTCTCCCGTTCAAATTCAGTCATGTAGGCTGCCTCGGAATTTTTGGATT	2B	572981157	G	T	2B	2B2	139.088		JJ	JJ	RR	JJ	JJ	JJ	JJ	JJ	RR	JJ	RR	JJ	RR	JJ	JJ	JJ	JJ	JJ	RR	RR	-	JJ	RR	RR	JJ	RR	RR	JJ	JJ	RR	RR	-	JJ	RR	RR	RR	JJ	RR	JJ	JJ
1017505|F|0-19:C>T-19:C>T	TGCAGTTCTTGAAGGCTCACGGGAGGGAGCTGTTTCTGAGCTGCGGTTCCAACGCCACCGCCGATGCCG	2D	572182493	C	T	2B	2B2	139.088		JJ	JJ	RR	JJ	JJ	JJ	JJ	JJ	RR	JJ	RR	JJ	RR	JJ	JJ	JJ	JJ	JJ	RR	RR	RR	JJ	RR	RR	JJ	RR	RR	JJ	JJ	RR	RR	RR	JJ	RR	RR	RR	JJ	RR	JJ	JJ
5325118|F|0-20:T>G-20:T>G	TGCAGGGGAAAGAGGGCGCCTACGTGGTTCTCGAGGTCCAGGGGGAGGCCTTCCCCGCCCACAAGCTCG	2D	568770771	T	G	2B	2B2	139.088		JJ	JJ	RR	JJ	JJ	JJ	JJ	JJ	RR	JJ	RR	JJ	RR	JJ	JJ	JJ	JJ	JJ	RR	-	RR	JJ	RR	RR	JJ	RR	RR	JJ	JJ	RR	RR	RR	JJ	-	RR	RR	JJ	RR	JJ	JJ
3023420|F|0-7:G>A-7:G>A	TGCAGAGGAGAAGGGCTGAGAGCAAGAAACAGAAGCACCGAGATCGGAAGAGCGGTTCAGCAGGAATGC	2B	565388103	A	G	2B	2B2	139.088		JJ	JJ	RR	JJ	JJ	JJ	JJ	JJ	RR	JJ	RR	JJ	RR	JJ	JJ	JJ	JJ	JJ	RR	RR	RR	JJ	RR	RR	JJ	RR	RR	JJ	JJ	RR	RR	RR	JJ	RR	RR	RR	JJ	RR	JJ	JJ
3944739|F|0-32:C>A-32:C>A	TGCAGCAGCGACGCCGACGGGACGCCTACGCCCACCCGAGATCGGAAGAGCGGTTCAGCAGGAATGCCG	2B	562363550	A	C	2B	2B2	139.088		JJ	JJ	RR	JJ	JJ	JJ	JJ	JJ	RR	JJ	RR	JJ	RR	JJ	JJ	JJ	JJ	JJ	RR	RR	RR	JJ	RR	RR	JJ	RR	RR	JJ	JJ	RR	RR	RR	JJ	RR	RR	RR	JJ	RR	JJ	JJ
7353960|F|0-7:G>C-7:G>C	TGCAGTCGAAGGCCGTGTCCAGGGCGCTCGGCCGCAGCAGGCTGGTGCCGTATTCCATGTCCATGTCGA	2B	558779182	C	G	2B	2B2	139.088		JJ	JJ	RR	JJ	JJ	JJ	JJ	JJ	RR	-	RR	JJ	RR	-	JJ	-	JJ	JJ	RR	RR	RR	JJ	-	RR	-	RR	-	JJ	-	RR	-	-	JJ	RR	RR	RR	JJ	RR	-	JJ
7478454|F|0-63:G>A-63:G>A	TGCAGCCACGACAGTCCGAGAATAGTGGATATGGTCGAGGCTTGAGATGGTGATGCTGACAGTGGACAT	2B	555546685	A	G	2B	2B2	139.088		JJ	JJ	RR	JJ	JJ	JJ	JJ	JJ	RR	JJ	RR	JJ	RR	JJ	JJ	JJ	JJ	JJ	RR	RR	RR	JJ	RR	-	JJ	RR	RR	-	JJ	RR	RR	RR	JJ	RR	RR	RR	JJ	RR	JJ	JJ
1083817|F|0-9:A>G-9:A>G	TGCAGTGGTACATGGTTCAACTTCCTTGTTGGAGGCACTCTAGTAGACTTGAGAAGGACCGATGCTTGC	2B	555097024	G	A	2B	2B2	139.088		JJ	JJ	RR	JJ	JJ	JJ	JJ	JJ	RR	JJ	RR	JJ	RR	JJ	JJ	JJ	JJ	JJ	RR	RR	RR	JJ	RR	RR	-	RR	RR	JJ	JJ	RR	-	RR	JJ	-	RR	RR	JJ	RR	JJ	JJ
3943036|F|0-52:T>C-52:T>C	TGCAGGGGAAGGCGCCTTCTCCGACGAACTCGCCATCTGCGGTTTGATTGATTTCGAAAAACTTCCTAT	2B	555043931	C	T	2B	2B2	139.088		JJ	JJ	RR	JJ	JJ	JJ	JJ	JJ	RR	JJ	RR	JJ	RR	JJ	JJ	JJ	JJ	JJ	RR	RR	RR	JJ	RR	RR	JJ	RR	RR	JJ	JJ	RR	RR	RR	JJ	RR	RR	RR	JJ	RR	JJ	JJ
1163737|F|0-57:A>G-57:A>G	TGCAGTAGCGCCATGGTTGCCATGCGACGAGAGCAAACACCGTCCCTAGCTACTGGGATTCGGTTCGCC	2B	548665186	G	A	2B	2B2	139.088		JJ	JJ	RR	JJ	JJ	JJ	JJ	JJ	RR	JJ	RR	JJ	RR	JJ	JJ	JJ	JJ	JJ	RR	RR	RR	JJ	RR	RR	JJ	RR	RR	JJ	JJ	RR	RR	RR	JJ	RR	RR	RR	JJ	RR	JJ	JJ
1142378|F|0-43:T>C-43:T>C	TGCAGCCCAGCTTCAACGGAGCGCTGCTCGGCAAGGACGACGATGACTCCCTGTCCCCGAGATCGGAAG	2B	548665130	C	T	2B	2B2	139.088		JJ	JJ	RR	JJ	JJ	JJ	JJ	JJ	RR	JJ	RR	JJ	RR	JJ	JJ	JJ	JJ	JJ	RR	RR	RR	JJ	RR	-	JJ	RR	RR	JJ	JJ	RR	RR	RR	JJ	RR	-	RR	JJ	RR	JJ	-
7931091|F|0-41:A>G-41:A>G	TGCAGCTTGGGGCACTGATCTCGACTTTCACGACTGCTCGGACAGCTATGGTTGCTGCTGCCGCCTAAT	2D	548484352	A	G	2B	2B2	139.088		JJ	JJ	RR	JJ	JJ	JJ	JJ	JJ	RR	JJ	RR	JJ	RR	JJ	JJ	JJ	JJ	JJ	RR	RR	RR	-	RR	RR	JJ	RR	RR	JJ	JJ	RR	RR	RR	JJ	-	-	RR	JJ	RR	JJ	JJ
1102034|F|0-26:A>G-26:A>G	TGCAGATGCCGCACAAGTCCACGTGAACGCACGCCGTTGCGCCTGCAACCACACGTACTACGTCGTACT	2B	534772095	G	A	2B	2B2	139.088		JJ	JJ	RR	JJ	JJ	JJ	JJ	JJ	RR	JJ	RR	JJ	RR	JJ	JJ	JJ	JJ	JJ	RR	RR	RR	JJ	RR	RR	JJ	RR	RR	JJ	JJ	RR	RR	RR	JJ	RR	RR	RR	JJ	RR	JJ	JJ
1214422|F|0-54:C>A-54:C>A	TGCAGCCAGTACGGCTACTGCGGCACTACCGACGCCTACTGTGGACAAGGGTGTCAGTCTGGCCCGTGC	2B	534681888	A	C	2B	2B2	139.088		JJ	JJ	RR	JJ	JJ	JJ	JJ	JJ	RR	JJ	RR	JJ	RR	JJ	-	JJ	JJ	JJ	RR	-	RR	JJ	RR	RR	JJ	RR	RR	JJ	JJ	RR	RR	RR	JJ	RR	RR	RR	JJ	RR	JJ	JJ
38087032|F|0-26:G>T-26:G>T	TGCAGTGCAGAGTGACTTTAGGGACTGTGCAACATGCACGGTGGTAAAGCACGTGCCAGGAACACGAGC	2D	530035586	G	T	2B	2B2	139.088		JJ	JJ	RR	JJ	JJ	JJ	JJ	JJ	RR	JJ	RR	JJ	RR	JJ	JJ	-	JJ	JJ	RR	RR	RR	JJ	RR	-	JJ	RR	-	JJ	JJ	RR	RR	RR	JJ	RR	RR	RR	JJ	RR	JJ	JJ
1078677|F|0-30:G>A-30:G>A	TGCAGTGATGGTGTTCCCCAAGTTCATCCCGAAGGGATCCGCGGGCAATAGATCCGCAGGGTCCGAGAT	2B	525425061	A	G	2B	2B2	139.088		JJ	JJ	RR	JJ	JJ	JJ	JJ	JJ	RR	JJ	RR	JJ	RR	JJ	JJ	JJ	JJ	JJ	RR	RR	RR	JJ	RR	RR	JJ	RR	RR	JJ	JJ	RR	RR	RR	JJ	RR	RR	RR	JJ	RR	JJ	JJ
1074553|F|0-7:A>G-7:A>G	TGCAGATACTCTAATGCTGTAACTAGGAATCAAGTCAAGCCAGGAGGATCAGATTTCCGAGATCGGAAG	2B	522735617	G	A	2B	2B2	139.088		JJ	JJ	RR	JJ	JJ	JJ	JJ	JJ	RR	JJ	RR	JJ	RR	JJ	JJ	JJ	JJ	JJ	RR	RR	RR	JJ	RR	RR	JJ	RR	RR	JJ	JJ	RR	RR	RR	JJ	RR	RR	RR	JJ	RR	JJ	JJ
1058556|F|0-19:C>G-19:C>G	TGCAGCTGCTACTAGACCTCCTGATCTTGGAGGAGCTCCTCCTGAAGAGCCTCTTGGGATTGGGGCACC	2B	521682355	G	C	2B	2B2	139.088		JJ	JJ	RR	JJ	JJ	JJ	JJ	JJ	RR	-	RR	-	-	JJ	JJ	JJ	JJ	JJ	RR	RR	RR	-	RR	RR	JJ	RR	RR	-	JJ	RR	RR	RR	JJ	RR	RR	-	JJ	RR	JJ	JJ
1090699|F|0-32:G>C-32:G>C	TGCAGGTGCTGATGCGGCACTTCGCGACGTGCGCGAAAAAGATGGCGCCCGAGATCGGAAGAGCGGTTC	2B	520913374	G	C	2B	2B2	139.088		JJ	JJ	RR	JJ	JJ	JJ	JJ	JJ	RR	JJ	RR	JJ	RR	JJ	JJ	JJ	JJ	JJ	RR	RR	RR	JJ	RR	RR	JJ	RR	RR	JJ	JJ	RR	RR	RR	JJ	RR	RR	RR	JJ	RR	JJ	JJ
990399|F|0-20:C>A-20:C>A	TGCAGGGAGGGGTGAGGGAGCAGGTCCAGTTGGCCACGAAATTTGGCATCACGGCCACCTGGGAGGTCC	2B	516248453	A	C	2B	2B2	139.088		JJ	JJ	RR	JJ	JJ	JJ	-	-	RR	JJ	RR	JJ	RR	JJ	JJ	JJ	JJ	JJ	RR	-	RR	-	RR	RR	JJ	RR	RR	JJ	JJ	RR	-	RR	JJ	RR	RR	RR	JJ	RR	JJ	JJ
1714214|F|0-49:C>G-49:C>G	TGCAGCATGAGGCACTTGTCGACGCCGTTGGGGAACGGCCCAGAGAAGCCATTGCGCGACAAATCCAGG	2B	511505152	G	C	2B	2B2	139.088		JJ	JJ	RR	JJ	JJ	JJ	JJ	JJ	RR	JJ	RR	JJ	RR	JJ	JJ	JJ	JJ	JJ	RR	-	RR	JJ	RR	-	JJ	RR	RR	JJ	JJ	RR	RR	RR	JJ	RR	RR	RR	JJ	RR	JJ	-
3385510|F|0-22:G>A-22:G>A	TGCAGCTCTCGCGCTGCGCCTCGCTCGCCGCCCTCAACCTCAGCTCCGAGATCGGAAGAGCGGTTCAGC	2B	511504681	A	G	2B	2B2	139.088		JJ	JJ	RR	JJ	JJ	JJ	JJ	-	RR	JJ	RR	JJ	RR	JJ	JJ	JJ	JJ	JJ	-	RR	RR	-	RR	RR	JJ	RR	RR	JJ	JJ	RR	RR	RR	JJ	RR	RR	RR	JJ	RR	JJ	JJ
1109652|F|0-30:T>A-30:T>A	TGCAGTGTTGGCGAGGATCATGCCGATGCCTCCTGCTTCCTTGACAACCTGACCCTTCTGCACCCGAGG	2D	509886318	T	A	2B	2B2	139.088		JJ	JJ	RR	JJ	JJ	JJ	JJ	JJ	RR	JJ	RR	JJ	RR	JJ	JJ	JJ	JJ	JJ	RR	RR	RR	-	RR	RR	JJ	RR	RR	JJ	JJ	RR	RR	RR	JJ	RR	RR	RR	JJ	RR	JJ	JJ
3025772|F|0-7:A>G-7:A>G	TGCAGCTACACACCACCAGGAGCCCCGACTTCCTGGGCATTGGCCCGAGATCGGAAGAGCGGTTCAGCA	2D	509885390	A	G	2B	2B2	139.088		JJ	JJ	RR	JJ	JJ	JJ	JJ	JJ	RR	JJ	RR	JJ	RR	JJ	JJ	JJ	JJ	JJ	RR	RR	RR	JJ	RR	RR	JJ	RR	RR	JJ	JJ	RR	RR	RR	JJ	RR	RR	RR	JJ	RR	JJ	JJ
14924993|F|0-31:A>C-31:A>C	TGCAGTGGCGGTGCTCGGGGCAAAAGATGGCATGAATCTCGGAGGCGGCCGAGATCGGAAGAGCGGTTC	2B	502945645	A	C	2B	2B2	139.088		JJ	JJ	RR	JJ	JJ	JJ	JJ	JJ	RR	JJ	RR	JJ	RR	JJ	-	JJ	JJ	JJ	RR	RR	RR	-	RR	RR	JJ	RR	RR	JJ	JJ	RR	RR	RR	JJ	RR	RR	RR	JJ	RR	JJ	JJ
1863614|F|0-10:A>G-10:A>G	TGCAGAGACCAGAGAGGATGAAGGGGCGGTCGTCGATCTGGTAGCGATGGACGACGGGGTGGCAACGCC	2B	500713475	G	A	2B	2B2	139.088		JJ	JJ	RR	JJ	JJ	JJ	JJ	JJ	RR	JJ	RR	JJ	RR	JJ	JJ	JJ	JJ	JJ	RR	RR	-	-	RR	RR	JJ	RR	RR	JJ	JJ	RR	RR	RR	JJ	RR	RR	RR	JJ	RR	JJ	JJ
1130458|F|0-47:C>T-47:C>T	TGCAGTGCCGCCTCCTCCTACCGCGTGACGCTCCTCGCCCCTCATGCCCTCCCCTATCGCGCGGCGGCG	2B	499132628	C	T	2B	2B2	139.088		JJ	JJ	RR	JJ	JJ	JJ	JJ	JJ	RR	JJ	RR	JJ	RR	JJ	JJ	JJ	JJ	JJ	RR	RR	RR	-	RR	RR	JJ	RR	RR	JJ	-	RR	RR	RR	JJ	-	RR	-	JJ	RR	JJ	JJ
4022600|F|0-20:A>G-20:A>G	TGCAGCCTCTTGGGGTCCAGAACATGGTTGCCGAGGGAGGGGCTCCGAGATCGGAAGAGCGGTTCAGCA	2B	498976763	G	A	2B	2B2	139.088		JJ	JJ	RR	JJ	JJ	JJ	JJ	JJ	RR	JJ	RR	JJ	RR	JJ	JJ	JJ	JJ	JJ	RR	RR	RR	JJ	RR	RR	JJ	RR	RR	JJ	JJ	RR	RR	RR	JJ	RR	RR	RR	JJ	RR	JJ	JJ
7339708|F|0-12:T>C-12:T>C	TGCAGGCCACCGTGCGCGTGGAGGAGTGGCTGCTCGAAGTCCGAGATCGGAAGAGCGGTTCAGCAGGAA	2B	497138071	C	T	2B	2B2	139.088		JJ	JJ	RR	JJ	JJ	JJ	JJ	JJ	RR	JJ	RR	JJ	RR	JJ	JJ	JJ	JJ	JJ	RR	RR	RR	JJ	RR	RR	JJ	RR	RR	JJ	JJ	RR	RR	RR	JJ	RR	RR	RR	JJ	RR	JJ	JJ
1101061|F|0-9:A>C-9:A>C	TGCAGCGCGAAGAGTGAGGCAGTCAGATTGAGCGTCTGTAACTAGAGCGAGCATAGAAATGGCGACCGC	2B	495351796	C	A	2B	2B2	139.088		JJ	JJ	RR	JJ	JJ	JJ	JJ	JJ	RR	JJ	RR	JJ	RR	JJ	JJ	-	JJ	JJ	RR	RR	RR	JJ	RR	RR	JJ	RR	RR	JJ	JJ	RR	RR	RR	JJ	RR	RR	RR	JJ	RR	JJ	JJ
1025467|F|0-13:C>G-13:C>G	TGCAGTTTTCGCTCAAGGTTCTGATTGTTTTCGTGCTGTGTGTGTGGCAGGATGGGAAGCTGAAGGCCG	2B	494052744	G	C	2B	2B2	139.088		JJ	JJ	RR	JJ	JJ	JJ	JJ	JJ	RR	JJ	RR	JJ	RR	-	JJ	-	JJ	-	RR	RR	RR	JJ	RR	RR	JJ	RR	-	JJ	JJ	RR	-	RR	-	RR	RR	RR	JJ	RR	JJ	-
1328099|F|0-20:T>C-20:T>C	TGCAGGCCCCACCAGACCTCTTGGCCCGTCGGCCACCATGGTGGCGGCAGTCCCCTGTCCAGCGGGAAG	2B	493880697	C	T	2B	2B2	139.088		JJ	JJ	RR	JJ	JJ	JJ	JJ	JJ	RR	JJ	RR	JJ	RR	-	JJ	-	JJ	JJ	RR	RR	RR	JJ	RR	-	JJ	RR	RR	-	JJ	RR	RR	RR	JJ	RR	RR	RR	JJ	RR	-	JJ
7350911|F|0-37:C>T-37:C>T	TGCAGGTGTTCATCGCGCTGCTCTGCGCCATGAAGTACGGCGTGTTTCTCTTCTACGCCGAGATCGGAA	2B	491799483	C	T	2B	2B2	139.088		JJ	JJ	RR	JJ	JJ	JJ	JJ	JJ	RR	JJ	RR	JJ	RR	JJ	JJ	JJ	JJ	JJ	RR	RR	RR	JJ	RR	RR	JJ	RR	RR	JJ	JJ	RR	RR	RR	JJ	RR	RR	RR	JJ	RR	JJ	JJ
1093145|F|0-26:G>C-26:G>C	TGCAGCGCGCTCTCCTTCTCGGCGACGACGTCGTTGAGCCGCGCGTTCTCGACCCGAGATCGGAAGAGC	2B	489783225	C	G	2B	2B2	139.088		JJ	JJ	RR	JJ	JJ	JJ	JJ	JJ	RR	JJ	RR	JJ	RR	JJ	JJ	JJ	JJ	JJ	RR	RR	RR	JJ	RR	RR	JJ	RR	RR	JJ	JJ	RR	RR	RR	JJ	RR	RR	RR	JJ	RR	JJ	JJ
4022562|F|0-41:G>T-41:G>T	TGCAGAAGAAAGCAACACAAGCAGGTTGCCACAAGTTATGTGCCGTAGAAACCCATAAAGAGTAGCTTC	2B	489309975	T	G	2B	2B2	139.088		JJ	JJ	RR	JJ	JJ	JJ	JJ	JJ	RR	JJ	RR	JJ	RR	JJ	JJ	JJ	JJ	JJ	RR	-	RR	JJ	RR	RR	JJ	RR	RR	JJ	JJ	RR	RR	RR	JJ	RR	RR	RR	JJ	RR	JJ	JJ
1068394|F|0-9:A>C-9:A>C	TGCAGTTCCACGCCCAGTCTCCACTCTGGCGAAGCCGAGACCACCAAAGCCTAGGCCCCAGGGGCGGAT	2B	486231412	C	A	2B	2B2	139.088		JJ	JJ	RR	JJ	JJ	JJ	JJ	JJ	RR	JJ	RR	JJ	RR	JJ	JJ	JJ	JJ	JJ	RR	RR	RR	-	RR	RR	JJ	RR	RR	JJ	JJ	RR	RR	RR	JJ	RR	RR	RR	JJ	RR	JJ	JJ
13196482|F|0-25:T>C-25:T>C	TGCAGATCCTGCGCATGACGGGCTTTGCGCGGGACTTCGGCCAGTGCGCCGACGTGGTCGCCGTGCTGG	2B	485736289	T	C	2B	2B2	139.088		JJ	JJ	RR	JJ	JJ	JJ	JJ	JJ	RR	JJ	-	JJ	RR	JJ	JJ	JJ	JJ	JJ	RR	RR	RR	JJ	RR	RR	JJ	RR	RR	JJ	JJ	RR	RR	RR	JJ	RR	-	RR	JJ	RR	JJ	JJ
1125457|F|0-9:T>G-9:T>G	TGCAGAGTCTGCCATATTGTTCTCATGGTACTGATAATGCGGGCGGAGGGCAGGGCGGTGATGGTGTCT	2B	483270302	G	T	2B	2B2	139.088		JJ	JJ	RR	JJ	JJ	JJ	JJ	JJ	RR	JJ	RR	JJ	RR	JJ	JJ	JJ	JJ	JJ	RR	RR	RR	JJ	RR	RR	JJ	RR	RR	JJ	JJ	RR	RR	-	JJ	-	RR	RR	JJ	RR	JJ	JJ
1130109|F|0-11:C>T-11:C>T	TGCAGCTAGTTCAAGGGCCAAGGCTAGGCGCGTTACCATGGAACTTTGGCCGAGATCGGAAGAGCGGTT	2B	482502277	T	C	2B	2B2	139.088		JJ	JJ	RR	JJ	JJ	JJ	JJ	JJ	RR	JJ	RR	JJ	RR	JJ	JJ	-	JJ	JJ	RR	RR	RR	JJ	RR	-	JJ	RR	RR	JJ	JJ	RR	RR	RR	JJ	RR	RR	RR	JJ	RR	JJ	JJ
1211335|F|0-29:T>C-29:T>C	TGCAGTGCGAGGGCCTCGTCGTCGGGGCATTCGCCGCTCGCGTTGTACGTCATGTACTGCGTGAGCTCC	2B	481056706	C	T	2B	2B2	139.088		JJ	JJ	RR	JJ	JJ	JJ	JJ	JJ	RR	JJ	RR	JJ	RR	JJ	JJ	JJ	JJ	JJ	RR	RR	RR	JJ	RR	RR	JJ	RR	RR	JJ	JJ	RR	RR	RR	JJ	RR	RR	RR	JJ	RR	JJ	JJ
6040105|F|0-17:A>G-17:A>G	TGCAGCAGAAGCTGCGGATCGAGGTCGACGCCATTGGCTGCAACCAGCGTATCATCGAGGAGGCCGAGC	2B	479059951	G	A	2B	2B2	139.088		JJ	JJ	RR	JJ	JJ	JJ	JJ	JJ	RR	JJ	RR	JJ	RR	JJ	JJ	JJ	JJ	JJ	RR	RR	RR	JJ	RR	RR	JJ	RR	RR	JJ	JJ	RR	RR	RR	JJ	RR	-	-	JJ	RR	JJ	JJ
7492558|F|0-42:C>A-42:C>A	TGCAGTGACTCTCGGCCCAAAGCTGTACGAGACCGTGAGGGGCAAGCTGTCGCTGGGCGCAAGAATCCT	2D	478101916	C	A	2B	2B2	139.089		JJ	JJ	RR	JJ	JJ	JJ	JJ	JJ	RR	JJ	RR	JJ	RR	JJ	JJ	JJ	JJ	JJ	RR	RR	RR	JJ	RR	RR	JJ	RR	RR	JJ	JJ	-	RR	RR	JJ	RR	RR	RR	JJ	RR	JJ	JJ
1101399|F|0-33:G>A-33:G>A	TGCAGATAGATAATTATGAAGTCAGAAAAGAAGGAACAGCACCGACGAGAAACCGCGAAAGAAAGAGAT	2B	476419291	A	G	2B	2B2	139.089		-	JJ	RR	-	JJ	JJ	JJ	JJ	RR	JJ	-	JJ	RR	JJ	JJ	JJ	JJ	JJ	RR	RR	RR	JJ	RR	-	-	RR	RR	JJ	JJ	RR	RR	RR	JJ	RR	RR	-	JJ	RR	JJ	JJ
1076850|F|0-19:A>G-19:A>G	TGCAGCAAATTCGCAGGTAAGCCATAACCATCGGGCGATCAGCCGCATACCTAGACACGTGGTGATCCG	2B	471093116	G	A	2B	2B2	139.089		JJ	JJ	RR	JJ	JJ	JJ	JJ	JJ	RR	JJ	RR	JJ	RR	JJ	JJ	JJ	JJ	JJ	RR	RR	RR	JJ	RR	RR	JJ	RR	RR	JJ	JJ	RR	RR	RR	JJ	RR	RR	RR	JJ	RR	JJ	JJ
4022553|F|0-37:T>C-37:T>C	TGCAGTGCGCGCTCAGCCTCATGCCGTCCAACGCCGCTGCGCCGCAGCTCGACTGCCTCAACATGCTCA	2B	471082111	C	T	2B	2B2	139.089		JJ	-	RR	JJ	JJ	JJ	JJ	JJ	RR	JJ	RR	JJ	RR	-	JJ	-	JJ	JJ	RR	RR	RR	JJ	RR	RR	JJ	RR	RR	JJ	JJ	RR	RR	RR	JJ	-	RR	RR	JJ	RR	JJ	JJ
1039990|F|0-39:C>T-39:C>T	TGCAGCACGTTATAAGATTTCCAACTTTTAGCCGCAAATCTAGTGGTCGCGTGCTCACTGATAAGTGTG	2B	458902433	T	C	2B	2B2	139.089		JJ	JJ	RR	-	JJ	JJ	JJ	-	RR	JJ	RR	JJ	RR	-	JJ	JJ	JJ	JJ	RR	RR	RR	-	RR	RR	JJ	RR	RR	JJ	JJ	RR	RR	RR	JJ	-	RR	RR	JJ	RR	-	JJ
2256518|F|0-8:A>C-8:A>C	TGCAGTGGAGTACGTGCTTACCTTCCAGAGGCCGACCTCGAGGCCGTACTTCTCGGTGATCTCCTCGGC	2B	457340901	C	A	2B	2B2	139.089		JJ	JJ	RR	JJ	JJ	JJ	JJ	JJ	RR	JJ	RR	JJ	RR	JJ	JJ	JJ	JJ	JJ	RR	RR	RR	JJ	RR	RR	JJ	RR	RR	JJ	-	RR	RR	RR	JJ	RR	RR	RR	-	RR	JJ	JJ
981459|F|0-12:C>T-12:C>T	TGCAGTGTCAATCATATTAACCAGAATCAAACCCCAAGTTGAAACACAAGCATATACTGCTGGTGACTA	2B	456557591	T	C	2B	2B2	139.089		JJ	JJ	RR	JJ	JJ	JJ	JJ	JJ	RR	JJ	RR	JJ	RR	JJ	JJ	JJ	JJ	JJ	RR	RR	RR	JJ	RR	RR	JJ	RR	RR	JJ	JJ	RR	RR	RR	JJ	RR	RR	RR	JJ	RR	JJ	JJ
7353834|F|0-64:T>C-64:T>C	TGCAGCATCATCATCATCTCCAAACATCGATCGAGGCGCATCGACCAGCCCTTACGGCTTCCCGTTCCC	2B	453739845	T	C	2B	2B2	139.089		JJ	JJ	RR	JJ	JJ	JJ	JJ	JJ	RR	JJ	RR	JJ	RR	JJ	JJ	JJ	JJ	JJ	RR	RR	RR	JJ	RR	RR	JJ	RR	RR	JJ	JJ	RR	RR	RR	JJ	RR	RR	RR	JJ	RR	JJ	JJ
12002140|F|0-51:T>G-51:T>G	TGCAGAACTGTGAGAATTGTCCAAAGTCATGACTTACAGGCCACCGACGATTGCGGAGAAGATGGCTGT	2D	416208950	T	G	2B	2B2	139.089		JJ	JJ	RR	JJ	JJ	JJ	JJ	JJ	RR	JJ	RR	JJ	RR	JJ	JJ	JJ	JJ	JJ	RR	RR	RR	JJ	RR	-	JJ	RR	RR	JJ	JJ	-	RR	RR	JJ	RR	RR	RR	JJ	RR	JJ	JJ
7353760|F|0-13:C>T-13:C>T	TGCAGTTTTTTAACAAAAAGAAAAAGAAGGAAACGGGCCGAGATCGGAAGAGCGGTTCAGCAGGAATGC	7B	221613340	C	T	2B	2B2	139.089		JJ	JJ	RR	JJ	JJ	JJ	JJ	JJ	RR	JJ	RR	JJ	RR	JJ	JJ	JJ	JJ	JJ	RR	RR	RR	JJ	RR	RR	JJ	RR	RR	JJ	JJ	RR	RR	RR	JJ	RR	RR	RR	JJ	RR	JJ	JJ
1252906|F|0-28:T>C-28:T>C	TGCAGGAGTTGCTGGAAATCCAGAATGGTGCAGAGCAGGCAAGTCTGTCCAGCTACGGCTTGTTCCTTC	Unknown		C	T	2B	2B2	139.089		JJ	JJ	RR	JJ	JJ	-	JJ	JJ	-	JJ	RR	JJ	RR	JJ	JJ	JJ	JJ	JJ	RR	RR	RR	-	RR	RR	JJ	RR	RR	JJ	JJ	RR	RR	RR	JJ	RR	RR	RR	JJ	RR	JJ	JJ
7352653|F|0-19:C>T-19:C>T	TGCAGGCGGCACATAGCTGCGCCCGAGATCGGAAGAGCGGTTCAGCAGGAATGCCGAGACCGATCTCGT	Unknown		T	C	2B	2B2	139.089		JJ	JJ	RR	JJ	JJ	JJ	JJ	JJ	RR	JJ	RR	JJ	RR	JJ	JJ	JJ	JJ	JJ	RR	RR	RR	JJ	RR	RR	JJ	RR	RR	JJ	JJ	RR	RR	RR	JJ	RR	RR	RR	JJ	RR	JJ	-
7338636|F|0-5:C>T-5:C>T	TGCAGCGCTGTGCCTGCGCCGAGATCGGAAGAGCGGTTCAGCAGGAATGCCGAGACCGATCTCGTATGC	Unknown		T	C	2B	2B2	139.089		JJ	JJ	RR	JJ	JJ	JJ	JJ	-	RR	JJ	RR	JJ	RR	JJ	JJ	JJ	JJ	JJ	RR	RR	RR	-	RR	-	JJ	RR	RR	JJ	JJ	RR	RR	RR	JJ	-	RR	RR	-	RR	JJ	JJ
7333437|F|0-20:A>C-20:A>C	TGCAGAGGCTCGGCACGGAGACGCGCCGCGGCGGCCCGCGTGACCGAGATCGGAAGAGCGGTTCAGCAG	Unknown		C	A	2B	2B2	139.089		JJ	JJ	RR	JJ	JJ	JJ	JJ	JJ	RR	JJ	RR	JJ	RR	JJ	JJ	JJ	JJ	JJ	RR	RR	RR	-	RR	RR	JJ	RR	-	JJ	JJ	RR	RR	RR	JJ	RR	-	RR	-	RR	JJ	JJ
5338360|F|0-11:G>A-11:G>A	TGCAGAGGCTCGTCTCGGTGGAGAATCCGAGATCGGAAGAGCGGTTCAGCAGGAATGCCGAGACCGATC	Unknown		A	G	2B	2B2	139.089		JJ	JJ	RR	JJ	JJ	JJ	JJ	JJ	RR	JJ	RR	JJ	RR	JJ	JJ	JJ	JJ	JJ	RR	RR	RR	JJ	RR	RR	JJ	RR	RR	JJ	JJ	RR	RR	RR	JJ	RR	RR	RR	JJ	RR	JJ	JJ
1116335|F|0-44:T>C-44:T>C	TGCAGGACGACGACGACGACGATGCGACGCTCAATTTTCTCTTTTCCTTTTTTTATTTTGATATTTTGA	Unknown		C	T	2B	2B2	139.089		JJ	JJ	RR	JJ	JJ	JJ	JJ	JJ	RR	JJ	-	JJ	RR	JJ	JJ	JJ	JJ	JJ	RR	RR	RR	JJ	RR	RR	-	RR	RR	JJ	-	RR	RR	RR	JJ	RR	-	RR	JJ	RR	JJ	JJ
7931084|F|0-21:G>A-21:G>A	TGCAGGAACCGCTGGGCCGTCGTGGCCCGAGATCGGAAGAGCGGTTCAGCAGGAATGCCGAGACCGATC	Unknown		G	A	2B	2B2	139.089		JJ	JJ	RR	JJ	JJ	JJ	JJ	JJ	RR	JJ	RR	JJ	RR	JJ	JJ	JJ	JJ	JJ	RR	RR	RR	JJ	RR	RR	JJ	RR	RR	JJ	JJ	RR	RR	RR	JJ	RR	RR	RR	JJ	RR	JJ	JJ
7931083|F|0-20:A>C-20:A>C	TGCAGCGGGATGCCTCAAAGAGTCCGAGATCGGAAGAGCGGTTCAGCAGGAATGCCGAGACCGATCTCG	Unknown		A	C	2B	2B2	139.089		JJ	JJ	RR	JJ	JJ	JJ	JJ	JJ	RR	JJ	RR	JJ	RR	JJ	JJ	JJ	JJ	-	RR	RR	RR	-	RR	RR	JJ	RR	RR	JJ	JJ	RR	RR	RR	JJ	RR	RR	RR	JJ	RR	JJ	JJ
7922054|F|0-8:C>T-8:C>T	TGCAGTAGCATCATGTCCCTCGTCTGAGGAAACCGAGATCGGAAGAGCGGTTCAGCAGGAATGCCGAGA	Unknown		C	T	2B	2B2	139.089		JJ	JJ	RR	JJ	JJ	JJ	JJ	JJ	RR	JJ	RR	JJ	RR	JJ	JJ	JJ	JJ	JJ	RR	RR	RR	-	RR	RR	JJ	RR	RR	JJ	JJ	RR	RR	RR	JJ	RR	RR	RR	JJ	RR	JJ	JJ
7913157|F|0-23:C>G-23:C>G	TGCAGGCTGGGGAAGTACGGCGGCCTCGACCGAGATCGGAAGAGCGGTTCAGCAGGAATGCCGAGACCG	Unknown		C	G	2B	2B2	139.089		JJ	JJ	RR	JJ	JJ	JJ	JJ	JJ	RR	JJ	RR	JJ	RR	JJ	JJ	JJ	JJ	JJ	RR	RR	RR	JJ	RR	-	JJ	RR	RR	JJ	JJ	RR	RR	RR	JJ	RR	RR	RR	JJ	RR	JJ	JJ
7352157|F|0-12:A>G-12:A>G	TGCAGTTGTACGACGCTTCCGCCGCCGCCGCCACACCCCCGAGATCGGAAGAGCGGTTCAGCAGGAATG	Unknown		A	G	2B	2B2	139.089		JJ	JJ	RR	JJ	JJ	JJ	JJ	JJ	RR	JJ	RR	JJ	RR	JJ	JJ	JJ	JJ	JJ	RR	RR	RR	JJ	RR	-	JJ	RR	RR	JJ	JJ	-	RR	RR	JJ	RR	RR	RR	JJ	RR	JJ	JJ
7351977|F|0-22:C>T-22:C>T	TGCAGGACAACACTACATTAAACGTCAGCCACCGAGATCGGAAGAGCGGTTCAGCAGGAATGCCGAGAC	Unknown		C	T	2B	2B2	139.089		JJ	JJ	RR	JJ	JJ	JJ	JJ	JJ	RR	JJ	RR	JJ	RR	JJ	JJ	JJ	JJ	JJ	RR	RR	RR	-	RR	RR	JJ	RR	RR	JJ	JJ	RR	RR	RR	JJ	RR	RR	RR	JJ	RR	JJ	JJ
7351961|F|0-18:A>C-18:A>C	TGCAGCTGGTCGTTGGAGAGCAGCTGCTCCTCCGAGATCGGAAGAGCGGTTCAGCAGGAATGCCGAGAC	Unknown		A	C	2B	2B2	139.089		JJ	JJ	RR	JJ	JJ	JJ	JJ	JJ	-	JJ	RR	JJ	RR	JJ	JJ	JJ	JJ	JJ	RR	RR	RR	JJ	RR	RR	JJ	RR	RR	JJ	-	RR	RR	RR	JJ	RR	RR	RR	JJ	RR	JJ	JJ
7350771|F|0-8:G>C-8:G>C	TGCAGGAGGAGATTGAGGAAGAGGGCGAGCCGCCGAGATCGGAAGAGCGGTTCAGCAGGAATGCCGAGA	Unknown		G	C	2B	2B2	139.089		JJ	JJ	RR	JJ	JJ	JJ	JJ	JJ	RR	JJ	RR	JJ	RR	JJ	JJ	JJ	JJ	JJ	RR	RR	RR	JJ	RR	RR	JJ	RR	RR	JJ	JJ	RR	RR	RR	JJ	RR	RR	RR	JJ	RR	JJ	JJ
6041334|F|0-7:C>G-7:C>G	TGCAGCACTAGACAGAATTTGCTACCCGAGATCGGAAGAGCGGTTCAGCAGGAATGCCGAGACCGATCT	Unknown		C	G	2B	2B2	139.089		JJ	JJ	RR	JJ	JJ	JJ	JJ	JJ	RR	JJ	RR	JJ	RR	JJ	JJ	JJ	JJ	JJ	RR	-	RR	-	RR	RR	JJ	RR	RR	JJ	JJ	RR	RR	RR	JJ	RR	RR	RR	JJ	RR	JJ	JJ
5325435|F|0-8:A>C-8:A>C	TGCAGCAGAGGCCGCGTCGCGACGTCTCGGCCGCTAGCGGCCGAGATCGGAAGAGCGGTTCAGCAGGAA	Unknown		A	C	2B	2B2	139.089		JJ	JJ	RR	JJ	JJ	JJ	JJ	JJ	-	JJ	RR	JJ	RR	JJ	JJ	JJ	JJ	JJ	RR	RR	RR	JJ	RR	RR	JJ	RR	RR	JJ	JJ	RR	-	RR	JJ	RR	RR	RR	JJ	RR	JJ	JJ
5324489|F|0-10:A>T-10:A>T	TGCAGGTGCGACAAGAAGGGCGACGGCCGAGATCGGAAGAGCGGTTCAGCAGGAATGCCGAGACCGATC	Unknown		A	T	2B	2B2	139.089		JJ	JJ	RR	JJ	JJ	JJ	JJ	JJ	RR	JJ	RR	JJ	RR	JJ	JJ	JJ	JJ	JJ	RR	RR	RR	JJ	RR	RR	JJ	RR	RR	JJ	JJ	RR	RR	RR	JJ	RR	RR	RR	JJ	RR	JJ	JJ
5324064|F|0-19:C>G-19:C>G	TGCAGCGAGCAGCCGCCCGCCCTGTCGATCCGAGATCGGAAGAGCGGTTCAGCAGGAATGCCGAGACCG	Unknown		C	G	2B	2B2	139.089		JJ	JJ	RR	JJ	JJ	JJ	JJ	JJ	RR	JJ	RR	JJ	RR	JJ	JJ	JJ	JJ	JJ	RR	RR	RR	-	-	RR	JJ	RR	RR	JJ	JJ	RR	RR	-	JJ	-	RR	RR	JJ	RR	JJ	JJ
4407371|F|0-18:A>T-18:A>T	TGCAGATAGCCCAAAGAAATCAATGAACCGAGATCGGAAGAGCGGTTCAGCAGGAATGCCGAGACCGAT	Unknown		A	T	2B	2B2	139.089		JJ	JJ	RR	JJ	JJ	JJ	JJ	JJ	RR	JJ	RR	JJ	RR	JJ	JJ	JJ	JJ	JJ	RR	RR	RR	JJ	RR	RR	JJ	RR	RR	JJ	JJ	RR	RR	RR	JJ	RR	RR	RR	JJ	RR	JJ	JJ
4019769|F|0-21:C>A-21:C>A	TGCAGCCGCAGTAGTAGTAGCCGCCAGTAAGCAGGACCATAATAGTCCGAGATCGGAAGAGCGGTTCAG	Unknown		C	A	2B	2B2	139.089		JJ	JJ	RR	JJ	JJ	JJ	JJ	JJ	RR	JJ	RR	JJ	RR	JJ	JJ	JJ	JJ	JJ	RR	RR	RR	JJ	RR	RR	JJ	RR	RR	JJ	JJ	RR	RR	RR	JJ	RR	RR	RR	JJ	RR	JJ	JJ
3023409|F|0-19:A>G-19:A>G	TGCAGTACCATCAAATCCAACACCCAATGGAACGACCGAGATCGGAAGAGCGGTTCAGCAGGAATGCCG	Unknown		A	G	2B	2B2	139.089		JJ	JJ	RR	JJ	JJ	JJ	JJ	JJ	RR	JJ	RR	JJ	RR	JJ	JJ	JJ	JJ	JJ	RR	RR	RR	JJ	RR	-	JJ	RR	RR	JJ	JJ	RR	RR	RR	JJ	RR	RR	RR	JJ	RR	JJ	JJ
2277300|F|0-35:T>C-35:T>C	TGCAGAAACGAGATACTCCAAGATTACAAGGCACGTGATTGCATGGACATGTCAGCATCAGAAGGAGAC	2B	726098270	C	T	2B	2B2	139.089		JJ	JJ	RR	JJ	JJ	JJ	JJ	JJ	RR	JJ	RR	JJ	RR	JJ	JJ	JJ	JJ	JJ	-	RR	RR	JJ	RR	RR	JJ	RR	RR	-	JJ	-	RR	RR	JJ	RR	RR	RR	JJ	RR	-	JJ
3533590|F|0-13:G>A-13:G>A	TGCAGGATCCTAAGGGGCTGTGCGCCGAGAAGGGCGCGTCCTTGCCGAGATCGGAAGAGCGGTTCAGCA	2B	720438837	A	G	2B	2B2	139.089		JJ	JJ	RR	JJ	JJ	JJ	JJ	JJ	RR	JJ	RR	JJ	RR	JJ	JJ	JJ	JJ	JJ	RR	RR	RR	JJ	RR	RR	JJ	RR	RR	JJ	JJ	RR	RR	RR	JJ	RR	RR	RR	JJ	RR	JJ	JJ
1110604|F|0-37:A>G-37:A>G	TGCAGCGCAGGAGAGAGGGAAAGCATGTCAGCATGATAATAAGTGACAAAACAGAAATTTGGTTGGAGG	2B	720323804	G	A	2B	2B2	139.089		JJ	JJ	RR	-	JJ	JJ	JJ	JJ	RR	JJ	-	JJ	RR	JJ	JJ	JJ	JJ	JJ	RR	RR	-	JJ	RR	RR	JJ	-	RR	JJ	JJ	RR	RR	-	JJ	RR	RR	RR	JJ	RR	JJ	JJ
991694|F|0-24:G>A-24:G>A	TGCAGCTAGGTTGGCGATGAGGCCGCTGGTGCCATAGTTGGATCCAATGGCCGAGATCGGAAGAGCGGT	2B	671744643	A	G	2B	2B2	139.089		JJ	JJ	RR	JJ	JJ	JJ	JJ	-	RR	JJ	RR	JJ	RR	JJ	JJ	JJ	JJ	JJ	RR	RR	RR	JJ	RR	RR	-	RR	RR	JJ	JJ	RR	RR	RR	JJ	RR	RR	RR	JJ	RR	JJ	JJ
1131913|F|0-38:T>G-38:T>G	TGCAGTGAGGTAGACACTTCCCCAACATGGTAGCCTTTTGGTTGTTTGGAAAAGGAAAATCCTGACCCG	2B	627913279	T	G	2B	2B2	139.089		JJ	JJ	RR	JJ	JJ	JJ	JJ	JJ	RR	JJ	RR	JJ	RR	JJ	JJ	JJ	JJ	JJ	RR	RR	RR	JJ	RR	RR	JJ	RR	RR	JJ	JJ	RR	RR	-	JJ	RR	-	RR	JJ	RR	JJ	JJ
1065759|F|0-8:G>T-8:G>T	TGCAGTGAGGTAGACACTTCCCCAACATGGTAGCCTTTGGGTTGTCTGGAAAAGGAAAATCCTGCCCCG	2B	627913279	T	G	2B	2B2	139.089		JJ	JJ	RR	JJ	JJ	JJ	JJ	JJ	RR	JJ	RR	JJ	RR	JJ	JJ	JJ	JJ	JJ	RR	RR	RR	JJ	RR	RR	JJ	RR	RR	JJ	JJ	RR	RR	-	JJ	RR	-	RR	JJ	RR	JJ	JJ
7478513|F|0-18:T>C-18:T>C	TGCAGCTGCTCGGCGCCGTCGCCCCGACGGCGAGCGCGTGGGTGCAACTCGAGACCGAGATCGGAAGAG	2B	574369936	T	C	2B	2B2	139.089		JJ	JJ	RR	JJ	JJ	JJ	JJ	JJ	RR	JJ	RR	JJ	RR	JJ	JJ	-	JJ	-	-	RR	RR	JJ	RR	RR	JJ	RR	RR	JJ	JJ	RR	-	-	JJ	RR	-	RR	JJ	RR	JJ	JJ
1217911|F|0-30:A>G-30:A>G	TGCAGAAGTCCTGTTTTCTGACGGATGAAGAAGCTAGCACACAAGACAGAAGCTCTATAATCTATCCGT	2B	536206963	G	A	2B	2B2	139.089		JJ	JJ	RR	JJ	JJ	JJ	JJ	JJ	RR	JJ	RR	JJ	RR	-	JJ	JJ	JJ	JJ	RR	RR	RR	JJ	RR	RR	JJ	RR	RR	JJ	JJ	RR	RR	RR	JJ	RR	RR	RR	JJ	RR	JJ	JJ
1096577|F|0-24:T>G-24:T>G	TGCAGAGAACGGGGAGTTGGTTCATCTTTGCCCCTGCTTCAATCAAGGTCGGGCTCGCAGGGTCGCTGG	2B	513978623	T	G	2B	2B2	139.089		JJ	JJ	RR	JJ	JJ	JJ	JJ	JJ	RR	JJ	RR	-	RR	JJ	JJ	JJ	-	JJ	RR	RR	RR	JJ	RR	RR	-	RR	RR	-	JJ	-	RR	RR	JJ	-	RR	RR	JJ	RR	JJ	-
1113121|F|0-44:C>G-44:C>G	TGCAGAGAACGAGCACGGCGACCAGATTAGTTTATCAGGATTCACTGATCGTTCTACTAATGAATAGAC	2B	504007197	C	G	2B	2B2	139.089		JJ	JJ	RR	JJ	JJ	JJ	JJ	JJ	RR	JJ	RR	JJ	RR	JJ	JJ	JJ	JJ	JJ	RR	RR	RR	JJ	RR	RR	JJ	RR	RR	JJ	JJ	-	RR	RR	JJ	-	-	-	JJ	RR	JJ	JJ
38086963|F|0-13:T>A-13:T>A	TGCAGAGCAATCATCAGCTGCAAAGCACGACTTGCTTCTCATTTTCTTTCATTTTTCCCACTTTGGCTA	2B	476049430	T	A	2B	2B2	139.089		JJ	JJ	RR	JJ	JJ	JJ	JJ	JJ	RR	JJ	RR	JJ	RR	JJ	JJ	JJ	JJ	-	RR	RR	RR	JJ	RR	RR	JJ	RR	RR	JJ	JJ	RR	RR	RR	JJ	RR	-	RR	JJ	RR	JJ	JJ
1151273|F|0-17:C>T-17:C>T	TGCAGGTCGGCGGTCGCCGAGTCCCGCACCTCGCGCCATCCCTTGGAGATGAAAGCGAACGCGTCGCCG	2B	457632182	T	C	2B	2B2	139.089		JJ	JJ	RR	JJ	JJ	JJ	JJ	JJ	RR	JJ	RR	JJ	RR	JJ	JJ	JJ	JJ	JJ	RR	RR	RR	JJ	RR	RR	JJ	RR	RR	-	JJ	RR	RR	-	JJ	RR	RR	RR	JJ	RR	JJ	JJ
18732990|F|0-13:T>C-13:T>C	TGCAGCACTCGTTTGGCTGGCAGCCGCAGGTCTGCGCGGCCACCAGCCCGAGATCGGAAGAGCGGTTCA	Unknown		T	C	2B	2B2	139.089		JJ	JJ	RR	JJ	JJ	JJ	JJ	JJ	RR	JJ	RR	JJ	RR	JJ	-	JJ	JJ	JJ	RR	RR	RR	JJ	RR	RR	JJ	RR	RR	JJ	JJ	RR	RR	RR	JJ	RR	RR	RR	JJ	RR	JJ	JJ
1110357|F|0-27:G>C-27:G>C	TGCAGTTGATTAGAGTACTGTTTCCTGGGATTTCTGCTTTAAAGGCGAGACCGAGATCGGAAGAGCGGT	Unknown		G	C	2B	2B2	139.089		JJ	JJ	RR	JJ	JJ	JJ	JJ	JJ	RR	JJ	-	JJ	RR	JJ	JJ	JJ	JJ	-	RR	RR	RR	JJ	RR	RR	JJ	RR	RR	JJ	JJ	RR	-	-	JJ	RR	RR	RR	JJ	RR	JJ	JJ
1078740|F|0-52:C>T-52:C>T	TGCAGGGGATGGCGGTGGAGAAGCTCGTGTGGTGATCAATATATGGAAGCTGCGCGCCTTGGCCATTCA	2B	725769052	C	T	2B	2B2	139.892		JJ	JJ	RR	JJ	JJ	JJ	JJ	JJ	RR	JJ	RR	JJ	RR	JJ	JJ	JJ	JJ	JJ	RR	RR	RR	RR	RR	RR	JJ	RR	RR	JJ	JJ	RR	RR	RR	JJ	-	RR	RR	JJ	RR	JJ	JJ
1034369|F|0-20:G>C-20:G>C	TGCAGAAGGTCAAGTATCCAGCTAGAGGATAGAGAATGGTAAGACATCATTGTACGTGTTTGAATTTTC	2B	654541980	C	G	2B	2B2	139.892		JJ	JJ	RR	JJ	JJ	JJ	JJ	JJ	RR	JJ	RR	JJ	RR	JJ	JJ	JJ	JJ	JJ	RR	RR	RR	RR	RR	RR	JJ	RR	RR	JJ	JJ	RR	RR	RR	JJ	RR	-	RR	JJ	RR	JJ	JJ
7353402|F|0-10:T>G-10:T>G	TGCAGCTCGCTTCGCGCGGCCTGAACGTGCACTACGCCGCGGCCGCGCAGCACATCCGAGATCGGAAGA	2B	623459891	T	G	2B	2B2	139.892		JJ	JJ	RR	JJ	JJ	JJ	JJ	JJ	RR	JJ	RR	JJ	RR	JJ	JJ	JJ	JJ	JJ	RR	RR	RR	RR	RR	RR	JJ	RR	RR	JJ	JJ	RR	RR	RR	JJ	RR	RR	RR	JJ	RR	JJ	JJ
7352704|F|0-20:A>G-20:A>G	TGCAGTCCTGCTTGGTCGCCACCGCCGCCATCCGCTCCTCCTCCGTGTCATAGCGCACCCGAGATCGGA	2D	464537836	A	G	2B	2B2	139.892		JJ	JJ	RR	JJ	JJ	JJ	JJ	JJ	RR	JJ	-	JJ	RR	JJ	JJ	JJ	JJ	JJ	RR	RR	RR	RR	RR	RR	JJ	RR	RR	JJ	JJ	-	RR	RR	JJ	RR	RR	RR	JJ	RR	JJ	JJ
2275500|F|0-19:A>G-19:A>G	TGCAGACCGCTCCGTCATCAAACAACACATCAACGTCGACTGACACCTCCACGACCCGACCGAGCCACG	2D	550978105	G	A	2B	2B2	139.892		JJ	JJ	RR	JJ	JJ	JJ	JJ	JJ	RR	JJ	RR	JJ	-	JJ	JJ	JJ	JJ	-	RR	RR	RR	RR	RR	RR	JJ	RR	RR	JJ	-	RR	RR	RR	JJ	RR	RR	RR	-	RR	JJ	JJ
4993608|F|0-20:A>C-20:A>C	TGCAGCCATCAGACAAGAGCAAAAAACAAAATCAGCAAACCAGAGCAGCGACCAAGAACAGCAAAAGGG	2B	768979186	C	A	2B	2B2	142.087		JJ	JJ	RR	JJ	JJ	-	JJ	JJ	RR	JJ	RR	JJ	RR	JJ	JJ	-	JJ	JJ	RR	RR	RR	JJ	RR	-	JJ	RR	RR	JJ	-	RR	RR	RR	-	-	-	RR	JJ	JJ	JJ	JJ
1112855|F|0-38:C>T-38:C>T	TGCAGAAGCAGAAGGCGCTCAAGGCCGTCTCCCTTCTCCACGGTACTCCACTGCTTCTTCTTCCCCGAT	2B	769225081	C	T	2B	2B2	142.087		-	JJ	RR	JJ	JJ	JJ	JJ	JJ	RR	JJ	RR	JJ	-	JJ	JJ	JJ	JJ	JJ	RR	RR	RR	JJ	RR	RR	JJ	RR	RR	JJ	JJ	RR	RR	RR	-	RR	RR	-	JJ	JJ	JJ	JJ
4397712|F|0-34:T>C-34:T>C	TGCAGAAGGTTGTGCTCAAGCTGGATGTGCACGATGACAGGCACAAGGCCAAGGCGCTCAAGGCCGTCT	2B	768979252	T	C	2B	2B2	142.087		JJ	-	RR	JJ	JJ	JJ	JJ	JJ	RR	JJ	RR	JJ	RR	JJ	JJ	JJ	JJ	JJ	RR	RR	RR	JJ	RR	RR	JJ	RR	RR	JJ	JJ	RR	RR	RR	JJ	RR	RR	RR	JJ	JJ	JJ	JJ
1190612|F|0-10:A>G-10:A>G	TGCAGCTTCGATCACCTCAAGGGCCTGGAAGCCAACAAAACTGGGCATTTGGATCCCCTCCTCCCCGTC	2B	767896160	G	A	2B	2B2	142.087		JJ	JJ	RR	JJ	JJ	JJ	JJ	JJ	RR	JJ	RR	JJ	RR	JJ	JJ	JJ	JJ	JJ	RR	RR	RR	-	RR	RR	JJ	RR	RR	JJ	JJ	RR	RR	RR	JJ	RR	RR	RR	JJ	JJ	JJ	JJ
1041868|F|0-39:C>T-39:C>T	TGCAGCACTAGACAACCTTAGAGACCGCATAATAACTTTCAGTACTCGTGAATCACACAACTCGTATTC	2B	759624725	T	C	2B	2B2	142.087		JJ	JJ	RR	JJ	JJ	JJ	JJ	JJ	RR	JJ	RR	JJ	RR	-	JJ	JJ	JJ	JJ	RR	RR	RR	JJ	-	RR	JJ	RR	RR	JJ	JJ	RR	RR	RR	-	RR	RR	RR	JJ	JJ	JJ	JJ
3937115|F|0-13:A>G-13:A>G	TGCAGGCTCTGGCACGACATCATCGACGAGTGCACCACGGAGATGCAGAGCCGCGCCACGGCCCTCCTC	2B	757032889	A	G	2B	2B2	142.087		JJ	JJ	RR	JJ	JJ	JJ	JJ	JJ	RR	JJ	RR	JJ	RR	JJ	JJ	JJ	JJ	JJ	RR	RR	RR	JJ	RR	RR	JJ	RR	RR	JJ	JJ	RR	RR	RR	JJ	RR	RR	RR	JJ	JJ	JJ	JJ
5324926|F|0-36:T>C-36:T>C	TGCAGCTCCCCGTGGACGACGAGGACAGGTCGTCGATGACGTAGGCGATGGCGTTCCACCAGAGGAGGG	2B	756878567	C	T	2B	2B2	142.087		JJ	JJ	RR	JJ	JJ	JJ	JJ	JJ	-	JJ	RR	JJ	RR	JJ	JJ	JJ	JJ	JJ	RR	-	RR	JJ	RR	RR	JJ	RR	-	JJ	JJ	RR	-	RR	JJ	RR	RR	RR	JJ	JJ	JJ	JJ
1017774|F|0-21:C>T-21:C>T	TGCAGGCACGGGTGCAATTCTCCGAAGATGGGCCGAGCTGGGCCGAAACTGGATGGTGTTGTATAGAAA	2B	753976284	T	C	2B	2B2	142.087		JJ	JJ	RR	JJ	JJ	JJ	JJ	JJ	RR	JJ	RR	JJ	JJ	JJ	JJ	JJ	JJ	JJ	RR	RR	RR	JJ	RR	RR	JJ	RR	RR	JJ	JJ	RR	RR	RR	JJ	RR	RR	RR	JJ	JJ	JJ	JJ
3024470|F|0-13:A>G-13:A>G	TGCAGCCACCGCCACCCTGACCTCCTCCCCCTTTGCCCGAGATCGGAAGAGCGGTTCAGCAGGAATGCC	2A	750941809	G	A	2B	2B2	142.087		JJ	JJ	RR	JJ	JJ	JJ	JJ	JJ	RR	JJ	RR	JJ	RR	JJ	JJ	JJ	JJ	JJ	RR	RR	RR	JJ	RR	RR	JJ	RR	RR	JJ	JJ	RR	RR	RR	JJ	RR	RR	RR	JJ	JJ	-	JJ
39687006|F|0-56:T>A-56:T>A	TGCAGAATGTCCGCACAAAACTTAACCAAGTTGCTTCTGTAAGTCCAAAAGCTTTGTTTTCGTGCTCTT	2D	621767086	T	A	2B	2B2	142.087		JJ	JJ	RR	JJ	JJ	JJ	JJ	JJ	RR	JJ	RR	JJ	-	-	-	-	-	-	RR	RR	RR	-	RR	RR	JJ	RR	-	-	JJ	RR	RR	RR	-	RR	-	RR	-	JJ	JJ	JJ
7343161|F|0-9:T>C-9:T>C	TGCAGAGGATTACTTCGCCTCGAGGCTCCCGATCGTGACGCGGCGGATCGCGCAGGGGGGAGTGAGGCT	2D	619876208	T	C	2B	2B2	142.087		JJ	JJ	RR	JJ	JJ	JJ	JJ	JJ	RR	JJ	RR	JJ	-	JJ	JJ	JJ	JJ	JJ	RR	RR	RR	JJ	RR	RR	JJ	RR	RR	JJ	JJ	RR	RR	RR	JJ	RR	RR	-	JJ	JJ	JJ	JJ
38087159|F|0-16:C>T-16:C>T	TGCAGCGCGCGCACGGCGGCGTCCCAGCTGCCGAGCACGGCGCGGACGAAGAAGGCCTCGGCGTGGGCG	2D	619576244	C	T	2B	2B2	142.087		JJ	JJ	RR	JJ	JJ	JJ	JJ	JJ	RR	JJ	RR	JJ	-	JJ	JJ	JJ	JJ	JJ	RR	-	-	JJ	RR	-	JJ	RR	RR	JJ	JJ	RR	RR	RR	JJ	-	RR	-	-	JJ	-	JJ
3064518|F|0-20:C>A-20:C>A	TGCAGGAGGCGGTCGCGCTGCGCCTTCACACTGTTGCCGAGATCGGAAGAGCGGTTCAGCAGGAATGCC	Unknown		A	C	2B	2B2	142.087		JJ	JJ	RR	JJ	JJ	JJ	JJ	-	RR	JJ	RR	JJ	RR	JJ	JJ	JJ	JJ	JJ	RR	RR	RR	JJ	RR	RR	JJ	RR	-	JJ	JJ	RR	RR	-	JJ	RR	-	RR	JJ	JJ	JJ	JJ
1222749|F|0-67:A>G-67:A>G	TGCAGTATCGATTGATCGTTCCCCCAGATTACCACCCATTGATTGATGAAGCTAAGATAGCTAGATTAC	2B	768020533	A	G	2B	2B2	142.087		JJ	JJ	RR	JJ	JJ	JJ	JJ	JJ	-	JJ	RR	JJ	RR	JJ	JJ	JJ	JJ	JJ	RR	RR	-	JJ	RR	RR	JJ	RR	RR	JJ	JJ	RR	RR	RR	JJ	RR	RR	RR	JJ	JJ	JJ	JJ
1166235|F|0-44:A>T-44:A>T	TGCAGAAGGTGGTGGTGAAGCTGGACCTGCCCGACGATTCGCGGAATATAACTTGCGCAAAAGTTTGTT	2B	767275930	A	T	2B	2B2	142.087		-	JJ	RR	JJ	JJ	JJ	JJ	JJ	RR	JJ	RR	JJ	RR	JJ	JJ	JJ	JJ	JJ	-	RR	RR	JJ	RR	-	JJ	RR	-	JJ	JJ	RR	RR	RR	JJ	-	RR	RR	JJ	JJ	JJ	-
7354358|F|0-23:C>G-23:C>G	TGCAGGCTCATCAGGTGCTCGTACGTGGACGGCTTATCGCCGCCGAGATCGGAAGAGCGGTTCAGCAGG	Unknown		C	G	2B	2B2	142.087		JJ	JJ	RR	JJ	JJ	JJ	JJ	JJ	RR	JJ	RR	JJ	-	JJ	JJ	JJ	JJ	JJ	RR	RR	-	JJ	-	-	JJ	RR	RR	JJ	JJ	RR	RR	RR	JJ	RR	RR	-	JJ	JJ	JJ	-
12777105|F|0-40:T>A-40:T>A	TGCAGAACGACGTTGATGGAGCATTGGCGTTGCACAGACCTAATGCCCCACACCTTCCATAGTGGTCGC	2B	764670184	T	A	2B	2B2	142.087		JJ	JJ	RR	JJ	JJ	JJ	JJ	JJ	RR	JJ	RR	JJ	RR	JJ	JJ	JJ	JJ	JJ	RR	-	-	JJ	RR	-	JJ	RR	RR	JJ	JJ	RR	RR	RR	JJ	RR	RR	-	JJ	JJ	JJ	JJ
2276504|F|0-39:G>A-39:G>A	TGCAGTCCTGAAGTAGTCCACCGCTGCCGTGCCTACGATGCCACAGTAGTCTAAAGTACCTAGCGTCCT	Unknown		A	G	2B	2B2	142.087		JJ	JJ	RR	JJ	JJ	JJ	JJ	JJ	RR	JJ	RR	JJ	RR	JJ	JJ	JJ	JJ	JJ	RR	-	-	JJ	RR	-	JJ	RR	RR	JJ	JJ	RR	RR	RR	JJ	RR	RR	-	JJ	JJ	JJ	JJ
5971291|F|0-8:T>C-8:T>C	TGCAGCAGTAGCTTGCCTTGGACACGAGCGCTAGTGGCGGTGGACGTGGTCTGCACGTCGGAGCCGAGA	2B	758326763	T	C	2B	2B2	142.087		JJ	JJ	RR	JJ	JJ	JJ	JJ	JJ	RR	JJ	RR	JJ	-	JJ	JJ	JJ	JJ	JJ	RR	-	-	JJ	RR	-	JJ	RR	RR	-	JJ	RR	RR	RR	JJ	RR	RR	-	JJ	JJ	JJ	JJ
7343171|F|0-35:A>C-35:A>C	TGCAGCACGTGCTGCTCTACGTGGGCGCCGACATGACGCCCTTTGACGCCATTCTCCAGTCCCTCCGAG	2B	758231364	A	C	2B	2B2	142.087		JJ	JJ	RR	JJ	JJ	JJ	JJ	JJ	RR	JJ	RR	JJ	RR	JJ	JJ	JJ	JJ	JJ	RR	-	-	JJ	RR	-	JJ	RR	RR	JJ	JJ	RR	RR	RR	JJ	RR	RR	-	JJ	JJ	JJ	JJ
998651|F|0-50:G>A-50:G>A	TGCAGCACGTGCTGCTCTACGTGGGCGCCGACATGCCGCCCTTTGACGCCGTGCTCCAGTCCCTCCGAG	2D	618433540	G	A	2B	2B2	142.087		JJ	JJ	RR	JJ	JJ	JJ	JJ	JJ	RR	JJ	RR	JJ	RR	JJ	JJ	JJ	JJ	JJ	RR	-	-	JJ	RR	-	JJ	RR	RR	JJ	JJ	RR	RR	RR	JJ	RR	RR	-	JJ	JJ	JJ	JJ
9721972|F|0-10:G>C-10:G>C	TGCAGGGGACGTGCACCACCTTATACTGTCCGAGATCGGAAGAGCGGTTCAGCAGGAATGCCGAGACCG	Unknown		G	C	2B	2B2	142.087		JJ	JJ	RR	JJ	JJ	JJ	JJ	JJ	RR	JJ	RR	JJ	-	JJ	JJ	JJ	JJ	JJ	RR	-	-	JJ	RR	-	JJ	RR	RR	JJ	JJ	RR	RR	RR	JJ	RR	RR	-	JJ	JJ	JJ	JJ
7338295|F|0-11:G>A-11:G>A	TGCAGTAGTGGGTGTCAGGGTTGGTGGCGATGGCCGAGATCGGAAGAGCGGTTCAGCAGGAATGCCGAG	Unknown		G	A	2B	2B2	142.087		JJ	JJ	RR	JJ	JJ	JJ	JJ	JJ	RR	JJ	RR	JJ	RR	JJ	JJ	JJ	JJ	JJ	RR	-	-	-	RR	-	JJ	RR	RR	JJ	JJ	RR	RR	RR	JJ	RR	RR	-	JJ	JJ	JJ	JJ
4733493|F|0-33:A>G-33:A>G	TGCAGGCCGGCCCCGCCGCCCCCGACGAGGACAAGCTCGGGGACCTCGCCGCGGACCTCTTCAAGGTCT	2B	768022259	A	G	2B	2B2	142.087		JJ	JJ	RR	JJ	JJ	JJ	JJ	JJ	-	JJ	RR	JJ	RR	JJ	JJ	JJ	JJ	-	-	RR	RR	JJ	RR	RR	JJ	RR	RR	JJ	JJ	-	-	RR	JJ	RR	-	RR	JJ	JJ	JJ	JJ
2295350|F|0-9:C>T-9:C>T	TGCAGCGCGCTCCGCAGCTCCTCCGTGTGCCGCTTCTGCTCGTCCACCCAGTGCCCGTACTCGATCTCG	2B	759620745	T	C	2B	2B2	142.087		JJ	JJ	RR	JJ	JJ	JJ	JJ	JJ	RR	JJ	RR	JJ	RR	JJ	JJ	JJ	JJ	JJ	RR	RR	RR	JJ	RR	RR	JJ	RR	RR	JJ	JJ	-	RR	RR	JJ	RR	RR	RR	JJ	JJ	JJ	JJ
1106506|F|0-10:C>A-10:C>A	TGCAGGAAGACGTTAACTGAATTTGTAACATTTCGTTGCTCAGATAATTTTCCGAGATCGGAAGAGCGG	2B	758311494	C	A	2B	2B2	142.087		JJ	JJ	RR	JJ	JJ	JJ	JJ	JJ	RR	JJ	RR	JJ	RR	JJ	JJ	JJ	JJ	JJ	RR	RR	RR	JJ	RR	RR	JJ	RR	RR	JJ	JJ	RR	RR	-	JJ	RR	RR	-	JJ	JJ	JJ	JJ
1126443|F|0-67:T>G-67:T>G	TGCAGGCGTACGATTCTGAGTTTCTTTCATCTTGAATCTGTGTGTGAAGGATAGATCAGATGCGCTCTA	2B	757969050	T	G	2B	2B2	142.087		JJ	JJ	RR	JJ	JJ	JJ	JJ	JJ	RR	JJ	RR	JJ	RR	JJ	JJ	JJ	JJ	JJ	RR	RR	RR	-	RR	RR	JJ	RR	RR	JJ	JJ	RR	RR	RR	JJ	RR	RR	RR	-	JJ	JJ	JJ
1204877|F|0-16:G>A-16:G>A	TGCAGCAGCTACTGCTGGCCATCGCTATGGCCTTTTTCGCAGGTACCTCAAACCGCATGCCATGGCAAT	2A	756523292	G	A	2B	2B2	142.087		JJ	JJ	RR	JJ	JJ	JJ	JJ	JJ	RR	JJ	RR	JJ	-	JJ	JJ	JJ	JJ	JJ	RR	RR	RR	JJ	RR	RR	JJ	RR	RR	JJ	JJ	RR	RR	RR	JJ	RR	RR	RR	JJ	JJ	JJ	JJ
1317517|F|0-19:A>G-19:A>G	TGCAGGCGGCGGAGGAAGTACCACGCCGAGACGGCCATGTCCTTGGGGTCCCTGCATACGTACACGACC	2A	755073835	G	A	2B	2B2	142.087		JJ	JJ	RR	JJ	JJ	JJ	JJ	JJ	RR	JJ	RR	JJ	RR	JJ	JJ	JJ	JJ	JJ	RR	RR	RR	JJ	RR	RR	JJ	RR	RR	JJ	JJ	RR	RR	RR	JJ	RR	RR	RR	JJ	JJ	JJ	JJ
1207675|F|0-29:C>G-29:C>G	TGCAGCTTGGACAGCAGCTCGGAGATCTGCTCCTCTGAGATGGACGGCGAGCTCCCGAGATCGGAAGAG	2B	754964185	G	C	2B	2B2	142.087		JJ	JJ	RR	JJ	JJ	JJ	JJ	JJ	RR	JJ	RR	JJ	RR	JJ	JJ	JJ	JJ	JJ	RR	RR	RR	JJ	-	RR	JJ	RR	RR	JJ	JJ	RR	RR	RR	JJ	RR	RR	RR	JJ	JJ	JJ	JJ
3024470|F|0-15:C>T-15:C>T	TGCAGCCACCGCCACCCTGACCTCCTCCCCCTTTGCCCGAGATCGGAAGAGCGGTTCAGCAGGAATGCC	2A	750941809	T	C	2B	2B2	142.087		JJ	JJ	RR	JJ	JJ	JJ	JJ	JJ	RR	JJ	RR	JJ	RR	JJ	JJ	JJ	JJ	JJ	RR	RR	RR	JJ	RR	RR	JJ	RR	RR	JJ	JJ	RR	RR	RR	JJ	RR	RR	RR	JJ	JJ	JJ	JJ
7352936|F|0-8:A>G-8:A>G	TGCAGCGAACGGCGGAGCACGAGGAGCGGGCGGCGGCCGTACACTCTGGCGATGCCGAGATCGGAAGAG	2A	749051503	A	G	2B	2B2	142.087		JJ	JJ	RR	JJ	JJ	JJ	JJ	JJ	RR	JJ	RR	JJ	RR	JJ	JJ	JJ	JJ	JJ	RR	RR	RR	JJ	RR	RR	JJ	RR	RR	JJ	JJ	RR	RR	RR	-	RR	RR	RR	JJ	JJ	JJ	JJ
7352094|F|0-11:A>G-11:A>G	TGCAGGTTCGAAGGGTACCAGGACACTCTGTACGTGCACGCCAACCGAGATCGGAAGAGCGGTTCAGCA	Unknown		A	G	2B	2B2	142.087		JJ	JJ	RR	JJ	JJ	JJ	JJ	JJ	RR	JJ	RR	JJ	RR	JJ	JJ	JJ	JJ	JJ	RR	RR	RR	JJ	RR	-	JJ	RR	RR	JJ	JJ	RR	RR	RR	JJ	RR	RR	RR	JJ	JJ	JJ	JJ
7351472|F|0-13:G>C-13:G>C	TGCAGCGACTCCAGCGCCCGAGATCGGAAGAGCGGTTCAGCAGGAATGCCGAGACCGATCTCGTATGCC	Unknown		G	C	2B	2B2	142.087		JJ	JJ	RR	JJ	JJ	JJ	JJ	JJ	RR	JJ	RR	JJ	-	JJ	JJ	JJ	JJ	JJ	RR	RR	RR	JJ	RR	RR	JJ	RR	RR	JJ	JJ	RR	RR	RR	JJ	RR	RR	RR	JJ	JJ	JJ	JJ
7344275|F|0-10:T>C-10:T>C	TGCAGCGCCATGACTCCGCGTTCGCCGCCCGAGATCGGAAGAGCGGTTCAGCAGGAATGCCGAGACCGA	Unknown		T	C	2B	2B2	142.087		JJ	JJ	RR	JJ	JJ	JJ	JJ	JJ	-	JJ	RR	JJ	RR	JJ	JJ	JJ	JJ	JJ	-	RR	RR	JJ	-	-	JJ	RR	-	-	JJ	RR	RR	RR	JJ	RR	RR	RR	JJ	JJ	JJ	JJ
7335159|F|0-10:T>C-10:T>C	TGCAGCACTTTGGTGGGTCCACCGAGATCGGAAGAGCGGTTCAGCAGGAATGCCGAGACCGATCTCGTA	Unknown		T	C	2B	2B2	142.087		JJ	JJ	RR	JJ	JJ	JJ	JJ	JJ	RR	JJ	RR	JJ	RR	JJ	JJ	JJ	JJ	JJ	RR	RR	RR	JJ	RR	RR	JJ	RR	RR	JJ	JJ	RR	RR	RR	JJ	RR	RR	RR	JJ	JJ	JJ	JJ
4910125|F|0-25:C>T-25:C>T	TGCAGGTTCCGCCGCTTGTAGCCGACCAGGCGCCGCGACGGCCGAGATCGGAAGAGCGGTTCAGCAGGA	Unknown		C	T	2B	2B2	142.087		JJ	JJ	RR	JJ	JJ	JJ	JJ	JJ	RR	JJ	RR	JJ	-	JJ	JJ	JJ	JJ	JJ	RR	-	-	JJ	RR	-	JJ	RR	RR	JJ	JJ	RR	RR	RR	JJ	RR	RR	-	JJ	JJ	JJ	JJ
1220420|F|0-68:G>T-68:G>T	TGCAGCATTCGCCTGCTGATGAGACTGCAATTTTGATGAAGAAAAATTTCATCCAACACACGCATGCTG	Unknown		G	T	2B	2B2	142.087		JJ	JJ	RR	JJ	JJ	JJ	JJ	JJ	RR	JJ	-	JJ	-	JJ	JJ	JJ	JJ	-	RR	RR	-	JJ	RR	-	JJ	RR	RR	JJ	JJ	RR	-	-	JJ	RR	-	-	-	JJ	JJ	JJ
1130126|F|0-13:C>T-13:C>T	TGCAGCATCCCGACGCGGAGGATCTCGGGAGTAGGCCCAGGGATGGCGGCAGGAGCAAAGCCGAGATCG	2B	769075752	C	T	2B	2B2	142.087		JJ	JJ	RR	JJ	JJ	JJ	JJ	JJ	RR	JJ	RR	JJ	RR	JJ	JJ	JJ	JJ	JJ	RR	RR	RR	JJ	RR	RR	JJ	RR	RR	JJ	JJ	RR	RR	RR	JJ	RR	RR	RR	JJ	JJ	JJ	JJ
7343737|F|0-12:G>C-12:G>C	TGCAGCGGCGGAGTCTGGGTTTCGACAACAGCCACGACCTTCTGTCCCGCTTCATGGCCTCGGACGTCG	2B	763332758	G	C	2B	2B2	142.087		JJ	JJ	RR	JJ	JJ	JJ	JJ	JJ	RR	JJ	-	JJ	-	JJ	JJ	JJ	JJ	JJ	RR	-	RR	JJ	RR	RR	-	RR	RR	-	JJ	-	RR	RR	JJ	-	RR	RR	JJ	JJ	JJ	JJ
1145178|F|0-59:T>C-59:T>C	TGCAGATGAATAAGAGTTGCTTGCAGTTCTTAAACAAGGTGTTATAGATGCGTAGCTCATGATGCGACG	2B	768463482	C	T	2B	2B2	142.087		JJ	JJ	RR	JJ	JJ	-	JJ	JJ	RR	-	RR	JJ	JJ	JJ	JJ	-	JJ	JJ	RR	-	RR	-	-	RR	JJ	RR	RR	JJ	JJ	RR	RR	RR	-	RR	RR	-	JJ	JJ	JJ	JJ
1388152|F|0-47:C>G-47:C>G	TGCAGAGAGCTGTGGAGGCAGGGCAACTACGGAGAACTTGTGGGCACCTGCAACGGCCTACTCTGCCTG	2D	616163160	C	G	2B	2B2	142.087		JJ	JJ	RR	JJ	JJ	-	JJ	JJ	RR	JJ	RR	JJ	-	JJ	JJ	JJ	JJ	JJ	RR	RR	RR	JJ	RR	RR	JJ	RR	RR	JJ	JJ	RR	RR	-	JJ	RR	-	RR	JJ	JJ	JJ	JJ
1274378|F|0-43:G>A-43:G>A	TGCAGTAAGCATACGCTTCCACGCCTCCTCTTCTTCTTTCAAGGGTTACCAAATGTGTCCTGCTAGCTG	2B	756334479	G	A	2B	2B2	142.087		JJ	JJ	RR	JJ	JJ	JJ	JJ	JJ	RR	-	RR	-	-	JJ	-	JJ	JJ	-	RR	-	-	JJ	RR	-	JJ	RR	RR	JJ	JJ	RR	-	RR	JJ	RR	RR	-	JJ	JJ	JJ	JJ
1063976|F|0-15:G>A-15:G>A	TGCAGAAGACTGGTGGCAGATGCAACATTTAGCACTGGTTCTTTGTGAATATGCAAAACAAACTTATCA	Unknown		G	A	2B	2B2	142.087		JJ	JJ	RR	JJ	JJ	JJ	JJ	JJ	RR	JJ	RR	JJ	-	JJ	JJ	-	JJ	JJ	RR	-	-	JJ	RR	-	-	RR	RR	JJ	JJ	RR	-	RR	-	RR	-	-	JJ	JJ	JJ	JJ
7343737|F|0-22:C>T-22:C>T	TGCAGCGGCGGAGTCTGGGTTTCGACAACAGCCACGACCTTCTGTCCCGCTTCATGGCCTCGGACGTCG	2B	763332758	C	T	2B	2B2	142.087		JJ	JJ	RR	JJ	JJ	JJ	JJ	JJ	RR	JJ	RR	JJ	RR	JJ	JJ	JJ	JJ	JJ	-	-	-	JJ	-	-	-	-	RR	-	JJ	RR	RR	RR	JJ	RR	RR	-	JJ	JJ	JJ	JJ
38086978|F|0-16:C>T-16:C>T	TGCAGCACGTGCTGCTCTACGAGGCCGACGACAACACGCCGCCCTTCGACGCTATCGTTCAGTCGCTTC	2B	758197337	C	T	2B	2B2	142.087		JJ	JJ	RR	JJ	JJ	JJ	JJ	JJ	RR	JJ	RR	JJ	-	JJ	JJ	JJ	JJ	-	RR	-	-	JJ	RR	-	JJ	RR	RR	JJ	JJ	-	RR	RR	JJ	RR	RR	-	JJ	JJ	JJ	JJ
3064497|F|0-17:C>G-17:C>G	TGCAGGCTACTAGGGGGCCGCATGTATGGTACCGCTCTGTCCCGACGCCACAGCTCTTTGTAGCTCGTC	2B	757033013	G	C	2B	2B2	142.087		JJ	JJ	RR	JJ	JJ	JJ	JJ	JJ	RR	JJ	RR	JJ	RR	JJ	JJ	JJ	JJ	JJ	RR	-	-	JJ	RR	-	JJ	RR	RR	JJ	JJ	RR	RR	RR	JJ	RR	RR	-	JJ	JJ	JJ	JJ
1233181|F|0-25:A>C-25:A>C	TGCAGAACCTTGCTAAGACAACACAAATATCGCATAGCTTTGGACCGAACCGTGTGCAGTGCAAGCATC	2B	766184833	C	A	2B	2B2	142.087		JJ	JJ	RR	JJ	JJ	JJ	JJ	JJ	RR	JJ	RR	JJ	RR	JJ	JJ	JJ	JJ	JJ	RR	-	-	JJ	RR	JJ	JJ	RR	RR	JJ	JJ	RR	RR	RR	JJ	RR	RR	-	JJ	JJ	JJ	JJ
5324696|F|0-10:C>G-10:C>G	TGCAGCGGAGCGCTGGCTGGGATGCGCCTCCGAGGTCGCCGAGATCGGAAGAGCGGTTCAGCAGGAATG	Unknown		C	G	2B	2B2	142.819		JJ	JJ	RR	JJ	JJ	JJ	JJ	JJ	RR	JJ	RR	JJ	-	JJ	JJ	JJ	JJ	JJ	RR	-	RR	JJ	RR	-	JJ	RR	RR	JJ	JJ	RR	RR	-	JJ	RR	RR	RR	JJ	JJ	JJ	JJ
3959579|F|0-7:C>T-7:C>T	TGCAGCTCCCCGCGGACGACGAGGACAGGTCGTCGACCACGCAGGCGACGGCGCGCCAAGGGTGCCAGA	2B	756781090	C	T	2B	2B2	142.819		JJ	JJ	RR	JJ	JJ	JJ	JJ	JJ	RR	JJ	RR	JJ	-	JJ	JJ	-	JJ	JJ	-	RR	-	JJ	RR	-	JJ	-	RR	JJ	-	-	RR	-	JJ	-	RR	RR	JJ	JJ	JJ	JJ
1245138|F|0-27:T>C-27:T>C	TGCAGATGCGCCATTATTCTGCGGGGATCAGGCTGTCAGCTCGAGGCGCCGAGATCGGAAGAGCGGTTC	Unknown		T	C	2B	2B2	142.819		JJ	JJ	RR	JJ	JJ	JJ	JJ	JJ	RR	JJ	RR	JJ	RR	JJ	JJ	JJ	JJ	JJ	RR	RR	RR	JJ	RR	RR	JJ	RR	RR	JJ	JJ	RR	RR	RR	JJ	RR	RR	RR	JJ	JJ	JJ	JJ
1219456|F|0-47:A>C-47:A>C	TGCAGAGATCTTCTTTTGTACTACTCTGCGTACAAGTTAAAGCAGCTAGCTAGCTGCATAATTAATCAG	2B	781214059	C	A	2B	2B2	151.014		JJ	JJ	RR	JJ	JJ	RR	JJ	JJ	JJ	JJ	RR	JJ	JJ	JJ	JJ	-	JJ	JJ	-	RR	RR	-	RR	RR	-	RR	RR	JJ	JJ	RR	RR	RR	RR	RR	RR	RR	-	JJ	-	-
10993273|F|0-10:G>A-10:G>A	TGCAGTTGCAGGAGAACTTGTGAGCCGAGATCGGAAGAGCGGTTCAGCAGGAATGCCGAGACCGATCTC	Unknown		G	A	2D	2D1	0		JJ	RR	RR	RR	RR	RR	RR	JJ	JJ	RR	-	-	-	RR	JJ	JJ	RR	RR	JJ	JJ	JJ	RR	JJ	JJ	RR	RR	RR	RR	JJ	JJ	RR	JJ	RR	JJ	JJ	JJ	JJ	RR	JJ	RR
1217494|F|0-16:G>T-16:G>T	TGCAGCTACGATTCATGTGTCGCATCTCAGCTGTGTCAGCAGAGAACTCATAATCGTCACCCTGGAGTC	2D	9448545	T	G	2D	2D1	1e-06		JJ	RR	RR	RR	RR	RR	RR	JJ	JJ	RR	RR	RR	JJ	RR	JJ	JJ	RR	RR	JJ	JJ	JJ	-	JJ	JJ	RR	RR	RR	RR	-	JJ	RR	-	RR	JJ	JJ	JJ	JJ	RR	JJ	RR
3022723|F|0-32:A>T-32:A>T	TGCAGTGTTCATCTCTTTGCGTAGGAAAAAAAAATTGTGCAATCCGAGATCGGAAGAGCGGTTCAGCAG	Unknown		A	T	2D	2D1	2.31245		JJ	RR	RR	RR	RR	RR	RR	JJ	JJ	RR	-	RR	JJ	RR	JJ	JJ	RR	RR	JJ	JJ	JJ	RR	JJ	JJ	RR	RR	RR	RR	JJ	JJ	RR	JJ	RR	JJ	JJ	JJ	JJ	RR	JJ	RR
4993218|F|0-13:A>C-13:A>C	TGCAGTTTTGAAAAAAAAAGGGCCGAGATCGGAAGAGCGGTTCAGCAGGAATGCCGAGACCGATCTCGT	Unknown		C	A	2D	2D1	12.8365		JJ	RR	RR	RR	RR	JJ	RR	JJ	JJ	RR	RR	RR	RR	RR	JJ	-	RR	RR	JJ	JJ	JJ	RR	JJ	JJ	RR	RR	RR	-	JJ	RR	RR	JJ	JJ	JJ	JJ	JJ	JJ	RR	RR	RR
1321869|F|0-44:G>C-44:G>C	TGCAGGCCGGAAGAAGCGCAAGTTGGGGCCCCAGAGCGCAGCCAGTGAGACAACCCGAGATCGGAAGAG	2D	15703532	C	G	2D	2D1	17.2961		JJ	RR	RR	RR	RR	JJ	RR	JJ	JJ	RR	RR	RR	JJ	RR	JJ	JJ	RR	RR	JJ	JJ	JJ	RR	JJ	-	RR	-	RR	RR	JJ	RR	JJ	JJ	JJ	JJ	JJ	JJ	JJ	RR	JJ	RR
3023061|F|0-25:C>T-25:C>T	TGCAGTGCAGCTGGCTTCACCACGCCATTCTATGCACCGAGATCGGAAGAGCGGTTCAGCAGGAATGCC	2D	19867785	C	T	2D	2D1	28.7125		JJ	RR	RR	RR	RR	JJ	RR	JJ	JJ	RR	RR	RR	JJ	-	RR	JJ	RR	RR	JJ	JJ	JJ	RR	JJ	JJ	RR	RR	RR	RR	JJ	RR	JJ	RR	JJ	JJ	RR	JJ	JJ	RR	JJ	RR
1217222|F|0-8:A>T-8:A>T	TGCAGGCAAAACGACTTTCGCTTGAGTCATGTTGCCAAGCTGAGGCGTGTACTGACCTTGAGACACGAA	2D	19649025	A	T	2D	2D1	28.7125		JJ	RR	RR	RR	RR	JJ	RR	JJ	JJ	RR	RR	RR	-	RR	RR	JJ	RR	RR	JJ	JJ	JJ	RR	JJ	JJ	RR	RR	RR	RR	JJ	RR	JJ	-	JJ	JJ	RR	JJ	JJ	RR	-	RR
1088274|F|0-60:T>C-60:T>C	TGCAGACTCGCTGTTCGGCCTCATGATCGCATTGCACTACCACATTTCTCAACAACTCGCTGTCAATGT	2D	19648890	T	C	2D	2D1	28.7125		JJ	RR	RR	RR	RR	JJ	RR	-	JJ	RR	RR	RR	JJ	RR	RR	JJ	RR	RR	JJ	-	JJ	RR	JJ	JJ	RR	RR	RR	RR	JJ	RR	JJ	RR	JJ	JJ	RR	JJ	JJ	RR	JJ	RR
1162627|F|0-6:C>G-6:C>G	TGCAGTCAAACCATACACACAATCTACTGCTCCCGCAAGTGAAAGAGGCCGTGCGCGCTGTGGCAGCAC	2D	18954496	C	G	2D	2D1	28.7125		JJ	RR	RR	RR	RR	JJ	RR	JJ	JJ	RR	RR	-	JJ	-	RR	JJ	RR	-	JJ	JJ	JJ	RR	-	JJ	-	RR	RR	-	JJ	RR	JJ	-	JJ	JJ	RR	JJ	-	-	JJ	RR
2251675|F|0-47:C>A-47:C>A	TGCAGGAAACCGTGCATCCAGGTCGACCCAAGTGCCCTCAACAGCCACCTCGTATCCAGGAGGAAGGTA	2D	19867719	A	C	2D	2D1	31.1258		JJ	RR	RR	RR	RR	JJ	RR	JJ	-	RR	RR	RR	JJ	RR	RR	JJ	RR	RR	JJ	JJ	JJ	-	JJ	JJ	-	RR	RR	RR	-	RR	JJ	RR	JJ	JJ	-	-	JJ	RR	JJ	RR
1396589|F|0-58:T>G-58:T>G	TGCAGGTGGAGGGAGACATGTGGCGGCCGGGATCGTGGGAGGAGGAAGACATGCGGCGTCCGAGATCGG	2D	21294471	G	T	2D	2D1	36.0334		JJ	-	RR	-	RR	JJ	RR	JJ	JJ	-	RR	RR	RR	-	-	RR	RR	RR	JJ	JJ	JJ	RR	-	JJ	RR	RR	RR	-	JJ	-	JJ	RR	JJ	JJ	RR	JJ	-	RR	JJ	-
14924934|F|0-22:A>G-22:A>G	TGCAGGGGTCGCCAAGAGTGTCAGACATGGACGCGAGGGAGCTCGTGAAGGGGATGATGGCCAAGCTGT	2D	58775853	A	G	2D	2D2	0		JJ	RR	RR	RR	JJ	JJ	RR	RR	JJ	RR	-	-	JJ	-	RR	-	-	RR	JJ	JJ	-	-	-	JJ	-	-	RR	RR	RR	-	JJ	-	JJ	RR	RR	-	-	RR	RR	JJ
7478434|F|0-65:T>C-65:T>C	TGCAGCCGCGGCCTGCCTCATGTCGGCGAGGTTGCCGTAGGGGAAGGACGGCGGCGGCCCGCGGATCCC	2D	58550547	T	C	2D	2D2	3.12528		JJ	RR	RR	RR	JJ	JJ	RR	RR	JJ	RR	JJ	RR	JJ	JJ	RR	RR	JJ	RR	JJ	JJ	JJ	-	JJ	JJ	JJ	JJ	RR	RR	RR	-	JJ	RR	JJ	RR	RR	-	JJ	RR	-	RR
1244839|F|0-20:G>C-20:G>C	TGCAGCTGCCGCACTCAGGCGTGACGTAACCGTGATCGCAGCAGCTGTGCCGAGATCGGAAGAGCGGTT	Unknown		G	C	2D	2D2	3.12528		JJ	RR	RR	RR	JJ	JJ	RR	RR	JJ	RR	JJ	RR	JJ	JJ	RR	RR	JJ	RR	JJ	JJ	JJ	RR	JJ	JJ	JJ	JJ	RR	RR	RR	-	JJ	RR	JJ	RR	RR	-	JJ	RR	-	-
1164792|F|0-37:C>G-37:C>G	TGCAGTCACCACTGCGGATCCCTCGCCATGACAACAGCCGCGGCTGCTGCAAGCAAAAGATGGCGTGCA	2D	58403536	G	C	2D	2D2	3.12528		JJ	RR	RR	RR	JJ	JJ	RR	RR	JJ	RR	JJ	RR	JJ	JJ	RR	RR	JJ	RR	JJ	JJ	JJ	RR	JJ	JJ	JJ	JJ	RR	-	RR	-	JJ	-	JJ	RR	RR	-	JJ	RR	-	-
1071582|F|0-26:A>C-26:A>C	TGCAGTATCTTTCACGTTAGAATTTCACACGGGTTTATCCATCAGCAGCTGGCACACCCGAAAGCCGAG	2D	59878753	C	A	2D	2D2	3.12528		JJ	RR	RR	RR	JJ	JJ	RR	RR	JJ	RR	JJ	RR	JJ	JJ	RR	RR	JJ	-	JJ	JJ	JJ	RR	JJ	JJ	JJ	JJ	RR	RR	RR	RR	JJ	RR	JJ	RR	RR	-	JJ	RR	JJ	-
1126155|F|0-5:G>C-5:G>C	TGCAGGCGCTCCCTTCCTCGTCGCTCTTTCGTGCTGTCCCGCCGCCTGCTCGGCATTCGCAGGGGCCGC	2D	60475894	C	G	2D	2D2	3.12529		JJ	RR	RR	RR	JJ	JJ	RR	RR	JJ	RR	JJ	RR	JJ	JJ	RR	RR	JJ	-	-	JJ	JJ	RR	JJ	JJ	JJ	JJ	RR	RR	RR	RR	JJ	RR	JJ	RR	RR	-	JJ	RR	-	-
17335820|F|0-6:T>C-6:T>C	TGCAGCTTCGAGCCGCCGCCGACGGAGCCGTCAGCGAGCCTCGCTTTCCCGCACCTCACGGATCTAACA	2D	61229032	T	C	2D	2D2	3.12529		JJ	RR	RR	RR	JJ	JJ	RR	RR	JJ	RR	JJ	RR	JJ	JJ	RR	RR	JJ	RR	JJ	JJ	JJ	RR	JJ	JJ	JJ	JJ	RR	RR	RR	RR	-	RR	JJ	RR	RR	RR	JJ	RR	JJ	-
2242723|F|0-16:C>T-16:C>T	TGCAGTTCAAGTCCAACGAGCACAACTGCTTCCAGGTACAGCTGGCCAGGTTCCTTGTCGAGAACGCCA	2D	61229984	T	C	2D	2D2	3.12529		JJ	RR	RR	RR	JJ	JJ	RR	RR	JJ	RR	JJ	RR	JJ	JJ	RR	-	JJ	RR	JJ	JJ	JJ	RR	-	JJ	-	JJ	-	RR	RR	-	JJ	RR	JJ	RR	RR	-	-	RR	RR	-
1125422|F|0-61:A>G-61:A>G	TGCAGGAGCAAGAAGAGGCCTTCGTCGTCTTCTTCTTCCTCGTCATGCCGATCAGCAGCAGATTCTGCC	2D	64236224	G	A	2D	2D2	6.35128		JJ	RR	RR	RR	JJ	JJ	RR	RR	JJ	RR	JJ	RR	JJ	JJ	RR	RR	JJ	RR	JJ	RR	RR	RR	JJ	RR	JJ	JJ	RR	RR	RR	-	JJ	RR	JJ	RR	RR	RR	JJ	RR	-	-
3023733|F|0-5:T>C-5:T>C	TGCAGTCAGCAAAACACGCACGGCAAATAATCGGTCAATCCCGAGATCGGAAGAGCGGTTCAGCAGGAA	2D	62148584	C	T	2D	2D2	9.05282		JJ	RR	RR	RR	-	JJ	RR	RR	JJ	RR	JJ	RR	JJ	JJ	RR	RR	JJ	RR	JJ	RR	RR	RR	JJ	RR	JJ	JJ	RR	RR	RR	-	JJ	RR	JJ	RR	RR	RR	JJ	RR	-	-
1127317|F|0-49:C>G-49:C>G	TGCAGTGCCGCGAACGGTAAACGCCACGGACGAGAGCATCGGTTTCGTACACGATTTCCGAGATCGGAA	2D	61278424	G	C	2D	2D2	12.442		JJ	RR	RR	RR	JJ	JJ	RR	RR	JJ	RR	JJ	RR	JJ	JJ	RR	RR	JJ	RR	JJ	JJ	JJ	-	JJ	JJ	JJ	JJ	RR	RR	RR	JJ	JJ	-	JJ	RR	RR	-	JJ	RR	-	-
2260995|F|0-27:C>G-27:C>G	TGCAGCCAGCGGCGGATGCCTTGAACTCCTTCTCGTCGACAAAGGTCACGAGCACCAAGGCGGTGACCG	2D	59841985	G	C	2D	2D2	12.4421		JJ	RR	RR	RR	JJ	JJ	RR	RR	JJ	RR	JJ	RR	JJ	-	-	-	JJ	-	-	JJ	JJ	-	JJ	JJ	JJ	JJ	RR	RR	RR	-	-	RR	JJ	RR	RR	RR	-	RR	RR	JJ
1094603|F|0-25:G>C-25:G>C	TGCAGCGGTAGAAGGCGGACAGGTCGGCGTTCACCCGTAGCGCCACCGCCTGGTGCTTGGCCGAGATCG	2D	63426462	C	G	2D	2D2	12.4421		JJ	RR	RR	RR	JJ	JJ	RR	RR	JJ	RR	JJ	RR	JJ	JJ	RR	RR	JJ	RR	JJ	RR	RR	RR	JJ	RR	JJ	JJ	RR	RR	RR	-	JJ	RR	JJ	RR	RR	RR	JJ	RR	-	-
1093352|F|0-23:T>C-23:T>C	TGCAGGGGCAGGGCCGACCCTCCTGTGCCGATGGACTTCTTCAGGAACATGGTTTTGTGGGCGTTCCCA	2D	60029124	C	T	2D	2D2	12.4421		JJ	RR	RR	RR	JJ	JJ	RR	RR	JJ	RR	JJ	RR	JJ	JJ	RR	RR	JJ	RR	JJ	JJ	JJ	RR	JJ	JJ	JJ	JJ	RR	RR	RR	-	JJ	RR	JJ	RR	RR	-	JJ	RR	RR	-
1089537|F|0-22:A>G-22:A>G	TGCAGGGCTCTGATCATCTGATACGTGTGCAACAAACAGAGGGCGCTGGAACGGCCGAGATCGGAAGAG	2D	61279036	G	A	2D	2D2	12.4421		JJ	RR	RR	RR	JJ	JJ	RR	RR	JJ	RR	JJ	RR	JJ	JJ	RR	RR	JJ	RR	JJ	JJ	JJ	RR	JJ	JJ	JJ	JJ	RR	RR	RR	-	JJ	RR	JJ	RR	RR	-	JJ	RR	-	-
1126976|F|0-10:G>A-10:G>A	TGCAGGTGGTGGCATGCAGGCACCTGGCCTATATGGATCACGAGAGGGGTCTGGTCTGCCTGCGTGATG	2D	63029361	A	G	2D	2D2	12.4421		JJ	RR	RR	RR	JJ	JJ	RR	RR	JJ	RR	JJ	RR	JJ	JJ	RR	RR	JJ	RR	JJ	RR	RR	RR	-	RR	JJ	JJ	RR	RR	RR	-	JJ	RR	JJ	RR	RR	RR	JJ	RR	-	-
1085831|F|0-14:C>G-14:C>G	TGCAGGAGCATTTACTTTTCCATTTGGCGATTTGGCACGCGAGACGGCCATGAACCGAGATCGGAAGAG	2D	64248823	G	C	2D	2D2	12.4421		JJ	RR	RR	RR	JJ	JJ	RR	RR	JJ	RR	JJ	RR	-	JJ	RR	RR	JJ	RR	JJ	RR	RR	RR	JJ	RR	JJ	JJ	RR	RR	RR	-	JJ	RR	JJ	RR	RR	RR	JJ	RR	-	RR
3029592|F|0-10:A>G-10:A>G	TGCAGACAGCAGAACGCGCAGTTGTTGGTCAAGGGGTCCGAGATCGGAAGAGCGGTTCAGCAGGAATGC	2D	59879033	G	A	2D	2D2	12.4421		JJ	RR	RR	RR	JJ	JJ	RR	RR	JJ	RR	JJ	RR	JJ	JJ	RR	RR	JJ	RR	JJ	JJ	JJ	RR	JJ	JJ	JJ	JJ	RR	RR	RR	-	JJ	-	JJ	RR	RR	-	JJ	RR	-	-
1015056|F|0-5:T>G-5:T>G	TGCAGTTTCACACGGCTGACAGACATGCAGTTGCACACTCTGGCGGACATGCAACTATAATTGTGTGTG	2D	61243176	G	T	2D	2D2	12.4421		JJ	RR	RR	RR	JJ	JJ	RR	RR	JJ	RR	-	RR	JJ	JJ	RR	RR	JJ	RR	JJ	-	JJ	RR	JJ	JJ	JJ	JJ	RR	RR	RR	-	JJ	RR	JJ	RR	RR	-	JJ	RR	-	-
1098588|F|0-31:G>C-31:G>C	TGCAGCGAGCCCTGGGCTGGCTCCCGCACCAGATCACTCCAAAGCCGAACGACACCTGGAGGAGGAGGG	2D	61309218	C	G	2D	2D2	12.4421		JJ	RR	RR	RR	JJ	JJ	RR	RR	JJ	RR	JJ	RR	JJ	JJ	RR	RR	JJ	RR	JJ	JJ	JJ	RR	JJ	JJ	JJ	JJ	RR	RR	RR	-	JJ	RR	JJ	RR	RR	RR	JJ	RR	-	-
1262061|F|0-45:C>T-45:C>T	TGCAGTTTGCCGGCGTGAATGGCGAGAGATCCATCCTTGGTTGGACCCATACGGCGCAGACAGGATCAT	2D	62657341	T	C	2D	2D2	12.4421		JJ	RR	RR	RR	JJ	JJ	RR	RR	JJ	RR	JJ	RR	JJ	JJ	RR	-	JJ	RR	JJ	RR	-	RR	JJ	RR	JJ	JJ	RR	RR	RR	-	JJ	RR	JJ	-	RR	RR	JJ	RR	-	JJ
2268330|F|0-66:G>A-66:G>A	TGCAGGACGCCGAGCCTCCAGCCACTGTTCTCGAAGGCGGCGCTCGAGGGGGTAGCTGCCGCAGGCGCC	2D	64236290	G	A	2D	2D2	12.4421		JJ	RR	RR	RR	JJ	JJ	RR	RR	JJ	RR	JJ	RR	JJ	-	RR	RR	JJ	RR	JJ	RR	RR	RR	JJ	-	JJ	JJ	RR	RR	RR	-	-	RR	-	RR	RR	RR	JJ	RR	JJ	-
4993274|F|0-16:T>C-16:T>C	TGCAGACCTGGCCCGATCGAACCCCAAACCGAGATCGGAAGAGCGGTTCAGCAGGAATGCCGAGACCGA	Unknown		T	C	2D	2D2	17.8911		JJ	RR	RR	RR	JJ	JJ	RR	RR	JJ	RR	JJ	RR	JJ	JJ	RR	RR	JJ	RR	RR	RR	RR	RR	JJ	RR	JJ	JJ	RR	RR	JJ	-	JJ	RR	JJ	RR	RR	RR	JJ	RR	JJ	-
1118145|F|0-13:C>G-13:C>G	TGCAGCGGAGCGACATGGCCATGCTCTCGCTCTCCGCGTCGTCTTTGCTCCCCGAGATCGGAAGAGCGG	Unknown		G	C	2D	2D3	0		RR	RR	RR	JJ	RR	RR	RR	JJ	-	RR	-	RR	JJ	JJ	RR	-	JJ	RR	JJ	-	JJ	RR	RR	JJ	RR	JJ	JJ	RR	RR	-	RR	RR	RR	-	-	JJ	JJ	RR	JJ	JJ
12772395|F|0-14:C>T-14:C>T	TGCAGGCAATAATACGTGCGTGAATGAAGCACATTTTTGGAGTGAAATGAGATCTTGCAACATCCAACG	2D	577771997	C	T	2D	2D3	1e-06		RR	RR	RR	JJ	RR	RR	RR	JJ	-	RR	JJ	RR	JJ	JJ	-	RR	-	RR	JJ	JJ	-	RR	RR	JJ	RR	JJ	JJ	RR	-	JJ	-	-	RR	-	-	-	JJ	RR	-	JJ
3384642|F|0-18:T>C-18:T>C	TGCAGTGTCATGTTCTTCTTGACATCGTGATTATCCGAGATCGGAAGAGCGGTTCAGCAGGAATGCCGA	Unknown		C	T	2D	2D3	3.97781		RR	-	RR	JJ	RR	RR	RR	JJ	-	RR	JJ	RR	JJ	JJ	RR	JJ	JJ	-	JJ	JJ	JJ	RR	RR	JJ	RR	JJ	-	-	RR	JJ	RR	RR	RR	-	RR	JJ	JJ	RR	JJ	JJ
1104320|F|0-19:G>C-19:G>C	TGCAGCCATCCGTCTCCTGGAAGTCTTCTGTCAGCGTATGTCTATGGCATTGCGCGTTTCTCAGGACTA	Unknown		C	G	2D	2D3	3.97781		RR	RR	RR	JJ	RR	RR	RR	JJ	-	RR	JJ	RR	JJ	JJ	RR	-	JJ	RR	JJ	JJ	JJ	RR	RR	JJ	RR	JJ	RR	RR	RR	JJ	RR	RR	RR	-	RR	JJ	-	-	JJ	-
1005859|F|0-36:A>C-36:A>C	TGCAGGACCGTCGGGCAGGATGGCGAAGCCTGATGGAAGAAGAGCGACGTAGTCTGGGTCGCCGCCGTT	2B	702535930	C	A	2D	2D3	3.97782		RR	RR	-	JJ	RR	RR	RR	JJ	JJ	RR	JJ	RR	-	JJ	-	-	JJ	-	JJ	JJ	JJ	RR	RR	JJ	RR	JJ	RR	RR	RR	JJ	RR	RR	RR	-	RR	JJ	JJ	RR	JJ	JJ
2252696|F|0-51:T>C-51:T>C	TGCAGTATAAAACGAGGGGCCTCCCCTCCACCTCGATCACCACCCTCCCGTTCATTTCCACCTCCAATT	2D	574061749	T	C	2D	2D3	3.97782		RR	RR	RR	JJ	RR	RR	RR	JJ	-	RR	JJ	RR	-	JJ	RR	JJ	JJ	RR	JJ	JJ	JJ	-	RR	JJ	RR	JJ	-	-	RR	JJ	RR	RR	RR	JJ	RR	JJ	JJ	RR	JJ	JJ
3384642|F|0-9:A>G-9:A>G	TGCAGTGTCATGTTCTTCTTGACATCGTGATTATCCGAGATCGGAAGAGCGGTTCAGCAGGAATGCCGA	Unknown		G	A	2D	2D3	3.97782		RR	RR	RR	JJ	RR	RR	RR	JJ	-	RR	JJ	RR	JJ	JJ	RR	JJ	JJ	-	JJ	JJ	JJ	RR	RR	JJ	RR	JJ	-	-	RR	JJ	RR	RR	RR	-	RR	JJ	JJ	RR	-	JJ
980698|F|0-47:G>C-47:G>C	TGCAGCCGAACAATATGCAAATGCTCTTCCAGCTTGGCCTTGGTTTCGTATTGCTTGCAGCACAGTATG	2D	575232295	C	G	2D	2D3	3.97782		RR	RR	RR	JJ	RR	RR	RR	JJ	-	RR	JJ	RR	JJ	JJ	RR	-	JJ	RR	JJ	JJ	JJ	RR	RR	JJ	RR	JJ	-	RR	RR	JJ	RR	RR	RR	RR	RR	JJ	JJ	RR	JJ	JJ
1208203|F|0-58:A>G-58:A>G	TGCAGCTGGTCGGCACTTGCAACGGGCTGCTCTGCCTGTGCGACAACACCAAGGGTGTAGGCGGCACCA	2D	578311830	G	A	2D	2D3	3.97782		RR	RR	RR	JJ	RR	RR	RR	JJ	-	RR	JJ	RR	-	JJ	RR	-	JJ	RR	JJ	JJ	JJ	-	RR	JJ	RR	JJ	-	RR	RR	JJ	RR	RR	RR	JJ	RR	JJ	JJ	RR	JJ	JJ
1127843|F|0-36:C>A-36:C>A	TGCAGCAGGGGAACCTCGTCCGTTCCTTTCCCGCGCCAAATAGTCTGGCGGCGTCTCCGTCGGAACCGA	2D	574061815	C	A	2D	2D3	3.97782		RR	RR	RR	-	RR	RR	RR	JJ	-	RR	JJ	RR	JJ	JJ	RR	RR	JJ	RR	JJ	JJ	JJ	RR	RR	JJ	RR	JJ	-	RR	RR	JJ	RR	RR	RR	-	RR	JJ	JJ	RR	JJ	JJ
1153795|F|0-14:T>C-14:T>C	TGCAGGACGGCCCTTGTCGCAGCGGTGGTGGTGGTGGCGCTGGCGCTGGCGCCGCCGAGATCGGAAGAG	Unknown		C	T	2D	2D3	3.97782		RR	RR	RR	JJ	RR	RR	RR	JJ	-	RR	JJ	RR	JJ	JJ	RR	RR	JJ	RR	JJ	JJ	JJ	RR	RR	JJ	RR	JJ	-	RR	-	JJ	RR	RR	RR	-	RR	JJ	JJ	RR	JJ	JJ
1154976|F|0-35:A>G-35:A>G	TGCAGCGGCCGCCCGCCATGCCGTGGGCCAGCCTCAGGGGCGGTTCCTACCAGTGCATCGTGGAAGGCA	2D	575891202	A	G	2D	2D3	3.97782		RR	-	RR	JJ	RR	RR	RR	JJ	-	RR	JJ	RR	JJ	JJ	RR	-	JJ	RR	JJ	-	JJ	RR	-	JJ	RR	JJ	-	RR	RR	JJ	RR	RR	RR	-	-	JJ	-	RR	JJ	JJ
5324597|F|0-24:T>A-24:T>A	TGCAGCTGCCCACAGTGCCCAGCCTACTCTCCAGCCAACTCGAGAGCATGCTCGAGGACGGGAGAGGCG	2D	579237256	T	A	2D	2D3	3.97782		RR	RR	RR	JJ	RR	RR	RR	JJ	JJ	RR	JJ	RR	JJ	JJ	RR	JJ	JJ	RR	JJ	JJ	-	RR	RR	JJ	RR	JJ	-	RR	RR	JJ	RR	RR	RR	-	-	JJ	JJ	RR	JJ	-
3020796|F|0-14:G>A-14:G>A	TGCAGTTCCAACCTGTTGTAAGTTCCTTGTCTCTTTTGGACCCGAGATCGGAAGAGCGGTTCAGCAGGA	2D	580308200	G	A	2D	2D3	3.97782		RR	RR	RR	JJ	RR	RR	RR	JJ	-	RR	JJ	RR	JJ	JJ	RR	RR	JJ	RR	JJ	JJ	JJ	RR	RR	JJ	RR	JJ	-	RR	RR	JJ	RR	RR	RR	-	RR	JJ	JJ	RR	JJ	JJ
1125098|F|0-11:A>G-11:A>G	TGCAGCACCCCACCGAGGGTGACGACGCTTGCCCCGTCGCGTAGGACATGCACGGCGCGATGGCGGACG	2D	582076532	A	G	2D	2D3	3.97783		RR	RR	RR	JJ	RR	RR	RR	JJ	RR	RR	JJ	RR	JJ	JJ	RR	-	JJ	RR	JJ	JJ	JJ	RR	RR	-	RR	JJ	-	RR	RR	JJ	RR	RR	RR	-	RR	JJ	JJ	RR	JJ	JJ
1086456|F|0-25:A>T-25:A>T	TGCAGTAGTCGAGGTCGTCGACCACATCGTCGGCTTCGTAGAGCAGGTCCGTGAGGCGAGCGAGAGACC	2B	691794445	T	A	2D	2D3	3.97783		RR	RR	RR	JJ	RR	RR	RR	JJ	-	RR	JJ	RR	JJ	JJ	RR	-	JJ	RR	JJ	JJ	JJ	RR	RR	JJ	RR	JJ	-	RR	RR	JJ	RR	RR	RR	-	RR	JJ	JJ	RR	JJ	JJ
995850|F|0-55:G>C-55:G>C	TGCAGCTCAAGGACGCGGGCTTCCACGCGCGCGTCACTTGGCCCGTCTTCAGCTTGGGCGGCCACGACT	2D	579233314	C	G	2D	2D3	7.32181		RR	RR	RR	JJ	RR	RR	RR	JJ	-	RR	JJ	RR	JJ	JJ	RR	-	JJ	RR	JJ	JJ	JJ	-	RR	JJ	RR	JJ	JJ	RR	RR	JJ	RR	RR	RR	-	RR	JJ	JJ	RR	JJ	JJ
1106743|F|0-35:T>C-35:T>C	TGCAGCAGGAACCAATAACTGATGGTTTCTATTGATGAAAATCGGAAGAAGTTCAGAAATAATACTACC	2D	582210772	T	C	2D	2D3	7.32181		RR	RR	RR	JJ	RR	RR	RR	JJ	-	RR	JJ	RR	JJ	JJ	RR	JJ	JJ	RR	JJ	JJ	JJ	RR	RR	JJ	RR	JJ	-	-	RR	JJ	RR	RR	RR	-	-	JJ	JJ	RR	JJ	JJ
1025238|F|0-25:G>C-25:G>C	TGCAGGGCAGGGCCAACGACGCGACGGAGGGCGTGGTGGACGTCGTCCCCGAGATCGGAAGAGCGGTTC	2D	578714591	G	C	2D	2D3	7.32181		RR	RR	RR	JJ	RR	RR	RR	JJ	-	RR	JJ	RR	JJ	JJ	RR	-	JJ	RR	JJ	JJ	JJ	-	RR	JJ	RR	JJ	-	RR	RR	JJ	RR	RR	RR	-	RR	JJ	JJ	RR	JJ	JJ
1107079|F|0-41:A>T-41:A>T	TGCAGGCCCTTTGTCTCCTGCATGCTCAGCGAGAACTTGGCACTCACATCTTGGTCTTTGCCGAGGTAG	2D	579523255	A	T	2D	2D3	7.32182		RR	RR	-	JJ	RR	RR	RR	JJ	-	RR	JJ	RR	JJ	JJ	RR	-	JJ	RR	JJ	JJ	JJ	RR	-	-	RR	JJ	-	RR	-	JJ	RR	-	RR	JJ	RR	JJ	JJ	-	JJ	JJ
1076546|F|0-38:G>A-38:G>A	TGCAGCTTAGACTTCTCAACAATCACCCGATCTTCCCAGCCACTGAAAATCTCGGTACCTACATGTGAG	2D	578314545	A	G	2D	2D3	7.32182		RR	RR	RR	JJ	RR	RR	RR	JJ	-	RR	JJ	RR	JJ	JJ	RR	JJ	JJ	RR	JJ	JJ	JJ	RR	RR	JJ	RR	JJ	JJ	RR	RR	JJ	-	RR	RR	-	RR	JJ	JJ	RR	JJ	JJ
1094769|F|0-36:T>A-36:T>A	TGCAGCACGCACCCGAGGGTGCCGACGCCTTCCCCGTCGCGTAGGACATGCACGGCGCGACGGCGGACG	2D	582081251	T	A	2D	2D3	7.32182		RR	RR	RR	JJ	RR	RR	RR	JJ	-	RR	-	RR	JJ	JJ	RR	RR	JJ	RR	-	-	JJ	RR	RR	JJ	RR	JJ	-	RR	RR	JJ	RR	RR	RR	RR	RR	JJ	JJ	RR	JJ	JJ
16327931|F|0-38:G>T-38:G>T	TGCAGCGAGGAGATGGCGGTGCCCGTGGCTGCCGTACCGGCCATCTCGGCGTTCGCCTTTGCCTTCAGC	2D	575378696	G	T	2D	2D3	11.07		RR	RR	RR	JJ	RR	RR	RR	-	RR	RR	JJ	RR	JJ	JJ	RR	-	JJ	RR	-	-	JJ	RR	RR	JJ	RR	-	-	RR	RR	-	RR	RR	RR	-	RR	JJ	JJ	RR	JJ	JJ
2249524|F|0-32:C>T-32:C>T	TGCAGGTAGTTGGTCACCTCGAAGCTGAACGTCCTGGTGACGTGCTCTATGATGCGTCTCGATGTGGAC	2D	579233248	C	T	2D	2D3	11.07		RR	RR	RR	JJ	RR	RR	RR	JJ	-	RR	JJ	RR	JJ	JJ	RR	-	JJ	RR	JJ	JJ	JJ	RR	RR	JJ	RR	JJ	RR	RR	RR	JJ	RR	RR	RR	-	RR	JJ	JJ	RR	-	JJ
1228442|F|0-46:C>G-46:C>G	TGCAGGCTCTTCATTTCTTTTCTCCCCGTCGGCGGAGCTCACGGCTCTGGCCTCCGAGATCGGAAGAGC	3A	57069	C	G	3A	3A1	0		JJ	JJ	JJ	-	RR	JJ	JJ	RR	JJ	RR	-	RR	JJ	JJ	-	RR	JJ	JJ	JJ	RR	RR	JJ	RR	RR	JJ	RR	JJ	JJ	JJ	RR	RR	JJ	JJ	JJ	JJ	RR	JJ	JJ	JJ	JJ
3385540|F|0-30:C>T-30:C>T	TGCAGATGGGTGTGCAATGTGGGAGCTACACAGAGTCGTCCGTGTCCGAGATCGGAAGAGCGGTTCAGC	3A	1981738	C	T	3A	3A1	6.92828		JJ	JJ	JJ	RR	RR	JJ	JJ	RR	-	RR	JJ	RR	JJ	JJ	-	RR	JJ	JJ	JJ	-	-	-	RR	-	JJ	RR	JJ	JJ	-	RR	RR	JJ	JJ	JJ	RR	-	-	JJ	JJ	JJ
3022541|F|0-9:T>C-9:T>C	TGCAGCAGGTACCCTTTATGATGCACTCCTCAAAGACGTCTCCGAGATCGGAAGAGCGGTTCAGCAGGA	3A	1949668	C	T	3A	3A1	6.92828		JJ	JJ	JJ	RR	RR	JJ	JJ	RR	-	RR	-	RR	JJ	JJ	-	RR	JJ	JJ	JJ	RR	-	JJ	RR	-	JJ	RR	JJ	JJ	JJ	RR	RR	JJ	JJ	JJ	-	-	RR	JJ	JJ	JJ
4910878|F|0-13:G>A-13:G>A	TGCAGACGTGGTGGCGGACCTCAGGAGAGCTGCCGAGATCGGAAGAGCGGTTCAGCAGGAATGCCGAGA	3A	1949636	A	G	3A	3A1	6.92828		JJ	JJ	JJ	RR	RR	JJ	JJ	RR	-	RR	-	RR	JJ	JJ	-	RR	JJ	JJ	JJ	-	-	JJ	RR	JJ	JJ	RR	JJ	JJ	JJ	RR	RR	JJ	JJ	JJ	-	RR	RR	JJ	JJ	JJ
1161054|F|0-56:G>C-56:G>C	TGCAGGCGGTCTCTAAGCGTGCCGTTGCTCATATGCTCGTAGACGAACATGCGGTCGTCCTCCTCCTCG	3A	8286324	C	G	3A	3A1	11.5613		JJ	JJ	JJ	RR	RR	JJ	JJ	RR	-	RR	-	RR	JJ	JJ	RR	RR	JJ	JJ	JJ	RR	RR	JJ	RR	RR	JJ	RR	JJ	JJ	JJ	RR	RR	JJ	JJ	JJ	RR	RR	RR	JJ	JJ	JJ
2259922|F|0-59:A>G-59:A>G	TGCAGAAGCAAGCAGCATGTCCCTGGAAAGCTGCGAACTAAAGGGCATATGTGTCGATCAAAGTATGCG	3A	7518424	G	A	3A	3A1	11.5613		JJ	JJ	-	RR	RR	JJ	JJ	RR	JJ	RR	JJ	RR	JJ	JJ	-	-	JJ	JJ	JJ	RR	-	JJ	RR	RR	JJ	RR	JJ	JJ	-	RR	RR	JJ	JJ	-	-	RR	-	JJ	JJ	JJ
5325219|F|0-24:A>G-24:A>G	TGCAGGGTGGCCGGATCCTCGCCCATCAGCGCCTCCAGCATCACCACCCCGAAGCTGTACACGTCGCTC	3D	2921916	A	G	3A	3A1	15.829		JJ	JJ	JJ	RR	RR	JJ	JJ	RR	JJ	RR	-	RR	JJ	JJ	JJ	RR	JJ	JJ	JJ	RR	-	JJ	RR	RR	JJ	RR	JJ	-	-	RR	RR	-	JJ	JJ	-	-	-	JJ	JJ	JJ
1080400|F|0-56:A>T-56:A>T	TGCAGGCCCACATTTCAAGTGCTCAATAATGCATGCCACTCTATCATCTATCAAGAAATATCACACATT	3A	7716606	A	T	3A	3A1	19.8951		JJ	JJ	JJ	RR	RR	JJ	JJ	RR	-	RR	-	RR	JJ	JJ	JJ	RR	JJ	JJ	JJ	RR	RR	JJ	RR	RR	JJ	RR	JJ	-	JJ	RR	RR	JJ	JJ	JJ	-	RR	RR	JJ	JJ	JJ
1201541|F|0-63:A>G-63:A>G	TGCAGGGTCCCACATGTCAGCCTTAGGAAGAAAGAATAATAGCTTAAAATAAAATGCATTTGCATAGGT	3A	7575619	A	G	3A	3A1	19.8951		JJ	JJ	JJ	RR	RR	JJ	JJ	RR	-	RR	-	RR	-	JJ	RR	RR	JJ	JJ	-	RR	RR	JJ	RR	RR	JJ	RR	JJ	JJ	JJ	RR	RR	JJ	JJ	-	JJ	RR	-	JJ	JJ	JJ
1214008|F|0-15:T>A-15:T>A	TGCAGCCATAGCCAGTGGAGGCCGAGGAGACAGATGGGTGTTCAATCTGAGCTTGTCGCACGGTTTTTA	Unknown		T	A	3A	3A1	19.8951		JJ	JJ	JJ	RR	RR	JJ	JJ	RR	RR	RR	RR	RR	-	JJ	-	RR	JJ	JJ	JJ	RR	RR	JJ	RR	RR	JJ	RR	JJ	JJ	JJ	RR	RR	JJ	JJ	JJ	-	RR	-	JJ	JJ	JJ
4539792|F|0-12:A>G-12:A>G	TGCAGGTGGAAGACCATGGCGAAAACCTCCGAGATCGGAAGAGCGGTTCAGCAGGAATGCCGAGACCGA	Unknown		A	G	3A	3A1	22.7036		JJ	JJ	JJ	RR	RR	JJ	JJ	RR	-	RR	-	RR	JJ	JJ	JJ	-	JJ	JJ	JJ	-	RR	JJ	RR	RR	JJ	RR	JJ	JJ	JJ	RR	RR	JJ	JJ	JJ	JJ	RR	-	JJ	JJ	JJ
1083197|F|0-13:C>T-13:C>T	TGCAGCTTCCCGTCCCGTATGGTCATGAGCGAGGAGTCCACCTGGAGGGTGGCCGAGATCGGAAGAGCG	Unknown		C	T	3A	3A1	22.7036		JJ	JJ	JJ	RR	RR	JJ	JJ	-	-	RR	RR	RR	JJ	JJ	-	RR	JJ	JJ	JJ	RR	RR	JJ	RR	RR	JJ	RR	JJ	JJ	JJ	RR	RR	-	JJ	JJ	-	-	-	JJ	JJ	JJ
4990767|F|0-6:C>T-6:C>T	TGCAGGCGGTCTCTAAGCGTGCCGTTGCTCATATGCTCGTAGACGAACATGCGGTCCTCCTCCTCCGCG	3A	8286324	C	T	3A	3A1	22.7036		JJ	JJ	JJ	RR	RR	JJ	JJ	RR	-	RR	-	RR	JJ	JJ	RR	RR	JJ	JJ	JJ	RR	-	JJ	RR	RR	JJ	RR	JJ	JJ	JJ	RR	RR	JJ	JJ	JJ	RR	RR	-	JJ	JJ	JJ
3385259|F|0-5:G>A-5:G>A	TGCAGGTGCAGATGGTGGTCGGCGAGCTGGTCGTAGCCCGAGATCGGAAGAGCGGTTCAGCAGGAATGC	3D	2143669	A	G	3A	3A1	22.7036		-	JJ	JJ	RR	RR	-	JJ	RR	JJ	RR	RR	RR	JJ	JJ	-	RR	-	JJ	JJ	RR	RR	-	RR	-	JJ	RR	JJ	JJ	JJ	RR	RR	JJ	JJ	-	RR	-	JJ	JJ	JJ	JJ
1096696|F|0-56:A>G-56:A>G	TGCAGGGGCTTGCGGTGGGGAGCAAGTGCCGACCACGACCGTGGAGTGGCAGTCTGAGCCCTTGGCAAA	3A	9510207	G	A	3A	3A1	22.7036		JJ	JJ	JJ	RR	RR	JJ	JJ	RR	-	RR	JJ	RR	JJ	JJ	-	-	JJ	JJ	JJ	RR	RR	JJ	RR	RR	JJ	RR	-	JJ	JJ	RR	RR	JJ	JJ	JJ	RR	RR	JJ	JJ	JJ	JJ
4992399|F|0-5:C>T-5:C>T	TGCAGCCGTATGGTCTCCACCTGGGTGAGCTCCGCCTCCACGGCCCCGTGCCGCGCCGTGGCGTGCTGC	3D	2137548	T	C	3A	3A1	22.7036		JJ	JJ	JJ	RR	RR	JJ	JJ	RR	-	RR	-	RR	JJ	JJ	JJ	RR	JJ	JJ	JJ	RR	-	JJ	RR	RR	JJ	RR	JJ	JJ	JJ	RR	RR	-	JJ	JJ	-	RR	JJ	JJ	JJ	JJ
3938213|F|0-25:C>G-25:C>G	TGCAGGAGCCAAGAACATGGTGATCCAGGATTGTGTCCTGCCCGAGATCGGAAGAGCGGTTCAGCAGGA	3A	11562142	C	G	3A	3A1	22.7036		JJ	JJ	JJ	RR	RR	JJ	JJ	RR	JJ	RR	JJ	RR	JJ	JJ	JJ	-	JJ	JJ	JJ	-	RR	JJ	-	RR	JJ	RR	JJ	JJ	JJ	RR	RR	-	JJ	JJ	RR	RR	JJ	JJ	JJ	JJ
2283109|F|0-12:T>A-12:T>A	TGCAGCTTGTGCTGGGAGCCAGCACAGGAGCAGCTCGGTTTGTCGTCGAGGCGGCGGGCGATGGCGGCA	3A	8320373	T	A	3A	3A1	22.7036		-	JJ	JJ	RR	RR	JJ	JJ	RR	-	RR	-	RR	-	-	-	-	JJ	JJ	JJ	RR	RR	JJ	RR	RR	JJ	RR	JJ	JJ	JJ	RR	RR	JJ	JJ	-	-	RR	JJ	JJ	-	JJ
4993220|F|0-7:A>G-7:A>G	TGCAGGGACAACGACTACACCAGTGACTCCGAGATCGGAAGAGCGGTTCAGCAGGAATGCCGAGACCGA	Unknown		G	A	3A	3A1	22.7036		JJ	JJ	JJ	RR	RR	JJ	JJ	RR	-	RR	-	RR	JJ	JJ	-	RR	JJ	JJ	JJ	RR	RR	JJ	RR	-	JJ	RR	JJ	JJ	JJ	RR	RR	JJ	JJ	JJ	-	RR	JJ	JJ	JJ	JJ
2280889|F|0-6:A>G-6:A>G	TGCAGCAGACTCACATGGTGTTGGTACCCGATTGCCCCAGGATGTTCACGCTAGCGGAAATAGAAGCGG	Unknown		A	G	3A	3A1	25.121		JJ	JJ	JJ	RR	RR	JJ	JJ	RR	-	RR	-	RR	JJ	JJ	-	-	-	JJ	JJ	-	RR	-	RR	RR	JJ	RR	JJ	JJ	JJ	RR	RR	JJ	-	JJ	-	-	-	JJ	JJ	JJ
5324621|F|0-37:T>C-37:T>C	TGCAGGTGGAGGTGCTGCGCCGGCTGCGCCGAGACGATGACAACCACAAGCTCCGTGACGTGCTGCTCA	3B	10999531	T	C	3A	3A1	25.121		JJ	JJ	JJ	RR	RR	JJ	-	RR	-	-	JJ	RR	JJ	JJ	-	RR	JJ	JJ	JJ	-	-	JJ	RR	-	JJ	RR	JJ	JJ	JJ	RR	RR	JJ	JJ	JJ	-	-	JJ	JJ	JJ	JJ
3574929|F|0-15:T>C-15:T>C	TGCAGGGGCTGACGTTGTAGATCTCCGTGGTGTTGAAGCCGAGATCGGAAGAGCGGTTCAGCAGGAATG	Unknown		C	T	3A	3A1	25.121		JJ	JJ	JJ	RR	RR	JJ	JJ	RR	-	RR	-	RR	JJ	JJ	-	RR	JJ	JJ	JJ	RR	RR	JJ	RR	RR	JJ	RR	JJ	JJ	JJ	RR	RR	JJ	JJ	JJ	-	RR	JJ	JJ	JJ	JJ
5325161|F|0-10:C>T-10:C>T	TGCAGCGGCGCGAGGTGCCCAAGCCCAAGGCGCGACGGGTGGAGGGTCTCGGCGGTGATGTTGCACCGA	3B	19236682	C	T	3A	3A1	25.121		JJ	JJ	JJ	RR	RR	JJ	JJ	RR	-	RR	JJ	RR	JJ	JJ	-	RR	JJ	JJ	JJ	-	-	JJ	RR	RR	JJ	RR	JJ	JJ	JJ	RR	RR	JJ	JJ	JJ	-	RR	-	JJ	JJ	JJ
3025158|F|0-6:C>T-6:C>T	TGCAGGCCTCGAGCCGTCCTTCGCGCTGAATCTGTTCCCGAGATCGGAAGAGCGGTTCAGCAGGAATGC	Unknown		T	C	3A	3A1	25.121		JJ	JJ	JJ	RR	RR	JJ	JJ	RR	RR	RR	JJ	RR	JJ	JJ	-	-	-	JJ	JJ	RR	RR	JJ	RR	RR	JJ	RR	JJ	-	JJ	RR	-	JJ	JJ	JJ	JJ	RR	JJ	JJ	JJ	-
1049379|F|0-45:C>T-45:C>T	TGCAGCAACAGAACCAATTACTAACGATGGCAGTACTGTTTGTGTCCGCGTGGGATCATCCTGTCCACA	3A	12659746	T	C	3A	3A1	27.708		JJ	JJ	JJ	RR	RR	JJ	JJ	RR	-	RR	JJ	RR	JJ	JJ	-	RR	-	JJ	JJ	RR	RR	JJ	RR	RR	JJ	JJ	JJ	JJ	JJ	RR	RR	JJ	JJ	JJ	JJ	RR	RR	JJ	JJ	JJ
3959057|F|0-8:T>C-8:T>C	TGCAGTGGTGGAGCCACCGCCCAGTGACCCTGGGCACTTGCCCGAGATCGGAAGAGCGGTTCAGCAGGA	3A	12540512	T	C	3A	3A1	27.708		JJ	JJ	JJ	RR	RR	JJ	JJ	RR	-	RR	JJ	RR	JJ	JJ	-	RR	-	JJ	JJ	-	RR	JJ	RR	RR	JJ	JJ	JJ	JJ	JJ	RR	RR	JJ	JJ	JJ	JJ	-	-	JJ	JJ	JJ
986215|F|0-50:G>T-50:G>T	TGCAGGTCGGAGACGAGGAACTGCACCTCCCCGCCGTACTGCTTGGCCGTGAGGAAGAGCGGCAGGATG	3A	13137335	G	T	3A	3A1	29.7316		JJ	JJ	JJ	RR	RR	JJ	JJ	RR	RR	JJ	JJ	RR	JJ	JJ	-	-	-	JJ	JJ	RR	RR	JJ	RR	RR	JJ	JJ	JJ	JJ	JJ	RR	RR	JJ	JJ	JJ	JJ	RR	JJ	-	JJ	JJ
1688528|F|0-9:G>C-9:G>C	TGCAGGAATGGATGTTGCAACAACCGCTACCTGTATCCACCGATCTCCATCCACCTATACATATGCCAC	3A	13103528	C	G	3A	3A1	33.467		JJ	JJ	JJ	RR	RR	JJ	JJ	RR	-	-	JJ	RR	JJ	JJ	-	RR	RR	JJ	JJ	RR	RR	JJ	RR	RR	JJ	JJ	JJ	JJ	JJ	-	RR	JJ	JJ	-	-	RR	RR	JJ	JJ	-
1720545|F|0-54:A>G-54:A>G	TGCAGACAGCGACGGCTCCCTCTGGGGCAGCTCCCTCCAGAACAGCGGTGATCCACAGTCGGACGCCGA	3A	14258227	A	G	3A	3A1	39.7811		RR	JJ	JJ	RR	RR	JJ	JJ	RR	RR	JJ	JJ	RR	JJ	JJ	-	RR	JJ	JJ	JJ	RR	RR	-	RR	RR	JJ	JJ	-	JJ	RR	RR	RR	JJ	JJ	JJ	JJ	RR	RR	JJ	-	JJ
1069135|F|0-57:C>A-57:C>A	TGCAGCTAAAACCAAAAGAATTACATATCTCCATTGCACTGTGTATCTAATTATCTACAGACACAGATA	3A	14114278	C	A	3A	3A1	39.7811		RR	JJ	JJ	RR	RR	JJ	JJ	RR	RR	JJ	JJ	RR	JJ	JJ	-	RR	JJ	JJ	JJ	RR	RR	JJ	RR	-	JJ	JJ	JJ	JJ	RR	RR	RR	JJ	JJ	JJ	JJ	RR	RR	JJ	JJ	JJ
[truncated: 2,400 more rows]
[truncated: 145 more columns]
