# Supplementary material for: Multiple loci with cumulative effects on late maturity α-amylase (LMA) in wheat
Source: Planta. 2023 Apr 11;257(5):96. doi: 10.1007/s00425-023-04131-1 (PMC10089986; doi:10.1007/s00425-023-04131-1)
Supplement: Supplementary file 9 — Supplementary file9 (XLSX 23 KB) [file 425_2023_4131_MOESM9_ESM.xlsx]

## Sheet: Table S8
Article:	Multiple loci with cumulative effects on late maturity α-amylase (LMA) in wheat
Journal:	Planta
Authors:	Daryl Mares, Adinda Derkx, Diane E. Mather, Judy Cheong, Kolumbina Mrva
Corresponding author:	Daryl Mares, The University of Adelaide, daryl.mares@adelaide.edu.au
Table S8 LMA phenotype (high-pI α-amylase protein content (ELISA OD)) of Janz/RAC655 lines for different glasshouse environments
α-Amylase protein content determined using a high-pI α-amylase-specific ELISA. All assays used exactly the same protocol and protein content was recorded as ELISA OD
ELISA OD data presented is the mean of a minimum of 4 technical replicates
	LMA phenotype: High-pI α-amylase protein (ELISA OD)
	2018 winter		2018/19 summer		Mean of
Line No.	Rep 1	Rep 2	Rep 1	Rep 2	experiments
1	0.0775	0.096	0.26575	0.107	0.137
3	0.08375	0.10425	0.232	0.13725	0.139
4	0.383	0.54625	0.54975	0.58525	0.516
5	0.12725	0.144	0.45525	0.13775	0.216
6	0.13	0.133	0.303	0.55	0.279
7	0.0815	0.088	0.12925	0.30125	0.15
9	0.09225	0.3995	0.10225	0.425	0.255
10	0.11225	0.08725	0.117	0.19175	0.127
11	0.2145	0.38125	0.47175	0.44525	0.378
12	0.1105	0.1425	0.10775	0.103	0.116
13	0.27675	0.46025	0.5235	0.39875	0.415
14	0.1235	0.421	0.532	0.53625	0.403
15	0.08175	0.07175	0.08925	0.28375	0.132
16	0.11275	0.09375	0.32625	0.135	0.167
17	0.0915	0.109	0.11775	0.10275	0.105
18	0.10625	0.138	0.19825	0.20525	0.162
19	0.145	0.0735	0.1165	0.09025	0.106
20	0.07825	0.067	0.10025	0.104	0.087
21	0.11925		0.308	0.2015	0.187
22	0.06375		0.089	0.11625	0.083
23		0.093			-
24	0.06625	0.07375	0.11025	0.101	0.088
25	0.074	0.17125	0.1235	0.109	0.119
26	0.28575	0.21825	0.543	0.1745	0.305
27	0.097	0.12225	0.141	0.18525	0.136
28	0.2485	0.182	0.5325	0.50875	0.368
29	0.45325	0.17375	0.33925	0.2015	0.292
30	0.06475	0.09125	0.1755	0.16975	0.125
31	0.11125	0.11675	0.088	0.09025	0.102
32	0.242	0.12025	0.47025	0.45725	0.322
33	0.364	0.12075	0.495	0.3195	0.325
34	0.48375	0.6545	0.44075	0.61975	0.55
35	0.08675	0.07575	0.07375	0.09725	0.083
36	0.12025	0.50825	0.10825	0.3825	0.28
37	0.40875	0.64925	0.53725	0.60775	0.551
38	0.145	0.15725	0.43275	0.10025	0.209
39	0.09	0.069	0.0825	0.1545	0.099
40	0.15025	0.23475	0.46275	0.143	0.248
41	0.113	0.11175	0.12875	0.075	0.107
42	0.09625	0.072	0.18375	0.08675	0.11
43	0.1485	0.075	0.457	0.12825	0.202
44	0.09125	0.0645	0.1725	0.20075	0.132
45	0.1045	0.08575	0.1675	0.277	0.159
46	0.21125	0.11475	0.134	0.15675	0.154
47	0.10375	0.17175	0.3605	0.35175	0.247
48	0.1655	0.09675	0.37125	0.182	0.204
49	0.0965	0.12225	0.06725	0.104	0.098
50	0.12225	0.07325	0.44175	0.4115	0.262
51	0.23375	0.364	0.17475	0.13775	0.217
52	0.44925	0.43275	0.43975	0.532	0.463
54	0.13775	0.1525	0.075	0.06475	0.106
56	0.13525	0.076	0.15225	0.36275	0.182
57	0.1695	0.6035	0.328	0.551	0.413
58	0.23375	0.3535	0.28475	0.55175	0.356
59	0.34	0.4685	0.3645	0.5505	0.431
60	0.10725	0.13025	0.2265	0.547	0.253
61	0.1085	0.09625	0.1815	0.20325	0.147
62	0.11625	0.16	0.11375	0.4535	0.211
63	0.31275	0.58775		0.565	0.508
64	0.24675	0.21275	0.497	0.57625	0.383
65	0.12075	0.13425	0.4735	0.48325	0.303
66	0.082	0.0685	0.058	0.083	0.073
67	0.1615	0.48875	0.46325	0.43875	0.388
68	0.1685	0.089	0.31925	0.23825	0.204
69	0.43075		0.544	0.60875	0.504
70	0.08875	0.0975	0.455	0.205	0.212
71	0.07575	0.08725	0.471	0.25775	0.223
72	0.15025	0.395	0.46625	0.2315	0.311
73	0.082	0.1915	0.34125	0.37625	0.248
74	0.11775	0.33075	0.18675	0.55325	0.297
75	0.0795	0.16325	0.2945	0.30375	0.21
76	0.0975	0.089	0.13375	0.51775	0.21
77	0.08525	0.13975	0.3085	0.31675	0.213
78	0.3825	0.4475	0.52975	0.605	0.491
79	0.07725	0.1415	0.355	0.13325	0.177
80	0.151	0.44875	0.3305	0.6075	0.384
81	0.48525	0.208	0.11275	0.58625	0.348
82	0.126	0.0995	0.1005	0.20575	0.133
83	0.08725	0.09275	0.08175	0.1775	0.11
84	0.0785	0.105	0.1865	0.0875	0.114
85	0.086	0.1095	0.15425	0.20325	0.138
86	0.30225	0.39025	0.36275	0.49475	0.388
87	0.09575	0.112	0.09575	0.1245	0.107
88	0.07425	0.15875	0.10675	0.07425	0.104
89	0.1195	0.25275	0.2	0.14775	0.18
90	0.1025	0.179	0.16775	0.1255	0.132
91	0.08575	0.0675	0.0815	0.118	0.088
92	0.07025	0.1015	0.084	0.10275	0.09
93	0.07175	0.093	0.0905	0.1875	0.111
94	0.06875	0.46175	0.40575	0.23375	0.293
95	0.09825	0.31125	0.453	0.41225	0.319
96	0.4325	0.2195	0.34	0.46425	0.364
97	0.0575		0.07	0.06675	0.063
98	0.13825	0.13125	0.13325	0.2105	0.153
99	0.42225	0.10975	0.25025	0.1935	0.244
101	0.10475	0.17675	0.11675	0.1265	0.131
102	0.12775	0.19175	0.18075	0.518	0.255
103	0.1285	0.10225	0.4805	0.34525	0.264
104	0.33875	0.26925	0.4635	0.175	0.312
105	0.0875	0.56125	0.239	0.4415	0.332
106	0.08125	0.071	0.0955	0.28975	0.134
107	0.0695	0.1765	0.09125	0.13025	0.117
108	0.48325	0.10525	0.53875	0.47575	0.401
109	0.07475	0.181	0.299	0.06675	0.155
110	0.3595	0.0945	0.233	0.11225	0.2
111	0.07875	0.13825	0.131	0.20325	0.138
112	0.10825	0.129	0.128	0.20575	0.143
114	0.198	0.12125	0.294	0.2005	0.203
115	0.11025	0.25	0.216	0.45375	0.258
116	0.09075	0.25275	0.10825	0.1845	0.159
117	0.06475		0.0875	0.37725	0.149
118	0.06325	0.13925	0.0805	0.11325	0.099
119	0.062	0.09525	0.34	0.447	0.236
120	0.15925	0.3275	0.5475	0.276	0.328
122	0.59375	0.28275	0.575	0.564	0.504
123	0.37125	0.16425	0.3685	0.1775	0.27
124	0.50275	0.16975	0.499	0.20575	0.344
125	0.42775	0.1335	0.553	0.501	0.428
126	0.1025	0.141	0.178	0.2015	0.156
127	0.1625	0.302	0.09575	0.08525	0.161
128	0.52	0.11675	0.56775	0.538	0.436
129	0.178	0.12875	0.2775	0.1265	0.178
130	0.46625	0.10175	0.57125	0.41675	0.389
131	0.09275		0.58275	0.20225	0.243
132	0.08775	0.06925	0.46475	0.05525	0.169
133	0.1565	0.216	0.2225	0.29425	0.186
134	0.13275	0.07575	0.13525	0.29675	0.195
135	0.122		0.501	0.09375	0.198
136	0.18625	0.532	0.43475	0.35675	0.377
137	0.1035	0.14675	0.45775	0.27825	0.247
138	0.11675	0.06325	0.47	0.35225	0.251
139	0.27075	0.09275	0.5645	0.11725	0.261
140	0.08275	0.09275	0.12725	0.1105	0.103
141	0.2205	0.17575	0.1855	0.30875	0.223
142	0.14775	0.13925	0.198	0.38975	0.219
143	0.2015	0.10575	0.311	0.52	0.285
144	0.103	0.11675	0.102	0.12675	0.112
145	0.10825	0.4765	0.6135	0.603	0.45
146	0.3585	0.1	0.45075	0.16475	0.269
147	0.07825	0.1085	0.13925	0.39	0.179
148	0.0835	0.102	0.08275	0.08675	0.089
149	0.49625	0.58825	0.56975	0.62475	0.57
150	0.10825	0.1115	0.319	0.3185	0.214
151	0.07725	0.1665	0.1455	0.372	0.19
152	0.07075	0.0875	0.1175	0.35675	0.158
153	0.081	0.07475	0.0795	0.084	0.08
154	0.0785	0.63675	0.3705	0.121	0.302
155	0.38825	0.27575	0.55575	0.65075	0.468
156	0.07	0.08725	0.409	0.126	0.173
158	0.13	0.09625	0.2165	0.26675	0.177
159	0.14725	0.0885	0.23175	0.48575	0.238
160	0.387	0.1805	0.15025	0.49825	0.304
161	0.208	0.46625	0.48275	0.37125	0.382
163	0.17175	0.0745	0.10375	0.08175	0.108
164	0.07925	0.083	0.15325	0.09175	0.102
165	0.42325	0.37525	0.35925	0.506	0.416
166	0.0895	0.1345	0.11325	0.10325	0.11
167	0.4345	0.29	0.152	0.46375	0.335
168	0.54175	0.097	0.1835	0.2695	0.273
169	0.08375	0.09775	0.10925	0.12425	0.104
170	0.204	0.1045	0.494	0.43725	0.31
171	0.13025	0.11225	0.20675	0.20475	0.164
172	0.19075	0.1655	0.388	0.4235	0.292
173	0.12225	0.11225	0.16825	0.5405	0.236
174	0.0825	0.1555	0.11525	0.11275	0.117
175	0.222	0.36025	0.3955	0.34125	0.33
176	0.12025	0.398	0.232	0.2025	0.238
177	0.10675	0.099	0.19775	0.1795	0.146
178	0.08325	0.0645	0.082	0.15725	0.097
179	0.067	0.0725	0.239	0.24625	0.156
180	0.26075	0.07525	0.10325	0.345	0.196
181	0.15525	0.19625	0.2735	0.426	0.263
182	0.15575	0.071	0.47975	0.14125	0.212
183	0.1365	0.10775	0.40475	0.426	0.269
184		0.209	0.1185	0.22425	0.19
185	0.27175	0.18125	0.507	0.40175	0.34
186	0.145	0.16925	0.20225	0.2665	0.196
187	0.1135	0.1205	0.1275	0.10975	0.118
188	0.1425	0.12675	0.49825	0.2525	0.255
190	0.07525	0.08375	0.06825	0.198	0.106
191	0.0865	0.30925	0.13325	0.1635	0.173
192	0.10275	0.148	0.10525	0.107	0.116
193	0.07875	0.1495	0.12925	0.11375	0.118
194	0.11425	0.1255	0.11825	0.2055	0.141
195	0.11425	0.149	0.47375	0.47	0.302
